# Supplementary material for: Sequesterpene Lactones Isolated from a Brazilian Cerrado Plant (Eremanthus spp.) as Anti-Proliferative Compounds, Characterized by Functional and Proteomic Analysis, Are Candidates for New Therapeutics in Glioblastoma
Source: Int J Mol Sci. 2020 Jul 1;21(13):4713. doi: 10.3390/ijms21134713 (PMC7369765; doi:10.3390/ijms21134713)
Supplement: Supplementary file 1 [file ijms-21-04713-s001.zip]

Archive with 9 entries (9 files):
- Supp Fig 5 U87MG stress arrray.pptx
- Supp Table 1 Protein report for T98G.xlsx
- Supp Table 2 Protein report for U87MG.xlsx
- Supp Table 3 Peptide quantificationfor T98G.xlsx
- Supp Table 4  Peptide quantificationfor U87MG.xlsx
- Supp Fig 1.docx
- Supp Fig 2 T98G apoptosis arrray.pptx
- Supp Fig 3 T98G stress arrray.pptx
- Supp Fig 4 U87MG apoptosis arrray.pptx
