# Supplementary material for: Sequesterpene Lactones Isolated from a Brazilian Cerrado Plant (Eremanthus spp.) as Anti-Proliferative Compounds, Characterized by Functional and Proteomic Analysis, Are Candidates for New Therapeutics in Glioblastoma
Source: Int J Mol Sci. 2020 Jul 1;21(13):4713. doi: 10.3390/ijms21134713 (PMC7369765; doi:10.3390/ijms21134713)
Supplement: Supplementary file 1 [file ijms-21-04713-s001.zip › Supp Table 1 Protein report for T98G.xlsx]

## Sheet: Table 1 Protein Report for T98G
T98G-04-SET-18-ALL RUNS-TANDEM, Protein report created on 04/10/2019
Experiment: T98G-04-SET-18-ALL RUNS-TANDEM
	Identification Criteria: unknown
		Scaffold Version: Scaffold_4.4.1.1
		Quantification Type: iTRAQ 8-Plex
		Peak Quantitation Measurement: Centroided Peak Intensity
		Protein Thresholds: 99.0% minimum and 2 peptides minimum
		Peptide Thresholds: 7.0% minimum
	Purity Correction Set: unknown
		iTRAQ 8-Plex Purity no Correction:
			Purity Correction Values: [0.000,0.000,1.000,0.000,0.000]; [0.000,0.00940,0.991,0.000,0.000]; [0.000,0.000,1.000,0.000,0.000]; [0.000,0.000,1.000,0.000,0.000]; [0.000,0.000,1.000,0.000,0.000]; [0.000,0.000,1.000,0.000,0.000]; [0.000,0.000,1.000,0.000,0.000]; [0.000,0.000,0.000,0.000,0.000]; [0.000,0.000,1.000,0.000,0.000]
			Samples Applied To: All Samples
	Quantitation Preferences: unknown
		Minimum Value Preference:
			Use Minimum Absolute Intensity: false
			Minimum Absolute Intensity: 0.0
			Minimum Value: 0.01
		Ratio-Based Normalization Preference:
			Use Normalization: true
		Model Preference:
			Model Type: Ratio-Based Normalization
		View Preference:
			View Type: Log2 Ratio
	Peptide Value Calculator: unknown
		Normalize Channels on Median Sample Ratio: Yes
		Normalize Samples on Median Protein Ratio: Yes
		Housekeeping proteins: Normalize Using All Proteins
		Use Non-Exclusive Peptides: No
		Minimum Value Percentile: 1.00%
	Quantitative Test: unknown
		Quantitative Test: ANOVA Test (P-Value)
Experiment name	Biological sample category	Biological sample name	MS/MS sample name	Protein name	Protein accession numbers	Database sources	Protein molecular weight (Da)	Protein identification probability	Exclusive unique peptide count	Exclusive unique spectrum count	Exclusive spectrum count	Percentage of total spectra	Percentage sequence coverage
T98G-04-SET-18-ALL RUNS-TANDEM	Isobaric Tag Samples	T98G	Mudpit_2018-FAPESP-03-SET-DIRETO-T98G-ITRAQ (2018-FAPESP-03-SET-DIRETO-T98G-ITRAQ-PKL)	Glucose-6-phosphate isomerase OS=Homo sapiens OX=9606 GN=GPI PE=1 SV=4	G6PI_HUMAN	SwissProt_20180621.fasta	63148.5	1	6	8	23	0.00106	0.176
T98G-04-SET-18-ALL RUNS-TANDEM	Isobaric Tag Samples	T98G	Mudpit_2018-FAPESP-03-SET-DIRETO-T98G-ITRAQ (2018-FAPESP-03-SET-DIRETO-T98G-ITRAQ-PKL)	L-lactate dehydrogenase A chain OS=Homo sapiens OX=9606 GN=LDHA PE=1 SV=2	LDHA_HUMAN	SwissProt_20180621.fasta	36689.2	1	14	19	144	0.00666	0.352
T98G-04-SET-18-ALL RUNS-TANDEM	Isobaric Tag Samples	T98G	Mudpit_2018-FAPESP-03-SET-DIRETO-T98G-ITRAQ (2018-FAPESP-03-SET-DIRETO-T98G-ITRAQ-PKL)	Superoxide dismutase [Cu-Zn] OS=Homo sapiens OX=9606 GN=SOD1 PE=1 SV=2	SODC_HUMAN	SwissProt_20180621.fasta	15935.3	1	2	3	3	0.000139	0.156
T98G-04-SET-18-ALL RUNS-TANDEM	Isobaric Tag Samples	T98G	Mudpit_2018-FAPESP-03-SET-DIRETO-T98G-ITRAQ (2018-FAPESP-03-SET-DIRETO-T98G-ITRAQ-PKL)	Myosin light polypeptide 6 OS=Homo sapiens OX=9606 GN=MYL6 PE=1 SV=2	MYL6_HUMAN	SwissProt_20180621.fasta	16929.8	1	5	6	9	0.000416	0.205
T98G-04-SET-18-ALL RUNS-TANDEM	Isobaric Tag Samples	T98G	Mudpit_2018-FAPESP-03-SET-DIRETO-T98G-ITRAQ (2018-FAPESP-03-SET-DIRETO-T98G-ITRAQ-PKL)	ATP synthase subunit O, mitochondrial OS=Homo sapiens OX=9606 GN=ATP5O PE=1 SV=1	ATPO_HUMAN	SwissProt_20180621.fasta	23277.4	1	2	3	8	0.00037	0.136
T98G-04-SET-18-ALL RUNS-TANDEM	Isobaric Tag Samples	T98G	Mudpit_2018-FAPESP-03-SET-DIRETO-T98G-ITRAQ (2018-FAPESP-03-SET-DIRETO-T98G-ITRAQ-PKL)	Enoyl-CoA hydratase, mitochondrial OS=Homo sapiens OX=9606 GN=ECHS1 PE=1 SV=4	ECHM_HUMAN	SwissProt_20180621.fasta	31388.2	1	2	4	32	0.00148	0.121
T98G-04-SET-18-ALL RUNS-TANDEM	Isobaric Tag Samples	T98G	Mudpit_2018-FAPESP-03-SET-DIRETO-T98G-ITRAQ (2018-FAPESP-03-SET-DIRETO-T98G-ITRAQ-PKL)	Interleukin enhancer-binding factor 2 OS=Homo sapiens OX=9606 GN=ILF2 PE=1 SV=2	ILF2_HUMAN	SwissProt_20180621.fasta	43062.7	0.999	2	2	7	0.000324	0.0641
T98G-04-SET-18-ALL RUNS-TANDEM	Isobaric Tag Samples	T98G	Mudpit_2018-FAPESP-03-SET-DIRETO-T98G-ITRAQ (2018-FAPESP-03-SET-DIRETO-T98G-ITRAQ-PKL)	40S ribosomal protein S8 OS=Homo sapiens OX=9606 GN=RPS8 PE=1 SV=2	RS8_HUMAN	SwissProt_20180621.fasta	24206.4	1	2	6	30	0.00139	0.135
T98G-04-SET-18-ALL RUNS-TANDEM	Isobaric Tag Samples	T98G	Mudpit_2018-FAPESP-03-SET-DIRETO-T98G-ITRAQ (2018-FAPESP-03-SET-DIRETO-T98G-ITRAQ-PKL)	Fragile X mental retardation syndrome-related protein 1 OS=Homo sapiens OX=9606 GN=FXR1 PE=1 SV=3	FXR1_HUMAN	SwissProt_20180621.fasta	69720.9	1	3	3	3	0.000139	0.0628
T98G-04-SET-18-ALL RUNS-TANDEM	Isobaric Tag Samples	T98G	Mudpit_2018-FAPESP-03-SET-DIRETO-T98G-ITRAQ (2018-FAPESP-03-SET-DIRETO-T98G-ITRAQ-PKL)	Delta(3,5)-Delta(2,4)-dienoyl-CoA isomerase, mitochondrial OS=Homo sapiens OX=9606 GN=ECH1 PE=1 SV=2	ECH1_HUMAN	SwissProt_20180621.fasta	35816.2	1	2	2	12	0.000555	0.125
T98G-04-SET-18-ALL RUNS-TANDEM	Isobaric Tag Samples	T98G	Mudpit_2018-FAPESP-03-SET-DIRETO-T98G-ITRAQ (2018-FAPESP-03-SET-DIRETO-T98G-ITRAQ-PKL)	Calcium-regulated heat-stable protein 1 OS=Homo sapiens OX=9606 GN=CARHSP1 PE=1 SV=2	CHSP1_HUMAN	SwissProt_20180621.fasta	15891.6	1	2	2	25	0.00116	0.109
T98G-04-SET-18-ALL RUNS-TANDEM	Isobaric Tag Samples	T98G	Mudpit_2018-FAPESP-03-SET-DIRETO-T98G-ITRAQ (2018-FAPESP-03-SET-DIRETO-T98G-ITRAQ-PKL)	E3 ubiquitin-protein ligase MIB2 OS=Homo sapiens OX=9606 GN=MIB2 PE=1 SV=3	MIB2_HUMAN	SwissProt_20180621.fasta	109936	0.997	3	3	3	0.000139	0.0573
T98G-04-SET-18-ALL RUNS-TANDEM	Isobaric Tag Samples	T98G	Mudpit_2018-FAPESP-03-SET-DIRETO-T98G-ITRAQ (2018-FAPESP-03-SET-DIRETO-T98G-ITRAQ-PKL)	3-hydroxyacyl-CoA dehydrogenase type-2 OS=Homo sapiens OX=9606 GN=HSD17B10 PE=1 SV=3	HCD2_HUMAN	SwissProt_20180621.fasta	26923.1	1	2	2	3	0.000139	0.157
T98G-04-SET-18-ALL RUNS-TANDEM	Isobaric Tag Samples	T98G	Mudpit_2018-FAPESP-03-SET-DIRETO-T98G-ITRAQ (2018-FAPESP-03-SET-DIRETO-T98G-ITRAQ-PKL)	Cytoskeleton-associated protein 4 OS=Homo sapiens OX=9606 GN=CKAP4 PE=1 SV=2	CKAP4_HUMAN	SwissProt_20180621.fasta	66022.2	1	4	6	11	0.000508	0.105
T98G-04-SET-18-ALL RUNS-TANDEM	Isobaric Tag Samples	T98G	Mudpit_2018-FAPESP-03-SET-DIRETO-T98G-ITRAQ (2018-FAPESP-03-SET-DIRETO-T98G-ITRAQ-PKL)	Tubulin beta-4B chain OS=Homo sapiens OX=9606 GN=TUBB4B PE=1 SV=1	TBB4B_HUMAN	SwissProt_20180621.fasta	49830.7	1	2	9	41	0.00189	0.391
T98G-04-SET-18-ALL RUNS-TANDEM	Isobaric Tag Samples	T98G	Mudpit_2018-FAPESP-03-SET-DIRETO-T98G-ITRAQ (2018-FAPESP-03-SET-DIRETO-T98G-ITRAQ-PKL)	40S ribosomal protein S12 OS=Homo sapiens OX=9606 GN=RPS12 PE=1 SV=3	RS12_HUMAN	SwissProt_20180621.fasta	14514.8	1	2	3	14	0.000647	0.174
T98G-04-SET-18-ALL RUNS-TANDEM	Isobaric Tag Samples	T98G	Mudpit_2018-FAPESP-03-SET-DIRETO-T98G-ITRAQ (2018-FAPESP-03-SET-DIRETO-T98G-ITRAQ-PKL)	Glucose-6-phosphate 1-dehydrogenase OS=Homo sapiens OX=9606 GN=G6PD PE=1 SV=4	G6PD_HUMAN	SwissProt_20180621.fasta	59258.1	1	6	8	33	0.00153	0.142
T98G-04-SET-18-ALL RUNS-TANDEM	Isobaric Tag Samples	T98G	Mudpit_2018-FAPESP-03-SET-DIRETO-T98G-ITRAQ (2018-FAPESP-03-SET-DIRETO-T98G-ITRAQ-PKL)	Chloride intracellular channel protein 1 OS=Homo sapiens OX=9606 GN=CLIC1 PE=1 SV=4	CLIC1_HUMAN	SwissProt_20180621.fasta	26923.3	1	3	4	25	0.00116	0.166
T98G-04-SET-18-ALL RUNS-TANDEM	Isobaric Tag Samples	T98G	Mudpit_2018-FAPESP-03-SET-DIRETO-T98G-ITRAQ (2018-FAPESP-03-SET-DIRETO-T98G-ITRAQ-PKL)	LmjF17.1140-DECOY	LmjF17.1140-DECOY		0	0.998	2	3	38	0.00176	0
T98G-04-SET-18-ALL RUNS-TANDEM	Isobaric Tag Samples	T98G	Mudpit_2018-FAPESP-03-SET-DIRETO-T98G-ITRAQ (2018-FAPESP-03-SET-DIRETO-T98G-ITRAQ-PKL)	DNA repair protein RAD50 OS=Homo sapiens OX=9606 GN=RAD50 PE=1 SV=1	RAD50_HUMAN	SwissProt_20180621.fasta	153898	0.997	2	3	3	0.000139	0.0236
T98G-04-SET-18-ALL RUNS-TANDEM	Isobaric Tag Samples	T98G	Mudpit_2018-FAPESP-03-SET-DIRETO-T98G-ITRAQ (2018-FAPESP-03-SET-DIRETO-T98G-ITRAQ-PKL)	Trifunctional enzyme subunit alpha, mitochondrial OS=Homo sapiens OX=9606 GN=HADHA PE=1 SV=2	ECHA_HUMAN	SwissProt_20180621.fasta	83001.9	1	3	3	14	0.000647	0.0616
T98G-04-SET-18-ALL RUNS-TANDEM	Isobaric Tag Samples	T98G	Mudpit_2018-FAPESP-03-SET-DIRETO-T98G-ITRAQ (2018-FAPESP-03-SET-DIRETO-T98G-ITRAQ-PKL)	LmjF01.0430-DECOY	LmjF01.0430-DECOY		0	0.998	2	2	2	9.24e-05	0
T98G-04-SET-18-ALL RUNS-TANDEM	Isobaric Tag Samples	T98G	Mudpit_2018-FAPESP-03-SET-DIRETO-T98G-ITRAQ (2018-FAPESP-03-SET-DIRETO-T98G-ITRAQ-PKL)	Calmodulin-1 OS=Homo sapiens OX=9606 GN=CALM1 PE=1 SV=1	CALM1_HUMAN,CALM2_HUMAN,CALM3_HUMAN	SwissProt_20180621.fasta	16838	1	2	2	12	0.000555	0.221
T98G-04-SET-18-ALL RUNS-TANDEM	Isobaric Tag Samples	T98G	Mudpit_2018-FAPESP-03-SET-DIRETO-T98G-ITRAQ (2018-FAPESP-03-SET-DIRETO-T98G-ITRAQ-PKL)	Heat shock protein HSP 90-beta OS=Homo sapiens OX=9606 GN=HSP90AB1 PE=1 SV=4	HS90B_HUMAN	SwissProt_20180621.fasta	83267.3	1	22	39	231	0.0107	0.275
T98G-04-SET-18-ALL RUNS-TANDEM	Isobaric Tag Samples	T98G	Mudpit_2018-FAPESP-03-SET-DIRETO-T98G-ITRAQ (2018-FAPESP-03-SET-DIRETO-T98G-ITRAQ-PKL)	Alpha-enolase OS=Homo sapiens OX=9606 GN=ENO1 PE=1 SV=2	ENOA_HUMAN	SwissProt_20180621.fasta	47170.2	1	16	27	145	0.0067	0.392
T98G-04-SET-18-ALL RUNS-TANDEM	Isobaric Tag Samples	T98G	Mudpit_2018-FAPESP-03-SET-DIRETO-T98G-ITRAQ (2018-FAPESP-03-SET-DIRETO-T98G-ITRAQ-PKL)	Ubiquitin carboxyl-terminal hydrolase isozyme L1 OS=Homo sapiens OX=9606 GN=UCHL1 PE=1 SV=2	UCHL1_HUMAN	SwissProt_20180621.fasta	24824.3	1	3	6	15	0.000693	0.233
T98G-04-SET-18-ALL RUNS-TANDEM	Isobaric Tag Samples	T98G	Mudpit_2018-FAPESP-03-SET-DIRETO-T98G-ITRAQ (2018-FAPESP-03-SET-DIRETO-T98G-ITRAQ-PKL)	Adenylyl cyclase-associated protein 1 OS=Homo sapiens OX=9606 GN=CAP1 PE=1 SV=5	CAP1_HUMAN	SwissProt_20180621.fasta	51901.6	1	3	5	21	0.000971	0.114
T98G-04-SET-18-ALL RUNS-TANDEM	Isobaric Tag Samples	T98G	Mudpit_2018-FAPESP-03-SET-DIRETO-T98G-ITRAQ (2018-FAPESP-03-SET-DIRETO-T98G-ITRAQ-PKL)	Lamin-B1 OS=Homo sapiens OX=9606 GN=LMNB1 PE=1 SV=2	LMNB1_HUMAN	SwissProt_20180621.fasta	66409.6	1	2	4	31	0.00143	0.058
T98G-04-SET-18-ALL RUNS-TANDEM	Isobaric Tag Samples	T98G	Mudpit_2018-FAPESP-03-SET-DIRETO-T98G-ITRAQ (2018-FAPESP-03-SET-DIRETO-T98G-ITRAQ-PKL)	Alanine--tRNA ligase, cytoplasmic OS=Homo sapiens OX=9606 GN=AARS PE=1 SV=2	SYAC_HUMAN	SwissProt_20180621.fasta	106813	1	2	6	47	0.00217	0.0362
T98G-04-SET-18-ALL RUNS-TANDEM	Isobaric Tag Samples	T98G	Mudpit_2018-FAPESP-03-SET-DIRETO-T98G-ITRAQ (2018-FAPESP-03-SET-DIRETO-T98G-ITRAQ-PKL)	Neutral alpha-glucosidase AB OS=Homo sapiens OX=9606 GN=GANAB PE=1 SV=3	GANAB_HUMAN	SwissProt_20180621.fasta	106876	0.999	3	4	15	0.000693	0.0508
T98G-04-SET-18-ALL RUNS-TANDEM	Isobaric Tag Samples	T98G	Mudpit_2018-FAPESP-03-SET-DIRETO-T98G-ITRAQ (2018-FAPESP-03-SET-DIRETO-T98G-ITRAQ-PKL)	Annexin A6 OS=Homo sapiens OX=9606 GN=ANXA6 PE=1 SV=3	ANXA6_HUMAN	SwissProt_20180621.fasta	75877.5	1	7	10	61	0.00282	0.128
T98G-04-SET-18-ALL RUNS-TANDEM	Isobaric Tag Samples	T98G	Mudpit_2018-FAPESP-03-SET-DIRETO-T98G-ITRAQ (2018-FAPESP-03-SET-DIRETO-T98G-ITRAQ-PKL)	60S acidic ribosomal protein P1 OS=Homo sapiens OX=9606 GN=RPLP1 PE=1 SV=1	RLA1_HUMAN	SwissProt_20180621.fasta	11514.1	1	2	4	27	0.00125	0.272
T98G-04-SET-18-ALL RUNS-TANDEM	Isobaric Tag Samples	T98G	Mudpit_2018-FAPESP-03-SET-DIRETO-T98G-ITRAQ (2018-FAPESP-03-SET-DIRETO-T98G-ITRAQ-PKL)	Heat shock 70 kDa protein 4 OS=Homo sapiens OX=9606 GN=HSPA4 PE=1 SV=4	HSP74_HUMAN	SwissProt_20180621.fasta	94331.9	0.998	2	2	4	0.000185	0.0333
T98G-04-SET-18-ALL RUNS-TANDEM	Isobaric Tag Samples	T98G	Mudpit_2018-FAPESP-03-SET-DIRETO-T98G-ITRAQ (2018-FAPESP-03-SET-DIRETO-T98G-ITRAQ-PKL)	sp|P02458|CO2A1_HUMAN-DECOY Collagen alpha-1(II) chain OS=Homo sapiens OX=9606 GN=COL2A1...	CO2A1_HUMAN-DECOY		0	0.987	2	2	2	9.24e-05	0
T98G-04-SET-18-ALL RUNS-TANDEM	Isobaric Tag Samples	T98G	Mudpit_2018-FAPESP-03-SET-DIRETO-T98G-ITRAQ (2018-FAPESP-03-SET-DIRETO-T98G-ITRAQ-PKL)	Lamin-B2 OS=Homo sapiens OX=9606 GN=LMNB2 PE=1 SV=4	LMNB2_HUMAN	SwissProt_20180621.fasta	69949.4	0.998	2	3	9	0.000416	0.0581
T98G-04-SET-18-ALL RUNS-TANDEM	Isobaric Tag Samples	T98G	Mudpit_2018-FAPESP-03-SET-DIRETO-T98G-ITRAQ (2018-FAPESP-03-SET-DIRETO-T98G-ITRAQ-PKL)	Actin, cytoplasmic 1 OS=Homo sapiens OX=9606 GN=ACTB PE=1 SV=1	ACTB_HUMAN,ACTG_HUMAN	SwissProt_20180621.fasta	41737.8	1	16	33	264	0.0122	0.491
T98G-04-SET-18-ALL RUNS-TANDEM	Isobaric Tag Samples	T98G	Mudpit_2018-FAPESP-03-SET-DIRETO-T98G-ITRAQ (2018-FAPESP-03-SET-DIRETO-T98G-ITRAQ-PKL)	Heterogeneous nuclear ribonucleoprotein Q OS=Homo sapiens OX=9606 GN=SYNCRIP PE=1 SV=2	HNRPQ_HUMAN	SwissProt_20180621.fasta	69603.5	1	3	3	12	0.000555	0.0995
T98G-04-SET-18-ALL RUNS-TANDEM	Isobaric Tag Samples	T98G	Mudpit_2018-FAPESP-03-SET-DIRETO-T98G-ITRAQ (2018-FAPESP-03-SET-DIRETO-T98G-ITRAQ-PKL)	LmjF34.0670	LmjF34.0670		0	0.998	2	2	2	9.24e-05	0
T98G-04-SET-18-ALL RUNS-TANDEM	Isobaric Tag Samples	T98G	Mudpit_2018-FAPESP-03-SET-DIRETO-T98G-ITRAQ (2018-FAPESP-03-SET-DIRETO-T98G-ITRAQ-PKL)	4F2 cell-surface antigen heavy chain OS=Homo sapiens OX=9606 GN=SLC3A2 PE=1 SV=3	4F2_HUMAN	SwissProt_20180621.fasta	67996.4	0.999	3	3	6	0.000277	0.0905
T98G-04-SET-18-ALL RUNS-TANDEM	Isobaric Tag Samples	T98G	Mudpit_2018-FAPESP-03-SET-DIRETO-T98G-ITRAQ (2018-FAPESP-03-SET-DIRETO-T98G-ITRAQ-PKL)	60S acidic ribosomal protein P2 OS=Homo sapiens OX=9606 GN=RPLP2 PE=1 SV=1	RLA2_HUMAN	SwissProt_20180621.fasta	11665.5	1	3	6	37	0.00171	0.313
T98G-04-SET-18-ALL RUNS-TANDEM	Isobaric Tag Samples	T98G	Mudpit_2018-FAPESP-03-SET-DIRETO-T98G-ITRAQ (2018-FAPESP-03-SET-DIRETO-T98G-ITRAQ-PKL)	Cofilin-1 OS=Homo sapiens OX=9606 GN=CFL1 PE=1 SV=3	COF1_HUMAN	SwissProt_20180621.fasta	18503.2	1	7	9	59	0.00273	0.488
T98G-04-SET-18-ALL RUNS-TANDEM	Isobaric Tag Samples	T98G	Mudpit_2018-FAPESP-03-SET-DIRETO-T98G-ITRAQ (2018-FAPESP-03-SET-DIRETO-T98G-ITRAQ-PKL)	Talin-1 OS=Homo sapiens OX=9606 GN=TLN1 PE=1 SV=3	TLN1_HUMAN	SwissProt_20180621.fasta	269765	1	12	18	69	0.00319	0.102
T98G-04-SET-18-ALL RUNS-TANDEM	Isobaric Tag Samples	T98G	Mudpit_2018-FAPESP-03-SET-DIRETO-T98G-ITRAQ (2018-FAPESP-03-SET-DIRETO-T98G-ITRAQ-PKL)	Nesprin-1 OS=Homo sapiens OX=9606 GN=SYNE1 PE=1 SV=4	SYNE1_HUMAN	SwissProt_20180621.fasta	1.0111e+06	1	4	4	5	0.000231	0.00648
T98G-04-SET-18-ALL RUNS-TANDEM	Isobaric Tag Samples	T98G	Mudpit_2018-FAPESP-03-SET-DIRETO-T98G-ITRAQ (2018-FAPESP-03-SET-DIRETO-T98G-ITRAQ-PKL)	ATP synthase subunit beta, mitochondrial OS=Homo sapiens OX=9606 GN=ATP5F1B PE=1 SV=3	ATPB_HUMAN	SwissProt_20180621.fasta	56560.6	1	16	26	202	0.00934	0.38
T98G-04-SET-18-ALL RUNS-TANDEM	Isobaric Tag Samples	T98G	Mudpit_2018-FAPESP-03-SET-DIRETO-T98G-ITRAQ (2018-FAPESP-03-SET-DIRETO-T98G-ITRAQ-PKL)	Importin subunit beta-1 OS=Homo sapiens OX=9606 GN=KPNB1 PE=1 SV=2	IMB1_HUMAN	SwissProt_20180621.fasta	97171.3	1	5	6	9	0.000416	0.0674
T98G-04-SET-18-ALL RUNS-TANDEM	Isobaric Tag Samples	T98G	Mudpit_2018-FAPESP-03-SET-DIRETO-T98G-ITRAQ (2018-FAPESP-03-SET-DIRETO-T98G-ITRAQ-PKL)	Ras GTPase-activating-like protein IQGAP1 OS=Homo sapiens OX=9606 GN=IQGAP1 PE=1 SV=1	IQGA1_HUMAN	SwissProt_20180621.fasta	189259	1	3	5	31	0.00143	0.0278
T98G-04-SET-18-ALL RUNS-TANDEM	Isobaric Tag Samples	T98G	Mudpit_2018-FAPESP-03-SET-DIRETO-T98G-ITRAQ (2018-FAPESP-03-SET-DIRETO-T98G-ITRAQ-PKL)	Radixin OS=Homo sapiens OX=9606 GN=RDX PE=1 SV=1	RADI_HUMAN	SwissProt_20180621.fasta	68565.5	1	3	5	8	0.00037	0.0858
T98G-04-SET-18-ALL RUNS-TANDEM	Isobaric Tag Samples	T98G	Mudpit_2018-FAPESP-03-SET-DIRETO-T98G-ITRAQ (2018-FAPESP-03-SET-DIRETO-T98G-ITRAQ-PKL)	Heterogeneous nuclear ribonucleoprotein H OS=Homo sapiens OX=9606 GN=HNRNPH1 PE=1 SV=4	HNRH1_HUMAN	SwissProt_20180621.fasta	49229.8	1	2	4	18	0.000832	0.0757
T98G-04-SET-18-ALL RUNS-TANDEM	Isobaric Tag Samples	T98G	Mudpit_2018-FAPESP-03-SET-DIRETO-T98G-ITRAQ (2018-FAPESP-03-SET-DIRETO-T98G-ITRAQ-PKL)	Dolichyl-diphosphooligosaccharide--protein glycosyltransferase subunit 2 OS=Homo sapiens OX=9606 GN=RPN2 PE=1 SV=3	RPN2_HUMAN	SwissProt_20180621.fasta	69284.8	1	4	4	34	0.00157	0.12
T98G-04-SET-18-ALL RUNS-TANDEM	Isobaric Tag Samples	T98G	Mudpit_2018-FAPESP-03-SET-DIRETO-T98G-ITRAQ (2018-FAPESP-03-SET-DIRETO-T98G-ITRAQ-PKL)	Nucleolin OS=Homo sapiens OX=9606 GN=NCL PE=1 SV=3	NUCL_HUMAN	SwissProt_20180621.fasta	76615.9	1	5	6	22	0.00102	0.0958
T98G-04-SET-18-ALL RUNS-TANDEM	Isobaric Tag Samples	T98G	Mudpit_2018-FAPESP-03-SET-DIRETO-T98G-ITRAQ (2018-FAPESP-03-SET-DIRETO-T98G-ITRAQ-PKL)	Nucleoside diphosphate kinase B OS=Homo sapiens OX=9606 GN=NME2 PE=1 SV=1	NDKB_HUMAN	SwissProt_20180621.fasta	17298.3	1	3	5	11	0.000508	0.289
T98G-04-SET-18-ALL RUNS-TANDEM	Isobaric Tag Samples	T98G	Mudpit_2018-FAPESP-03-SET-DIRETO-T98G-ITRAQ (2018-FAPESP-03-SET-DIRETO-T98G-ITRAQ-PKL)	Ubiquitin carboxyl-terminal hydrolase 5 OS=Homo sapiens OX=9606 GN=USP5 PE=1 SV=2	UBP5_HUMAN	SwissProt_20180621.fasta	95788.1	1	3	3	4	0.000185	0.0548
T98G-04-SET-18-ALL RUNS-TANDEM	Isobaric Tag Samples	T98G	Mudpit_2018-FAPESP-03-SET-DIRETO-T98G-ITRAQ (2018-FAPESP-03-SET-DIRETO-T98G-ITRAQ-PKL)	Proteasome subunit alpha type-2 OS=Homo sapiens OX=9606 GN=PSMA2 PE=1 SV=2	PSA2_HUMAN	SwissProt_20180621.fasta	25898.9	0.999	3	4	9	0.000416	0.231
T98G-04-SET-18-ALL RUNS-TANDEM	Isobaric Tag Samples	T98G	Mudpit_2018-FAPESP-03-SET-DIRETO-T98G-ITRAQ (2018-FAPESP-03-SET-DIRETO-T98G-ITRAQ-PKL)	Phosphoribosyl pyrophosphate synthase-associated protein 1 OS=Homo sapiens OX=9606 GN=PRPSAP1 PE=1 SV=2	KPRA_HUMAN	SwissProt_20180621.fasta	39394.5	0.997	2	2	2	9.24e-05	0.0983
T98G-04-SET-18-ALL RUNS-TANDEM	Isobaric Tag Samples	T98G	Mudpit_2018-FAPESP-03-SET-DIRETO-T98G-ITRAQ (2018-FAPESP-03-SET-DIRETO-T98G-ITRAQ-PKL)	60S ribosomal protein L18 OS=Homo sapiens OX=9606 GN=RPL18 PE=1 SV=2	RL18_HUMAN	SwissProt_20180621.fasta	21635.2	1	3	4	27	0.00125	0.213
T98G-04-SET-18-ALL RUNS-TANDEM	Isobaric Tag Samples	T98G	Mudpit_2018-FAPESP-03-SET-DIRETO-T98G-ITRAQ (2018-FAPESP-03-SET-DIRETO-T98G-ITRAQ-PKL)	Annexin A4 OS=Homo sapiens OX=9606 GN=ANXA4 PE=1 SV=4	ANXA4_HUMAN	SwissProt_20180621.fasta	35884.3	1	2	2	4	0.000185	0.1
T98G-04-SET-18-ALL RUNS-TANDEM	Isobaric Tag Samples	T98G	Mudpit_2018-FAPESP-03-SET-DIRETO-T98G-ITRAQ (2018-FAPESP-03-SET-DIRETO-T98G-ITRAQ-PKL)	Septin-2 OS=Homo sapiens OX=9606 GN=SEPT2 PE=1 SV=1	SEPT2_HUMAN	SwissProt_20180621.fasta	41488.2	1	2	2	3	0.000139	0.0776
T98G-04-SET-18-ALL RUNS-TANDEM	Isobaric Tag Samples	T98G	Mudpit_2018-FAPESP-03-SET-DIRETO-T98G-ITRAQ (2018-FAPESP-03-SET-DIRETO-T98G-ITRAQ-PKL)	Transport and Golgi organization protein 1 homolog OS=Homo sapiens OX=9606 GN=MIA3 PE=1 SV=1	TGO1_HUMAN	SwissProt_20180621.fasta	213705	1	3	3	3	0.000139	0.0215
T98G-04-SET-18-ALL RUNS-TANDEM	Isobaric Tag Samples	T98G	Mudpit_2018-FAPESP-03-SET-DIRETO-T98G-ITRAQ (2018-FAPESP-03-SET-DIRETO-T98G-ITRAQ-PKL)	Perilipin-3 OS=Homo sapiens OX=9606 GN=PLIN3 PE=1 SV=3	PLIN3_HUMAN	SwissProt_20180621.fasta	47073.6	1	2	2	5	0.000231	0.0691
T98G-04-SET-18-ALL RUNS-TANDEM	Isobaric Tag Samples	T98G	Mudpit_2018-FAPESP-03-SET-DIRETO-T98G-ITRAQ (2018-FAPESP-03-SET-DIRETO-T98G-ITRAQ-PKL)	X-ray repair cross-complementing protein 6 OS=Homo sapiens OX=9606 GN=XRCC6 PE=1 SV=2	XRCC6_HUMAN	SwissProt_20180621.fasta	69846.4	0.999	3	3	4	0.000185	0.0558
T98G-04-SET-18-ALL RUNS-TANDEM	Isobaric Tag Samples	T98G	Mudpit_2018-FAPESP-03-SET-DIRETO-T98G-ITRAQ (2018-FAPESP-03-SET-DIRETO-T98G-ITRAQ-PKL)	Delta-1-pyrroline-5-carboxylate synthase OS=Homo sapiens OX=9606 GN=ALDH18A1 PE=1 SV=2	P5CS_HUMAN	SwissProt_20180621.fasta	87302.9	1	4	5	9	0.000416	0.0843
T98G-04-SET-18-ALL RUNS-TANDEM	Isobaric Tag Samples	T98G	Mudpit_2018-FAPESP-03-SET-DIRETO-T98G-ITRAQ (2018-FAPESP-03-SET-DIRETO-T98G-ITRAQ-PKL)	HECD4_HUMAN-DECOY	HECD4_HUMAN-DECOY		0	1	4	4	8	0.00037	0
T98G-04-SET-18-ALL RUNS-TANDEM	Isobaric Tag Samples	T98G	Mudpit_2018-FAPESP-03-SET-DIRETO-T98G-ITRAQ (2018-FAPESP-03-SET-DIRETO-T98G-ITRAQ-PKL)	BCLAF1 and THRAP3 family member 3 OS=Homo sapiens OX=9606 GN=BCLAF3 PE=1 SV=1	BCLA3_HUMAN	SwissProt_20180621.fasta	83873.3	0.998	2	2	3	0.000139	0.0183
T98G-04-SET-18-ALL RUNS-TANDEM	Isobaric Tag Samples	T98G	Mudpit_2018-FAPESP-03-SET-DIRETO-T98G-ITRAQ (2018-FAPESP-03-SET-DIRETO-T98G-ITRAQ-PKL)	Elongation factor 1-delta OS=Homo sapiens OX=9606 GN=EEF1D PE=1 SV=5	EF1D_HUMAN	SwissProt_20180621.fasta	31121.9	1	3	5	24	0.00111	0.132
T98G-04-SET-18-ALL RUNS-TANDEM	Isobaric Tag Samples	T98G	Mudpit_2018-FAPESP-03-SET-DIRETO-T98G-ITRAQ (2018-FAPESP-03-SET-DIRETO-T98G-ITRAQ-PKL)	Spermatogenesis-associated protein 31D1 OS=Homo sapiens OX=9606 GN=SPATA31D1 PE=2 SV=1	S31D1_HUMAN	SwissProt_20180621.fasta	175620	0.986	2	2	2	9.24e-05	0.0146
T98G-04-SET-18-ALL RUNS-TANDEM	Isobaric Tag Samples	T98G	Mudpit_2018-FAPESP-03-SET-DIRETO-T98G-ITRAQ (2018-FAPESP-03-SET-DIRETO-T98G-ITRAQ-PKL)	Alpha-actinin-1 OS=Homo sapiens OX=9606 GN=ACTN1 PE=1 SV=2	ACTN1_HUMAN	SwissProt_20180621.fasta	103061	1	4	7	38	0.00176	0.0605
T98G-04-SET-18-ALL RUNS-TANDEM	Isobaric Tag Samples	T98G	Mudpit_2018-FAPESP-03-SET-DIRETO-T98G-ITRAQ (2018-FAPESP-03-SET-DIRETO-T98G-ITRAQ-PKL)	Rab GDP dissociation inhibitor beta OS=Homo sapiens OX=9606 GN=GDI2 PE=1 SV=2	GDIB_HUMAN	SwissProt_20180621.fasta	50665.5	1	5	5	30	0.00139	0.11
T98G-04-SET-18-ALL RUNS-TANDEM	Isobaric Tag Samples	T98G	Mudpit_2018-FAPESP-03-SET-DIRETO-T98G-ITRAQ (2018-FAPESP-03-SET-DIRETO-T98G-ITRAQ-PKL)	Annexin A5 OS=Homo sapiens OX=9606 GN=ANXA5 PE=1 SV=2	ANXA5_HUMAN	SwissProt_20180621.fasta	35938.6	1	9	11	80	0.0037	0.359
T98G-04-SET-18-ALL RUNS-TANDEM	Isobaric Tag Samples	T98G	Mudpit_2018-FAPESP-03-SET-DIRETO-T98G-ITRAQ (2018-FAPESP-03-SET-DIRETO-T98G-ITRAQ-PKL)	Spastin OS=Homo sapiens OX=9606 GN=SPAST PE=1 SV=1	SPAST_HUMAN	SwissProt_20180621.fasta	67199.4	1	5	5	5	0.000231	0.136
T98G-04-SET-18-ALL RUNS-TANDEM	Isobaric Tag Samples	T98G	Mudpit_2018-FAPESP-03-SET-DIRETO-T98G-ITRAQ (2018-FAPESP-03-SET-DIRETO-T98G-ITRAQ-PKL)	Peroxiredoxin-2 OS=Homo sapiens OX=9606 GN=PRDX2 PE=1 SV=5	PRDX2_HUMAN	SwissProt_20180621.fasta	21892.4	0.998	2	3	4	0.000185	0.187
T98G-04-SET-18-ALL RUNS-TANDEM	Isobaric Tag Samples	T98G	Mudpit_2018-FAPESP-03-SET-DIRETO-T98G-ITRAQ (2018-FAPESP-03-SET-DIRETO-T98G-ITRAQ-PKL)	Aldo-keto reductase family 1 member B10 OS=Homo sapiens OX=9606 GN=AKR1B10 PE=1 SV=2	AK1BA_HUMAN	SwissProt_20180621.fasta	36020.4	1	8	15	106	0.0049	0.329
T98G-04-SET-18-ALL RUNS-TANDEM	Isobaric Tag Samples	T98G	Mudpit_2018-FAPESP-03-SET-DIRETO-T98G-ITRAQ (2018-FAPESP-03-SET-DIRETO-T98G-ITRAQ-PKL)	Cytoplasmic dynein 1 heavy chain 1 OS=Homo sapiens OX=9606 GN=DYNC1H1 PE=1 SV=5	DYHC1_HUMAN	SwissProt_20180621.fasta	532406	1	11	13	36	0.00166	0.0366
T98G-04-SET-18-ALL RUNS-TANDEM	Isobaric Tag Samples	T98G	Mudpit_2018-FAPESP-03-SET-DIRETO-T98G-ITRAQ (2018-FAPESP-03-SET-DIRETO-T98G-ITRAQ-PKL)	Tryptophan--tRNA ligase, cytoplasmic OS=Homo sapiens OX=9606 GN=WARS PE=1 SV=2	SYWC_HUMAN	SwissProt_20180621.fasta	53167.6	1	2	3	21	0.000971	0.0658
T98G-04-SET-18-ALL RUNS-TANDEM	Isobaric Tag Samples	T98G	Mudpit_2018-FAPESP-03-SET-DIRETO-T98G-ITRAQ (2018-FAPESP-03-SET-DIRETO-T98G-ITRAQ-PKL)	Microtubule-associated protein 4 OS=Homo sapiens OX=9606 GN=MAP4 PE=1 SV=3	MAP4_HUMAN	SwissProt_20180621.fasta	121006	0.997	2	2	2	9.24e-05	0.033
T98G-04-SET-18-ALL RUNS-TANDEM	Isobaric Tag Samples	T98G	Mudpit_2018-FAPESP-03-SET-DIRETO-T98G-ITRAQ (2018-FAPESP-03-SET-DIRETO-T98G-ITRAQ-PKL)	Macrophage migration inhibitory factor OS=Homo sapiens OX=9606 GN=MIF PE=1 SV=4	MIF_HUMAN	SwissProt_20180621.fasta	12476.5	1	3	4	31	0.00143	0.304
T98G-04-SET-18-ALL RUNS-TANDEM	Isobaric Tag Samples	T98G	Mudpit_2018-FAPESP-03-SET-DIRETO-T98G-ITRAQ (2018-FAPESP-03-SET-DIRETO-T98G-ITRAQ-PKL)	14-3-3 protein epsilon OS=Homo sapiens OX=9606 GN=YWHAE PE=1 SV=1	1433E_HUMAN	SwissProt_20180621.fasta	29175	1	5	6	34	0.00157	0.306
T98G-04-SET-18-ALL RUNS-TANDEM	Isobaric Tag Samples	T98G	Mudpit_2018-FAPESP-03-SET-DIRETO-T98G-ITRAQ (2018-FAPESP-03-SET-DIRETO-T98G-ITRAQ-PKL)	Moesin OS=Homo sapiens OX=9606 GN=MSN PE=1 SV=3	MOES_HUMAN	SwissProt_20180621.fasta	67821.8	1	6	14	97	0.00448	0.0988
T98G-04-SET-18-ALL RUNS-TANDEM	Isobaric Tag Samples	T98G	Mudpit_2018-FAPESP-03-SET-DIRETO-T98G-ITRAQ (2018-FAPESP-03-SET-DIRETO-T98G-ITRAQ-PKL)	Epoxide hydrolase 1 OS=Homo sapiens OX=9606 GN=EPHX1 PE=1 SV=1	HYEP_HUMAN	SwissProt_20180621.fasta	52951.1	1	6	10	48	0.00222	0.147
T98G-04-SET-18-ALL RUNS-TANDEM	Isobaric Tag Samples	T98G	Mudpit_2018-FAPESP-03-SET-DIRETO-T98G-ITRAQ (2018-FAPESP-03-SET-DIRETO-T98G-ITRAQ-PKL)	Malate dehydrogenase, mitochondrial OS=Homo sapiens OX=9606 GN=MDH2 PE=1 SV=3	MDHM_HUMAN	SwissProt_20180621.fasta	35503.7	1	3	6	30	0.00139	0.136
T98G-04-SET-18-ALL RUNS-TANDEM	Isobaric Tag Samples	T98G	Mudpit_2018-FAPESP-03-SET-DIRETO-T98G-ITRAQ (2018-FAPESP-03-SET-DIRETO-T98G-ITRAQ-PKL)	Prelamin-A/C OS=Homo sapiens OX=9606 GN=LMNA PE=1 SV=1	LMNA_HUMAN	SwissProt_20180621.fasta	74140.7	1	4	4	24	0.00111	0.0738
T98G-04-SET-18-ALL RUNS-TANDEM	Isobaric Tag Samples	T98G	Mudpit_2018-FAPESP-03-SET-DIRETO-T98G-ITRAQ (2018-FAPESP-03-SET-DIRETO-T98G-ITRAQ-PKL)	Splicing factor, proline- and glutamine-rich OS=Homo sapiens OX=9606 GN=SFPQ PE=1 SV=2	SFPQ_HUMAN	SwissProt_20180621.fasta	76149.5	1	3	3	3	0.000139	0.0919
T98G-04-SET-18-ALL RUNS-TANDEM	Isobaric Tag Samples	T98G	Mudpit_2018-FAPESP-03-SET-DIRETO-T98G-ITRAQ (2018-FAPESP-03-SET-DIRETO-T98G-ITRAQ-PKL)	V-type proton ATPase catalytic subunit A OS=Homo sapiens OX=9606 GN=ATP6V1A PE=1 SV=2	VATA_HUMAN	SwissProt_20180621.fasta	68305.5	0.998	2	2	4	0.000185	0.0454
T98G-04-SET-18-ALL RUNS-TANDEM	Isobaric Tag Samples	T98G	Mudpit_2018-FAPESP-03-SET-DIRETO-T98G-ITRAQ (2018-FAPESP-03-SET-DIRETO-T98G-ITRAQ-PKL)	AH receptor-interacting protein OS=Homo sapiens OX=9606 GN=AIP PE=1 SV=2	AIP_HUMAN	SwissProt_20180621.fasta	37636.4	0.998	2	2	2	9.24e-05	0.1
T98G-04-SET-18-ALL RUNS-TANDEM	Isobaric Tag Samples	T98G	Mudpit_2018-FAPESP-03-SET-DIRETO-T98G-ITRAQ (2018-FAPESP-03-SET-DIRETO-T98G-ITRAQ-PKL)	Nucleophosmin OS=Homo sapiens OX=9606 GN=NPM1 PE=1 SV=2	NPM_HUMAN	SwissProt_20180621.fasta	32575.5	1	5	8	47	0.00217	0.187
T98G-04-SET-18-ALL RUNS-TANDEM	Isobaric Tag Samples	T98G	Mudpit_2018-FAPESP-03-SET-DIRETO-T98G-ITRAQ (2018-FAPESP-03-SET-DIRETO-T98G-ITRAQ-PKL)	Heat shock 70 kDa protein 1A OS=Homo sapiens OX=9606 GN=HSPA1A PE=1 SV=1	HS71A_HUMAN,HS71B_HUMAN	SwissProt_20180621.fasta	70054	1	13	20	125	0.00578	0.29
T98G-04-SET-18-ALL RUNS-TANDEM	Isobaric Tag Samples	T98G	Mudpit_2018-FAPESP-03-SET-DIRETO-T98G-ITRAQ (2018-FAPESP-03-SET-DIRETO-T98G-ITRAQ-PKL)	Serpin H1 OS=Homo sapiens OX=9606 GN=SERPINH1 PE=1 SV=2	SERPH_HUMAN	SwissProt_20180621.fasta	46442	1	5	8	39	0.0018	0.182
T98G-04-SET-18-ALL RUNS-TANDEM	Isobaric Tag Samples	T98G	Mudpit_2018-FAPESP-03-SET-DIRETO-T98G-ITRAQ (2018-FAPESP-03-SET-DIRETO-T98G-ITRAQ-PKL)	Histone H2B type 1-B OS=Homo sapiens OX=9606 GN=HIST1H2BB PE=1 SV=2	H2B1B_HUMAN,H2B1C_HUMAN,H2B1D_HUMAN,H2B1H_HUMAN,H2B1J_HUMAN,H2B1K_HUMAN,H2B1L_HUMAN,H2B1M_HUMAN,H2B1N_HUMAN,H2B1O_HUMAN,H2B2E_HUMAN,H2B2F_HUMAN,H2B3B_HUMAN,H2BFS_HUMAN	SwissProt_20180621.fasta	13950.8	1	2	5	38	0.00176	0.19
T98G-04-SET-18-ALL RUNS-TANDEM	Isobaric Tag Samples	T98G	Mudpit_2018-FAPESP-03-SET-DIRETO-T98G-ITRAQ (2018-FAPESP-03-SET-DIRETO-T98G-ITRAQ-PKL)	Aldo-keto reductase family 1 member C3 OS=Homo sapiens OX=9606 GN=AKR1C3 PE=1 SV=4	AK1C3_HUMAN	SwissProt_20180621.fasta	36854.1	1	3	4	18	0.000832	0.328
T98G-04-SET-18-ALL RUNS-TANDEM	Isobaric Tag Samples	T98G	Mudpit_2018-FAPESP-03-SET-DIRETO-T98G-ITRAQ (2018-FAPESP-03-SET-DIRETO-T98G-ITRAQ-PKL)	cGMP-specific 3',5'-cyclic phosphodiesterase OS=Homo sapiens OX=9606 GN=PDE5A PE=1 SV=2	PDE5A_HUMAN	SwissProt_20180621.fasta	99987.2	0.992	3	3	3	0.000139	0.0503
T98G-04-SET-18-ALL RUNS-TANDEM	Isobaric Tag Samples	T98G	Mudpit_2018-FAPESP-03-SET-DIRETO-T98G-ITRAQ (2018-FAPESP-03-SET-DIRETO-T98G-ITRAQ-PKL)	10 kDa heat shock protein, mitochondrial OS=Homo sapiens OX=9606 GN=HSPE1 PE=1 SV=2	CH10_HUMAN	SwissProt_20180621.fasta	10931.8	0.991	2	2	5	0.000231	0.186
T98G-04-SET-18-ALL RUNS-TANDEM	Isobaric Tag Samples	T98G	Mudpit_2018-FAPESP-03-SET-DIRETO-T98G-ITRAQ (2018-FAPESP-03-SET-DIRETO-T98G-ITRAQ-PKL)	Eukaryotic translation initiation factor 3 subunit A OS=Homo sapiens OX=9606 GN=EIF3A PE=1 SV=1	EIF3A_HUMAN	SwissProt_20180621.fasta	166575	1	2	3	13	0.000601	0.0304
T98G-04-SET-18-ALL RUNS-TANDEM	Isobaric Tag Samples	T98G	Mudpit_2018-FAPESP-03-SET-DIRETO-T98G-ITRAQ (2018-FAPESP-03-SET-DIRETO-T98G-ITRAQ-PKL)	Exportin-2 OS=Homo sapiens OX=9606 GN=CSE1L PE=1 SV=3	XPO2_HUMAN	SwissProt_20180621.fasta	110422	0.998	2	2	12	0.000555	0.0257
T98G-04-SET-18-ALL RUNS-TANDEM	Isobaric Tag Samples	T98G	Mudpit_2018-FAPESP-03-SET-DIRETO-T98G-ITRAQ (2018-FAPESP-03-SET-DIRETO-T98G-ITRAQ-PKL)	Protein CutA OS=Homo sapiens OX=9606 GN=CUTA PE=1 SV=2	CUTA_HUMAN	SwissProt_20180621.fasta	19116.1	1	2	4	8	0.00037	0.229
T98G-04-SET-18-ALL RUNS-TANDEM	Isobaric Tag Samples	T98G	Mudpit_2018-FAPESP-03-SET-DIRETO-T98G-ITRAQ (2018-FAPESP-03-SET-DIRETO-T98G-ITRAQ-PKL)	FRY_HUMAN-DECOY	FRY_HUMAN-DECOY		0	0.999	4	4	4	0.000185	0
T98G-04-SET-18-ALL RUNS-TANDEM	Isobaric Tag Samples	T98G	Mudpit_2018-FAPESP-03-SET-DIRETO-T98G-ITRAQ (2018-FAPESP-03-SET-DIRETO-T98G-ITRAQ-PKL)	Prohibitin OS=Homo sapiens OX=9606 GN=PHB PE=1 SV=1	PHB_HUMAN	SwissProt_20180621.fasta	29804.6	1	4	7	29	0.00134	0.202
T98G-04-SET-18-ALL RUNS-TANDEM	Isobaric Tag Samples	T98G	Mudpit_2018-FAPESP-03-SET-DIRETO-T98G-ITRAQ (2018-FAPESP-03-SET-DIRETO-T98G-ITRAQ-PKL)	Mitochondrial-processing peptidase subunit alpha OS=Homo sapiens OX=9606 GN=PMPCA PE=1 SV=2	MPPA_HUMAN	SwissProt_20180621.fasta	58253.8	1	2	2	2	9.24e-05	0.0648
T98G-04-SET-18-ALL RUNS-TANDEM	Isobaric Tag Samples	T98G	Mudpit_2018-FAPESP-03-SET-DIRETO-T98G-ITRAQ (2018-FAPESP-03-SET-DIRETO-T98G-ITRAQ-PKL)	ATP-dependent 6-phosphofructokinase, platelet type OS=Homo sapiens OX=9606 GN=PFKP PE=1 SV=2	PFKAP_HUMAN	SwissProt_20180621.fasta	85597.4	1	3	5	34	0.00157	0.0536
T98G-04-SET-18-ALL RUNS-TANDEM	Isobaric Tag Samples	T98G	Mudpit_2018-FAPESP-03-SET-DIRETO-T98G-ITRAQ (2018-FAPESP-03-SET-DIRETO-T98G-ITRAQ-PKL)	Vimentin OS=Homo sapiens OX=9606 GN=VIM PE=1 SV=4	VIME_HUMAN	SwissProt_20180621.fasta	53652.7	1	7	10	65	0.003	0.17
T98G-04-SET-18-ALL RUNS-TANDEM	Isobaric Tag Samples	T98G	Mudpit_2018-FAPESP-03-SET-DIRETO-T98G-ITRAQ (2018-FAPESP-03-SET-DIRETO-T98G-ITRAQ-PKL)	40S ribosomal protein S7 OS=Homo sapiens OX=9606 GN=RPS7 PE=1 SV=1	RS7_HUMAN	SwissProt_20180621.fasta	22127.5	1	5	8	40	0.00185	0.237
T98G-04-SET-18-ALL RUNS-TANDEM	Isobaric Tag Samples	T98G	Mudpit_2018-FAPESP-03-SET-DIRETO-T98G-ITRAQ (2018-FAPESP-03-SET-DIRETO-T98G-ITRAQ-PKL)	ATP synthase subunit alpha, mitochondrial OS=Homo sapiens OX=9606 GN=ATP5F1A PE=1 SV=1	ATPA_HUMAN	SwissProt_20180621.fasta	59752.1	1	9	11	85	0.00393	0.184
T98G-04-SET-18-ALL RUNS-TANDEM	Isobaric Tag Samples	T98G	Mudpit_2018-FAPESP-03-SET-DIRETO-T98G-ITRAQ (2018-FAPESP-03-SET-DIRETO-T98G-ITRAQ-PKL)	Transmembrane protein 109 OS=Homo sapiens OX=9606 GN=TMEM109 PE=1 SV=1	TM109_HUMAN	SwissProt_20180621.fasta	26211.2	1	3	4	9	0.000416	0.107
T98G-04-SET-18-ALL RUNS-TANDEM	Isobaric Tag Samples	T98G	Mudpit_2018-FAPESP-03-SET-DIRETO-T98G-ITRAQ (2018-FAPESP-03-SET-DIRETO-T98G-ITRAQ-PKL)	6-phosphogluconate dehydrogenase, decarboxylating OS=Homo sapiens OX=9606 GN=PGD PE=1 SV=3	6PGD_HUMAN	SwissProt_20180621.fasta	53141.9	1	11	15	59	0.00273	0.273
T98G-04-SET-18-ALL RUNS-TANDEM	Isobaric Tag Samples	T98G	Mudpit_2018-FAPESP-03-SET-DIRETO-T98G-ITRAQ (2018-FAPESP-03-SET-DIRETO-T98G-ITRAQ-PKL)	Phosphoglycerate kinase 1 OS=Homo sapiens OX=9606 GN=PGK1 PE=1 SV=3	PGK1_HUMAN	SwissProt_20180621.fasta	44615.3	1	11	19	101	0.00467	0.338
T98G-04-SET-18-ALL RUNS-TANDEM	Isobaric Tag Samples	T98G	Mudpit_2018-FAPESP-03-SET-DIRETO-T98G-ITRAQ (2018-FAPESP-03-SET-DIRETO-T98G-ITRAQ-PKL)	sp|Q9H0D2|ZN541_HUMAN-DECOY Zinc finger protein 541 OS=Homo sapiens OX=9606 GN=ZNF541...	ZN541_HUMAN-DECOY		0	1	4	4	7	0.000324	0
T98G-04-SET-18-ALL RUNS-TANDEM	Isobaric Tag Samples	T98G	Mudpit_2018-FAPESP-03-SET-DIRETO-T98G-ITRAQ (2018-FAPESP-03-SET-DIRETO-T98G-ITRAQ-PKL)	Vinculin OS=Homo sapiens OX=9606 GN=VCL PE=1 SV=4	VINC_HUMAN	SwissProt_20180621.fasta	123801	1	3	7	18	0.000832	0.0529
T98G-04-SET-18-ALL RUNS-TANDEM	Isobaric Tag Samples	T98G	Mudpit_2018-FAPESP-03-SET-DIRETO-T98G-ITRAQ (2018-FAPESP-03-SET-DIRETO-T98G-ITRAQ-PKL)	Filamin-A OS=Homo sapiens OX=9606 GN=FLNA PE=1 SV=4	FLNA_HUMAN	SwissProt_20180621.fasta	280729	1	5	7	45	0.00208	0.0332
T98G-04-SET-18-ALL RUNS-TANDEM	Isobaric Tag Samples	T98G	Mudpit_2018-FAPESP-03-SET-DIRETO-T98G-ITRAQ (2018-FAPESP-03-SET-DIRETO-T98G-ITRAQ-PKL)	Glyceraldehyde-3-phosphate dehydrogenase OS=Homo sapiens OX=9606 GN=GAPDH PE=1 SV=3	G3P_HUMAN	SwissProt_20180621.fasta	36053.4	1	30	57	729	0.0337	0.624
T98G-04-SET-18-ALL RUNS-TANDEM	Isobaric Tag Samples	T98G	Mudpit_2018-FAPESP-03-SET-DIRETO-T98G-ITRAQ (2018-FAPESP-03-SET-DIRETO-T98G-ITRAQ-PKL)	Dolichyl-diphosphooligosaccharide--protein glycosyltransferase subunit 1 OS=Homo sapiens OX=9606 GN=RPN1 PE=1 SV=1	RPN1_HUMAN	SwissProt_20180621.fasta	68571	1	5	5	30	0.00139	0.107
T98G-04-SET-18-ALL RUNS-TANDEM	Isobaric Tag Samples	T98G	Mudpit_2018-FAPESP-03-SET-DIRETO-T98G-ITRAQ (2018-FAPESP-03-SET-DIRETO-T98G-ITRAQ-PKL)	Ubiquitin-conjugating enzyme E2 L3 OS=Homo sapiens OX=9606 GN=UBE2L3 PE=1 SV=1	UB2L3_HUMAN	SwissProt_20180621.fasta	17862.3	0.998	2	3	16	0.00074	0.201
T98G-04-SET-18-ALL RUNS-TANDEM	Isobaric Tag Samples	T98G	Mudpit_2018-FAPESP-03-SET-DIRETO-T98G-ITRAQ (2018-FAPESP-03-SET-DIRETO-T98G-ITRAQ-PKL)	Endoplasmic reticulum chaperone BiP OS=Homo sapiens OX=9606 GN=HSPA5 PE=1 SV=2	BIP_HUMAN	SwissProt_20180621.fasta	72334.7	1	29	58	453	0.0209	0.442
T98G-04-SET-18-ALL RUNS-TANDEM	Isobaric Tag Samples	T98G	Mudpit_2018-FAPESP-03-SET-DIRETO-T98G-ITRAQ (2018-FAPESP-03-SET-DIRETO-T98G-ITRAQ-PKL)	Fer-1-like protein 4 OS=Homo sapiens OX=9606 GN=FER1L4 PE=2 SV=1	FR1L4_HUMAN	SwissProt_20180621.fasta	200982	0.999	3	4	4	0.000185	0.0312
T98G-04-SET-18-ALL RUNS-TANDEM	Isobaric Tag Samples	T98G	Mudpit_2018-FAPESP-03-SET-DIRETO-T98G-ITRAQ (2018-FAPESP-03-SET-DIRETO-T98G-ITRAQ-PKL)	Heat shock protein HSP 90-alpha OS=Homo sapiens OX=9606 GN=HSP90AA1 PE=1 SV=5	HS90A_HUMAN	SwissProt_20180621.fasta	84663.2	1	8	11	19	0.000878	0.23
T98G-04-SET-18-ALL RUNS-TANDEM	Isobaric Tag Samples	T98G	Mudpit_2018-FAPESP-03-SET-DIRETO-T98G-ITRAQ (2018-FAPESP-03-SET-DIRETO-T98G-ITRAQ-PKL)	Kinesin-like protein KIF13B OS=Homo sapiens OX=9606 GN=KIF13B PE=1 SV=2	KI13B_HUMAN	SwissProt_20180621.fasta	202789	1	3	3	6	0.000277	0.0235
T98G-04-SET-18-ALL RUNS-TANDEM	Isobaric Tag Samples	T98G	Mudpit_2018-FAPESP-03-SET-DIRETO-T98G-ITRAQ (2018-FAPESP-03-SET-DIRETO-T98G-ITRAQ-PKL)	26S proteasome regulatory subunit 6B OS=Homo sapiens OX=9606 GN=PSMC4 PE=1 SV=2	PRS6B_HUMAN	SwissProt_20180621.fasta	47367.7	1	4	5	32	0.00148	0.175
T98G-04-SET-18-ALL RUNS-TANDEM	Isobaric Tag Samples	T98G	Mudpit_2018-FAPESP-03-SET-DIRETO-T98G-ITRAQ (2018-FAPESP-03-SET-DIRETO-T98G-ITRAQ-PKL)	Aspartyl/asparaginyl beta-hydroxylase OS=Homo sapiens OX=9606 GN=ASPH PE=1 SV=3	ASPH_HUMAN	SwissProt_20180621.fasta	85862.6	1	2	2	5	0.000231	0.0541
T98G-04-SET-18-ALL RUNS-TANDEM	Isobaric Tag Samples	T98G	Mudpit_2018-FAPESP-03-SET-DIRETO-T98G-ITRAQ (2018-FAPESP-03-SET-DIRETO-T98G-ITRAQ-PKL)	Heterogeneous nuclear ribonucleoproteins A2/B1 OS=Homo sapiens OX=9606 GN=HNRNPA2B1 PE=1 SV=2	ROA2_HUMAN	SwissProt_20180621.fasta	37430.3	0.988	3	3	3	0.000139	0.21
T98G-04-SET-18-ALL RUNS-TANDEM	Isobaric Tag Samples	T98G	Mudpit_2018-FAPESP-03-SET-DIRETO-T98G-ITRAQ (2018-FAPESP-03-SET-DIRETO-T98G-ITRAQ-PKL)	60S acidic ribosomal protein P0-like OS=Homo sapiens OX=9606 GN=RPLP0P6 PE=5 SV=1	RLA0L_HUMAN,RLA0_HUMAN	SwissProt_20180621.fasta	34365.1	1	2	4	18	0.000832	0.0694
T98G-04-SET-18-ALL RUNS-TANDEM	Isobaric Tag Samples	T98G	Mudpit_2018-FAPESP-03-SET-DIRETO-T98G-ITRAQ (2018-FAPESP-03-SET-DIRETO-T98G-ITRAQ-PKL)	Isocitrate dehydrogenase [NADP], mitochondrial OS=Homo sapiens OX=9606 GN=IDH2 PE=1 SV=2	IDHP_HUMAN	SwissProt_20180621.fasta	50910.4	0.999	3	3	6	0.000277	0.0796
T98G-04-SET-18-ALL RUNS-TANDEM	Isobaric Tag Samples	T98G	Mudpit_2018-FAPESP-03-SET-DIRETO-T98G-ITRAQ (2018-FAPESP-03-SET-DIRETO-T98G-ITRAQ-PKL)	Transaldolase OS=Homo sapiens OX=9606 GN=TALDO1 PE=1 SV=2	TALDO_HUMAN	SwissProt_20180621.fasta	37541.7	1	2	4	45	0.00208	0.0712
T98G-04-SET-18-ALL RUNS-TANDEM	Isobaric Tag Samples	T98G	Mudpit_2018-FAPESP-03-SET-DIRETO-T98G-ITRAQ (2018-FAPESP-03-SET-DIRETO-T98G-ITRAQ-PKL)	Tubulin alpha-1B chain OS=Homo sapiens OX=9606 GN=TUBA1B PE=1 SV=1	TBA1B_HUMAN	SwissProt_20180621.fasta	50151.7	1	23	35	227	0.0105	0.452
T98G-04-SET-18-ALL RUNS-TANDEM	Isobaric Tag Samples	T98G	Mudpit_2018-FAPESP-03-SET-DIRETO-T98G-ITRAQ (2018-FAPESP-03-SET-DIRETO-T98G-ITRAQ-PKL)	AP-2 complex subunit alpha-1 OS=Homo sapiens OX=9606 GN=AP2A1 PE=1 SV=3	AP2A1_HUMAN	SwissProt_20180621.fasta	107549	0.999	2	3	5	0.000231	0.0358
T98G-04-SET-18-ALL RUNS-TANDEM	Isobaric Tag Samples	T98G	Mudpit_2018-FAPESP-03-SET-DIRETO-T98G-ITRAQ (2018-FAPESP-03-SET-DIRETO-T98G-ITRAQ-PKL)	Nucleosome assembly protein 1-like 1 OS=Homo sapiens OX=9606 GN=NAP1L1 PE=1 SV=1	NP1L1_HUMAN	SwissProt_20180621.fasta	45375	1	2	3	20	0.000924	0.0895
T98G-04-SET-18-ALL RUNS-TANDEM	Isobaric Tag Samples	T98G	Mudpit_2018-FAPESP-03-SET-DIRETO-T98G-ITRAQ (2018-FAPESP-03-SET-DIRETO-T98G-ITRAQ-PKL)	T-complex protein 1 subunit eta OS=Homo sapiens OX=9606 GN=CCT7 PE=1 SV=2	TCPH_HUMAN	SwissProt_20180621.fasta	59367.8	1	2	2	6	0.000277	0.0737
T98G-04-SET-18-ALL RUNS-TANDEM	Isobaric Tag Samples	T98G	Mudpit_2018-FAPESP-03-SET-DIRETO-T98G-ITRAQ (2018-FAPESP-03-SET-DIRETO-T98G-ITRAQ-PKL)	Proteasome activator complex subunit 2 OS=Homo sapiens OX=9606 GN=PSME2 PE=1 SV=4	PSME2_HUMAN	SwissProt_20180621.fasta	27402.3	1	2	3	16	0.00074	0.146
T98G-04-SET-18-ALL RUNS-TANDEM	Isobaric Tag Samples	T98G	Mudpit_2018-FAPESP-03-SET-DIRETO-T98G-ITRAQ (2018-FAPESP-03-SET-DIRETO-T98G-ITRAQ-PKL)	26S proteasome regulatory subunit 8 OS=Homo sapiens OX=9606 GN=PSMC5 PE=1 SV=1	PRS8_HUMAN	SwissProt_20180621.fasta	45627.2	1	2	3	6	0.000277	0.0911
T98G-04-SET-18-ALL RUNS-TANDEM	Isobaric Tag Samples	T98G	Mudpit_2018-FAPESP-03-SET-DIRETO-T98G-ITRAQ (2018-FAPESP-03-SET-DIRETO-T98G-ITRAQ-PKL)	T-complex protein 1 subunit delta OS=Homo sapiens OX=9606 GN=CCT4 PE=1 SV=4	TCPD_HUMAN	SwissProt_20180621.fasta	57926	1	5	5	12	0.000555	0.111
T98G-04-SET-18-ALL RUNS-TANDEM	Isobaric Tag Samples	T98G	Mudpit_2018-FAPESP-03-SET-DIRETO-T98G-ITRAQ (2018-FAPESP-03-SET-DIRETO-T98G-ITRAQ-PKL)	Triosephosphate isomerase OS=Homo sapiens OX=9606 GN=TPI1 PE=1 SV=3	TPIS_HUMAN	SwissProt_20180621.fasta	30790.8	1	8	11	82	0.00379	0.409
T98G-04-SET-18-ALL RUNS-TANDEM	Isobaric Tag Samples	T98G	Mudpit_2018-FAPESP-03-SET-DIRETO-T98G-ITRAQ (2018-FAPESP-03-SET-DIRETO-T98G-ITRAQ-PKL)	Vigilin OS=Homo sapiens OX=9606 GN=HDLBP PE=1 SV=2	VIGLN_HUMAN	SwissProt_20180621.fasta	141458	1	5	7	11	0.000508	0.0726
T98G-04-SET-18-ALL RUNS-TANDEM	Isobaric Tag Samples	T98G	Mudpit_2018-FAPESP-03-SET-DIRETO-T98G-ITRAQ (2018-FAPESP-03-SET-DIRETO-T98G-ITRAQ-PKL)	Protein disulfide-isomerase OS=Homo sapiens OX=9606 GN=P4HB PE=1 SV=3	PDIA1_HUMAN	SwissProt_20180621.fasta	57118.1	1	8	10	44	0.00203	0.224
T98G-04-SET-18-ALL RUNS-TANDEM	Isobaric Tag Samples	T98G	Mudpit_2018-FAPESP-03-SET-DIRETO-T98G-ITRAQ (2018-FAPESP-03-SET-DIRETO-T98G-ITRAQ-PKL)	40S ribosomal protein S15 OS=Homo sapiens OX=9606 GN=RPS15 PE=1 SV=2	RS15_HUMAN	SwissProt_20180621.fasta	17040.8	1	2	3	10	0.000462	0.283
T98G-04-SET-18-ALL RUNS-TANDEM	Isobaric Tag Samples	T98G	Mudpit_2018-FAPESP-03-SET-DIRETO-T98G-ITRAQ (2018-FAPESP-03-SET-DIRETO-T98G-ITRAQ-PKL)	Heat shock cognate 71 kDa protein OS=Homo sapiens OX=9606 GN=HSPA8 PE=1 SV=1	HSP7C_HUMAN	SwissProt_20180621.fasta	70899.8	1	17	25	114	0.00527	0.308
T98G-04-SET-18-ALL RUNS-TANDEM	Isobaric Tag Samples	T98G	Mudpit_2018-FAPESP-03-SET-DIRETO-T98G-ITRAQ (2018-FAPESP-03-SET-DIRETO-T98G-ITRAQ-PKL)	Importin-7 OS=Homo sapiens OX=9606 GN=IPO7 PE=1 SV=1	IPO7_HUMAN	SwissProt_20180621.fasta	119520	1	3	3	4	0.000185	0.0414
T98G-04-SET-18-ALL RUNS-TANDEM	Isobaric Tag Samples	T98G	Mudpit_2018-FAPESP-03-SET-DIRETO-T98G-ITRAQ (2018-FAPESP-03-SET-DIRETO-T98G-ITRAQ-PKL)	Membrane-associated guanylate kinase, WW and PDZ domain-containing protein 2 OS=Homo sapiens OX=9606 GN=MAGI2 PE=1 SV=3	MAGI2_HUMAN	SwissProt_20180621.fasta	158757	0.998	3	3	3	0.000139	0.0378
T98G-04-SET-18-ALL RUNS-TANDEM	Isobaric Tag Samples	T98G	Mudpit_2018-FAPESP-03-SET-DIRETO-T98G-ITRAQ (2018-FAPESP-03-SET-DIRETO-T98G-ITRAQ-PKL)	Proteasome activator complex subunit 3 OS=Homo sapiens OX=9606 GN=PSME3 PE=1 SV=1	PSME3_HUMAN	SwissProt_20180621.fasta	29507.3	1	2	4	8	0.00037	0.118
T98G-04-SET-18-ALL RUNS-TANDEM	Isobaric Tag Samples	T98G	Mudpit_2018-FAPESP-03-SET-DIRETO-T98G-ITRAQ (2018-FAPESP-03-SET-DIRETO-T98G-ITRAQ-PKL)	Cathepsin D OS=Homo sapiens OX=9606 GN=CTSD PE=1 SV=1	CATD_HUMAN	SwissProt_20180621.fasta	44553	1	3	5	16	0.00074	0.0922
T98G-04-SET-18-ALL RUNS-TANDEM	Isobaric Tag Samples	T98G	Mudpit_2018-FAPESP-03-SET-DIRETO-T98G-ITRAQ (2018-FAPESP-03-SET-DIRETO-T98G-ITRAQ-PKL)	ADP-ribosylation factor 1 OS=Homo sapiens OX=9606 GN=ARF1 PE=1 SV=2	ARF1_HUMAN,ARF3_HUMAN	SwissProt_20180621.fasta	20601.7	1	3	4	25	0.00116	0.215
T98G-04-SET-18-ALL RUNS-TANDEM	Isobaric Tag Samples	T98G	Mudpit_2018-FAPESP-03-SET-DIRETO-T98G-ITRAQ (2018-FAPESP-03-SET-DIRETO-T98G-ITRAQ-PKL)	Mucin-19 OS=Homo sapiens OX=9606 GN=MUC19 PE=1 SV=3	MUC19_HUMAN	SwissProt_20180621.fasta	805248	1	11	11	13	0.000601	0.026
T98G-04-SET-18-ALL RUNS-TANDEM	Isobaric Tag Samples	T98G	Mudpit_2018-FAPESP-03-SET-DIRETO-T98G-ITRAQ (2018-FAPESP-03-SET-DIRETO-T98G-ITRAQ-PKL)	Peptidyl-prolyl cis-trans isomerase B OS=Homo sapiens OX=9606 GN=PPIB PE=1 SV=2	PPIB_HUMAN	SwissProt_20180621.fasta	23743.2	1	5	7	39	0.0018	0.231
T98G-04-SET-18-ALL RUNS-TANDEM	Isobaric Tag Samples	T98G	Mudpit_2018-FAPESP-03-SET-DIRETO-T98G-ITRAQ (2018-FAPESP-03-SET-DIRETO-T98G-ITRAQ-PKL)	Hypoxia up-regulated protein 1 OS=Homo sapiens OX=9606 GN=HYOU1 PE=1 SV=1	HYOU1_HUMAN	SwissProt_20180621.fasta	111337	1	7	10	59	0.00273	0.124
T98G-04-SET-18-ALL RUNS-TANDEM	Isobaric Tag Samples	T98G	Mudpit_2018-FAPESP-03-SET-DIRETO-T98G-ITRAQ (2018-FAPESP-03-SET-DIRETO-T98G-ITRAQ-PKL)	40S ribosomal protein S16 OS=Homo sapiens OX=9606 GN=RPS16 PE=1 SV=2	RS16_HUMAN	SwissProt_20180621.fasta	16445.9	1	3	3	27	0.00125	0.158
T98G-04-SET-18-ALL RUNS-TANDEM	Isobaric Tag Samples	T98G	Mudpit_2018-FAPESP-03-SET-DIRETO-T98G-ITRAQ (2018-FAPESP-03-SET-DIRETO-T98G-ITRAQ-PKL)	40S ribosomal protein S4, X isoform OS=Homo sapiens OX=9606 GN=RPS4X PE=1 SV=2	RS4X_HUMAN	SwissProt_20180621.fasta	29599.3	0.998	2	2	4	0.000185	0.0989
T98G-04-SET-18-ALL RUNS-TANDEM	Isobaric Tag Samples	T98G	Mudpit_2018-FAPESP-03-SET-DIRETO-T98G-ITRAQ (2018-FAPESP-03-SET-DIRETO-T98G-ITRAQ-PKL)	sp|P00451|FA8_HUMAN-DECOY Coagulation factor VIII OS=Homo sapiens OX=9606 GN=F8 PE=1...	FA8_HUMAN-DECOY		0	0.998	2	2	3	0.000139	0
T98G-04-SET-18-ALL RUNS-TANDEM	Isobaric Tag Samples	T98G	Mudpit_2018-FAPESP-03-SET-DIRETO-T98G-ITRAQ (2018-FAPESP-03-SET-DIRETO-T98G-ITRAQ-PKL)	Coatomer subunit beta OS=Homo sapiens OX=9606 GN=COPB1 PE=1 SV=3	COPB_HUMAN	SwissProt_20180621.fasta	107146	0.985	2	3	9	0.000416	0.0336
T98G-04-SET-18-ALL RUNS-TANDEM	Isobaric Tag Samples	T98G	Mudpit_2018-FAPESP-03-SET-DIRETO-T98G-ITRAQ (2018-FAPESP-03-SET-DIRETO-T98G-ITRAQ-PKL)	Probable phosphoglycerate mutase 4 OS=Homo sapiens OX=9606 GN=PGAM4 PE=3 SV=1	PGAM4_HUMAN	SwissProt_20180621.fasta	28777.6	1	4	7	38	0.00176	0.173
T98G-04-SET-18-ALL RUNS-TANDEM	Isobaric Tag Samples	T98G	Mudpit_2018-FAPESP-03-SET-DIRETO-T98G-ITRAQ (2018-FAPESP-03-SET-DIRETO-T98G-ITRAQ-PKL)	Calpain small subunit 1 OS=Homo sapiens OX=9606 GN=CAPNS1 PE=1 SV=1	CPNS1_HUMAN	SwissProt_20180621.fasta	28316.7	0.999	2	3	9	0.000416	0.175
T98G-04-SET-18-ALL RUNS-TANDEM	Isobaric Tag Samples	T98G	Mudpit_2018-FAPESP-03-SET-DIRETO-T98G-ITRAQ (2018-FAPESP-03-SET-DIRETO-T98G-ITRAQ-PKL)	X-ray repair cross-complementing protein 5 OS=Homo sapiens OX=9606 GN=XRCC5 PE=1 SV=3	XRCC5_HUMAN	SwissProt_20180621.fasta	82707.1	1	5	8	35	0.00162	0.161
T98G-04-SET-18-ALL RUNS-TANDEM	Isobaric Tag Samples	T98G	Mudpit_2018-FAPESP-03-SET-DIRETO-T98G-ITRAQ (2018-FAPESP-03-SET-DIRETO-T98G-ITRAQ-PKL)	Glutamate--cysteine ligase catalytic subunit OS=Homo sapiens OX=9606 GN=GCLC PE=1 SV=2	GSH1_HUMAN	SwissProt_20180621.fasta	72767.8	1	2	2	4	0.000185	0.0455
T98G-04-SET-18-ALL RUNS-TANDEM	Isobaric Tag Samples	T98G	Mudpit_2018-FAPESP-03-SET-DIRETO-T98G-ITRAQ (2018-FAPESP-03-SET-DIRETO-T98G-ITRAQ-PKL)	T-complex protein 1 subunit zeta OS=Homo sapiens OX=9606 GN=CCT6A PE=1 SV=3	TCPZ_HUMAN	SwissProt_20180621.fasta	58025.3	1	2	4	28	0.00129	0.0565
T98G-04-SET-18-ALL RUNS-TANDEM	Isobaric Tag Samples	T98G	Mudpit_2018-FAPESP-03-SET-DIRETO-T98G-ITRAQ (2018-FAPESP-03-SET-DIRETO-T98G-ITRAQ-PKL)	Obg-like ATPase 1 OS=Homo sapiens OX=9606 GN=OLA1 PE=1 SV=2	OLA1_HUMAN	SwissProt_20180621.fasta	44745.4	1	2	4	17	0.000786	0.0657
T98G-04-SET-18-ALL RUNS-TANDEM	Isobaric Tag Samples	T98G	Mudpit_2018-FAPESP-03-SET-DIRETO-T98G-ITRAQ (2018-FAPESP-03-SET-DIRETO-T98G-ITRAQ-PKL)	Protein canopy homolog 2 OS=Homo sapiens OX=9606 GN=CNPY2 PE=1 SV=1	CNPY2_HUMAN	SwissProt_20180621.fasta	20652.6	0.998	2	3	7	0.000324	0.203
T98G-04-SET-18-ALL RUNS-TANDEM	Isobaric Tag Samples	T98G	Mudpit_2018-FAPESP-03-SET-DIRETO-T98G-ITRAQ (2018-FAPESP-03-SET-DIRETO-T98G-ITRAQ-PKL)	Poly(rC)-binding protein 2 OS=Homo sapiens OX=9606 GN=PCBP2 PE=1 SV=1	PCBP2_HUMAN	SwissProt_20180621.fasta	38580.9	0.998	2	3	5	0.000231	0.0877
T98G-04-SET-18-ALL RUNS-TANDEM	Isobaric Tag Samples	T98G	Mudpit_2018-FAPESP-03-SET-DIRETO-T98G-ITRAQ (2018-FAPESP-03-SET-DIRETO-T98G-ITRAQ-PKL)	Cullin-associated NEDD8-dissociated protein 1 OS=Homo sapiens OX=9606 GN=CAND1 PE=1 SV=2	CAND1_HUMAN	SwissProt_20180621.fasta	136381	0.999	2	2	6	0.000277	0.0236
T98G-04-SET-18-ALL RUNS-TANDEM	Isobaric Tag Samples	T98G	Mudpit_2018-FAPESP-03-SET-DIRETO-T98G-ITRAQ (2018-FAPESP-03-SET-DIRETO-T98G-ITRAQ-PKL)	Catenin alpha-1 OS=Homo sapiens OX=9606 GN=CTNNA1 PE=1 SV=1	CTNA1_HUMAN	SwissProt_20180621.fasta	100073	0.993	2	3	3	0.000139	0.0519
T98G-04-SET-18-ALL RUNS-TANDEM	Isobaric Tag Samples	T98G	Mudpit_2018-FAPESP-03-SET-DIRETO-T98G-ITRAQ (2018-FAPESP-03-SET-DIRETO-T98G-ITRAQ-PKL)	Protein phosphatase 1D OS=Homo sapiens OX=9606 GN=PPM1D PE=1 SV=1	PPM1D_HUMAN	SwissProt_20180621.fasta	66675.1	1	4	4	4	0.000185	0.0876
T98G-04-SET-18-ALL RUNS-TANDEM	Isobaric Tag Samples	T98G	Mudpit_2018-FAPESP-03-SET-DIRETO-T98G-ITRAQ (2018-FAPESP-03-SET-DIRETO-T98G-ITRAQ-PKL)	Collagen alpha-1(I) chain OS=Homo sapiens OX=9606 GN=COL1A1 PE=1 SV=5	CO1A1_HUMAN	SwissProt_20180621.fasta	138941	1	4	4	4	0.000185	0.071
T98G-04-SET-18-ALL RUNS-TANDEM	Isobaric Tag Samples	T98G	Mudpit_2018-FAPESP-03-SET-DIRETO-T98G-ITRAQ (2018-FAPESP-03-SET-DIRETO-T98G-ITRAQ-PKL)	Porphobilinogen deaminase OS=Homo sapiens OX=9606 GN=HMBS PE=1 SV=2	HEM3_HUMAN	SwissProt_20180621.fasta	39330.5	1	2	5	8	0.00037	0.072
T98G-04-SET-18-ALL RUNS-TANDEM	Isobaric Tag Samples	T98G	Mudpit_2018-FAPESP-03-SET-DIRETO-T98G-ITRAQ (2018-FAPESP-03-SET-DIRETO-T98G-ITRAQ-PKL)	Protein/nucleic acid deglycase DJ-1 OS=Homo sapiens OX=9606 GN=PARK7 PE=1 SV=2	PARK7_HUMAN	SwissProt_20180621.fasta	19891.2	1	2	2	4	0.000185	0.201
T98G-04-SET-18-ALL RUNS-TANDEM	Isobaric Tag Samples	T98G	Mudpit_2018-FAPESP-03-SET-DIRETO-T98G-ITRAQ (2018-FAPESP-03-SET-DIRETO-T98G-ITRAQ-PKL)	Peptidyl-prolyl cis-trans isomerase A OS=Homo sapiens OX=9606 GN=PPIA PE=1 SV=2	PPIA_HUMAN	SwissProt_20180621.fasta	18012.9	1	8	19	166	0.00767	0.436
T98G-04-SET-18-ALL RUNS-TANDEM	Isobaric Tag Samples	T98G	Mudpit_2018-FAPESP-03-SET-DIRETO-T98G-ITRAQ (2018-FAPESP-03-SET-DIRETO-T98G-ITRAQ-PKL)	Spectrin alpha chain, non-erythrocytic 1 OS=Homo sapiens OX=9606 GN=SPTAN1 PE=1 SV=3	SPTN1_HUMAN	SwissProt_20180621.fasta	284543	0.998	2	2	2	9.24e-05	0.0129
T98G-04-SET-18-ALL RUNS-TANDEM	Isobaric Tag Samples	T98G	Mudpit_2018-FAPESP-03-SET-DIRETO-T98G-ITRAQ (2018-FAPESP-03-SET-DIRETO-T98G-ITRAQ-PKL)	Serine/threonine-protein phosphatase 2A 65 kDa regulatory subunit A beta isoform OS=Homo sapiens OX=9606 GN=PPP2R1B PE=1 SV=3	2AAB_HUMAN	SwissProt_20180621.fasta	66215.1	1	3	3	7	0.000324	0.0749
T98G-04-SET-18-ALL RUNS-TANDEM	Isobaric Tag Samples	T98G	Mudpit_2018-FAPESP-03-SET-DIRETO-T98G-ITRAQ (2018-FAPESP-03-SET-DIRETO-T98G-ITRAQ-PKL)	Protein disulfide-isomerase A3 OS=Homo sapiens OX=9606 GN=PDIA3 PE=1 SV=4	PDIA3_HUMAN	SwissProt_20180621.fasta	56784.6	1	4	4	48	0.00222	0.145
T98G-04-SET-18-ALL RUNS-TANDEM	Isobaric Tag Samples	T98G	Mudpit_2018-FAPESP-03-SET-DIRETO-T98G-ITRAQ (2018-FAPESP-03-SET-DIRETO-T98G-ITRAQ-PKL)	Electron transfer flavoprotein subunit alpha, mitochondrial OS=Homo sapiens OX=9606 GN=ETFA PE=1 SV=1	ETFA_HUMAN	SwissProt_20180621.fasta	35080.1	1	3	3	9	0.000416	0.138
T98G-04-SET-18-ALL RUNS-TANDEM	Isobaric Tag Samples	T98G	Mudpit_2018-FAPESP-03-SET-DIRETO-T98G-ITRAQ (2018-FAPESP-03-SET-DIRETO-T98G-ITRAQ-PKL)	Nicotinamide phosphoribosyltransferase OS=Homo sapiens OX=9606 GN=NAMPT PE=1 SV=1	NAMPT_HUMAN	SwissProt_20180621.fasta	55522.5	1	3	7	31	0.00143	0.11
T98G-04-SET-18-ALL RUNS-TANDEM	Isobaric Tag Samples	T98G	Mudpit_2018-FAPESP-03-SET-DIRETO-T98G-ITRAQ (2018-FAPESP-03-SET-DIRETO-T98G-ITRAQ-PKL)	Fructose-bisphosphate aldolase A OS=Homo sapiens OX=9606 GN=ALDOA PE=1 SV=2	ALDOA_HUMAN	SwissProt_20180621.fasta	39420.6	1	6	11	38	0.00176	0.266
T98G-04-SET-18-ALL RUNS-TANDEM	Isobaric Tag Samples	T98G	Mudpit_2018-FAPESP-03-SET-DIRETO-T98G-ITRAQ (2018-FAPESP-03-SET-DIRETO-T98G-ITRAQ-PKL)	Protein disulfide-isomerase A6 OS=Homo sapiens OX=9606 GN=PDIA6 PE=1 SV=1	PDIA6_HUMAN	SwissProt_20180621.fasta	48122.3	1	4	6	74	0.00342	0.164
T98G-04-SET-18-ALL RUNS-TANDEM	Isobaric Tag Samples	T98G	Mudpit_2018-FAPESP-03-SET-DIRETO-T98G-ITRAQ (2018-FAPESP-03-SET-DIRETO-T98G-ITRAQ-PKL)	sp|P53420|CO4A4_HUMAN-DECOY Collagen alpha-4(IV) chain OS=Homo sapiens OX=9606 GN=COL4A4...	CO4A4_HUMAN-DECOY		0	1	3	3	3	0.000139	0
T98G-04-SET-18-ALL RUNS-TANDEM	Isobaric Tag Samples	T98G	Mudpit_2018-FAPESP-03-SET-DIRETO-T98G-ITRAQ (2018-FAPESP-03-SET-DIRETO-T98G-ITRAQ-PKL)	Transitional endoplasmic reticulum ATPase OS=Homo sapiens OX=9606 GN=VCP PE=1 SV=4	TERA_HUMAN	SwissProt_20180621.fasta	89324.8	1	10	14	79	0.00365	0.215
T98G-04-SET-18-ALL RUNS-TANDEM	Isobaric Tag Samples	T98G	Mudpit_2018-FAPESP-03-SET-DIRETO-T98G-ITRAQ (2018-FAPESP-03-SET-DIRETO-T98G-ITRAQ-PKL)	Thioredoxin-dependent peroxide reductase, mitochondrial OS=Homo sapiens OX=9606 GN=PRDX3 PE=1 SV=3	PRDX3_HUMAN	SwissProt_20180621.fasta	27692.7	0.999	2	2	8	0.00037	0.102
T98G-04-SET-18-ALL RUNS-TANDEM	Isobaric Tag Samples	T98G	Mudpit_2018-FAPESP-03-SET-DIRETO-T98G-ITRAQ (2018-FAPESP-03-SET-DIRETO-T98G-ITRAQ-PKL)	Aldo-keto reductase family 1 member C1 OS=Homo sapiens OX=9606 GN=AKR1C1 PE=1 SV=1	AK1C1_HUMAN	SwissProt_20180621.fasta	36789.1	1	16	26	103	0.00476	0.464
T98G-04-SET-18-ALL RUNS-TANDEM	Isobaric Tag Samples	T98G	Mudpit_2018-FAPESP-03-SET-DIRETO-T98G-ITRAQ (2018-FAPESP-03-SET-DIRETO-T98G-ITRAQ-PKL)	Thioredoxin OS=Homo sapiens OX=9606 GN=TXN PE=1 SV=3	THIO_HUMAN	SwissProt_20180621.fasta	11737.3	1	4	6	66	0.00305	0.286
T98G-04-SET-18-ALL RUNS-TANDEM	Isobaric Tag Samples	T98G	Mudpit_2018-FAPESP-03-SET-DIRETO-T98G-ITRAQ (2018-FAPESP-03-SET-DIRETO-T98G-ITRAQ-PKL)	Eukaryotic initiation factor 4A-I OS=Homo sapiens OX=9606 GN=EIF4A1 PE=1 SV=1	IF4A1_HUMAN	SwissProt_20180621.fasta	46155.3	1	7	12	101	0.00467	0.185
T98G-04-SET-18-ALL RUNS-TANDEM	Isobaric Tag Samples	T98G	Mudpit_2018-FAPESP-03-SET-DIRETO-T98G-ITRAQ (2018-FAPESP-03-SET-DIRETO-T98G-ITRAQ-PKL)	Tubulin beta chain OS=Homo sapiens OX=9606 GN=TUBB PE=1 SV=2	TBB5_HUMAN	SwissProt_20180621.fasta	49670.6	1	23	36	293	0.0135	0.495
T98G-04-SET-18-ALL RUNS-TANDEM	Isobaric Tag Samples	T98G	Mudpit_2018-FAPESP-03-SET-DIRETO-T98G-ITRAQ (2018-FAPESP-03-SET-DIRETO-T98G-ITRAQ-PKL)	Endoplasmin OS=Homo sapiens OX=9606 GN=HSP90B1 PE=1 SV=1	ENPL_HUMAN	SwissProt_20180621.fasta	92471.7	1	5	5	23	0.00106	0.0834
T98G-04-SET-18-ALL RUNS-TANDEM	Isobaric Tag Samples	T98G	Mudpit_2018-FAPESP-03-SET-DIRETO-T98G-ITRAQ (2018-FAPESP-03-SET-DIRETO-T98G-ITRAQ-PKL)	40S ribosomal protein S28 OS=Homo sapiens OX=9606 GN=RPS28 PE=1 SV=1	RS28_HUMAN	SwissProt_20180621.fasta	7840.9	1	2	2	25	0.00116	0.232
T98G-04-SET-18-ALL RUNS-TANDEM	Isobaric Tag Samples	T98G	Mudpit_2018-FAPESP-03-SET-DIRETO-T98G-ITRAQ (2018-FAPESP-03-SET-DIRETO-T98G-ITRAQ-PKL)	Ras-related protein Rab-10 OS=Homo sapiens OX=9606 GN=RAB10 PE=1 SV=1	RAB10_HUMAN	SwissProt_20180621.fasta	22542.1	0.998	2	2	32	0.00148	0.215
T98G-04-SET-18-ALL RUNS-TANDEM	Isobaric Tag Samples	T98G	Mudpit_2018-FAPESP-03-SET-DIRETO-T98G-ITRAQ (2018-FAPESP-03-SET-DIRETO-T98G-ITRAQ-PKL)	Clathrin heavy chain 1 OS=Homo sapiens OX=9606 GN=CLTC PE=1 SV=5	CLH1_HUMAN	SwissProt_20180621.fasta	191619	1	8	12	45	0.00208	0.0734
T98G-04-SET-18-ALL RUNS-TANDEM	Isobaric Tag Samples	T98G	Mudpit_2018-FAPESP-03-SET-DIRETO-T98G-ITRAQ (2018-FAPESP-03-SET-DIRETO-T98G-ITRAQ-PKL)	D-3-phosphoglycerate dehydrogenase OS=Homo sapiens OX=9606 GN=PHGDH PE=1 SV=4	SERA_HUMAN	SwissProt_20180621.fasta	56650.6	1	2	2	6	0.000277	0.0619
T98G-04-SET-18-ALL RUNS-TANDEM	Isobaric Tag Samples	T98G	Mudpit_2018-FAPESP-03-SET-DIRETO-T98G-ITRAQ (2018-FAPESP-03-SET-DIRETO-T98G-ITRAQ-PKL)	T-complex protein 1 subunit beta OS=Homo sapiens OX=9606 GN=CCT2 PE=1 SV=4	TCPB_HUMAN	SwissProt_20180621.fasta	57489.9	1	5	7	25	0.00116	0.164
T98G-04-SET-18-ALL RUNS-TANDEM	Isobaric Tag Samples	T98G	Mudpit_2018-FAPESP-03-SET-DIRETO-T98G-ITRAQ (2018-FAPESP-03-SET-DIRETO-T98G-ITRAQ-PKL)	14-3-3 protein theta OS=Homo sapiens OX=9606 GN=YWHAQ PE=1 SV=1	1433T_HUMAN	SwissProt_20180621.fasta	27765.4	1	3	4	9	0.000416	0.208
T98G-04-SET-18-ALL RUNS-TANDEM	Isobaric Tag Samples	T98G	Mudpit_2018-FAPESP-03-SET-DIRETO-T98G-ITRAQ (2018-FAPESP-03-SET-DIRETO-T98G-ITRAQ-PKL)	40S ribosomal protein S5 OS=Homo sapiens OX=9606 GN=RPS5 PE=1 SV=4	RS5_HUMAN	SwissProt_20180621.fasta	22877	1	2	4	33	0.00153	0.172
T98G-04-SET-18-ALL RUNS-TANDEM	Isobaric Tag Samples	T98G	Mudpit_2018-FAPESP-03-SET-DIRETO-T98G-ITRAQ (2018-FAPESP-03-SET-DIRETO-T98G-ITRAQ-PKL)	Neutral amino acid transporter B(0) OS=Homo sapiens OX=9606 GN=SLC1A5 PE=1 SV=2	AAAT_HUMAN	SwissProt_20180621.fasta	56599.8	0.998	2	3	8	0.00037	0.0573
T98G-04-SET-18-ALL RUNS-TANDEM	Isobaric Tag Samples	T98G	Mudpit_2018-FAPESP-03-SET-DIRETO-T98G-ITRAQ (2018-FAPESP-03-SET-DIRETO-T98G-ITRAQ-PKL)	Apoptosis-associated speck-like protein containing a CARD OS=Homo sapiens OX=9606 GN=PYCARD PE=1 SV=2	ASC_HUMAN	SwissProt_20180621.fasta	21627.8	1	2	2	9	0.000416	0.149
T98G-04-SET-18-ALL RUNS-TANDEM	Isobaric Tag Samples	T98G	Mudpit_2018-FAPESP-03-SET-DIRETO-T98G-ITRAQ (2018-FAPESP-03-SET-DIRETO-T98G-ITRAQ-PKL)	Neuroblast differentiation-associated protein AHNAK OS=Homo sapiens OX=9606 GN=AHNAK PE=1 SV=2	AHNK_HUMAN	SwissProt_20180621.fasta	629104	0.989	4	4	4	0.000185	0.0117
T98G-04-SET-18-ALL RUNS-TANDEM	Isobaric Tag Samples	T98G	Mudpit_2018-FAPESP-03-SET-DIRETO-T98G-ITRAQ (2018-FAPESP-03-SET-DIRETO-T98G-ITRAQ-PKL)	NAD(P)H dehydrogenase [quinone] 1 OS=Homo sapiens OX=9606 GN=NQO1 PE=1 SV=1	NQO1_HUMAN	SwissProt_20180621.fasta	30869	1	3	5	11	0.000508	0.15
T98G-04-SET-18-ALL RUNS-TANDEM	Isobaric Tag Samples	T98G	Mudpit_2018-FAPESP-03-SET-DIRETO-T98G-ITRAQ (2018-FAPESP-03-SET-DIRETO-T98G-ITRAQ-PKL)	Fatty acid synthase OS=Homo sapiens OX=9606 GN=FASN PE=1 SV=3	FAS_HUMAN	SwissProt_20180621.fasta	273427	1	6	6	28	0.00129	0.0526
T98G-04-SET-18-ALL RUNS-TANDEM	Isobaric Tag Samples	T98G	Mudpit_2018-FAPESP-03-SET-DIRETO-T98G-ITRAQ (2018-FAPESP-03-SET-DIRETO-T98G-ITRAQ-PKL)	60 kDa heat shock protein, mitochondrial OS=Homo sapiens OX=9606 GN=HSPD1 PE=1 SV=2	CH60_HUMAN	SwissProt_20180621.fasta	61055.7	1	19	33	217	0.01	0.34
T98G-04-SET-18-ALL RUNS-TANDEM	Isobaric Tag Samples	T98G	Mudpit_2018-FAPESP-03-SET-DIRETO-T98G-ITRAQ (2018-FAPESP-03-SET-DIRETO-T98G-ITRAQ-PKL)	Hydroxysteroid dehydrogenase-like protein 2 OS=Homo sapiens OX=9606 GN=HSDL2 PE=1 SV=1	HSDL2_HUMAN	SwissProt_20180621.fasta	45396.6	0.999	2	2	2	9.24e-05	0.0837
T98G-04-SET-18-ALL RUNS-TANDEM	Isobaric Tag Samples	T98G	Mudpit_2018-FAPESP-03-SET-DIRETO-T98G-ITRAQ (2018-FAPESP-03-SET-DIRETO-T98G-ITRAQ-PKL)	Alkyldihydroxyacetonephosphate synthase, peroxisomal OS=Homo sapiens OX=9606 GN=AGPS PE=1 SV=1	ADAS_HUMAN	SwissProt_20180621.fasta	72913.3	0.999	2	2	2	9.24e-05	0.0578
T98G-04-SET-18-ALL RUNS-TANDEM	Isobaric Tag Samples	T98G	Mudpit_2018-FAPESP-03-SET-DIRETO-T98G-ITRAQ (2018-FAPESP-03-SET-DIRETO-T98G-ITRAQ-PKL)	Tropomyosin alpha-4 chain OS=Homo sapiens OX=9606 GN=TPM4 PE=1 SV=3	TPM4_HUMAN	SwissProt_20180621.fasta	28522.4	1	6	9	64	0.00296	0.121
T98G-04-SET-18-ALL RUNS-TANDEM	Isobaric Tag Samples	T98G	Mudpit_2018-FAPESP-03-SET-DIRETO-T98G-ITRAQ (2018-FAPESP-03-SET-DIRETO-T98G-ITRAQ-PKL)	Ras-related protein Rab-1A OS=Homo sapiens OX=9606 GN=RAB1A PE=1 SV=3	RAB1A_HUMAN	SwissProt_20180621.fasta	22678.5	1	6	7	26	0.0012	0.405
T98G-04-SET-18-ALL RUNS-TANDEM	Isobaric Tag Samples	T98G	Mudpit_2018-FAPESP-03-SET-DIRETO-T98G-ITRAQ (2018-FAPESP-03-SET-DIRETO-T98G-ITRAQ-PKL)	Citrate synthase, mitochondrial OS=Homo sapiens OX=9606 GN=CS PE=1 SV=2	CISY_HUMAN	SwissProt_20180621.fasta	51713.8	1	3	3	7	0.000324	0.0622
T98G-04-SET-18-ALL RUNS-TANDEM	Isobaric Tag Samples	T98G	Mudpit_2018-FAPESP-03-SET-DIRETO-T98G-ITRAQ (2018-FAPESP-03-SET-DIRETO-T98G-ITRAQ-PKL)	ATP-citrate synthase OS=Homo sapiens OX=9606 GN=ACLY PE=1 SV=3	ACLY_HUMAN	SwissProt_20180621.fasta	120843	1	3	3	25	0.00116	0.0309
T98G-04-SET-18-ALL RUNS-TANDEM	Isobaric Tag Samples	T98G	Mudpit_2018-FAPESP-03-SET-DIRETO-T98G-ITRAQ (2018-FAPESP-03-SET-DIRETO-T98G-ITRAQ-PKL)	Extracellular matrix protein 1 OS=Homo sapiens OX=9606 GN=ECM1 PE=1 SV=2	ECM1_HUMAN	SwissProt_20180621.fasta	60673.4	0.997	2	2	6	0.000277	0.0593
T98G-04-SET-18-ALL RUNS-TANDEM	Isobaric Tag Samples	T98G	Mudpit_2018-FAPESP-03-SET-DIRETO-T98G-ITRAQ (2018-FAPESP-03-SET-DIRETO-T98G-ITRAQ-PKL)	CAND2_HUMAN-DECOY	CAND2_HUMAN-DECOY		0	0.998	2	2	2	9.24e-05	0
T98G-04-SET-18-ALL RUNS-TANDEM	Isobaric Tag Samples	T98G	Mudpit_2018-FAPESP-03-SET-DIRETO-T98G-ITRAQ (2018-FAPESP-03-SET-DIRETO-T98G-ITRAQ-PKL)	Transketolase OS=Homo sapiens OX=9606 GN=TKT PE=1 SV=3	TKT_HUMAN	SwissProt_20180621.fasta	67879.4	1	11	21	146	0.00675	0.207
T98G-04-SET-18-ALL RUNS-TANDEM	Isobaric Tag Samples	T98G	Mudpit_2018-FAPESP-03-SET-DIRETO-T98G-ITRAQ (2018-FAPESP-03-SET-DIRETO-T98G-ITRAQ-PKL)	Collagen alpha-1(XX) chain OS=Homo sapiens OX=9606 GN=COL20A1 PE=1 SV=4	COKA1_HUMAN	SwissProt_20180621.fasta	135830	0.999	2	2	2	9.24e-05	0.0436
T98G-04-SET-18-ALL RUNS-TANDEM	Isobaric Tag Samples	T98G	Mudpit_2018-FAPESP-03-SET-DIRETO-T98G-ITRAQ (2018-FAPESP-03-SET-DIRETO-T98G-ITRAQ-PKL)	Titin OS=Homo sapiens OX=9606 GN=TTN PE=1 SV=4	TITIN_HUMAN	SwissProt_20180621.fasta	3.81569e+06	1	10	10	11	0.000508	0.00504
T98G-04-SET-18-ALL RUNS-TANDEM	Isobaric Tag Samples	T98G	Mudpit_2018-FAPESP-03-SET-DIRETO-T98G-ITRAQ (2018-FAPESP-03-SET-DIRETO-T98G-ITRAQ-PKL)	Vasodilator-stimulated phosphoprotein OS=Homo sapiens OX=9606 GN=VASP PE=1 SV=3	VASP_HUMAN	SwissProt_20180621.fasta	39829.1	0.998	2	2	11	0.000508	0.0816
T98G-04-SET-18-ALL RUNS-TANDEM	Isobaric Tag Samples	T98G	Mudpit_2018-FAPESP-03-SET-DIRETO-T98G-ITRAQ (2018-FAPESP-03-SET-DIRETO-T98G-ITRAQ-PKL)	sp|Q86UU1|PHLB1_HUMAN-DECOY Pleckstrin homology-like domain family B member 1 OS=Homo...	PHLB1_HUMAN-DECOY		0	0.999	2	2	2	9.24e-05	0
T98G-04-SET-18-ALL RUNS-TANDEM	Isobaric Tag Samples	T98G	Mudpit_2018-FAPESP-03-SET-DIRETO-T98G-ITRAQ (2018-FAPESP-03-SET-DIRETO-T98G-ITRAQ-PKL)	Profilin-1 OS=Homo sapiens OX=9606 GN=PFN1 PE=1 SV=2	PROF1_HUMAN	SwissProt_20180621.fasta	15054.3	1	9	14	94	0.00434	0.593
T98G-04-SET-18-ALL RUNS-TANDEM	Isobaric Tag Samples	T98G	Mudpit_2018-FAPESP-03-SET-DIRETO-T98G-ITRAQ (2018-FAPESP-03-SET-DIRETO-T98G-ITRAQ-PKL)	DNA-dependent protein kinase catalytic subunit OS=Homo sapiens OX=9606 GN=PRKDC PE=1 SV=3	PRKDC_HUMAN	SwissProt_20180621.fasta	469096	1	5	6	7	0.000324	0.0179
T98G-04-SET-18-ALL RUNS-TANDEM	Isobaric Tag Samples	T98G	Mudpit_2018-FAPESP-03-SET-DIRETO-T98G-ITRAQ (2018-FAPESP-03-SET-DIRETO-T98G-ITRAQ-PKL)	Phenylalanine--tRNA ligase alpha subunit OS=Homo sapiens OX=9606 GN=FARSA PE=1 SV=3	SYFA_HUMAN	SwissProt_20180621.fasta	57564.5	0.998	2	3	17	0.000786	0.0551
T98G-04-SET-18-ALL RUNS-TANDEM	Isobaric Tag Samples	T98G	Mudpit_2018-FAPESP-03-SET-DIRETO-T98G-ITRAQ (2018-FAPESP-03-SET-DIRETO-T98G-ITRAQ-PKL)	Prohibitin-2 OS=Homo sapiens OX=9606 GN=PHB2 PE=1 SV=2	PHB2_HUMAN	SwissProt_20180621.fasta	33297.6	0.998	2	3	8	0.00037	0.0702
T98G-04-SET-18-ALL RUNS-TANDEM	Isobaric Tag Samples	T98G	Mudpit_2018-FAPESP-03-SET-DIRETO-T98G-ITRAQ (2018-FAPESP-03-SET-DIRETO-T98G-ITRAQ-PKL)	Heterogeneous nuclear ribonucleoprotein A1 OS=Homo sapiens OX=9606 GN=HNRNPA1 PE=1 SV=5	ROA1_HUMAN	SwissProt_20180621.fasta	38747	1	2	3	8	0.00037	0.0887
T98G-04-SET-18-ALL RUNS-TANDEM	Isobaric Tag Samples	T98G	Mudpit_2018-FAPESP-03-SET-DIRETO-T98G-ITRAQ (2018-FAPESP-03-SET-DIRETO-T98G-ITRAQ-PKL)	T-complex protein 1 subunit gamma OS=Homo sapiens OX=9606 GN=CCT3 PE=1 SV=4	TCPG_HUMAN	SwissProt_20180621.fasta	60535.4	1	6	7	18	0.000832	0.13
T98G-04-SET-18-ALL RUNS-TANDEM	Isobaric Tag Samples	T98G	Mudpit_2018-FAPESP-03-SET-DIRETO-T98G-ITRAQ (2018-FAPESP-03-SET-DIRETO-T98G-ITRAQ-PKL)	Mucin-16 OS=Homo sapiens OX=9606 GN=MUC16 PE=1 SV=3	MUC16_HUMAN	SwissProt_20180621.fasta	1.51932e+06	1	12	12	12	0.000555	0.0183
T98G-04-SET-18-ALL RUNS-TANDEM	Isobaric Tag Samples	T98G	Mudpit_2018-FAPESP-03-SET-DIRETO-T98G-ITRAQ (2018-FAPESP-03-SET-DIRETO-T98G-ITRAQ-PKL)	Ubiquitin-like modifier-activating enzyme 1 OS=Homo sapiens OX=9606 GN=UBA1 PE=1 SV=3	UBA1_HUMAN	SwissProt_20180621.fasta	117850	1	6	10	63	0.00291	0.107
T98G-04-SET-18-ALL RUNS-TANDEM	Isobaric Tag Samples	T98G	Mudpit_2018-FAPESP-03-SET-DIRETO-T98G-ITRAQ (2018-FAPESP-03-SET-DIRETO-T98G-ITRAQ-PKL)	40S ribosomal protein S13 OS=Homo sapiens OX=9606 GN=RPS13 PE=1 SV=2	RS13_HUMAN	SwissProt_20180621.fasta	17223.3	1	2	3	16	0.00074	0.179
T98G-04-SET-18-ALL RUNS-TANDEM	Isobaric Tag Samples	T98G	Mudpit_2018-FAPESP-03-SET-DIRETO-T98G-ITRAQ (2018-FAPESP-03-SET-DIRETO-T98G-ITRAQ-PKL)	Calnexin OS=Homo sapiens OX=9606 GN=CANX PE=1 SV=2	CALX_HUMAN	SwissProt_20180621.fasta	67570.2	1	2	4	33	0.00153	0.0253
T98G-04-SET-18-ALL RUNS-TANDEM	Isobaric Tag Samples	T98G	Mudpit_2018-FAPESP-03-SET-DIRETO-T98G-ITRAQ (2018-FAPESP-03-SET-DIRETO-T98G-ITRAQ-PKL)	26S proteasome regulatory subunit 6A OS=Homo sapiens OX=9606 GN=PSMC3 PE=1 SV=3	PRS6A_HUMAN	SwissProt_20180621.fasta	49205	1	2	3	6	0.000277	0.0797
T98G-04-SET-18-ALL RUNS-TANDEM	Isobaric Tag Samples	T98G	Mudpit_2018-FAPESP-03-SET-DIRETO-T98G-ITRAQ (2018-FAPESP-03-SET-DIRETO-T98G-ITRAQ-PKL)	Protein HEG homolog 1 OS=Homo sapiens OX=9606 GN=HEG1 PE=1 SV=3	HEG1_HUMAN	SwissProt_20180621.fasta	147462	1	3	3	3	0.000139	0.0434
T98G-04-SET-18-ALL RUNS-TANDEM	Isobaric Tag Samples	T98G	Mudpit_2018-FAPESP-03-SET-DIRETO-T98G-ITRAQ (2018-FAPESP-03-SET-DIRETO-T98G-ITRAQ-PKL)	Thioredoxin reductase 1, cytoplasmic OS=Homo sapiens OX=9606 GN=TXNRD1 PE=1 SV=3	TRXR1_HUMAN	SwissProt_20180621.fasta	70906.9	1	3	3	14	0.000647	0.0878
T98G-04-SET-18-ALL RUNS-TANDEM	Isobaric Tag Samples	T98G	Mudpit_2018-FAPESP-03-SET-DIRETO-T98G-ITRAQ (2018-FAPESP-03-SET-DIRETO-T98G-ITRAQ-PKL)	Microtubule-associated protein 1B OS=Homo sapiens OX=9606 GN=MAP1B PE=1 SV=2	MAP1B_HUMAN	SwissProt_20180621.fasta	270634	1	4	4	6	0.000277	0.0243
T98G-04-SET-18-ALL RUNS-TANDEM	Isobaric Tag Samples	T98G	Mudpit_2018-FAPESP-03-SET-DIRETO-T98G-ITRAQ (2018-FAPESP-03-SET-DIRETO-T98G-ITRAQ-PKL)	Histone H4 OS=Homo sapiens OX=9606 GN=HIST1H4A PE=1 SV=2	H4_HUMAN	SwissProt_20180621.fasta	11367.7	0.999	2	2	2	9.24e-05	0.175
T98G-04-SET-18-ALL RUNS-TANDEM	Isobaric Tag Samples	T98G	Mudpit_2018-FAPESP-03-SET-DIRETO-T98G-ITRAQ (2018-FAPESP-03-SET-DIRETO-T98G-ITRAQ-PKL)	Elongation factor 2 OS=Homo sapiens OX=9606 GN=EEF2 PE=1 SV=4	EF2_HUMAN	SwissProt_20180621.fasta	95340.1	1	12	17	95	0.00439	0.206
T98G-04-SET-18-ALL RUNS-TANDEM	Isobaric Tag Samples	T98G	Mudpit_2018-FAPESP-03-SET-DIRETO-T98G-ITRAQ (2018-FAPESP-03-SET-DIRETO-T98G-ITRAQ-PKL)	Cytosolic non-specific dipeptidase OS=Homo sapiens OX=9606 GN=CNDP2 PE=1 SV=2	CNDP2_HUMAN	SwissProt_20180621.fasta	52879.7	1	2	3	7	0.000324	0.0674
T98G-04-SET-18-ALL RUNS-TANDEM	Isobaric Tag Samples	T98G	Mudpit_2018-FAPESP-03-SET-DIRETO-T98G-ITRAQ (2018-FAPESP-03-SET-DIRETO-T98G-ITRAQ-PKL)	14-3-3 protein zeta/delta OS=Homo sapiens OX=9606 GN=YWHAZ PE=1 SV=1	1433Z_HUMAN	SwissProt_20180621.fasta	27745.9	1	7	7	48	0.00222	0.331
T98G-04-SET-18-ALL RUNS-TANDEM	Isobaric Tag Samples	T98G	Mudpit_2018-FAPESP-03-SET-DIRETO-T98G-ITRAQ (2018-FAPESP-03-SET-DIRETO-T98G-ITRAQ-PKL)	26S proteasome regulatory subunit 7 OS=Homo sapiens OX=9606 GN=PSMC2 PE=1 SV=3	PRS7_HUMAN	SwissProt_20180621.fasta	48635.6	1	3	3	5	0.000231	0.113
T98G-04-SET-18-ALL RUNS-TANDEM	Isobaric Tag Samples	T98G	Mudpit_2018-FAPESP-03-SET-DIRETO-T98G-ITRAQ (2018-FAPESP-03-SET-DIRETO-T98G-ITRAQ-PKL)	Nuclear autoantigenic sperm protein OS=Homo sapiens OX=9606 GN=NASP PE=1 SV=2	NASP_HUMAN	SwissProt_20180621.fasta	85235.5	1	3	7	48	0.00222	0.0596
T98G-04-SET-18-ALL RUNS-TANDEM	Isobaric Tag Samples	T98G	Mudpit_2018-FAPESP-03-SET-DIRETO-T98G-ITRAQ (2018-FAPESP-03-SET-DIRETO-T98G-ITRAQ-PKL)	Adenosylhomocysteinase OS=Homo sapiens OX=9606 GN=AHCY PE=1 SV=4	SAHH_HUMAN	SwissProt_20180621.fasta	47717.1	1	3	3	10	0.000462	0.123
T98G-04-SET-18-ALL RUNS-TANDEM	Isobaric Tag Samples	T98G	Mudpit_2018-FAPESP-03-SET-DIRETO-T98G-ITRAQ (2018-FAPESP-03-SET-DIRETO-T98G-ITRAQ-PKL)	Nascent polypeptide-associated complex subunit alpha, muscle-specific form OS=Homo sapiens OX=9606 GN=NACA PE=1 SV=1	NACAM_HUMAN	SwissProt_20180621.fasta	205423	1	3	3	3	0.000139	0.0241
T98G-04-SET-18-ALL RUNS-TANDEM	Isobaric Tag Samples	T98G	Mudpit_2018-FAPESP-03-SET-DIRETO-T98G-ITRAQ (2018-FAPESP-03-SET-DIRETO-T98G-ITRAQ-PKL)	Heat shock protein beta-1 OS=Homo sapiens OX=9606 GN=HSPB1 PE=1 SV=2	HSPB1_HUMAN	SwissProt_20180621.fasta	22782.6	1	4	8	43	0.00199	0.278
T98G-04-SET-18-ALL RUNS-TANDEM	Isobaric Tag Samples	T98G	Mudpit_2018-FAPESP-03-SET-DIRETO-T98G-ITRAQ (2018-FAPESP-03-SET-DIRETO-T98G-ITRAQ-PKL)	Annexin A1 OS=Homo sapiens OX=9606 GN=ANXA1 PE=1 SV=2	ANXA1_HUMAN	SwissProt_20180621.fasta	38715.9	1	7	9	136	0.00629	0.251
T98G-04-SET-18-ALL RUNS-TANDEM	Isobaric Tag Samples	T98G	Mudpit_2018-FAPESP-03-SET-DIRETO-T98G-ITRAQ (2018-FAPESP-03-SET-DIRETO-T98G-ITRAQ-PKL)	SKI family transcriptional corepressor 1 OS=Homo sapiens OX=9606 GN=SKOR1 PE=1 SV=1	SKOR1_HUMAN	SwissProt_20180621.fasta	99832.1	0.999	4	4	4	0.000185	0.0829
T98G-04-SET-18-ALL RUNS-TANDEM	Isobaric Tag Samples	T98G	Mudpit_2018-FAPESP-03-SET-DIRETO-T98G-ITRAQ (2018-FAPESP-03-SET-DIRETO-T98G-ITRAQ-PKL)	Transgelin-2 OS=Homo sapiens OX=9606 GN=TAGLN2 PE=1 SV=3	TAGL2_HUMAN	SwissProt_20180621.fasta	22391.9	1	2	5	15	0.000693	0.161
T98G-04-SET-18-ALL RUNS-TANDEM	Isobaric Tag Samples	T98G	Mudpit_2018-FAPESP-03-SET-DIRETO-T98G-ITRAQ (2018-FAPESP-03-SET-DIRETO-T98G-ITRAQ-PKL)	LmjF14.0100	LmjF14.0100		0	0.999	3	3	3	0.000139	0
T98G-04-SET-18-ALL RUNS-TANDEM	Isobaric Tag Samples	T98G	Mudpit_2018-FAPESP-03-SET-DIRETO-T98G-ITRAQ (2018-FAPESP-03-SET-DIRETO-T98G-ITRAQ-PKL)	Myosin-9 OS=Homo sapiens OX=9606 GN=MYH9 PE=1 SV=4	MYH9_HUMAN	SwissProt_20180621.fasta	226538	1	13	21	95	0.00439	0.112
T98G-04-SET-18-ALL RUNS-TANDEM	Isobaric Tag Samples	T98G	Mudpit_2018-FAPESP-03-SET-DIRETO-T98G-ITRAQ (2018-FAPESP-03-SET-DIRETO-T98G-ITRAQ-PKL)	sp|Q13936|CAC1C_HUMAN-DECOY Voltage-dependent L-type calcium channel subunit alpha-1C...	CAC1C_HUMAN-DECOY		0	0.995	2	2	2	9.24e-05	0
T98G-04-SET-18-ALL RUNS-TANDEM	Isobaric Tag Samples	T98G	Mudpit_2018-FAPESP-03-SET-DIRETO-T98G-ITRAQ (2018-FAPESP-03-SET-DIRETO-T98G-ITRAQ-PKL)	Annexin A2 OS=Homo sapiens OX=9606 GN=ANXA2 PE=1 SV=2	ANXA2_HUMAN	SwissProt_20180621.fasta	38606.1	1	13	18	148	0.00684	0.366
T98G-04-SET-18-ALL RUNS-TANDEM	Isobaric Tag Samples	T98G	Mudpit_2018-FAPESP-03-SET-DIRETO-T98G-ITRAQ (2018-FAPESP-03-SET-DIRETO-T98G-ITRAQ-PKL)	Multidrug resistance-associated protein 1 OS=Homo sapiens OX=9606 GN=ABCC1 PE=1 SV=3	MRP1_HUMAN	SwissProt_20180621.fasta	171596	1	4	4	10	0.000462	0.0477
T98G-04-SET-18-ALL RUNS-TANDEM	Isobaric Tag Samples	T98G	Mudpit_2018-FAPESP-03-SET-DIRETO-T98G-ITRAQ (2018-FAPESP-03-SET-DIRETO-T98G-ITRAQ-PKL)	5-aminolevulinate synthase, nonspecific, mitochondrial OS=Homo sapiens OX=9606 GN=ALAS1 PE=1 SV=2	HEM1_HUMAN	SwissProt_20180621.fasta	70580.7	0.997	2	2	2	9.24e-05	0.0531
T98G-04-SET-18-ALL RUNS-TANDEM	Isobaric Tag Samples	T98G	Mudpit_2018-FAPESP-03-SET-DIRETO-T98G-ITRAQ (2018-FAPESP-03-SET-DIRETO-T98G-ITRAQ-PKL)	sp|Q92805|GOGA1_HUMAN-DECOY Golgin subfamily A member 1 OS=Homo sapiens OX=9606 GN=GOLGA1...	GOGA1_HUMAN-DECOY		0	0.995	2	3	3	0.000139	0
T98G-04-SET-18-ALL RUNS-TANDEM	Isobaric Tag Samples	T98G	Mudpit_2018-FAPESP-03-SET-DIRETO-T98G-ITRAQ (2018-FAPESP-03-SET-DIRETO-T98G-ITRAQ-PKL)	Importin-9 OS=Homo sapiens OX=9606 GN=IPO9 PE=1 SV=3	IPO9_HUMAN	SwissProt_20180621.fasta	115964	0.999	3	4	14	0.000647	0.049
T98G-04-SET-18-ALL RUNS-TANDEM	Isobaric Tag Samples	T98G	Mudpit_2018-FAPESP-03-SET-DIRETO-T98G-ITRAQ (2018-FAPESP-03-SET-DIRETO-T98G-ITRAQ-PKL)	Glutathione S-transferase P OS=Homo sapiens OX=9606 GN=GSTP1 PE=1 SV=2	GSTP1_HUMAN	SwissProt_20180621.fasta	23356.7	1	5	11	54	0.0025	0.476
T98G-04-SET-18-ALL RUNS-TANDEM	Isobaric Tag Samples	T98G	Mudpit_2018-FAPESP-03-SET-DIRETO-T98G-ITRAQ (2018-FAPESP-03-SET-DIRETO-T98G-ITRAQ-PKL)	Mitotic-spindle organizing protein 1 OS=Homo sapiens OX=9606 GN=MZT1 PE=1 SV=2	MZT1_HUMAN	SwissProt_20180621.fasta	8479	0.987	2	2	3	0.000139	0.268
T98G-04-SET-18-ALL RUNS-TANDEM	Isobaric Tag Samples	T98G	Mudpit_2018-FAPESP-03-SET-DIRETO-T98G-ITRAQ (2018-FAPESP-03-SET-DIRETO-T98G-ITRAQ-PKL)	14-3-3 protein beta/alpha OS=Homo sapiens OX=9606 GN=YWHAB PE=1 SV=3	1433B_HUMAN	SwissProt_20180621.fasta	28083.1	1	4	6	23	0.00106	0.232
T98G-04-SET-18-ALL RUNS-TANDEM	Isobaric Tag Samples	T98G	Mudpit_2018-FAPESP-03-SET-DIRETO-T98G-ITRAQ (2018-FAPESP-03-SET-DIRETO-T98G-ITRAQ-PKL)	Stress-induced-phosphoprotein 1 OS=Homo sapiens OX=9606 GN=STIP1 PE=1 SV=1	STIP1_HUMAN	SwissProt_20180621.fasta	62642.1	1	3	3	9	0.000416	0.0773
T98G-04-SET-18-ALL RUNS-TANDEM	Isobaric Tag Samples	T98G	Mudpit_2018-FAPESP-03-SET-DIRETO-T98G-ITRAQ (2018-FAPESP-03-SET-DIRETO-T98G-ITRAQ-PKL)	Peroxiredoxin-1 OS=Homo sapiens OX=9606 GN=PRDX1 PE=1 SV=1	PRDX1_HUMAN	SwissProt_20180621.fasta	22110.9	1	12	21	116	0.00536	0.598
T98G-04-SET-18-ALL RUNS-TANDEM	Isobaric Tag Samples	T98G	Mudpit_2018-FAPESP-03-SET-DIRETO-T98G-ITRAQ (2018-FAPESP-03-SET-DIRETO-T98G-ITRAQ-PKL)	40S ribosomal protein S19 OS=Homo sapiens OX=9606 GN=RPS19 PE=1 SV=2	RS19_HUMAN	SwissProt_20180621.fasta	16060.5	0.998	2	2	2	9.24e-05	0.069
T98G-04-SET-18-ALL RUNS-TANDEM	Isobaric Tag Samples	T98G	Mudpit_2018-FAPESP-03-SET-DIRETO-T98G-ITRAQ (2018-FAPESP-03-SET-DIRETO-T98G-ITRAQ-PKL)	Stress-70 protein, mitochondrial OS=Homo sapiens OX=9606 GN=HSPA9 PE=1 SV=2	GRP75_HUMAN	SwissProt_20180621.fasta	73681.3	1	8	11	61	0.00282	0.175
T98G-04-SET-18-ALL RUNS-TANDEM	Isobaric Tag Samples	T98G	Mudpit_2018-FAPESP-03-SET-DIRETO-T98G-ITRAQ (2018-FAPESP-03-SET-DIRETO-T98G-ITRAQ-PKL)	LmjF02.0200	LmjF02.0200		0	0.995	2	2	2	9.24e-05	0
T98G-04-SET-18-ALL RUNS-TANDEM	Isobaric Tag Samples	T98G	Mudpit_2018-FAPESP-03-SET-DIRETO-T98G-ITRAQ (2018-FAPESP-03-SET-DIRETO-T98G-ITRAQ-PKL)	sp|P98160|PGBM_HUMAN-DECOY Basement membrane-specific heparan sulfate proteoglycan...	PGBM_HUMAN-DECOY		0	0.998	3	3	3	0.000139	0
T98G-04-SET-18-ALL RUNS-TANDEM	Isobaric Tag Samples	T98G	Mudpit_2018-FAPESP-03-SET-DIRETO-T98G-ITRAQ (2018-FAPESP-03-SET-DIRETO-T98G-ITRAQ-PKL)	L-lactate dehydrogenase B chain OS=Homo sapiens OX=9606 GN=LDHB PE=1 SV=2	LDHB_HUMAN	SwissProt_20180621.fasta	36638.6	1	7	11	75	0.00347	0.228
T98G-04-SET-18-ALL RUNS-TANDEM	Isobaric Tag Samples	T98G	Mudpit_2018-FAPESP-03-SET-DIRETO-T98G-ITRAQ (2018-FAPESP-03-SET-DIRETO-T98G-ITRAQ-PKL)	T-complex protein 1 subunit alpha OS=Homo sapiens OX=9606 GN=TCP1 PE=1 SV=1	TCPA_HUMAN	SwissProt_20180621.fasta	60345.2	0.998	2	2	6	0.000277	0.0594
T98G-04-SET-18-ALL RUNS-TANDEM	Isobaric Tag Samples	T98G	Mudpit_2018-FAPESP-03-SET-DIRETO-T98G-ITRAQ (2018-FAPESP-03-SET-DIRETO-T98G-ITRAQ-PKL)	Calreticulin OS=Homo sapiens OX=9606 GN=CALR PE=1 SV=1	CALR_HUMAN	SwissProt_20180621.fasta	48142.9	0.998	2	3	4	0.000185	0.0983
T98G-04-SET-18-ALL RUNS-TANDEM	Isobaric Tag Samples	T98G	Mudpit_2018-FAPESP-03-SET-DIRETO-T98G-ITRAQ (2018-FAPESP-03-SET-DIRETO-T98G-ITRAQ-PKL)	Pyruvate kinase PKM OS=Homo sapiens OX=9606 GN=PKM PE=1 SV=4	KPYM_HUMAN	SwissProt_20180621.fasta	57937.5	1	28	51	521	0.0241	0.556
T98G-04-SET-18-ALL RUNS-TANDEM	Isobaric Tag Samples	T98G	Mudpit_2018-FAPESP-03-SET-DIRETO-T98G-ITRAQ (2018-FAPESP-03-SET-DIRETO-T98G-ITRAQ-PKL)	Laminin subunit beta-1 OS=Homo sapiens OX=9606 GN=LAMB1 PE=1 SV=2	LAMB1_HUMAN	SwissProt_20180621.fasta	198035	1	2	3	13	0.000601	0.0224
T98G-04-SET-18-ALL RUNS-TANDEM	Isobaric Tag Samples	T98G	Mudpit_2018-FAPESP-03-SET-DIRETO-T98G-ITRAQ (2018-FAPESP-03-SET-DIRETO-T98G-ITRAQ-PKL)	Peroxiredoxin-5, mitochondrial OS=Homo sapiens OX=9606 GN=PRDX5 PE=1 SV=4	PRDX5_HUMAN	SwissProt_20180621.fasta	22086.4	1	3	4	4	0.000185	0.182
T98G-04-SET-18-ALL RUNS-TANDEM	Isobaric Tag Samples	T98G	Mudpit_2018-FAPESP-03-SET-DIRETO-T98G-ITRAQ (2018-FAPESP-03-SET-DIRETO-T98G-ITRAQ-PKL)	T-complex protein 1 subunit theta OS=Homo sapiens OX=9606 GN=CCT8 PE=1 SV=4	TCPQ_HUMAN	SwissProt_20180621.fasta	59621	1	5	7	21	0.000971	0.0876
T98G-04-SET-18-ALL RUNS-TANDEM	Isobaric Tag Samples	T98G	Mudpit_2018-FAPESP-03-SET-DIRETO-T98G-ITRAQ (2018-FAPESP-03-SET-DIRETO-T98G-ITRAQ-PKL)	UDP-glucose 6-dehydrogenase OS=Homo sapiens OX=9606 GN=UGDH PE=1 SV=1	UGDH_HUMAN	SwissProt_20180621.fasta	55025.3	1	5	8	33	0.00153	0.172
T98G-04-SET-18-ALL RUNS-TANDEM	Isobaric Tag Samples	T98G	Mudpit_2018-FAPESP-03-SET-DIRETO-T98G-ITRAQ (2018-FAPESP-03-SET-DIRETO-T98G-ITRAQ-PKL)	14-3-3 protein gamma OS=Homo sapiens OX=9606 GN=YWHAG PE=1 SV=2	1433G_HUMAN	SwissProt_20180621.fasta	28303.1	1	4	7	25	0.00116	0.283
T98G-04-SET-18-ALL RUNS-TANDEM	Isobaric Tag Samples	T98G	Mudpit_2018-FAPESP-03-SET-DIRETO-T98G-ITRAQ (2018-FAPESP-03-SET-DIRETO-T98G-ITRAQ-PKL)	Fatty aldehyde dehydrogenase OS=Homo sapiens OX=9606 GN=ALDH3A2 PE=1 SV=1	AL3A2_HUMAN	SwissProt_20180621.fasta	54849.8	0.999	2	2	2	9.24e-05	0.0639
T98G-04-SET-18-ALL RUNS-TANDEM	Isobaric Tag Samples	T98G	Mudpit_2018-FAPESP-03-SET-DIRETO-T98G-ITRAQ (2018-FAPESP-03-SET-DIRETO-T98G-ITRAQ-PKL)	Ribosome-binding protein 1 OS=Homo sapiens OX=9606 GN=RRBP1 PE=1 SV=5	RRBP1_HUMAN	SwissProt_20180621.fasta	152455	1	4	5	11	0.000508	0.0447
T98G-04-SET-18-ALL RUNS-TANDEM	Isobaric Tag Samples	T98G	Mudpit_2018-FAPESP-03-SET-DIRETO-T98G-ITRAQ (2018-FAPESP-03-SET-DIRETO-T98G-ITRAQ-PKL)	Heterogeneous nuclear ribonucleoprotein K OS=Homo sapiens OX=9606 GN=HNRNPK PE=1 SV=1	HNRPK_HUMAN	SwissProt_20180621.fasta	50978.5	1	6	8	70	0.00324	0.11
T98G-04-SET-18-ALL RUNS-TANDEM	Isobaric Tag Samples	T98G	Mudpit_2018-FAPESP-03-SET-DIRETO-T98G-ITRAQ (2018-FAPESP-03-SET-DIRETO-T98G-ITRAQ-PKL)	Elongation factor 1-alpha 1 OS=Homo sapiens OX=9606 GN=EEF1A1 PE=1 SV=1	EF1A1_HUMAN,EF1A3_HUMAN	SwissProt_20180621.fasta	50141.2	1	13	17	92	0.00425	0.372
T98G-04-SET-18-ALL RUNS-TANDEM	Isobaric Tag Samples	T98G	Mudpit_2018-FAPESP-03-SET-DIRETO-T98G-ITRAQ (2018-FAPESP-03-SET-DIRETO-T98G-ITRAQ-PKL)	Peroxiredoxin-6 OS=Homo sapiens OX=9606 GN=PRDX6 PE=1 SV=3	PRDX6_HUMAN	SwissProt_20180621.fasta	25036.1	1	5	6	40	0.00185	0.295
T98G-04-SET-18-ALL RUNS-TANDEM	Isobaric Tag Samples	T98G	Mudpit_2018-FAPESP-03-SET-DIRETO-T98G-ITRAQ (2018-FAPESP-03-SET-DIRETO-T98G-ITRAQ-PKL)	Collagen alpha-3(VI) chain OS=Homo sapiens OX=9606 GN=COL6A3 PE=1 SV=5	CO6A3_HUMAN	SwissProt_20180621.fasta	343667	1	5	6	13	0.000601	0.0327
END OF FILE
