# Supplementary material for: Sequesterpene Lactones Isolated from a Brazilian Cerrado Plant (Eremanthus spp.) as Anti-Proliferative Compounds, Characterized by Functional and Proteomic Analysis, Are Candidates for New Therapeutics in Glioblastoma
Source: Int J Mol Sci. 2020 Jul 1;21(13):4713. doi: 10.3390/ijms21134713 (PMC7369765; doi:10.3390/ijms21134713)
Supplement: Supplementary file 1 [file ijms-21-04713-s001.zip › Supp Table 2 Protein report for U87MG.xlsx]

## Sheet: Table 2 Protein Report for U87M
U87MG-DIRETO-ALL RUNS-PKL-TANDEM-04-SET-18, Protein report created on 04/10/2019
Experiment: U87MG-DIRETO-ALL RUNS-PKL-TANDEM-04-SET-18
	Identification Criteria: unknown
		Scaffold Version: Scaffold_4.4.1.1
		Quantification Type: iTRAQ 8-Plex
		Peak Quantitation Measurement: Centroided Peak Intensity
		Protein Thresholds: 99.0% minimum and 2 peptides minimum
		Peptide Thresholds: 13.0% minimum
	Purity Correction Set: unknown
		iTRAQ 8-Plex Purity no Correction:
			Purity Correction Values: [0.000,0.000,1.000,0.000,0.000]; [0.000,0.00940,0.991,0.000,0.000]; [0.000,0.000,1.000,0.000,0.000]; [0.000,0.000,1.000,0.000,0.000]; [0.000,0.000,1.000,0.000,0.000]; [0.000,0.000,1.000,0.000,0.000]; [0.000,0.000,1.000,0.000,0.000]; [0.000,0.000,0.000,0.000,0.000]; [0.000,0.000,1.000,0.000,0.000]
			Samples Applied To: All Samples
	Quantitation Preferences: unknown
		Minimum Value Preference:
			Use Minimum Absolute Intensity: false
			Minimum Absolute Intensity: 0.0
			Minimum Value: 0.01
		Ratio-Based Normalization Preference:
			Use Normalization: true
		Model Preference:
			Model Type: Ratio-Based Normalization
		View Preference:
			View Type: Log2 Ratio
	Peptide Value Calculator: unknown
		Normalize Channels on Median Sample Ratio: Yes
		Normalize Samples on Median Protein Ratio: Yes
		Housekeeping proteins: Normalize Using All Proteins
		Use Non-Exclusive Peptides: No
		Minimum Value Percentile: 1.00%
	Quantitative Test: unknown
		Quantitative Test: ANOVA Test (P-Value)
Experiment name	Biological sample category	Biological sample name	MS/MS sample name	Protein name	Protein accession numbers	Database sources	Protein molecular weight (Da)	Protein identification probability	Exclusive unique peptide count	Exclusive unique spectrum count	Exclusive spectrum count	Percentage of total spectra	Percentage sequence coverage
U87MG-DIRETO-ALL RUNS-PKL-TANDEM-04-SET-18	Isobaric Tag Samples	U87MG	Mudpit_2018-FAPESP-27-AGO-U87MG-ITRAQ-ALL RUNS (2018-FAPESP-27-AGO-U87MG-ITRAQ-ALL RUNS-PKL)	2'-5'-oligoadenylate synthase 2 OS=Homo sapiens OX=9606 GN=OAS2 PE=1 SV=3	OAS2_HUMAN	SwissProt_20180621.fasta	82433.3	0.998	2	3	3	0.000174	0.0501
U87MG-DIRETO-ALL RUNS-PKL-TANDEM-04-SET-18	Isobaric Tag Samples	U87MG	Mudpit_2018-FAPESP-27-AGO-U87MG-ITRAQ-ALL RUNS (2018-FAPESP-27-AGO-U87MG-ITRAQ-ALL RUNS-PKL)	L-lactate dehydrogenase A chain OS=Homo sapiens OX=9606 GN=LDHA PE=1 SV=2	LDHA_HUMAN	SwissProt_20180621.fasta	36689.2	1	13	18	148	0.00857	0.316
U87MG-DIRETO-ALL RUNS-PKL-TANDEM-04-SET-18	Isobaric Tag Samples	U87MG	Mudpit_2018-FAPESP-27-AGO-U87MG-ITRAQ-ALL RUNS (2018-FAPESP-27-AGO-U87MG-ITRAQ-ALL RUNS-PKL)	Dynactin subunit 2 OS=Homo sapiens OX=9606 GN=DCTN2 PE=1 SV=4	DCTN2_HUMAN	SwissProt_20180621.fasta	44231.7	0.998	2	2	2	0.000116	0.0748
U87MG-DIRETO-ALL RUNS-PKL-TANDEM-04-SET-18	Isobaric Tag Samples	U87MG	Mudpit_2018-FAPESP-27-AGO-U87MG-ITRAQ-ALL RUNS (2018-FAPESP-27-AGO-U87MG-ITRAQ-ALL RUNS-PKL)	Ras-related protein Rab-12 OS=Homo sapiens OX=9606 GN=RAB12 PE=1 SV=3	RAB12_HUMAN	SwissProt_20180621.fasta	27249.8	0.986	2	2	2	0.000116	0.164
U87MG-DIRETO-ALL RUNS-PKL-TANDEM-04-SET-18	Isobaric Tag Samples	U87MG	Mudpit_2018-FAPESP-27-AGO-U87MG-ITRAQ-ALL RUNS (2018-FAPESP-27-AGO-U87MG-ITRAQ-ALL RUNS-PKL)	26S proteasome regulatory subunit 4 OS=Homo sapiens OX=9606 GN=PSMC1 PE=1 SV=1	PRS4_HUMAN	SwissProt_20180621.fasta	49186.4	1	2	3	11	0.000637	0.0636
U87MG-DIRETO-ALL RUNS-PKL-TANDEM-04-SET-18	Isobaric Tag Samples	U87MG	Mudpit_2018-FAPESP-27-AGO-U87MG-ITRAQ-ALL RUNS (2018-FAPESP-27-AGO-U87MG-ITRAQ-ALL RUNS-PKL)	Enoyl-CoA hydratase, mitochondrial OS=Homo sapiens OX=9606 GN=ECHS1 PE=1 SV=4	ECHM_HUMAN	SwissProt_20180621.fasta	31388.2	1	2	4	36	0.00208	0.121
U87MG-DIRETO-ALL RUNS-PKL-TANDEM-04-SET-18	Isobaric Tag Samples	U87MG	Mudpit_2018-FAPESP-27-AGO-U87MG-ITRAQ-ALL RUNS (2018-FAPESP-27-AGO-U87MG-ITRAQ-ALL RUNS-PKL)	40S ribosomal protein S8 OS=Homo sapiens OX=9606 GN=RPS8 PE=1 SV=2	RS8_HUMAN	SwissProt_20180621.fasta	24206.4	1	2	5	12	0.000695	0.135
U87MG-DIRETO-ALL RUNS-PKL-TANDEM-04-SET-18	Isobaric Tag Samples	U87MG	Mudpit_2018-FAPESP-27-AGO-U87MG-ITRAQ-ALL RUNS (2018-FAPESP-27-AGO-U87MG-ITRAQ-ALL RUNS-PKL)	ATP synthase subunit beta, mitochondrial OS=Homo sapiens OX=9606 GN=ATP5F1B PE=1 SV=3	ATPB_HUMAN	SwissProt_20180621.fasta	56560.6	1	16	21	133	0.0077	0.401
U87MG-DIRETO-ALL RUNS-PKL-TANDEM-04-SET-18	Isobaric Tag Samples	U87MG	Mudpit_2018-FAPESP-27-AGO-U87MG-ITRAQ-ALL RUNS (2018-FAPESP-27-AGO-U87MG-ITRAQ-ALL RUNS-PKL)	Programmed cell death 6-interacting protein OS=Homo sapiens OX=9606 GN=PDCD6IP PE=1 SV=1	PDC6I_HUMAN	SwissProt_20180621.fasta	96025.4	1	3	3	3	0.000174	0.0495
U87MG-DIRETO-ALL RUNS-PKL-TANDEM-04-SET-18	Isobaric Tag Samples	U87MG	Mudpit_2018-FAPESP-27-AGO-U87MG-ITRAQ-ALL RUNS (2018-FAPESP-27-AGO-U87MG-ITRAQ-ALL RUNS-PKL)	sp|P78559|MAP1A_HUMAN-DECOY Microtubule-associated protein 1A OS=Homo sapiens OX=9606...	MAP1A_HUMAN-DECOY		0	0.999	6	6	6	0.000347	0
U87MG-DIRETO-ALL RUNS-PKL-TANDEM-04-SET-18	Isobaric Tag Samples	U87MG	Mudpit_2018-FAPESP-27-AGO-U87MG-ITRAQ-ALL RUNS (2018-FAPESP-27-AGO-U87MG-ITRAQ-ALL RUNS-PKL)	PRA1 family protein 2 OS=Homo sapiens OX=9606 GN=PRAF2 PE=1 SV=1	PRAF2_HUMAN	SwissProt_20180621.fasta	19258.4	1	2	2	2	0.000116	0.163
U87MG-DIRETO-ALL RUNS-PKL-TANDEM-04-SET-18	Isobaric Tag Samples	U87MG	Mudpit_2018-FAPESP-27-AGO-U87MG-ITRAQ-ALL RUNS (2018-FAPESP-27-AGO-U87MG-ITRAQ-ALL RUNS-PKL)	Tubulin beta-4B chain OS=Homo sapiens OX=9606 GN=TUBB4B PE=1 SV=1	TBB4B_HUMAN	SwissProt_20180621.fasta	49830.7	1	17	28	119	0.00689	0.42
U87MG-DIRETO-ALL RUNS-PKL-TANDEM-04-SET-18	Isobaric Tag Samples	U87MG	Mudpit_2018-FAPESP-27-AGO-U87MG-ITRAQ-ALL RUNS (2018-FAPESP-27-AGO-U87MG-ITRAQ-ALL RUNS-PKL)	40S ribosomal protein S12 OS=Homo sapiens OX=9606 GN=RPS12 PE=1 SV=3	RS12_HUMAN	SwissProt_20180621.fasta	14514.8	1	2	3	11	0.000637	0.174
U87MG-DIRETO-ALL RUNS-PKL-TANDEM-04-SET-18	Isobaric Tag Samples	U87MG	Mudpit_2018-FAPESP-27-AGO-U87MG-ITRAQ-ALL RUNS (2018-FAPESP-27-AGO-U87MG-ITRAQ-ALL RUNS-PKL)	UMP-CMP kinase OS=Homo sapiens OX=9606 GN=CMPK1 PE=1 SV=3	KCY_HUMAN	SwissProt_20180621.fasta	22223	0.998	2	3	7	0.000405	0.153
U87MG-DIRETO-ALL RUNS-PKL-TANDEM-04-SET-18	Isobaric Tag Samples	U87MG	Mudpit_2018-FAPESP-27-AGO-U87MG-ITRAQ-ALL RUNS (2018-FAPESP-27-AGO-U87MG-ITRAQ-ALL RUNS-PKL)	Dolichyl-diphosphooligosaccharide--protein glycosyltransferase subunit 2 OS=Homo sapiens OX=9606 GN=RPN2 PE=1 SV=3	RPN2_HUMAN	SwissProt_20180621.fasta	69284.8	1	2	3	40	0.00232	0.0618
U87MG-DIRETO-ALL RUNS-PKL-TANDEM-04-SET-18	Isobaric Tag Samples	U87MG	Mudpit_2018-FAPESP-27-AGO-U87MG-ITRAQ-ALL RUNS (2018-FAPESP-27-AGO-U87MG-ITRAQ-ALL RUNS-PKL)	Chloride intracellular channel protein 1 OS=Homo sapiens OX=9606 GN=CLIC1 PE=1 SV=4	CLIC1_HUMAN	SwissProt_20180621.fasta	26923.3	0.999	3	3	4	0.000232	0.178
U87MG-DIRETO-ALL RUNS-PKL-TANDEM-04-SET-18	Isobaric Tag Samples	U87MG	Mudpit_2018-FAPESP-27-AGO-U87MG-ITRAQ-ALL RUNS (2018-FAPESP-27-AGO-U87MG-ITRAQ-ALL RUNS-PKL)	Trifunctional enzyme subunit alpha, mitochondrial OS=Homo sapiens OX=9606 GN=HADHA PE=1 SV=2	ECHA_HUMAN	SwissProt_20180621.fasta	83001.9	1	5	5	10	0.000579	0.105
U87MG-DIRETO-ALL RUNS-PKL-TANDEM-04-SET-18	Isobaric Tag Samples	U87MG	Mudpit_2018-FAPESP-27-AGO-U87MG-ITRAQ-ALL RUNS (2018-FAPESP-27-AGO-U87MG-ITRAQ-ALL RUNS-PKL)	Non-POU domain-containing octamer-binding protein OS=Homo sapiens OX=9606 GN=NONO PE=1 SV=4	NONO_HUMAN	SwissProt_20180621.fasta	54231.6	0.999	2	3	6	0.000347	0.117
U87MG-DIRETO-ALL RUNS-PKL-TANDEM-04-SET-18	Isobaric Tag Samples	U87MG	Mudpit_2018-FAPESP-27-AGO-U87MG-ITRAQ-ALL RUNS (2018-FAPESP-27-AGO-U87MG-ITRAQ-ALL RUNS-PKL)	PRA1 family protein 3 OS=Homo sapiens OX=9606 GN=ARL6IP5 PE=1 SV=1	PRAF3_HUMAN	SwissProt_20180621.fasta	21615.6	0.998	2	3	4	0.000232	0.106
U87MG-DIRETO-ALL RUNS-PKL-TANDEM-04-SET-18	Isobaric Tag Samples	U87MG	Mudpit_2018-FAPESP-27-AGO-U87MG-ITRAQ-ALL RUNS (2018-FAPESP-27-AGO-U87MG-ITRAQ-ALL RUNS-PKL)	Heat shock protein HSP 90-beta OS=Homo sapiens OX=9606 GN=HSP90AB1 PE=1 SV=4	HS90B_HUMAN	SwissProt_20180621.fasta	83267.3	1	7	10	44	0.00255	0.191
U87MG-DIRETO-ALL RUNS-PKL-TANDEM-04-SET-18	Isobaric Tag Samples	U87MG	Mudpit_2018-FAPESP-27-AGO-U87MG-ITRAQ-ALL RUNS (2018-FAPESP-27-AGO-U87MG-ITRAQ-ALL RUNS-PKL)	Ubiquitin carboxyl-terminal hydrolase isozyme L1 OS=Homo sapiens OX=9606 GN=UCHL1 PE=1 SV=2	UCHL1_HUMAN	SwissProt_20180621.fasta	24824.3	1	4	6	19	0.0011	0.278
U87MG-DIRETO-ALL RUNS-PKL-TANDEM-04-SET-18	Isobaric Tag Samples	U87MG	Mudpit_2018-FAPESP-27-AGO-U87MG-ITRAQ-ALL RUNS (2018-FAPESP-27-AGO-U87MG-ITRAQ-ALL RUNS-PKL)	Cytoplasmic dynein 2 heavy chain 1 OS=Homo sapiens OX=9606 GN=DYNC2H1 PE=1 SV=4	DYHC2_HUMAN	SwissProt_20180621.fasta	492629	0.999	2	2	2	0.000116	0.00697
U87MG-DIRETO-ALL RUNS-PKL-TANDEM-04-SET-18	Isobaric Tag Samples	U87MG	Mudpit_2018-FAPESP-27-AGO-U87MG-ITRAQ-ALL RUNS (2018-FAPESP-27-AGO-U87MG-ITRAQ-ALL RUNS-PKL)	Alanine--tRNA ligase, cytoplasmic OS=Homo sapiens OX=9606 GN=AARS PE=1 SV=2	SYAC_HUMAN	SwissProt_20180621.fasta	106813	1	2	4	15	0.000868	0.0362
U87MG-DIRETO-ALL RUNS-PKL-TANDEM-04-SET-18	Isobaric Tag Samples	U87MG	Mudpit_2018-FAPESP-27-AGO-U87MG-ITRAQ-ALL RUNS (2018-FAPESP-27-AGO-U87MG-ITRAQ-ALL RUNS-PKL)	Neutral alpha-glucosidase AB OS=Homo sapiens OX=9606 GN=GANAB PE=1 SV=3	GANAB_HUMAN	SwissProt_20180621.fasta	106876	1	4	5	15	0.000868	0.0636
U87MG-DIRETO-ALL RUNS-PKL-TANDEM-04-SET-18	Isobaric Tag Samples	U87MG	Mudpit_2018-FAPESP-27-AGO-U87MG-ITRAQ-ALL RUNS (2018-FAPESP-27-AGO-U87MG-ITRAQ-ALL RUNS-PKL)	Acyl-CoA dehydrogenase family member 9, mitochondrial OS=Homo sapiens OX=9606 GN=ACAD9 PE=1 SV=1	ACAD9_HUMAN	SwissProt_20180621.fasta	68762.8	1	4	4	5	0.000289	0.0902
U87MG-DIRETO-ALL RUNS-PKL-TANDEM-04-SET-18	Isobaric Tag Samples	U87MG	Mudpit_2018-FAPESP-27-AGO-U87MG-ITRAQ-ALL RUNS (2018-FAPESP-27-AGO-U87MG-ITRAQ-ALL RUNS-PKL)	Lamin-B2 OS=Homo sapiens OX=9606 GN=LMNB2 PE=1 SV=4	LMNB2_HUMAN	SwissProt_20180621.fasta	69949.4	1	3	3	5	0.000289	0.0871
U87MG-DIRETO-ALL RUNS-PKL-TANDEM-04-SET-18	Isobaric Tag Samples	U87MG	Mudpit_2018-FAPESP-27-AGO-U87MG-ITRAQ-ALL RUNS (2018-FAPESP-27-AGO-U87MG-ITRAQ-ALL RUNS-PKL)	Heterogeneous nuclear ribonucleoprotein Q OS=Homo sapiens OX=9606 GN=SYNCRIP PE=1 SV=2	HNRPQ_HUMAN	SwissProt_20180621.fasta	69603.5	0.995	3	3	6	0.000347	0.0722
U87MG-DIRETO-ALL RUNS-PKL-TANDEM-04-SET-18	Isobaric Tag Samples	U87MG	Mudpit_2018-FAPESP-27-AGO-U87MG-ITRAQ-ALL RUNS (2018-FAPESP-27-AGO-U87MG-ITRAQ-ALL RUNS-PKL)	60S acidic ribosomal protein P2 OS=Homo sapiens OX=9606 GN=RPLP2 PE=1 SV=1	RLA2_HUMAN	SwissProt_20180621.fasta	11665.5	1	4	8	32	0.00185	0.452
U87MG-DIRETO-ALL RUNS-PKL-TANDEM-04-SET-18	Isobaric Tag Samples	U87MG	Mudpit_2018-FAPESP-27-AGO-U87MG-ITRAQ-ALL RUNS (2018-FAPESP-27-AGO-U87MG-ITRAQ-ALL RUNS-PKL)	Ras GTPase-activating-like protein IQGAP1 OS=Homo sapiens OX=9606 GN=IQGAP1 PE=1 SV=1	IQGA1_HUMAN	SwissProt_20180621.fasta	189259	1	3	7	36	0.00208	0.0272
U87MG-DIRETO-ALL RUNS-PKL-TANDEM-04-SET-18	Isobaric Tag Samples	U87MG	Mudpit_2018-FAPESP-27-AGO-U87MG-ITRAQ-ALL RUNS (2018-FAPESP-27-AGO-U87MG-ITRAQ-ALL RUNS-PKL)	sp|P20700|LMNB1_HUMAN-DECOY Lamin-B1 OS=Homo sapiens OX=9606 GN=LMNB1 PE=1 SV=2	LMNB1_HUMAN-DECOY		0	0.996	2	2	2	0.000116	0
U87MG-DIRETO-ALL RUNS-PKL-TANDEM-04-SET-18	Isobaric Tag Samples	U87MG	Mudpit_2018-FAPESP-27-AGO-U87MG-ITRAQ-ALL RUNS (2018-FAPESP-27-AGO-U87MG-ITRAQ-ALL RUNS-PKL)	Plectin OS=Homo sapiens OX=9606 GN=PLEC PE=1 SV=3	PLEC_HUMAN	SwissProt_20180621.fasta	531784	1	6	6	6	0.000347	0.0196
U87MG-DIRETO-ALL RUNS-PKL-TANDEM-04-SET-18	Isobaric Tag Samples	U87MG	Mudpit_2018-FAPESP-27-AGO-U87MG-ITRAQ-ALL RUNS (2018-FAPESP-27-AGO-U87MG-ITRAQ-ALL RUNS-PKL)	Rho GTPase-activating protein 35 OS=Homo sapiens OX=9606 GN=ARHGAP35 PE=1 SV=3	RHG35_HUMAN	SwissProt_20180621.fasta	170519	0.99	2	2	2	0.000116	0.0127
U87MG-DIRETO-ALL RUNS-PKL-TANDEM-04-SET-18	Isobaric Tag Samples	U87MG	Mudpit_2018-FAPESP-27-AGO-U87MG-ITRAQ-ALL RUNS (2018-FAPESP-27-AGO-U87MG-ITRAQ-ALL RUNS-PKL)	Protein disulfide-isomerase A3 OS=Homo sapiens OX=9606 GN=PDIA3 PE=1 SV=4	PDIA3_HUMAN	SwissProt_20180621.fasta	56784.6	1	6	7	47	0.00272	0.196
U87MG-DIRETO-ALL RUNS-PKL-TANDEM-04-SET-18	Isobaric Tag Samples	U87MG	Mudpit_2018-FAPESP-27-AGO-U87MG-ITRAQ-ALL RUNS (2018-FAPESP-27-AGO-U87MG-ITRAQ-ALL RUNS-PKL)	Nucleolin OS=Homo sapiens OX=9606 GN=NCL PE=1 SV=3	NUCL_HUMAN	SwissProt_20180621.fasta	76615.9	1	3	4	13	0.000752	0.0887
U87MG-DIRETO-ALL RUNS-PKL-TANDEM-04-SET-18	Isobaric Tag Samples	U87MG	Mudpit_2018-FAPESP-27-AGO-U87MG-ITRAQ-ALL RUNS (2018-FAPESP-27-AGO-U87MG-ITRAQ-ALL RUNS-PKL)	IF140_HUMAN-DECOY	IF140_HUMAN-DECOY		0	0.995	3	3	3	0.000174	0
U87MG-DIRETO-ALL RUNS-PKL-TANDEM-04-SET-18	Isobaric Tag Samples	U87MG	Mudpit_2018-FAPESP-27-AGO-U87MG-ITRAQ-ALL RUNS (2018-FAPESP-27-AGO-U87MG-ITRAQ-ALL RUNS-PKL)	NADH dehydrogenase [ubiquinone] 1 alpha subcomplex subunit 5 OS=Homo sapiens OX=9606 GN=NDUFA5 PE=1 SV=3	NDUA5_HUMAN	SwissProt_20180621.fasta	13459	1	2	3	20	0.00116	0.31
U87MG-DIRETO-ALL RUNS-PKL-TANDEM-04-SET-18	Isobaric Tag Samples	U87MG	Mudpit_2018-FAPESP-27-AGO-U87MG-ITRAQ-ALL RUNS (2018-FAPESP-27-AGO-U87MG-ITRAQ-ALL RUNS-PKL)	Insulin receptor substrate 4 OS=Homo sapiens OX=9606 GN=IRS4 PE=1 SV=1	IRS4_HUMAN	SwissProt_20180621.fasta	133769	1	5	5	5	0.000289	0.0899
U87MG-DIRETO-ALL RUNS-PKL-TANDEM-04-SET-18	Isobaric Tag Samples	U87MG	Mudpit_2018-FAPESP-27-AGO-U87MG-ITRAQ-ALL RUNS (2018-FAPESP-27-AGO-U87MG-ITRAQ-ALL RUNS-PKL)	60S ribosomal protein L18 OS=Homo sapiens OX=9606 GN=RPL18 PE=1 SV=2	RL18_HUMAN	SwissProt_20180621.fasta	21635.2	0.998	2	2	15	0.000868	0.138
U87MG-DIRETO-ALL RUNS-PKL-TANDEM-04-SET-18	Isobaric Tag Samples	U87MG	Mudpit_2018-FAPESP-27-AGO-U87MG-ITRAQ-ALL RUNS (2018-FAPESP-27-AGO-U87MG-ITRAQ-ALL RUNS-PKL)	Perilipin-3 OS=Homo sapiens OX=9606 GN=PLIN3 PE=1 SV=3	PLIN3_HUMAN	SwissProt_20180621.fasta	47073.6	1	4	5	23	0.00133	0.143
U87MG-DIRETO-ALL RUNS-PKL-TANDEM-04-SET-18	Isobaric Tag Samples	U87MG	Mudpit_2018-FAPESP-27-AGO-U87MG-ITRAQ-ALL RUNS (2018-FAPESP-27-AGO-U87MG-ITRAQ-ALL RUNS-PKL)	Integrin alpha-6 OS=Homo sapiens OX=9606 GN=ITGA6 PE=1 SV=5	ITA6_HUMAN	SwissProt_20180621.fasta	126609	1	2	2	7	0.000405	0.0257
U87MG-DIRETO-ALL RUNS-PKL-TANDEM-04-SET-18	Isobaric Tag Samples	U87MG	Mudpit_2018-FAPESP-27-AGO-U87MG-ITRAQ-ALL RUNS (2018-FAPESP-27-AGO-U87MG-ITRAQ-ALL RUNS-PKL)	Alpha-actinin-1 OS=Homo sapiens OX=9606 GN=ACTN1 PE=1 SV=2	ACTN1_HUMAN	SwissProt_20180621.fasta	103061	1	7	10	49	0.00284	0.102
U87MG-DIRETO-ALL RUNS-PKL-TANDEM-04-SET-18	Isobaric Tag Samples	U87MG	Mudpit_2018-FAPESP-27-AGO-U87MG-ITRAQ-ALL RUNS (2018-FAPESP-27-AGO-U87MG-ITRAQ-ALL RUNS-PKL)	Rab GDP dissociation inhibitor beta OS=Homo sapiens OX=9606 GN=GDI2 PE=1 SV=2	GDIB_HUMAN	SwissProt_20180621.fasta	50665.5	1	4	4	15	0.000868	0.117
U87MG-DIRETO-ALL RUNS-PKL-TANDEM-04-SET-18	Isobaric Tag Samples	U87MG	Mudpit_2018-FAPESP-27-AGO-U87MG-ITRAQ-ALL RUNS (2018-FAPESP-27-AGO-U87MG-ITRAQ-ALL RUNS-PKL)	von Willebrand factor A domain-containing protein 8 OS=Homo sapiens OX=9606 GN=VWA8 PE=1 SV=2	VWA8_HUMAN	SwissProt_20180621.fasta	214830	1	4	4	4	0.000232	0.031
U87MG-DIRETO-ALL RUNS-PKL-TANDEM-04-SET-18	Isobaric Tag Samples	U87MG	Mudpit_2018-FAPESP-27-AGO-U87MG-ITRAQ-ALL RUNS (2018-FAPESP-27-AGO-U87MG-ITRAQ-ALL RUNS-PKL)	Keratin, type II cytoskeletal 1 OS=Homo sapiens OX=9606 GN=KRT1 PE=1 SV=6	K2C1_HUMAN	SwissProt_20180621.fasta	66040.3	1	7	7	15	0.000868	0.163
U87MG-DIRETO-ALL RUNS-PKL-TANDEM-04-SET-18	Isobaric Tag Samples	U87MG	Mudpit_2018-FAPESP-27-AGO-U87MG-ITRAQ-ALL RUNS (2018-FAPESP-27-AGO-U87MG-ITRAQ-ALL RUNS-PKL)	Zinc finger protein 530 OS=Homo sapiens OX=9606 GN=ZNF530 PE=2 SV=2	ZN530_HUMAN	SwissProt_20180621.fasta	68835.6	0.994	2	2	2	0.000116	0.0568
U87MG-DIRETO-ALL RUNS-PKL-TANDEM-04-SET-18	Isobaric Tag Samples	U87MG	Mudpit_2018-FAPESP-27-AGO-U87MG-ITRAQ-ALL RUNS (2018-FAPESP-27-AGO-U87MG-ITRAQ-ALL RUNS-PKL)	LmjF27.0500	LmjF27.0500		0	0.989	5	6	6	0.000347	0
U87MG-DIRETO-ALL RUNS-PKL-TANDEM-04-SET-18	Isobaric Tag Samples	U87MG	Mudpit_2018-FAPESP-27-AGO-U87MG-ITRAQ-ALL RUNS (2018-FAPESP-27-AGO-U87MG-ITRAQ-ALL RUNS-PKL)	Cytoskeleton-associated protein 4 OS=Homo sapiens OX=9606 GN=CKAP4 PE=1 SV=2	CKAP4_HUMAN	SwissProt_20180621.fasta	66022.2	1	3	3	10	0.000579	0.0781
U87MG-DIRETO-ALL RUNS-PKL-TANDEM-04-SET-18	Isobaric Tag Samples	U87MG	Mudpit_2018-FAPESP-27-AGO-U87MG-ITRAQ-ALL RUNS (2018-FAPESP-27-AGO-U87MG-ITRAQ-ALL RUNS-PKL)	14-3-3 protein epsilon OS=Homo sapiens OX=9606 GN=YWHAE PE=1 SV=1	1433E_HUMAN	SwissProt_20180621.fasta	29175	1	5	7	21	0.00122	0.239
U87MG-DIRETO-ALL RUNS-PKL-TANDEM-04-SET-18	Isobaric Tag Samples	U87MG	Mudpit_2018-FAPESP-27-AGO-U87MG-ITRAQ-ALL RUNS (2018-FAPESP-27-AGO-U87MG-ITRAQ-ALL RUNS-PKL)	Cytoplasmic dynein 1 heavy chain 1 OS=Homo sapiens OX=9606 GN=DYNC1H1 PE=1 SV=5	DYHC1_HUMAN	SwissProt_20180621.fasta	532406	1	13	15	43	0.00249	0.0424
U87MG-DIRETO-ALL RUNS-PKL-TANDEM-04-SET-18	Isobaric Tag Samples	U87MG	Mudpit_2018-FAPESP-27-AGO-U87MG-ITRAQ-ALL RUNS (2018-FAPESP-27-AGO-U87MG-ITRAQ-ALL RUNS-PKL)	Lysine-specific demethylase 7A OS=Homo sapiens OX=9606 GN=KDM7A PE=1 SV=2	KDM7A_HUMAN	SwissProt_20180621.fasta	106558	0.994	3	3	3	0.000174	0.0446
U87MG-DIRETO-ALL RUNS-PKL-TANDEM-04-SET-18	Isobaric Tag Samples	U87MG	Mudpit_2018-FAPESP-27-AGO-U87MG-ITRAQ-ALL RUNS (2018-FAPESP-27-AGO-U87MG-ITRAQ-ALL RUNS-PKL)	Moesin OS=Homo sapiens OX=9606 GN=MSN PE=1 SV=3	MOES_HUMAN	SwissProt_20180621.fasta	67821.8	1	4	8	40	0.00232	0.0763
U87MG-DIRETO-ALL RUNS-PKL-TANDEM-04-SET-18	Isobaric Tag Samples	U87MG	Mudpit_2018-FAPESP-27-AGO-U87MG-ITRAQ-ALL RUNS (2018-FAPESP-27-AGO-U87MG-ITRAQ-ALL RUNS-PKL)	Malate dehydrogenase, mitochondrial OS=Homo sapiens OX=9606 GN=MDH2 PE=1 SV=3	MDHM_HUMAN	SwissProt_20180621.fasta	35503.7	1	4	6	23	0.00133	0.204
U87MG-DIRETO-ALL RUNS-PKL-TANDEM-04-SET-18	Isobaric Tag Samples	U87MG	Mudpit_2018-FAPESP-27-AGO-U87MG-ITRAQ-ALL RUNS (2018-FAPESP-27-AGO-U87MG-ITRAQ-ALL RUNS-PKL)	Pulmonary surfactant-associated protein C OS=Homo sapiens OX=9606 GN=SFTPC PE=1 SV=2	PSPC_HUMAN	SwissProt_20180621.fasta	21052.6	0.999	2	2	3	0.000174	0.173
U87MG-DIRETO-ALL RUNS-PKL-TANDEM-04-SET-18	Isobaric Tag Samples	U87MG	Mudpit_2018-FAPESP-27-AGO-U87MG-ITRAQ-ALL RUNS (2018-FAPESP-27-AGO-U87MG-ITRAQ-ALL RUNS-PKL)	Prelamin-A/C OS=Homo sapiens OX=9606 GN=LMNA PE=1 SV=1	LMNA_HUMAN	SwissProt_20180621.fasta	74140.7	1	5	6	27	0.00156	0.0889
U87MG-DIRETO-ALL RUNS-PKL-TANDEM-04-SET-18	Isobaric Tag Samples	U87MG	Mudpit_2018-FAPESP-27-AGO-U87MG-ITRAQ-ALL RUNS (2018-FAPESP-27-AGO-U87MG-ITRAQ-ALL RUNS-PKL)	Nucleophosmin OS=Homo sapiens OX=9606 GN=NPM1 PE=1 SV=2	NPM_HUMAN	SwissProt_20180621.fasta	32575.5	1	4	6	23	0.00133	0.187
U87MG-DIRETO-ALL RUNS-PKL-TANDEM-04-SET-18	Isobaric Tag Samples	U87MG	Mudpit_2018-FAPESP-27-AGO-U87MG-ITRAQ-ALL RUNS (2018-FAPESP-27-AGO-U87MG-ITRAQ-ALL RUNS-PKL)	Splicing factor, proline- and glutamine-rich OS=Homo sapiens OX=9606 GN=SFPQ PE=1 SV=2	SFPQ_HUMAN	SwissProt_20180621.fasta	76149.5	1	3	5	7	0.000405	0.099
U87MG-DIRETO-ALL RUNS-PKL-TANDEM-04-SET-18	Isobaric Tag Samples	U87MG	Mudpit_2018-FAPESP-27-AGO-U87MG-ITRAQ-ALL RUNS (2018-FAPESP-27-AGO-U87MG-ITRAQ-ALL RUNS-PKL)	Actin, cytoplasmic 1 OS=Homo sapiens OX=9606 GN=ACTB PE=1 SV=1	ACTB_HUMAN,ACTG_HUMAN	SwissProt_20180621.fasta	41737.8	1	14	32	244	0.0141	0.403
U87MG-DIRETO-ALL RUNS-PKL-TANDEM-04-SET-18	Isobaric Tag Samples	U87MG	Mudpit_2018-FAPESP-27-AGO-U87MG-ITRAQ-ALL RUNS (2018-FAPESP-27-AGO-U87MG-ITRAQ-ALL RUNS-PKL)	Serpin H1 OS=Homo sapiens OX=9606 GN=SERPINH1 PE=1 SV=2	SERPH_HUMAN	SwissProt_20180621.fasta	46442	1	3	6	24	0.00139	0.153
U87MG-DIRETO-ALL RUNS-PKL-TANDEM-04-SET-18	Isobaric Tag Samples	U87MG	Mudpit_2018-FAPESP-27-AGO-U87MG-ITRAQ-ALL RUNS (2018-FAPESP-27-AGO-U87MG-ITRAQ-ALL RUNS-PKL)	Histone H2B type 1-B OS=Homo sapiens OX=9606 GN=HIST1H2BB PE=1 SV=2	H2B1B_HUMAN,H2B1C_HUMAN,H2B1D_HUMAN,H2B1H_HUMAN,H2B1J_HUMAN,H2B1K_HUMAN,H2B1L_HUMAN,H2B1M_HUMAN,H2B1N_HUMAN,H2B1O_HUMAN,H2B2E_HUMAN,H2B2F_HUMAN,H2B3B_HUMAN,H2BFS_HUMAN	SwissProt_20180621.fasta	13950.8	1	2	5	12	0.000695	0.19
U87MG-DIRETO-ALL RUNS-PKL-TANDEM-04-SET-18	Isobaric Tag Samples	U87MG	Mudpit_2018-FAPESP-27-AGO-U87MG-ITRAQ-ALL RUNS (2018-FAPESP-27-AGO-U87MG-ITRAQ-ALL RUNS-PKL)	L-lactate dehydrogenase B chain OS=Homo sapiens OX=9606 GN=LDHB PE=1 SV=2	LDHB_HUMAN	SwissProt_20180621.fasta	36638.6	1	2	3	18	0.00104	0.0958
U87MG-DIRETO-ALL RUNS-PKL-TANDEM-04-SET-18	Isobaric Tag Samples	U87MG	Mudpit_2018-FAPESP-27-AGO-U87MG-ITRAQ-ALL RUNS (2018-FAPESP-27-AGO-U87MG-ITRAQ-ALL RUNS-PKL)	10 kDa heat shock protein, mitochondrial OS=Homo sapiens OX=9606 GN=HSPE1 PE=1 SV=2	CH10_HUMAN	SwissProt_20180621.fasta	10931.8	1	2	2	13	0.000752	0.186
U87MG-DIRETO-ALL RUNS-PKL-TANDEM-04-SET-18	Isobaric Tag Samples	U87MG	Mudpit_2018-FAPESP-27-AGO-U87MG-ITRAQ-ALL RUNS (2018-FAPESP-27-AGO-U87MG-ITRAQ-ALL RUNS-PKL)	Calmodulin-1 OS=Homo sapiens OX=9606 GN=CALM1 PE=1 SV=1	CALM1_HUMAN,CALM2_HUMAN,CALM3_HUMAN	SwissProt_20180621.fasta	16838	1	2	2	6	0.000347	0.221
U87MG-DIRETO-ALL RUNS-PKL-TANDEM-04-SET-18	Isobaric Tag Samples	U87MG	Mudpit_2018-FAPESP-27-AGO-U87MG-ITRAQ-ALL RUNS (2018-FAPESP-27-AGO-U87MG-ITRAQ-ALL RUNS-PKL)	Signal recognition particle subunit SRP68 OS=Homo sapiens OX=9606 GN=SRP68 PE=1 SV=2	SRP68_HUMAN	SwissProt_20180621.fasta	70732	1	3	5	6	0.000347	0.0845
U87MG-DIRETO-ALL RUNS-PKL-TANDEM-04-SET-18	Isobaric Tag Samples	U87MG	Mudpit_2018-FAPESP-27-AGO-U87MG-ITRAQ-ALL RUNS (2018-FAPESP-27-AGO-U87MG-ITRAQ-ALL RUNS-PKL)	Prohibitin OS=Homo sapiens OX=9606 GN=PHB PE=1 SV=1	PHB_HUMAN	SwissProt_20180621.fasta	29804.6	1	4	6	41	0.00237	0.199
U87MG-DIRETO-ALL RUNS-PKL-TANDEM-04-SET-18	Isobaric Tag Samples	U87MG	Mudpit_2018-FAPESP-27-AGO-U87MG-ITRAQ-ALL RUNS (2018-FAPESP-27-AGO-U87MG-ITRAQ-ALL RUNS-PKL)	T-complex protein 1 subunit delta OS=Homo sapiens OX=9606 GN=CCT4 PE=1 SV=4	TCPD_HUMAN	SwissProt_20180621.fasta	57926	1	2	2	6	0.000347	0.0482
U87MG-DIRETO-ALL RUNS-PKL-TANDEM-04-SET-18	Isobaric Tag Samples	U87MG	Mudpit_2018-FAPESP-27-AGO-U87MG-ITRAQ-ALL RUNS (2018-FAPESP-27-AGO-U87MG-ITRAQ-ALL RUNS-PKL)	sp|Q96GQ7|DDX27_HUMAN-DECOY Probable ATP-dependent RNA helicase DDX27 OS=Homo sapiens...	DDX27_HUMAN-DECOY		0	0.998	2	2	3	0.000174	0
U87MG-DIRETO-ALL RUNS-PKL-TANDEM-04-SET-18	Isobaric Tag Samples	U87MG	Mudpit_2018-FAPESP-27-AGO-U87MG-ITRAQ-ALL RUNS (2018-FAPESP-27-AGO-U87MG-ITRAQ-ALL RUNS-PKL)	Vimentin OS=Homo sapiens OX=9606 GN=VIM PE=1 SV=4	VIME_HUMAN	SwissProt_20180621.fasta	53652.7	1	24	49	450	0.026	0.453
U87MG-DIRETO-ALL RUNS-PKL-TANDEM-04-SET-18	Isobaric Tag Samples	U87MG	Mudpit_2018-FAPESP-27-AGO-U87MG-ITRAQ-ALL RUNS (2018-FAPESP-27-AGO-U87MG-ITRAQ-ALL RUNS-PKL)	40S ribosomal protein S7 OS=Homo sapiens OX=9606 GN=RPS7 PE=1 SV=1	RS7_HUMAN	SwissProt_20180621.fasta	22127.5	1	5	5	34	0.00197	0.253
U87MG-DIRETO-ALL RUNS-PKL-TANDEM-04-SET-18	Isobaric Tag Samples	U87MG	Mudpit_2018-FAPESP-27-AGO-U87MG-ITRAQ-ALL RUNS (2018-FAPESP-27-AGO-U87MG-ITRAQ-ALL RUNS-PKL)	CREB-binding protein OS=Homo sapiens OX=9606 GN=CREBBP PE=1 SV=3	CBP_HUMAN	SwissProt_20180621.fasta	265345	0.995	2	2	2	0.000116	0.0176
U87MG-DIRETO-ALL RUNS-PKL-TANDEM-04-SET-18	Isobaric Tag Samples	U87MG	Mudpit_2018-FAPESP-27-AGO-U87MG-ITRAQ-ALL RUNS (2018-FAPESP-27-AGO-U87MG-ITRAQ-ALL RUNS-PKL)	ATP synthase subunit alpha, mitochondrial OS=Homo sapiens OX=9606 GN=ATP5F1A PE=1 SV=1	ATPA_HUMAN	SwissProt_20180621.fasta	59752.1	1	9	12	65	0.00376	0.175
U87MG-DIRETO-ALL RUNS-PKL-TANDEM-04-SET-18	Isobaric Tag Samples	U87MG	Mudpit_2018-FAPESP-27-AGO-U87MG-ITRAQ-ALL RUNS (2018-FAPESP-27-AGO-U87MG-ITRAQ-ALL RUNS-PKL)	AKAP9_HUMAN-DECOY	AKAP9_HUMAN-DECOY		0	0.997	5	5	5	0.000289	0
U87MG-DIRETO-ALL RUNS-PKL-TANDEM-04-SET-18	Isobaric Tag Samples	U87MG	Mudpit_2018-FAPESP-27-AGO-U87MG-ITRAQ-ALL RUNS (2018-FAPESP-27-AGO-U87MG-ITRAQ-ALL RUNS-PKL)	Transmembrane protein 109 OS=Homo sapiens OX=9606 GN=TMEM109 PE=1 SV=1	TM109_HUMAN	SwissProt_20180621.fasta	26211.2	1	2	2	8	0.000463	0.0617
U87MG-DIRETO-ALL RUNS-PKL-TANDEM-04-SET-18	Isobaric Tag Samples	U87MG	Mudpit_2018-FAPESP-27-AGO-U87MG-ITRAQ-ALL RUNS (2018-FAPESP-27-AGO-U87MG-ITRAQ-ALL RUNS-PKL)	Annexin A5 OS=Homo sapiens OX=9606 GN=ANXA5 PE=1 SV=2	ANXA5_HUMAN	SwissProt_20180621.fasta	35938.6	1	10	12	98	0.00567	0.331
U87MG-DIRETO-ALL RUNS-PKL-TANDEM-04-SET-18	Isobaric Tag Samples	U87MG	Mudpit_2018-FAPESP-27-AGO-U87MG-ITRAQ-ALL RUNS (2018-FAPESP-27-AGO-U87MG-ITRAQ-ALL RUNS-PKL)	Phosphoglycerate kinase 1 OS=Homo sapiens OX=9606 GN=PGK1 PE=1 SV=3	PGK1_HUMAN	SwissProt_20180621.fasta	44615.3	1	10	17	82	0.00475	0.314
U87MG-DIRETO-ALL RUNS-PKL-TANDEM-04-SET-18	Isobaric Tag Samples	U87MG	Mudpit_2018-FAPESP-27-AGO-U87MG-ITRAQ-ALL RUNS (2018-FAPESP-27-AGO-U87MG-ITRAQ-ALL RUNS-PKL)	Stress-70 protein, mitochondrial OS=Homo sapiens OX=9606 GN=HSPA9 PE=1 SV=2	GRP75_HUMAN	SwissProt_20180621.fasta	73681.3	1	8	11	80	0.00463	0.155
U87MG-DIRETO-ALL RUNS-PKL-TANDEM-04-SET-18	Isobaric Tag Samples	U87MG	Mudpit_2018-FAPESP-27-AGO-U87MG-ITRAQ-ALL RUNS (2018-FAPESP-27-AGO-U87MG-ITRAQ-ALL RUNS-PKL)	Vinculin OS=Homo sapiens OX=9606 GN=VCL PE=1 SV=4	VINC_HUMAN	SwissProt_20180621.fasta	123801	1	6	9	40	0.00232	0.0855
U87MG-DIRETO-ALL RUNS-PKL-TANDEM-04-SET-18	Isobaric Tag Samples	U87MG	Mudpit_2018-FAPESP-27-AGO-U87MG-ITRAQ-ALL RUNS (2018-FAPESP-27-AGO-U87MG-ITRAQ-ALL RUNS-PKL)	Filamin-A OS=Homo sapiens OX=9606 GN=FLNA PE=1 SV=4	FLNA_HUMAN	SwissProt_20180621.fasta	280729	1	5	7	27	0.00156	0.0295
U87MG-DIRETO-ALL RUNS-PKL-TANDEM-04-SET-18	Isobaric Tag Samples	U87MG	Mudpit_2018-FAPESP-27-AGO-U87MG-ITRAQ-ALL RUNS (2018-FAPESP-27-AGO-U87MG-ITRAQ-ALL RUNS-PKL)	Glyceraldehyde-3-phosphate dehydrogenase OS=Homo sapiens OX=9606 GN=GAPDH PE=1 SV=3	G3P_HUMAN	SwissProt_20180621.fasta	36053.4	1	22	38	414	0.024	0.567
U87MG-DIRETO-ALL RUNS-PKL-TANDEM-04-SET-18	Isobaric Tag Samples	U87MG	Mudpit_2018-FAPESP-27-AGO-U87MG-ITRAQ-ALL RUNS (2018-FAPESP-27-AGO-U87MG-ITRAQ-ALL RUNS-PKL)	Dolichyl-diphosphooligosaccharide--protein glycosyltransferase subunit 1 OS=Homo sapiens OX=9606 GN=RPN1 PE=1 SV=1	RPN1_HUMAN	SwissProt_20180621.fasta	68571	1	5	7	63	0.00365	0.104
U87MG-DIRETO-ALL RUNS-PKL-TANDEM-04-SET-18	Isobaric Tag Samples	U87MG	Mudpit_2018-FAPESP-27-AGO-U87MG-ITRAQ-ALL RUNS (2018-FAPESP-27-AGO-U87MG-ITRAQ-ALL RUNS-PKL)	26S proteasome regulatory subunit 6A OS=Homo sapiens OX=9606 GN=PSMC3 PE=1 SV=3	PRS6A_HUMAN	SwissProt_20180621.fasta	49205	1	2	2	2	0.000116	0.0752
U87MG-DIRETO-ALL RUNS-PKL-TANDEM-04-SET-18	Isobaric Tag Samples	U87MG	Mudpit_2018-FAPESP-27-AGO-U87MG-ITRAQ-ALL RUNS (2018-FAPESP-27-AGO-U87MG-ITRAQ-ALL RUNS-PKL)	Endoplasmic reticulum chaperone BiP OS=Homo sapiens OX=9606 GN=HSPA5 PE=1 SV=2	BIP_HUMAN	SwissProt_20180621.fasta	72334.7	1	24	46	413	0.0239	0.369
U87MG-DIRETO-ALL RUNS-PKL-TANDEM-04-SET-18	Isobaric Tag Samples	U87MG	Mudpit_2018-FAPESP-27-AGO-U87MG-ITRAQ-ALL RUNS (2018-FAPESP-27-AGO-U87MG-ITRAQ-ALL RUNS-PKL)	Heat shock protein HSP 90-alpha OS=Homo sapiens OX=9606 GN=HSP90AA1 PE=1 SV=5	HS90A_HUMAN	SwissProt_20180621.fasta	84663.2	1	13	19	112	0.00648	0.214
U87MG-DIRETO-ALL RUNS-PKL-TANDEM-04-SET-18	Isobaric Tag Samples	U87MG	Mudpit_2018-FAPESP-27-AGO-U87MG-ITRAQ-ALL RUNS (2018-FAPESP-27-AGO-U87MG-ITRAQ-ALL RUNS-PKL)	sp|Q9UPQ7|PZRN3_HUMAN-DECOY E3 ubiquitin-protein ligase PDZRN3 OS=Homo sapiens OX=9606...	PZRN3_HUMAN-DECOY		0	0.99	2	2	2	0.000116	0
U87MG-DIRETO-ALL RUNS-PKL-TANDEM-04-SET-18	Isobaric Tag Samples	U87MG	Mudpit_2018-FAPESP-27-AGO-U87MG-ITRAQ-ALL RUNS (2018-FAPESP-27-AGO-U87MG-ITRAQ-ALL RUNS-PKL)	26S proteasome regulatory subunit 6B OS=Homo sapiens OX=9606 GN=PSMC4 PE=1 SV=2	PRS6B_HUMAN	SwissProt_20180621.fasta	47367.7	1	4	4	13	0.000752	0.172
U87MG-DIRETO-ALL RUNS-PKL-TANDEM-04-SET-18	Isobaric Tag Samples	U87MG	Mudpit_2018-FAPESP-27-AGO-U87MG-ITRAQ-ALL RUNS (2018-FAPESP-27-AGO-U87MG-ITRAQ-ALL RUNS-PKL)	Aspartyl/asparaginyl beta-hydroxylase OS=Homo sapiens OX=9606 GN=ASPH PE=1 SV=3	ASPH_HUMAN	SwissProt_20180621.fasta	85862.6	1	2	4	10	0.000579	0.0541
U87MG-DIRETO-ALL RUNS-PKL-TANDEM-04-SET-18	Isobaric Tag Samples	U87MG	Mudpit_2018-FAPESP-27-AGO-U87MG-ITRAQ-ALL RUNS (2018-FAPESP-27-AGO-U87MG-ITRAQ-ALL RUNS-PKL)	60S acidic ribosomal protein P0-like OS=Homo sapiens OX=9606 GN=RPLP0P6 PE=5 SV=1	RLA0L_HUMAN,RLA0_HUMAN	SwissProt_20180621.fasta	34365.1	1	3	4	10	0.000579	0.123
U87MG-DIRETO-ALL RUNS-PKL-TANDEM-04-SET-18	Isobaric Tag Samples	U87MG	Mudpit_2018-FAPESP-27-AGO-U87MG-ITRAQ-ALL RUNS (2018-FAPESP-27-AGO-U87MG-ITRAQ-ALL RUNS-PKL)	sp|Q9NWN3|FBX34_HUMAN-DECOY F-box only protein 34 OS=Homo sapiens OX=9606 GN=FBXO34...	FBX34_HUMAN-DECOY		0	0.987	2	2	2	0.000116	0
U87MG-DIRETO-ALL RUNS-PKL-TANDEM-04-SET-18	Isobaric Tag Samples	U87MG	Mudpit_2018-FAPESP-27-AGO-U87MG-ITRAQ-ALL RUNS (2018-FAPESP-27-AGO-U87MG-ITRAQ-ALL RUNS-PKL)	Tubulin alpha-1B chain OS=Homo sapiens OX=9606 GN=TUBA1B PE=1 SV=1	TBA1B_HUMAN	SwissProt_20180621.fasta	50151.7	1	17	21	143	0.00828	0.381
U87MG-DIRETO-ALL RUNS-PKL-TANDEM-04-SET-18	Isobaric Tag Samples	U87MG	Mudpit_2018-FAPESP-27-AGO-U87MG-ITRAQ-ALL RUNS (2018-FAPESP-27-AGO-U87MG-ITRAQ-ALL RUNS-PKL)	AP-2 complex subunit alpha-1 OS=Homo sapiens OX=9606 GN=AP2A1 PE=1 SV=3	AP2A1_HUMAN	SwissProt_20180621.fasta	107549	1	2	2	2	0.000116	0.0338
U87MG-DIRETO-ALL RUNS-PKL-TANDEM-04-SET-18	Isobaric Tag Samples	U87MG	Mudpit_2018-FAPESP-27-AGO-U87MG-ITRAQ-ALL RUNS (2018-FAPESP-27-AGO-U87MG-ITRAQ-ALL RUNS-PKL)	Nucleosome assembly protein 1-like 1 OS=Homo sapiens OX=9606 GN=NAP1L1 PE=1 SV=1	NP1L1_HUMAN	SwissProt_20180621.fasta	45375	1	2	4	12	0.000695	0.0895
U87MG-DIRETO-ALL RUNS-PKL-TANDEM-04-SET-18	Isobaric Tag Samples	U87MG	Mudpit_2018-FAPESP-27-AGO-U87MG-ITRAQ-ALL RUNS (2018-FAPESP-27-AGO-U87MG-ITRAQ-ALL RUNS-PKL)	Surfeit locus protein 4 OS=Homo sapiens OX=9606 GN=SURF4 PE=1 SV=3	SURF4_HUMAN	SwissProt_20180621.fasta	30395.4	1	2	5	28	0.00162	0.115
U87MG-DIRETO-ALL RUNS-PKL-TANDEM-04-SET-18	Isobaric Tag Samples	U87MG	Mudpit_2018-FAPESP-27-AGO-U87MG-ITRAQ-ALL RUNS (2018-FAPESP-27-AGO-U87MG-ITRAQ-ALL RUNS-PKL)	Vesicle-trafficking protein SEC22b OS=Homo sapiens OX=9606 GN=SEC22B PE=1 SV=4	SC22B_HUMAN	SwissProt_20180621.fasta	24594	0.999	2	4	18	0.00104	0.121
U87MG-DIRETO-ALL RUNS-PKL-TANDEM-04-SET-18	Isobaric Tag Samples	U87MG	Mudpit_2018-FAPESP-27-AGO-U87MG-ITRAQ-ALL RUNS (2018-FAPESP-27-AGO-U87MG-ITRAQ-ALL RUNS-PKL)	FLNA_HUMAN-DECOY	FLNA_HUMAN-DECOY		0	0.999	2	2	2	0.000116	0
U87MG-DIRETO-ALL RUNS-PKL-TANDEM-04-SET-18	Isobaric Tag Samples	U87MG	Mudpit_2018-FAPESP-27-AGO-U87MG-ITRAQ-ALL RUNS (2018-FAPESP-27-AGO-U87MG-ITRAQ-ALL RUNS-PKL)	T-complex protein 1 subunit eta OS=Homo sapiens OX=9606 GN=CCT7 PE=1 SV=2	TCPH_HUMAN	SwissProt_20180621.fasta	59367.8	1	3	3	4	0.000232	0.0958
U87MG-DIRETO-ALL RUNS-PKL-TANDEM-04-SET-18	Isobaric Tag Samples	U87MG	Mudpit_2018-FAPESP-27-AGO-U87MG-ITRAQ-ALL RUNS (2018-FAPESP-27-AGO-U87MG-ITRAQ-ALL RUNS-PKL)	Unconventional myosin-XV OS=Homo sapiens OX=9606 GN=MYO15A PE=1 SV=2	MYO15_HUMAN	SwissProt_20180621.fasta	395296	1	5	5	6	0.000347	0.0224
U87MG-DIRETO-ALL RUNS-PKL-TANDEM-04-SET-18	Isobaric Tag Samples	U87MG	Mudpit_2018-FAPESP-27-AGO-U87MG-ITRAQ-ALL RUNS (2018-FAPESP-27-AGO-U87MG-ITRAQ-ALL RUNS-PKL)	26S proteasome regulatory subunit 8 OS=Homo sapiens OX=9606 GN=PSMC5 PE=1 SV=1	PRS8_HUMAN	SwissProt_20180621.fasta	45627.2	1	2	4	8	0.000463	0.0911
U87MG-DIRETO-ALL RUNS-PKL-TANDEM-04-SET-18	Isobaric Tag Samples	U87MG	Mudpit_2018-FAPESP-27-AGO-U87MG-ITRAQ-ALL RUNS (2018-FAPESP-27-AGO-U87MG-ITRAQ-ALL RUNS-PKL)	Triosephosphate isomerase OS=Homo sapiens OX=9606 GN=TPI1 PE=1 SV=3	TPIS_HUMAN	SwissProt_20180621.fasta	30790.8	1	4	6	39	0.00226	0.266
U87MG-DIRETO-ALL RUNS-PKL-TANDEM-04-SET-18	Isobaric Tag Samples	U87MG	Mudpit_2018-FAPESP-27-AGO-U87MG-ITRAQ-ALL RUNS (2018-FAPESP-27-AGO-U87MG-ITRAQ-ALL RUNS-PKL)	Vigilin OS=Homo sapiens OX=9606 GN=HDLBP PE=1 SV=2	VIGLN_HUMAN	SwissProt_20180621.fasta	141458	1	5	7	24	0.00139	0.0765
U87MG-DIRETO-ALL RUNS-PKL-TANDEM-04-SET-18	Isobaric Tag Samples	U87MG	Mudpit_2018-FAPESP-27-AGO-U87MG-ITRAQ-ALL RUNS (2018-FAPESP-27-AGO-U87MG-ITRAQ-ALL RUNS-PKL)	Protein disulfide-isomerase OS=Homo sapiens OX=9606 GN=P4HB PE=1 SV=3	PDIA1_HUMAN	SwissProt_20180621.fasta	57118.1	1	10	15	62	0.00359	0.25
U87MG-DIRETO-ALL RUNS-PKL-TANDEM-04-SET-18	Isobaric Tag Samples	U87MG	Mudpit_2018-FAPESP-27-AGO-U87MG-ITRAQ-ALL RUNS (2018-FAPESP-27-AGO-U87MG-ITRAQ-ALL RUNS-PKL)	Heat shock cognate 71 kDa protein OS=Homo sapiens OX=9606 GN=HSPA8 PE=1 SV=1	HSP7C_HUMAN	SwissProt_20180621.fasta	70899.8	1	13	19	100	0.00579	0.249
U87MG-DIRETO-ALL RUNS-PKL-TANDEM-04-SET-18	Isobaric Tag Samples	U87MG	Mudpit_2018-FAPESP-27-AGO-U87MG-ITRAQ-ALL RUNS (2018-FAPESP-27-AGO-U87MG-ITRAQ-ALL RUNS-PKL)	H/ACA ribonucleoprotein complex subunit 1 OS=Homo sapiens OX=9606 GN=GAR1 PE=1 SV=1	GAR1_HUMAN	SwissProt_20180621.fasta	22348.6	1	6	6	7	0.000405	0.387
U87MG-DIRETO-ALL RUNS-PKL-TANDEM-04-SET-18	Isobaric Tag Samples	U87MG	Mudpit_2018-FAPESP-27-AGO-U87MG-ITRAQ-ALL RUNS (2018-FAPESP-27-AGO-U87MG-ITRAQ-ALL RUNS-PKL)	E3 ubiquitin-protein ligase RNF123 OS=Homo sapiens OX=9606 GN=RNF123 PE=1 SV=1	RN123_HUMAN	SwissProt_20180621.fasta	148519	0.99	4	4	4	0.000232	0.0449
U87MG-DIRETO-ALL RUNS-PKL-TANDEM-04-SET-18	Isobaric Tag Samples	U87MG	Mudpit_2018-FAPESP-27-AGO-U87MG-ITRAQ-ALL RUNS (2018-FAPESP-27-AGO-U87MG-ITRAQ-ALL RUNS-PKL)	Cathepsin D OS=Homo sapiens OX=9606 GN=CTSD PE=1 SV=1	CATD_HUMAN	SwissProt_20180621.fasta	44553	1	4	7	17	0.000984	0.131
U87MG-DIRETO-ALL RUNS-PKL-TANDEM-04-SET-18	Isobaric Tag Samples	U87MG	Mudpit_2018-FAPESP-27-AGO-U87MG-ITRAQ-ALL RUNS (2018-FAPESP-27-AGO-U87MG-ITRAQ-ALL RUNS-PKL)	Peptidyl-prolyl cis-trans isomerase B OS=Homo sapiens OX=9606 GN=PPIB PE=1 SV=2	PPIB_HUMAN	SwissProt_20180621.fasta	23743.2	1	4	6	39	0.00226	0.204
U87MG-DIRETO-ALL RUNS-PKL-TANDEM-04-SET-18	Isobaric Tag Samples	U87MG	Mudpit_2018-FAPESP-27-AGO-U87MG-ITRAQ-ALL RUNS (2018-FAPESP-27-AGO-U87MG-ITRAQ-ALL RUNS-PKL)	Adenylyl cyclase-associated protein 1 OS=Homo sapiens OX=9606 GN=CAP1 PE=1 SV=5	CAP1_HUMAN	SwissProt_20180621.fasta	51901.6	1	3	4	8	0.000463	0.114
U87MG-DIRETO-ALL RUNS-PKL-TANDEM-04-SET-18	Isobaric Tag Samples	U87MG	Mudpit_2018-FAPESP-27-AGO-U87MG-ITRAQ-ALL RUNS (2018-FAPESP-27-AGO-U87MG-ITRAQ-ALL RUNS-PKL)	X-ray repair cross-complementing protein 5 OS=Homo sapiens OX=9606 GN=XRCC5 PE=1 SV=3	XRCC5_HUMAN	SwissProt_20180621.fasta	82707.1	0.998	2	2	7	0.000405	0.0601
U87MG-DIRETO-ALL RUNS-PKL-TANDEM-04-SET-18	Isobaric Tag Samples	U87MG	Mudpit_2018-FAPESP-27-AGO-U87MG-ITRAQ-ALL RUNS (2018-FAPESP-27-AGO-U87MG-ITRAQ-ALL RUNS-PKL)	Rotatin OS=Homo sapiens OX=9606 GN=RTTN PE=1 SV=3	RTTN_HUMAN	SwissProt_20180621.fasta	248638	0.994	2	2	3	0.000174	0.013
U87MG-DIRETO-ALL RUNS-PKL-TANDEM-04-SET-18	Isobaric Tag Samples	U87MG	Mudpit_2018-FAPESP-27-AGO-U87MG-ITRAQ-ALL RUNS (2018-FAPESP-27-AGO-U87MG-ITRAQ-ALL RUNS-PKL)	Protein canopy homolog 2 OS=Homo sapiens OX=9606 GN=CNPY2 PE=1 SV=1	CNPY2_HUMAN	SwissProt_20180621.fasta	20652.6	0.998	2	3	14	0.00081	0.203
U87MG-DIRETO-ALL RUNS-PKL-TANDEM-04-SET-18	Isobaric Tag Samples	U87MG	Mudpit_2018-FAPESP-27-AGO-U87MG-ITRAQ-ALL RUNS (2018-FAPESP-27-AGO-U87MG-ITRAQ-ALL RUNS-PKL)	sp|Q8IUG5|MY18B_HUMAN-DECOY Unconventional myosin-XVIIIb OS=Homo sapiens OX=9606...	MY18B_HUMAN-DECOY		0	0.999	3	3	3	0.000174	0
U87MG-DIRETO-ALL RUNS-PKL-TANDEM-04-SET-18	Isobaric Tag Samples	U87MG	Mudpit_2018-FAPESP-27-AGO-U87MG-ITRAQ-ALL RUNS (2018-FAPESP-27-AGO-U87MG-ITRAQ-ALL RUNS-PKL)	Cullin-associated NEDD8-dissociated protein 1 OS=Homo sapiens OX=9606 GN=CAND1 PE=1 SV=2	CAND1_HUMAN	SwissProt_20180621.fasta	136381	1	3	3	7	0.000405	0.035
U87MG-DIRETO-ALL RUNS-PKL-TANDEM-04-SET-18	Isobaric Tag Samples	U87MG	Mudpit_2018-FAPESP-27-AGO-U87MG-ITRAQ-ALL RUNS (2018-FAPESP-27-AGO-U87MG-ITRAQ-ALL RUNS-PKL)	Apoptosis inhibitor 5 OS=Homo sapiens OX=9606 GN=API5 PE=1 SV=3	API5_HUMAN	SwissProt_20180621.fasta	59006.8	0.999	3	4	6	0.000347	0.0763
U87MG-DIRETO-ALL RUNS-PKL-TANDEM-04-SET-18	Isobaric Tag Samples	U87MG	Mudpit_2018-FAPESP-27-AGO-U87MG-ITRAQ-ALL RUNS (2018-FAPESP-27-AGO-U87MG-ITRAQ-ALL RUNS-PKL)	Elongation factor 1-delta OS=Homo sapiens OX=9606 GN=EEF1D PE=1 SV=5	EF1D_HUMAN	SwissProt_20180621.fasta	31121.9	1	2	3	10	0.000579	0.16
U87MG-DIRETO-ALL RUNS-PKL-TANDEM-04-SET-18	Isobaric Tag Samples	U87MG	Mudpit_2018-FAPESP-27-AGO-U87MG-ITRAQ-ALL RUNS (2018-FAPESP-27-AGO-U87MG-ITRAQ-ALL RUNS-PKL)	Calcium-regulated heat-stable protein 1 OS=Homo sapiens OX=9606 GN=CARHSP1 PE=1 SV=2	CHSP1_HUMAN	SwissProt_20180621.fasta	15891.6	1	2	2	41	0.00237	0.109
U87MG-DIRETO-ALL RUNS-PKL-TANDEM-04-SET-18	Isobaric Tag Samples	U87MG	Mudpit_2018-FAPESP-27-AGO-U87MG-ITRAQ-ALL RUNS (2018-FAPESP-27-AGO-U87MG-ITRAQ-ALL RUNS-PKL)	Peptidyl-prolyl cis-trans isomerase A OS=Homo sapiens OX=9606 GN=PPIA PE=1 SV=2	PPIA_HUMAN	SwissProt_20180621.fasta	18012.9	1	7	11	44	0.00255	0.503
U87MG-DIRETO-ALL RUNS-PKL-TANDEM-04-SET-18	Isobaric Tag Samples	U87MG	Mudpit_2018-FAPESP-27-AGO-U87MG-ITRAQ-ALL RUNS (2018-FAPESP-27-AGO-U87MG-ITRAQ-ALL RUNS-PKL)	sp|Q14203|DCTN1_HUMAN-DECOY Dynactin subunit 1 OS=Homo sapiens OX=9606 GN=DCTN1 PE=1...	DCTN1_HUMAN-DECOY		0	1	2	2	2	0.000116	0
U87MG-DIRETO-ALL RUNS-PKL-TANDEM-04-SET-18	Isobaric Tag Samples	U87MG	Mudpit_2018-FAPESP-27-AGO-U87MG-ITRAQ-ALL RUNS (2018-FAPESP-27-AGO-U87MG-ITRAQ-ALL RUNS-PKL)	Serine/threonine-protein phosphatase 2A 65 kDa regulatory subunit A beta isoform OS=Homo sapiens OX=9606 GN=PPP2R1B PE=1 SV=3	2AAB_HUMAN	SwissProt_20180621.fasta	66215.1	1	2	2	2	0.000116	0.0466
U87MG-DIRETO-ALL RUNS-PKL-TANDEM-04-SET-18	Isobaric Tag Samples	U87MG	Mudpit_2018-FAPESP-27-AGO-U87MG-ITRAQ-ALL RUNS (2018-FAPESP-27-AGO-U87MG-ITRAQ-ALL RUNS-PKL)	Delta-1-pyrroline-5-carboxylate synthase OS=Homo sapiens OX=9606 GN=ALDH18A1 PE=1 SV=2	P5CS_HUMAN	SwissProt_20180621.fasta	87302.9	1	2	2	2	0.000116	0.0314
U87MG-DIRETO-ALL RUNS-PKL-TANDEM-04-SET-18	Isobaric Tag Samples	U87MG	Mudpit_2018-FAPESP-27-AGO-U87MG-ITRAQ-ALL RUNS (2018-FAPESP-27-AGO-U87MG-ITRAQ-ALL RUNS-PKL)	Dystrophin OS=Homo sapiens OX=9606 GN=DMD PE=1 SV=3	DMD_HUMAN	SwissProt_20180621.fasta	426749	1	5	5	6	0.000347	0.0209
U87MG-DIRETO-ALL RUNS-PKL-TANDEM-04-SET-18	Isobaric Tag Samples	U87MG	Mudpit_2018-FAPESP-27-AGO-U87MG-ITRAQ-ALL RUNS (2018-FAPESP-27-AGO-U87MG-ITRAQ-ALL RUNS-PKL)	Nicotinamide phosphoribosyltransferase OS=Homo sapiens OX=9606 GN=NAMPT PE=1 SV=1	NAMPT_HUMAN	SwissProt_20180621.fasta	55522.5	1	5	9	40	0.00232	0.155
U87MG-DIRETO-ALL RUNS-PKL-TANDEM-04-SET-18	Isobaric Tag Samples	U87MG	Mudpit_2018-FAPESP-27-AGO-U87MG-ITRAQ-ALL RUNS (2018-FAPESP-27-AGO-U87MG-ITRAQ-ALL RUNS-PKL)	Fructose-bisphosphate aldolase A OS=Homo sapiens OX=9606 GN=ALDOA PE=1 SV=2	ALDOA_HUMAN	SwissProt_20180621.fasta	39420.6	1	4	8	24	0.00139	0.203
U87MG-DIRETO-ALL RUNS-PKL-TANDEM-04-SET-18	Isobaric Tag Samples	U87MG	Mudpit_2018-FAPESP-27-AGO-U87MG-ITRAQ-ALL RUNS (2018-FAPESP-27-AGO-U87MG-ITRAQ-ALL RUNS-PKL)	Protein PRRC2A OS=Homo sapiens OX=9606 GN=PRRC2A PE=1 SV=3	PRC2A_HUMAN	SwissProt_20180621.fasta	228866	1	2	2	2	0.000116	0.0107
U87MG-DIRETO-ALL RUNS-PKL-TANDEM-04-SET-18	Isobaric Tag Samples	U87MG	Mudpit_2018-FAPESP-27-AGO-U87MG-ITRAQ-ALL RUNS (2018-FAPESP-27-AGO-U87MG-ITRAQ-ALL RUNS-PKL)	Transitional endoplasmic reticulum ATPase OS=Homo sapiens OX=9606 GN=VCP PE=1 SV=4	TERA_HUMAN	SwissProt_20180621.fasta	89324.8	1	8	11	84	0.00486	0.175
U87MG-DIRETO-ALL RUNS-PKL-TANDEM-04-SET-18	Isobaric Tag Samples	U87MG	Mudpit_2018-FAPESP-27-AGO-U87MG-ITRAQ-ALL RUNS (2018-FAPESP-27-AGO-U87MG-ITRAQ-ALL RUNS-PKL)	Thioredoxin-dependent peroxide reductase, mitochondrial OS=Homo sapiens OX=9606 GN=PRDX3 PE=1 SV=3	PRDX3_HUMAN	SwissProt_20180621.fasta	27692.7	0.998	2	2	11	0.000637	0.102
U87MG-DIRETO-ALL RUNS-PKL-TANDEM-04-SET-18	Isobaric Tag Samples	U87MG	Mudpit_2018-FAPESP-27-AGO-U87MG-ITRAQ-ALL RUNS (2018-FAPESP-27-AGO-U87MG-ITRAQ-ALL RUNS-PKL)	Thioredoxin OS=Homo sapiens OX=9606 GN=TXN PE=1 SV=3	THIO_HUMAN	SwissProt_20180621.fasta	11737.3	1	2	4	37	0.00214	0.105
U87MG-DIRETO-ALL RUNS-PKL-TANDEM-04-SET-18	Isobaric Tag Samples	U87MG	Mudpit_2018-FAPESP-27-AGO-U87MG-ITRAQ-ALL RUNS (2018-FAPESP-27-AGO-U87MG-ITRAQ-ALL RUNS-PKL)	Kinectin OS=Homo sapiens OX=9606 GN=KTN1 PE=1 SV=1	KTN1_HUMAN	SwissProt_20180621.fasta	156276	0.998	3	3	3	0.000174	0.0361
U87MG-DIRETO-ALL RUNS-PKL-TANDEM-04-SET-18	Isobaric Tag Samples	U87MG	Mudpit_2018-FAPESP-27-AGO-U87MG-ITRAQ-ALL RUNS (2018-FAPESP-27-AGO-U87MG-ITRAQ-ALL RUNS-PKL)	sp|Q9C0G6|DYH6_HUMAN-DECOY Dynein heavy chain 6, axonemal OS=Homo sapiens OX=9606...	DYH6_HUMAN-DECOY		0	1	4	4	4	0.000232	0
U87MG-DIRETO-ALL RUNS-PKL-TANDEM-04-SET-18	Isobaric Tag Samples	U87MG	Mudpit_2018-FAPESP-27-AGO-U87MG-ITRAQ-ALL RUNS (2018-FAPESP-27-AGO-U87MG-ITRAQ-ALL RUNS-PKL)	Eukaryotic initiation factor 4A-I OS=Homo sapiens OX=9606 GN=EIF4A1 PE=1 SV=1	IF4A1_HUMAN	SwissProt_20180621.fasta	46155.3	1	5	7	39	0.00226	0.182
U87MG-DIRETO-ALL RUNS-PKL-TANDEM-04-SET-18	Isobaric Tag Samples	U87MG	Mudpit_2018-FAPESP-27-AGO-U87MG-ITRAQ-ALL RUNS (2018-FAPESP-27-AGO-U87MG-ITRAQ-ALL RUNS-PKL)	Tubulin beta chain OS=Homo sapiens OX=9606 GN=TUBB PE=1 SV=2	TBB5_HUMAN	SwissProt_20180621.fasta	49670.6	1	3	7	72	0.00417	0.421
U87MG-DIRETO-ALL RUNS-PKL-TANDEM-04-SET-18	Isobaric Tag Samples	U87MG	Mudpit_2018-FAPESP-27-AGO-U87MG-ITRAQ-ALL RUNS (2018-FAPESP-27-AGO-U87MG-ITRAQ-ALL RUNS-PKL)	Endoplasmin OS=Homo sapiens OX=9606 GN=HSP90B1 PE=1 SV=1	ENPL_HUMAN	SwissProt_20180621.fasta	92471.7	1	5	10	42	0.00243	0.128
U87MG-DIRETO-ALL RUNS-PKL-TANDEM-04-SET-18	Isobaric Tag Samples	U87MG	Mudpit_2018-FAPESP-27-AGO-U87MG-ITRAQ-ALL RUNS (2018-FAPESP-27-AGO-U87MG-ITRAQ-ALL RUNS-PKL)	Clathrin heavy chain 1 OS=Homo sapiens OX=9606 GN=CLTC PE=1 SV=5	CLH1_HUMAN	SwissProt_20180621.fasta	191619	1	7	10	31	0.00179	0.0734
U87MG-DIRETO-ALL RUNS-PKL-TANDEM-04-SET-18	Isobaric Tag Samples	U87MG	Mudpit_2018-FAPESP-27-AGO-U87MG-ITRAQ-ALL RUNS (2018-FAPESP-27-AGO-U87MG-ITRAQ-ALL RUNS-PKL)	Talin-1 OS=Homo sapiens OX=9606 GN=TLN1 PE=1 SV=3	TLN1_HUMAN	SwissProt_20180621.fasta	269765	1	11	17	58	0.00336	0.0925
U87MG-DIRETO-ALL RUNS-PKL-TANDEM-04-SET-18	Isobaric Tag Samples	U87MG	Mudpit_2018-FAPESP-27-AGO-U87MG-ITRAQ-ALL RUNS (2018-FAPESP-27-AGO-U87MG-ITRAQ-ALL RUNS-PKL)	26S proteasome non-ATPase regulatory subunit 6 OS=Homo sapiens OX=9606 GN=PSMD6 PE=1 SV=1	PSMD6_HUMAN	SwissProt_20180621.fasta	45533.4	0.999	2	2	8	0.000463	0.09
U87MG-DIRETO-ALL RUNS-PKL-TANDEM-04-SET-18	Isobaric Tag Samples	U87MG	Mudpit_2018-FAPESP-27-AGO-U87MG-ITRAQ-ALL RUNS (2018-FAPESP-27-AGO-U87MG-ITRAQ-ALL RUNS-PKL)	T-complex protein 1 subunit beta OS=Homo sapiens OX=9606 GN=CCT2 PE=1 SV=4	TCPB_HUMAN	SwissProt_20180621.fasta	57489.9	1	6	7	18	0.00104	0.168
U87MG-DIRETO-ALL RUNS-PKL-TANDEM-04-SET-18	Isobaric Tag Samples	U87MG	Mudpit_2018-FAPESP-27-AGO-U87MG-ITRAQ-ALL RUNS (2018-FAPESP-27-AGO-U87MG-ITRAQ-ALL RUNS-PKL)	40S ribosomal protein S5 OS=Homo sapiens OX=9606 GN=RPS5 PE=1 SV=4	RS5_HUMAN	SwissProt_20180621.fasta	22877	1	2	5	49	0.00284	0.172
U87MG-DIRETO-ALL RUNS-PKL-TANDEM-04-SET-18	Isobaric Tag Samples	U87MG	Mudpit_2018-FAPESP-27-AGO-U87MG-ITRAQ-ALL RUNS (2018-FAPESP-27-AGO-U87MG-ITRAQ-ALL RUNS-PKL)	Neuroblast differentiation-associated protein AHNAK OS=Homo sapiens OX=9606 GN=AHNAK PE=1 SV=2	AHNK_HUMAN	SwissProt_20180621.fasta	629104	1	8	8	9	0.000521	0.0236
U87MG-DIRETO-ALL RUNS-PKL-TANDEM-04-SET-18	Isobaric Tag Samples	U87MG	Mudpit_2018-FAPESP-27-AGO-U87MG-ITRAQ-ALL RUNS (2018-FAPESP-27-AGO-U87MG-ITRAQ-ALL RUNS-PKL)	Fatty acid synthase OS=Homo sapiens OX=9606 GN=FASN PE=1 SV=3	FAS_HUMAN	SwissProt_20180621.fasta	273427	0.999	2	2	6	0.000347	0.0195
U87MG-DIRETO-ALL RUNS-PKL-TANDEM-04-SET-18	Isobaric Tag Samples	U87MG	Mudpit_2018-FAPESP-27-AGO-U87MG-ITRAQ-ALL RUNS (2018-FAPESP-27-AGO-U87MG-ITRAQ-ALL RUNS-PKL)	Leukocyte tyrosine kinase receptor OS=Homo sapiens OX=9606 GN=LTK PE=1 SV=3	LTK_HUMAN	SwissProt_20180621.fasta	91682.2	0.997	3	3	3	0.000174	0.0752
U87MG-DIRETO-ALL RUNS-PKL-TANDEM-04-SET-18	Isobaric Tag Samples	U87MG	Mudpit_2018-FAPESP-27-AGO-U87MG-ITRAQ-ALL RUNS (2018-FAPESP-27-AGO-U87MG-ITRAQ-ALL RUNS-PKL)	60 kDa heat shock protein, mitochondrial OS=Homo sapiens OX=9606 GN=HSPD1 PE=1 SV=2	CH60_HUMAN	SwissProt_20180621.fasta	61055.7	1	20	33	209	0.0121	0.415
U87MG-DIRETO-ALL RUNS-PKL-TANDEM-04-SET-18	Isobaric Tag Samples	U87MG	Mudpit_2018-FAPESP-27-AGO-U87MG-ITRAQ-ALL RUNS (2018-FAPESP-27-AGO-U87MG-ITRAQ-ALL RUNS-PKL)	60S ribosomal protein L38 OS=Homo sapiens OX=9606 GN=RPL38 PE=1 SV=2	RL38_HUMAN	SwissProt_20180621.fasta	8218.5	1	2	2	16	0.000926	0.171
U87MG-DIRETO-ALL RUNS-PKL-TANDEM-04-SET-18	Isobaric Tag Samples	U87MG	Mudpit_2018-FAPESP-27-AGO-U87MG-ITRAQ-ALL RUNS (2018-FAPESP-27-AGO-U87MG-ITRAQ-ALL RUNS-PKL)	Tropomyosin alpha-4 chain OS=Homo sapiens OX=9606 GN=TPM4 PE=1 SV=3	TPM4_HUMAN	SwissProt_20180621.fasta	28522.4	1	6	11	63	0.00365	0.198
U87MG-DIRETO-ALL RUNS-PKL-TANDEM-04-SET-18	Isobaric Tag Samples	U87MG	Mudpit_2018-FAPESP-27-AGO-U87MG-ITRAQ-ALL RUNS (2018-FAPESP-27-AGO-U87MG-ITRAQ-ALL RUNS-PKL)	Citrate synthase, mitochondrial OS=Homo sapiens OX=9606 GN=CS PE=1 SV=2	CISY_HUMAN	SwissProt_20180621.fasta	51713.8	1	2	2	3	0.000174	0.0451
U87MG-DIRETO-ALL RUNS-PKL-TANDEM-04-SET-18	Isobaric Tag Samples	U87MG	Mudpit_2018-FAPESP-27-AGO-U87MG-ITRAQ-ALL RUNS (2018-FAPESP-27-AGO-U87MG-ITRAQ-ALL RUNS-PKL)	ATP-citrate synthase OS=Homo sapiens OX=9606 GN=ACLY PE=1 SV=3	ACLY_HUMAN	SwissProt_20180621.fasta	120843	0.998	2	2	6	0.000347	0.0272
U87MG-DIRETO-ALL RUNS-PKL-TANDEM-04-SET-18	Isobaric Tag Samples	U87MG	Mudpit_2018-FAPESP-27-AGO-U87MG-ITRAQ-ALL RUNS (2018-FAPESP-27-AGO-U87MG-ITRAQ-ALL RUNS-PKL)	Transketolase OS=Homo sapiens OX=9606 GN=TKT PE=1 SV=3	TKT_HUMAN	SwissProt_20180621.fasta	67879.4	1	3	6	53	0.00307	0.0995
U87MG-DIRETO-ALL RUNS-PKL-TANDEM-04-SET-18	Isobaric Tag Samples	U87MG	Mudpit_2018-FAPESP-27-AGO-U87MG-ITRAQ-ALL RUNS (2018-FAPESP-27-AGO-U87MG-ITRAQ-ALL RUNS-PKL)	sp|Q8NEZ4|KMT2C_HUMAN-DECOY Histone-lysine N-methyltransferase 2C OS=Homo sapiens...	KMT2C_HUMAN-DECOY		0	0.998	3	3	5	0.000289	0
U87MG-DIRETO-ALL RUNS-PKL-TANDEM-04-SET-18	Isobaric Tag Samples	U87MG	Mudpit_2018-FAPESP-27-AGO-U87MG-ITRAQ-ALL RUNS (2018-FAPESP-27-AGO-U87MG-ITRAQ-ALL RUNS-PKL)	Nucleobindin-1 OS=Homo sapiens OX=9606 GN=NUCB1 PE=1 SV=4	NUCB1_HUMAN	SwissProt_20180621.fasta	53879.6	1	3	4	34	0.00197	0.111
U87MG-DIRETO-ALL RUNS-PKL-TANDEM-04-SET-18	Isobaric Tag Samples	U87MG	Mudpit_2018-FAPESP-27-AGO-U87MG-ITRAQ-ALL RUNS (2018-FAPESP-27-AGO-U87MG-ITRAQ-ALL RUNS-PKL)	Liprin-alpha-3 OS=Homo sapiens OX=9606 GN=PPFIA3 PE=1 SV=3	LIPA3_HUMAN	SwissProt_20180621.fasta	133501	0.997	3	3	3	0.000174	0.0369
U87MG-DIRETO-ALL RUNS-PKL-TANDEM-04-SET-18	Isobaric Tag Samples	U87MG	Mudpit_2018-FAPESP-27-AGO-U87MG-ITRAQ-ALL RUNS (2018-FAPESP-27-AGO-U87MG-ITRAQ-ALL RUNS-PKL)	Ras-related protein Rab-1B OS=Homo sapiens OX=9606 GN=RAB1B PE=1 SV=1	RAB1B_HUMAN	SwissProt_20180621.fasta	22172	1	5	6	50	0.00289	0.378
U87MG-DIRETO-ALL RUNS-PKL-TANDEM-04-SET-18	Isobaric Tag Samples	U87MG	Mudpit_2018-FAPESP-27-AGO-U87MG-ITRAQ-ALL RUNS (2018-FAPESP-27-AGO-U87MG-ITRAQ-ALL RUNS-PKL)	Protein FAM234A OS=Homo sapiens OX=9606 GN=FAM234A PE=1 SV=1	F234A_HUMAN	SwissProt_20180621.fasta	59660	0.998	3	3	4	0.000232	0.118
U87MG-DIRETO-ALL RUNS-PKL-TANDEM-04-SET-18	Isobaric Tag Samples	U87MG	Mudpit_2018-FAPESP-27-AGO-U87MG-ITRAQ-ALL RUNS (2018-FAPESP-27-AGO-U87MG-ITRAQ-ALL RUNS-PKL)	Profilin-1 OS=Homo sapiens OX=9606 GN=PFN1 PE=1 SV=2	PROF1_HUMAN	SwissProt_20180621.fasta	15054.3	1	6	10	51	0.00295	0.486
U87MG-DIRETO-ALL RUNS-PKL-TANDEM-04-SET-18	Isobaric Tag Samples	U87MG	Mudpit_2018-FAPESP-27-AGO-U87MG-ITRAQ-ALL RUNS (2018-FAPESP-27-AGO-U87MG-ITRAQ-ALL RUNS-PKL)	Heterogeneous nuclear ribonucleoprotein A1 OS=Homo sapiens OX=9606 GN=HNRNPA1 PE=1 SV=5	ROA1_HUMAN	SwissProt_20180621.fasta	38747	1	5	6	22	0.00127	0.226
U87MG-DIRETO-ALL RUNS-PKL-TANDEM-04-SET-18	Isobaric Tag Samples	U87MG	Mudpit_2018-FAPESP-27-AGO-U87MG-ITRAQ-ALL RUNS (2018-FAPESP-27-AGO-U87MG-ITRAQ-ALL RUNS-PKL)	Ubiquitin-like modifier-activating enzyme 1 OS=Homo sapiens OX=9606 GN=UBA1 PE=1 SV=3	UBA1_HUMAN	SwissProt_20180621.fasta	117850	1	5	7	20	0.00116	0.0945
U87MG-DIRETO-ALL RUNS-PKL-TANDEM-04-SET-18	Isobaric Tag Samples	U87MG	Mudpit_2018-FAPESP-27-AGO-U87MG-ITRAQ-ALL RUNS (2018-FAPESP-27-AGO-U87MG-ITRAQ-ALL RUNS-PKL)	Ras-related protein Rab-7a OS=Homo sapiens OX=9606 GN=RAB7A PE=1 SV=1	RAB7A_HUMAN	SwissProt_20180621.fasta	23490	0.999	2	3	13	0.000752	0.121
U87MG-DIRETO-ALL RUNS-PKL-TANDEM-04-SET-18	Isobaric Tag Samples	U87MG	Mudpit_2018-FAPESP-27-AGO-U87MG-ITRAQ-ALL RUNS (2018-FAPESP-27-AGO-U87MG-ITRAQ-ALL RUNS-PKL)	Cofilin-1 OS=Homo sapiens OX=9606 GN=CFL1 PE=1 SV=3	COF1_HUMAN	SwissProt_20180621.fasta	18503.2	1	6	7	41	0.00237	0.422
U87MG-DIRETO-ALL RUNS-PKL-TANDEM-04-SET-18	Isobaric Tag Samples	U87MG	Mudpit_2018-FAPESP-27-AGO-U87MG-ITRAQ-ALL RUNS (2018-FAPESP-27-AGO-U87MG-ITRAQ-ALL RUNS-PKL)	Elongation factor 2 OS=Homo sapiens OX=9606 GN=EEF2 PE=1 SV=4	EF2_HUMAN	SwissProt_20180621.fasta	95340.1	1	14	20	88	0.00509	0.207
U87MG-DIRETO-ALL RUNS-PKL-TANDEM-04-SET-18	Isobaric Tag Samples	U87MG	Mudpit_2018-FAPESP-27-AGO-U87MG-ITRAQ-ALL RUNS (2018-FAPESP-27-AGO-U87MG-ITRAQ-ALL RUNS-PKL)	Cathepsin B OS=Homo sapiens OX=9606 GN=CTSB PE=1 SV=3	CATB_HUMAN	SwissProt_20180621.fasta	37821.2	0.998	2	3	6	0.000347	0.0796
U87MG-DIRETO-ALL RUNS-PKL-TANDEM-04-SET-18	Isobaric Tag Samples	U87MG	Mudpit_2018-FAPESP-27-AGO-U87MG-ITRAQ-ALL RUNS (2018-FAPESP-27-AGO-U87MG-ITRAQ-ALL RUNS-PKL)	14-3-3 protein zeta/delta OS=Homo sapiens OX=9606 GN=YWHAZ PE=1 SV=1	1433Z_HUMAN	SwissProt_20180621.fasta	27745.9	1	3	3	19	0.0011	0.257
U87MG-DIRETO-ALL RUNS-PKL-TANDEM-04-SET-18	Isobaric Tag Samples	U87MG	Mudpit_2018-FAPESP-27-AGO-U87MG-ITRAQ-ALL RUNS (2018-FAPESP-27-AGO-U87MG-ITRAQ-ALL RUNS-PKL)	Phosphoglycerate mutase 1 OS=Homo sapiens OX=9606 GN=PGAM1 PE=1 SV=2	PGAM1_HUMAN	SwissProt_20180621.fasta	28804.8	1	3	6	25	0.00145	0.161
U87MG-DIRETO-ALL RUNS-PKL-TANDEM-04-SET-18	Isobaric Tag Samples	U87MG	Mudpit_2018-FAPESP-27-AGO-U87MG-ITRAQ-ALL RUNS (2018-FAPESP-27-AGO-U87MG-ITRAQ-ALL RUNS-PKL)	26S proteasome regulatory subunit 7 OS=Homo sapiens OX=9606 GN=PSMC2 PE=1 SV=3	PRS7_HUMAN	SwissProt_20180621.fasta	48635.6	0.998	2	3	10	0.000579	0.06
U87MG-DIRETO-ALL RUNS-PKL-TANDEM-04-SET-18	Isobaric Tag Samples	U87MG	Mudpit_2018-FAPESP-27-AGO-U87MG-ITRAQ-ALL RUNS (2018-FAPESP-27-AGO-U87MG-ITRAQ-ALL RUNS-PKL)	Heat shock protein beta-1 OS=Homo sapiens OX=9606 GN=HSPB1 PE=1 SV=2	HSPB1_HUMAN	SwissProt_20180621.fasta	22782.6	1	2	4	12	0.000695	0.161
U87MG-DIRETO-ALL RUNS-PKL-TANDEM-04-SET-18	Isobaric Tag Samples	U87MG	Mudpit_2018-FAPESP-27-AGO-U87MG-ITRAQ-ALL RUNS (2018-FAPESP-27-AGO-U87MG-ITRAQ-ALL RUNS-PKL)	sp|Q9H251|CAD23_HUMAN-DECOY Cadherin-23 OS=Homo sapiens OX=9606 GN=CDH23 PE=1 SV=2	CAD23_HUMAN-DECOY		0	1	4	4	5	0.000289	0
U87MG-DIRETO-ALL RUNS-PKL-TANDEM-04-SET-18	Isobaric Tag Samples	U87MG	Mudpit_2018-FAPESP-27-AGO-U87MG-ITRAQ-ALL RUNS (2018-FAPESP-27-AGO-U87MG-ITRAQ-ALL RUNS-PKL)	Annexin A1 OS=Homo sapiens OX=9606 GN=ANXA1 PE=1 SV=2	ANXA1_HUMAN	SwissProt_20180621.fasta	38715.9	1	12	19	196	0.0113	0.376
U87MG-DIRETO-ALL RUNS-PKL-TANDEM-04-SET-18	Isobaric Tag Samples	U87MG	Mudpit_2018-FAPESP-27-AGO-U87MG-ITRAQ-ALL RUNS (2018-FAPESP-27-AGO-U87MG-ITRAQ-ALL RUNS-PKL)	Protein disulfide-isomerase A6 OS=Homo sapiens OX=9606 GN=PDIA6 PE=1 SV=1	PDIA6_HUMAN	SwissProt_20180621.fasta	48122.3	1	4	6	50	0.00289	0.123
U87MG-DIRETO-ALL RUNS-PKL-TANDEM-04-SET-18	Isobaric Tag Samples	U87MG	Mudpit_2018-FAPESP-27-AGO-U87MG-ITRAQ-ALL RUNS (2018-FAPESP-27-AGO-U87MG-ITRAQ-ALL RUNS-PKL)	Complement component 1 Q subcomponent-binding protein, mitochondrial OS=Homo sapiens OX=9606 GN=C1QBP PE=1 SV=1	C1QBP_HUMAN	SwissProt_20180621.fasta	31362.6	1	4	4	6	0.000347	0.195
U87MG-DIRETO-ALL RUNS-PKL-TANDEM-04-SET-18	Isobaric Tag Samples	U87MG	Mudpit_2018-FAPESP-27-AGO-U87MG-ITRAQ-ALL RUNS (2018-FAPESP-27-AGO-U87MG-ITRAQ-ALL RUNS-PKL)	Transgelin-2 OS=Homo sapiens OX=9606 GN=TAGLN2 PE=1 SV=3	TAGL2_HUMAN	SwissProt_20180621.fasta	22391.9	1	2	2	6	0.000347	0.161
U87MG-DIRETO-ALL RUNS-PKL-TANDEM-04-SET-18	Isobaric Tag Samples	U87MG	Mudpit_2018-FAPESP-27-AGO-U87MG-ITRAQ-ALL RUNS (2018-FAPESP-27-AGO-U87MG-ITRAQ-ALL RUNS-PKL)	Myosin-9 OS=Homo sapiens OX=9606 GN=MYH9 PE=1 SV=4	MYH9_HUMAN	SwissProt_20180621.fasta	226538	1	5	9	35	0.00203	0.0495
U87MG-DIRETO-ALL RUNS-PKL-TANDEM-04-SET-18	Isobaric Tag Samples	U87MG	Mudpit_2018-FAPESP-27-AGO-U87MG-ITRAQ-ALL RUNS (2018-FAPESP-27-AGO-U87MG-ITRAQ-ALL RUNS-PKL)	Coatomer subunit beta OS=Homo sapiens OX=9606 GN=COPB1 PE=1 SV=3	COPB_HUMAN	SwissProt_20180621.fasta	107146	1	4	5	9	0.000521	0.0724
U87MG-DIRETO-ALL RUNS-PKL-TANDEM-04-SET-18	Isobaric Tag Samples	U87MG	Mudpit_2018-FAPESP-27-AGO-U87MG-ITRAQ-ALL RUNS (2018-FAPESP-27-AGO-U87MG-ITRAQ-ALL RUNS-PKL)	Prosaposin OS=Homo sapiens OX=9606 GN=PSAP PE=1 SV=2	SAP_HUMAN	SwissProt_20180621.fasta	58112	1	4	5	65	0.00376	0.0477
U87MG-DIRETO-ALL RUNS-PKL-TANDEM-04-SET-18	Isobaric Tag Samples	U87MG	Mudpit_2018-FAPESP-27-AGO-U87MG-ITRAQ-ALL RUNS (2018-FAPESP-27-AGO-U87MG-ITRAQ-ALL RUNS-PKL)	Annexin A2 OS=Homo sapiens OX=9606 GN=ANXA2 PE=1 SV=2	ANXA2_HUMAN	SwissProt_20180621.fasta	38606.1	1	14	21	184	0.0107	0.442
U87MG-DIRETO-ALL RUNS-PKL-TANDEM-04-SET-18	Isobaric Tag Samples	U87MG	Mudpit_2018-FAPESP-27-AGO-U87MG-ITRAQ-ALL RUNS (2018-FAPESP-27-AGO-U87MG-ITRAQ-ALL RUNS-PKL)	Integrin beta-1 OS=Homo sapiens OX=9606 GN=ITGB1 PE=1 SV=2	ITB1_HUMAN	SwissProt_20180621.fasta	88415.1	0.998	2	3	3	0.000174	0.0338
U87MG-DIRETO-ALL RUNS-PKL-TANDEM-04-SET-18	Isobaric Tag Samples	U87MG	Mudpit_2018-FAPESP-27-AGO-U87MG-ITRAQ-ALL RUNS (2018-FAPESP-27-AGO-U87MG-ITRAQ-ALL RUNS-PKL)	F-box only protein 34 OS=Homo sapiens OX=9606 GN=FBXO34 PE=1 SV=2	FBX34_HUMAN	SwissProt_20180621.fasta	78710.5	0.996	2	2	3	0.000174	0.0478
U87MG-DIRETO-ALL RUNS-PKL-TANDEM-04-SET-18	Isobaric Tag Samples	U87MG	Mudpit_2018-FAPESP-27-AGO-U87MG-ITRAQ-ALL RUNS (2018-FAPESP-27-AGO-U87MG-ITRAQ-ALL RUNS-PKL)	Nesprin-2 OS=Homo sapiens OX=9606 GN=SYNE2 PE=1 SV=3	SYNE2_HUMAN	SwissProt_20180621.fasta	796454	0.995	3	3	3	0.000174	0.00683
U87MG-DIRETO-ALL RUNS-PKL-TANDEM-04-SET-18	Isobaric Tag Samples	U87MG	Mudpit_2018-FAPESP-27-AGO-U87MG-ITRAQ-ALL RUNS (2018-FAPESP-27-AGO-U87MG-ITRAQ-ALL RUNS-PKL)	Protein Shroom2 OS=Homo sapiens OX=9606 GN=SHROOM2 PE=1 SV=1	SHRM2_HUMAN	SwissProt_20180621.fasta	176412	1	4	4	7	0.000405	0.0359
U87MG-DIRETO-ALL RUNS-PKL-TANDEM-04-SET-18	Isobaric Tag Samples	U87MG	Mudpit_2018-FAPESP-27-AGO-U87MG-ITRAQ-ALL RUNS (2018-FAPESP-27-AGO-U87MG-ITRAQ-ALL RUNS-PKL)	Hexokinase-1 OS=Homo sapiens OX=9606 GN=HK1 PE=1 SV=3	HXK1_HUMAN	SwissProt_20180621.fasta	102488	1	4	5	18	0.00104	0.0709
U87MG-DIRETO-ALL RUNS-PKL-TANDEM-04-SET-18	Isobaric Tag Samples	U87MG	Mudpit_2018-FAPESP-27-AGO-U87MG-ITRAQ-ALL RUNS (2018-FAPESP-27-AGO-U87MG-ITRAQ-ALL RUNS-PKL)	T-complex protein 1 subunit zeta OS=Homo sapiens OX=9606 GN=CCT6A PE=1 SV=3	TCPZ_HUMAN	SwissProt_20180621.fasta	58025.3	1	2	3	12	0.000695	0.0565
U87MG-DIRETO-ALL RUNS-PKL-TANDEM-04-SET-18	Isobaric Tag Samples	U87MG	Mudpit_2018-FAPESP-27-AGO-U87MG-ITRAQ-ALL RUNS (2018-FAPESP-27-AGO-U87MG-ITRAQ-ALL RUNS-PKL)	Nucleoside diphosphate kinase A OS=Homo sapiens OX=9606 GN=NME1 PE=1 SV=1	NDKA_HUMAN,NDKB_HUMAN	SwissProt_20180621.fasta	17148.8	0.996	2	3	3	0.000174	0.164
U87MG-DIRETO-ALL RUNS-PKL-TANDEM-04-SET-18	Isobaric Tag Samples	U87MG	Mudpit_2018-FAPESP-27-AGO-U87MG-ITRAQ-ALL RUNS (2018-FAPESP-27-AGO-U87MG-ITRAQ-ALL RUNS-PKL)	Dynein heavy chain 6, axonemal OS=Homo sapiens OX=9606 GN=DNAH6 PE=2 SV=3	DYH6_HUMAN	SwissProt_20180621.fasta	475988	0.999	5	5	5	0.000289	0.0156
U87MG-DIRETO-ALL RUNS-PKL-TANDEM-04-SET-18	Isobaric Tag Samples	U87MG	Mudpit_2018-FAPESP-27-AGO-U87MG-ITRAQ-ALL RUNS (2018-FAPESP-27-AGO-U87MG-ITRAQ-ALL RUNS-PKL)	14-3-3 protein beta/alpha OS=Homo sapiens OX=9606 GN=YWHAB PE=1 SV=3	1433B_HUMAN	SwissProt_20180621.fasta	28083.1	1	2	3	5	0.000289	0.15
U87MG-DIRETO-ALL RUNS-PKL-TANDEM-04-SET-18	Isobaric Tag Samples	U87MG	Mudpit_2018-FAPESP-27-AGO-U87MG-ITRAQ-ALL RUNS (2018-FAPESP-27-AGO-U87MG-ITRAQ-ALL RUNS-PKL)	Caveolae-associated protein 1 OS=Homo sapiens OX=9606 GN=CAVIN1 PE=1 SV=1	CAVN1_HUMAN	SwissProt_20180621.fasta	43476.5	1	2	5	11	0.000637	0.0718
U87MG-DIRETO-ALL RUNS-PKL-TANDEM-04-SET-18	Isobaric Tag Samples	U87MG	Mudpit_2018-FAPESP-27-AGO-U87MG-ITRAQ-ALL RUNS (2018-FAPESP-27-AGO-U87MG-ITRAQ-ALL RUNS-PKL)	Prohibitin-2 OS=Homo sapiens OX=9606 GN=PHB2 PE=1 SV=2	PHB2_HUMAN	SwissProt_20180621.fasta	33297.6	1	2	3	8	0.000463	0.0936
U87MG-DIRETO-ALL RUNS-PKL-TANDEM-04-SET-18	Isobaric Tag Samples	U87MG	Mudpit_2018-FAPESP-27-AGO-U87MG-ITRAQ-ALL RUNS (2018-FAPESP-27-AGO-U87MG-ITRAQ-ALL RUNS-PKL)	Peroxiredoxin-1 OS=Homo sapiens OX=9606 GN=PRDX1 PE=1 SV=1	PRDX1_HUMAN	SwissProt_20180621.fasta	22110.9	1	4	6	28	0.00162	0.166
U87MG-DIRETO-ALL RUNS-PKL-TANDEM-04-SET-18	Isobaric Tag Samples	U87MG	Mudpit_2018-FAPESP-27-AGO-U87MG-ITRAQ-ALL RUNS (2018-FAPESP-27-AGO-U87MG-ITRAQ-ALL RUNS-PKL)	Dynein heavy chain 2, axonemal OS=Homo sapiens OX=9606 GN=DNAH2 PE=2 SV=3	DYH2_HUMAN	SwissProt_20180621.fasta	507704	0.989	2	2	3	0.000174	0.0113
U87MG-DIRETO-ALL RUNS-PKL-TANDEM-04-SET-18	Isobaric Tag Samples	U87MG	Mudpit_2018-FAPESP-27-AGO-U87MG-ITRAQ-ALL RUNS (2018-FAPESP-27-AGO-U87MG-ITRAQ-ALL RUNS-PKL)	Macrophage migration inhibitory factor OS=Homo sapiens OX=9606 GN=MIF PE=1 SV=4	MIF_HUMAN	SwissProt_20180621.fasta	12476.5	1	3	3	41	0.00237	0.304
U87MG-DIRETO-ALL RUNS-PKL-TANDEM-04-SET-18	Isobaric Tag Samples	U87MG	Mudpit_2018-FAPESP-27-AGO-U87MG-ITRAQ-ALL RUNS (2018-FAPESP-27-AGO-U87MG-ITRAQ-ALL RUNS-PKL)	Kinesin-like protein KIF13B OS=Homo sapiens OX=9606 GN=KIF13B PE=1 SV=2	KI13B_HUMAN	SwissProt_20180621.fasta	202789	0.99	2	2	6	0.000347	0.0181
U87MG-DIRETO-ALL RUNS-PKL-TANDEM-04-SET-18	Isobaric Tag Samples	U87MG	Mudpit_2018-FAPESP-27-AGO-U87MG-ITRAQ-ALL RUNS (2018-FAPESP-27-AGO-U87MG-ITRAQ-ALL RUNS-PKL)	Translationally-controlled tumor protein OS=Homo sapiens OX=9606 GN=TPT1 PE=1 SV=1	TCTP_HUMAN	SwissProt_20180621.fasta	19596.2	1	2	2	6	0.000347	0.169
U87MG-DIRETO-ALL RUNS-PKL-TANDEM-04-SET-18	Isobaric Tag Samples	U87MG	Mudpit_2018-FAPESP-27-AGO-U87MG-ITRAQ-ALL RUNS (2018-FAPESP-27-AGO-U87MG-ITRAQ-ALL RUNS-PKL)	DENN domain-containing protein 2C OS=Homo sapiens OX=9606 GN=DENND2C PE=1 SV=2	DEN2C_HUMAN	SwissProt_20180621.fasta	106869	0.997	2	2	2	0.000116	0.0216
U87MG-DIRETO-ALL RUNS-PKL-TANDEM-04-SET-18	Isobaric Tag Samples	U87MG	Mudpit_2018-FAPESP-27-AGO-U87MG-ITRAQ-ALL RUNS (2018-FAPESP-27-AGO-U87MG-ITRAQ-ALL RUNS-PKL)	Annexin A6 OS=Homo sapiens OX=9606 GN=ANXA6 PE=1 SV=3	ANXA6_HUMAN	SwissProt_20180621.fasta	75877.5	0.999	2	2	20	0.00116	0.0475
U87MG-DIRETO-ALL RUNS-PKL-TANDEM-04-SET-18	Isobaric Tag Samples	U87MG	Mudpit_2018-FAPESP-27-AGO-U87MG-ITRAQ-ALL RUNS (2018-FAPESP-27-AGO-U87MG-ITRAQ-ALL RUNS-PKL)	Alpha-enolase OS=Homo sapiens OX=9606 GN=ENO1 PE=1 SV=2	ENOA_HUMAN	SwissProt_20180621.fasta	47170.2	1	13	20	109	0.00631	0.433
U87MG-DIRETO-ALL RUNS-PKL-TANDEM-04-SET-18	Isobaric Tag Samples	U87MG	Mudpit_2018-FAPESP-27-AGO-U87MG-ITRAQ-ALL RUNS (2018-FAPESP-27-AGO-U87MG-ITRAQ-ALL RUNS-PKL)	Calreticulin OS=Homo sapiens OX=9606 GN=CALR PE=1 SV=1	CALR_HUMAN	SwissProt_20180621.fasta	48142.9	0.995	2	2	8	0.000463	0.0983
U87MG-DIRETO-ALL RUNS-PKL-TANDEM-04-SET-18	Isobaric Tag Samples	U87MG	Mudpit_2018-FAPESP-27-AGO-U87MG-ITRAQ-ALL RUNS (2018-FAPESP-27-AGO-U87MG-ITRAQ-ALL RUNS-PKL)	Protein bassoon OS=Homo sapiens OX=9606 GN=BSN PE=1 SV=4	BSN_HUMAN	SwissProt_20180621.fasta	416468	0.992	2	2	3	0.000174	0.00306
U87MG-DIRETO-ALL RUNS-PKL-TANDEM-04-SET-18	Isobaric Tag Samples	U87MG	Mudpit_2018-FAPESP-27-AGO-U87MG-ITRAQ-ALL RUNS (2018-FAPESP-27-AGO-U87MG-ITRAQ-ALL RUNS-PKL)	Pyruvate kinase PKM OS=Homo sapiens OX=9606 GN=PKM PE=1 SV=4	KPYM_HUMAN	SwissProt_20180621.fasta	57937.5	1	25	37	275	0.0159	0.559
U87MG-DIRETO-ALL RUNS-PKL-TANDEM-04-SET-18	Isobaric Tag Samples	U87MG	Mudpit_2018-FAPESP-27-AGO-U87MG-ITRAQ-ALL RUNS (2018-FAPESP-27-AGO-U87MG-ITRAQ-ALL RUNS-PKL)	Microtubule-associated protein 4 OS=Homo sapiens OX=9606 GN=MAP4 PE=1 SV=3	MAP4_HUMAN	SwissProt_20180621.fasta	121006	0.999	2	2	4	0.000232	0.0347
U87MG-DIRETO-ALL RUNS-PKL-TANDEM-04-SET-18	Isobaric Tag Samples	U87MG	Mudpit_2018-FAPESP-27-AGO-U87MG-ITRAQ-ALL RUNS (2018-FAPESP-27-AGO-U87MG-ITRAQ-ALL RUNS-PKL)	Peroxiredoxin-5, mitochondrial OS=Homo sapiens OX=9606 GN=PRDX5 PE=1 SV=4	PRDX5_HUMAN	SwissProt_20180621.fasta	22086.4	0.998	2	2	4	0.000232	0.117
U87MG-DIRETO-ALL RUNS-PKL-TANDEM-04-SET-18	Isobaric Tag Samples	U87MG	Mudpit_2018-FAPESP-27-AGO-U87MG-ITRAQ-ALL RUNS (2018-FAPESP-27-AGO-U87MG-ITRAQ-ALL RUNS-PKL)	T-complex protein 1 subunit theta OS=Homo sapiens OX=9606 GN=CCT8 PE=1 SV=4	TCPQ_HUMAN	SwissProt_20180621.fasta	59621	1	3	4	5	0.000289	0.0693
U87MG-DIRETO-ALL RUNS-PKL-TANDEM-04-SET-18	Isobaric Tag Samples	U87MG	Mudpit_2018-FAPESP-27-AGO-U87MG-ITRAQ-ALL RUNS (2018-FAPESP-27-AGO-U87MG-ITRAQ-ALL RUNS-PKL)	Niban-like protein 1 OS=Homo sapiens OX=9606 GN=FAM129B PE=1 SV=3	NIBL1_HUMAN	SwissProt_20180621.fasta	84138.6	1	2	2	3	0.000174	0.0442
U87MG-DIRETO-ALL RUNS-PKL-TANDEM-04-SET-18	Isobaric Tag Samples	U87MG	Mudpit_2018-FAPESP-27-AGO-U87MG-ITRAQ-ALL RUNS (2018-FAPESP-27-AGO-U87MG-ITRAQ-ALL RUNS-PKL)	sp|Q9NU22|MDN1_HUMAN-DECOY Midasin OS=Homo sapiens OX=9606 GN=MDN1 PE=1 SV=2	MDN1_HUMAN-DECOY		0	1	5	5	5	0.000289	0
U87MG-DIRETO-ALL RUNS-PKL-TANDEM-04-SET-18	Isobaric Tag Samples	U87MG	Mudpit_2018-FAPESP-27-AGO-U87MG-ITRAQ-ALL RUNS (2018-FAPESP-27-AGO-U87MG-ITRAQ-ALL RUNS-PKL)	14-3-3 protein gamma OS=Homo sapiens OX=9606 GN=YWHAG PE=1 SV=2	1433G_HUMAN	SwissProt_20180621.fasta	28303.1	1	2	3	6	0.000347	0.227
U87MG-DIRETO-ALL RUNS-PKL-TANDEM-04-SET-18	Isobaric Tag Samples	U87MG	Mudpit_2018-FAPESP-27-AGO-U87MG-ITRAQ-ALL RUNS (2018-FAPESP-27-AGO-U87MG-ITRAQ-ALL RUNS-PKL)	Spectrin beta chain, non-erythrocytic 5 OS=Homo sapiens OX=9606 GN=SPTBN5 PE=1 SV=2	SPTN5_HUMAN	SwissProt_20180621.fasta	416743	0.999	5	5	7	0.000405	0.0218
U87MG-DIRETO-ALL RUNS-PKL-TANDEM-04-SET-18	Isobaric Tag Samples	U87MG	Mudpit_2018-FAPESP-27-AGO-U87MG-ITRAQ-ALL RUNS (2018-FAPESP-27-AGO-U87MG-ITRAQ-ALL RUNS-PKL)	Heterogeneous nuclear ribonucleoprotein K OS=Homo sapiens OX=9606 GN=HNRNPK PE=1 SV=1	HNRPK_HUMAN	SwissProt_20180621.fasta	50978.5	1	3	5	50	0.00289	0.0886
U87MG-DIRETO-ALL RUNS-PKL-TANDEM-04-SET-18	Isobaric Tag Samples	U87MG	Mudpit_2018-FAPESP-27-AGO-U87MG-ITRAQ-ALL RUNS (2018-FAPESP-27-AGO-U87MG-ITRAQ-ALL RUNS-PKL)	Elongation factor 1-alpha 1 OS=Homo sapiens OX=9606 GN=EEF1A1 PE=1 SV=1	EF1A1_HUMAN,EF1A3_HUMAN	SwissProt_20180621.fasta	50141.2	1	7	7	25	0.00145	0.279
U87MG-DIRETO-ALL RUNS-PKL-TANDEM-04-SET-18	Isobaric Tag Samples	U87MG	Mudpit_2018-FAPESP-27-AGO-U87MG-ITRAQ-ALL RUNS (2018-FAPESP-27-AGO-U87MG-ITRAQ-ALL RUNS-PKL)	Galectin-1 OS=Homo sapiens OX=9606 GN=LGALS1 PE=1 SV=2	LEG1_HUMAN	SwissProt_20180621.fasta	14715.8	0.998	2	3	7	0.000405	0.17
U87MG-DIRETO-ALL RUNS-PKL-TANDEM-04-SET-18	Isobaric Tag Samples	U87MG	Mudpit_2018-FAPESP-27-AGO-U87MG-ITRAQ-ALL RUNS (2018-FAPESP-27-AGO-U87MG-ITRAQ-ALL RUNS-PKL)	Major vault protein OS=Homo sapiens OX=9606 GN=MVP PE=1 SV=4	MVP_HUMAN	SwissProt_20180621.fasta	99326	1	2	2	3	0.000174	0.0437
END OF FILE
