# Supplementary material for: Sequesterpene Lactones Isolated from a Brazilian Cerrado Plant (Eremanthus spp.) as Anti-Proliferative Compounds, Characterized by Functional and Proteomic Analysis, Are Candidates for New Therapeutics in Glioblastoma
Source: Int J Mol Sci. 2020 Jul 1;21(13):4713. doi: 10.3390/ijms21134713 (PMC7369765; doi:10.3390/ijms21134713)
Supplement: Supplementary file 1 [file ijms-21-04713-s001.zip › Supp Table 3 Peptide quantificationfor T98G.xlsx]

## Sheet: Table 3 Quantitative Peptide Re
T98G-04-SET-18-ALL RUNS-TANDEM, Quantitative Peptide report created on 04/10/2019
Experiment: T98G-04-SET-18-ALL RUNS-TANDEM
	Identification Criteria: unknown
		Scaffold Version: Scaffold_4.4.1.1
		Quantification Type: iTRAQ 8-Plex
		Peak Quantitation Measurement: Centroided Peak Intensity
		Protein Thresholds: 99.0% minimum and 2 peptides minimum
		Peptide Thresholds: 7.0% minimum
	Purity Correction Set: unknown
		iTRAQ 8-Plex Purity no Correction:
			Purity Correction Values: [0.000,0.000,1.000,0.000,0.000]; [0.000,0.00940,0.991,0.000,0.000]; [0.000,0.000,1.000,0.000,0.000]; [0.000,0.000,1.000,0.000,0.000]; [0.000,0.000,1.000,0.000,0.000]; [0.000,0.000,1.000,0.000,0.000]; [0.000,0.000,1.000,0.000,0.000]; [0.000,0.000,0.000,0.000,0.000]; [0.000,0.000,1.000,0.000,0.000]
			Samples Applied To: All Samples
	Quantitation Preferences: unknown
		Minimum Value Preference:
			Use Minimum Absolute Intensity: false
			Minimum Absolute Intensity: 0.0
			Minimum Value: 0.01
		Ratio-Based Normalization Preference:
			Use Normalization: true
		Model Preference:
			Model Type: Ratio-Based Normalization
		View Preference:
			View Type: Log2 Ratio
	Peptide Value Calculator: unknown
		Normalize Channels on Median Sample Ratio: Yes
		Normalize Samples on Median Protein Ratio: Yes
		Housekeeping proteins: Normalize Using All Proteins
		Use Non-Exclusive Peptides: No
		Minimum Value Percentile: 1.00%
	Quantitative Test: unknown
		Quantitative Test: ANOVA Test (P-Value)
Experiment	Protein Name	Accession Numbers	Valid	Assigned	Exclusive	Sequence	Prob	Modifications	Mascot Ion Score	Mascot Identity Score	Mascot Delta Ion Score	X! Tandem	Quant 1	Quant 2	Quant 3	Quant 4	Quant 5	Quant 6	+1H	+2H	+3H	+4H	Other Proteins
T98G-04-SET-18-ALL RUNS-TANDEM	Glyceraldehyde-3-phosphate dehydrogenase OS=Homo sapiens OX=9606 GN=GAPDH PE=1 SV=3	G3P_HUMAN	true	true	true	aEnGkLVInGNPITIFQER	0.12	iTRAQ8plex (+304), Deamidated (+1), iTRAQ8plex (+304), Deamidated (+1)	9.27	38.9741	0.33		0	-0.6441	0.1999	-0.4609	-4.104	-0.8386	0	0	2	0
T98G-04-SET-18-ALL RUNS-TANDEM	Glyceraldehyde-3-phosphate dehydrogenase OS=Homo sapiens OX=9606 GN=GAPDH PE=1 SV=3	G3P_HUMAN	true	true	true	aEnGkLVINGnPITIFQER	1	iTRAQ8plex (+304), Deamidated (+1), iTRAQ8plex (+304), Deamidated (+1)	28.35	39.1635	1.03	2.3098	0	-0.483	0.06885	-0.3592	Value Missing	-0.566	0	0	1	0
T98G-04-SET-18-ALL RUNS-TANDEM	Glyceraldehyde-3-phosphate dehydrogenase OS=Homo sapiens OX=9606 GN=GAPDH PE=1 SV=3	G3P_HUMAN	true	true	true	aEnGkLVINGNPITIFqER	1	iTRAQ8plex (+304), Deamidated (+1), iTRAQ8plex (+304), Deamidated (+1)	17.66	39.433	0.43	1.82391	0	-1.448	-0.08513	-0.4575	-2.684	0.1416	0	0	2	0
T98G-04-SET-18-ALL RUNS-TANDEM	Glyceraldehyde-3-phosphate dehydrogenase OS=Homo sapiens OX=9606 GN=GAPDH PE=1 SV=3	G3P_HUMAN	true	true	true	aENGkLVInGnPITIFQER	0.53	iTRAQ8plex (+304), iTRAQ8plex (+304), Deamidated (+1), Deamidated (+1)	18.62	39.0195	2.69		0	Value Missing	-0.3286	Value Missing	Value Missing	Value Missing	0	0	1	0
T98G-04-SET-18-ALL RUNS-TANDEM	Glyceraldehyde-3-phosphate dehydrogenase OS=Homo sapiens OX=9606 GN=GAPDH PE=1 SV=3	G3P_HUMAN	true	true	true	aEnGkLVInGnPITIFQER	1	iTRAQ8plex (+304), Deamidated (+1), iTRAQ8plex (+304), Deamidated (+1), Deamidated (+1)	28.77	39.2598	1.99	1.61979	0	-0.1088	0.4612	-0.03732	-1.493	-1.034	0	0	5	0
T98G-04-SET-18-ALL RUNS-TANDEM	Glyceraldehyde-3-phosphate dehydrogenase OS=Homo sapiens OX=9606 GN=GAPDH PE=1 SV=3	G3P_HUMAN	true	true	true	aEnGkLVInGNPITIFqER	1	iTRAQ8plex (+304), Deamidated (+1), iTRAQ8plex (+304), Deamidated (+1), Deamidated (+1)	35.71	39.3837	4.77	1.74473	0	-0.04317	-0.1165	-0.94	-0.5138	-1.15	0	0	2	0
T98G-04-SET-18-ALL RUNS-TANDEM	Glyceraldehyde-3-phosphate dehydrogenase OS=Homo sapiens OX=9606 GN=GAPDH PE=1 SV=3	G3P_HUMAN	true	true	true	aEnGkLVINGnPITIFqER	1	iTRAQ8plex (+304), Deamidated (+1), iTRAQ8plex (+304), Deamidated (+1), Deamidated (+1)	33.33	39.3227	0.91	2.5376	0	0.8578	0.4291	0.7283	Value Missing	-0.0467	0	0	2	0
T98G-04-SET-18-ALL RUNS-TANDEM	Glyceraldehyde-3-phosphate dehydrogenase OS=Homo sapiens OX=9606 GN=GAPDH PE=1 SV=3	G3P_HUMAN	true	true	true	gALQNIIPASTGAAk	1	iTRAQ8plex (+304), iTRAQ8plex (+304)	24.27	39.3707	3.39	2.35655	0	-0.1818	-0.2023	-0.311	-0.1238	-0.2499	0	19	9	0
T98G-04-SET-18-ALL RUNS-TANDEM	Glyceraldehyde-3-phosphate dehydrogenase OS=Homo sapiens OX=9606 GN=GAPDH PE=1 SV=3	G3P_HUMAN	true	true	true	gALqNIIPASTGAAk	1	iTRAQ8plex (+304), Deamidated (+1), iTRAQ8plex (+304)	30.97	39.3374	3.32	4.05061	0	0.06422	-0.5761	-0.6768	-0.613	-0.131	0	2	0	0
T98G-04-SET-18-ALL RUNS-TANDEM	Glyceraldehyde-3-phosphate dehydrogenase OS=Homo sapiens OX=9606 GN=GAPDH PE=1 SV=3	G3P_HUMAN	true	true	true	gALQnIIPASTGAAk	1	iTRAQ8plex (+304), Deamidated (+1), iTRAQ8plex (+304)	47.71	39.3626	3.69	5.38722	0	-0.01245	-0.3015	-0.3107	-0.2668	-0.4586	0	2	3	0
T98G-04-SET-18-ALL RUNS-TANDEM	Glyceraldehyde-3-phosphate dehydrogenase OS=Homo sapiens OX=9606 GN=GAPDH PE=1 SV=3	G3P_HUMAN	true	true	true	gILGYTEHQVV	1	iTRAQ8plex (+304)				1.95861	0	-0.7279	0.4662	-0.1691	-0.3812	0.005746	0	1	0	0
T98G-04-SET-18-ALL RUNS-TANDEM	Glyceraldehyde-3-phosphate dehydrogenase OS=Homo sapiens OX=9606 GN=GAPDH PE=1 SV=3	G3P_HUMAN	true	true	true	gILGYTEHQVVS	0.98	iTRAQ8plex (+304)				1.13668	0	-0.5926	0.09554	-0.2524	0.1076	-0.5769	0	1	0	0
T98G-04-SET-18-ALL RUNS-TANDEM	Glyceraldehyde-3-phosphate dehydrogenase OS=Homo sapiens OX=9606 GN=GAPDH PE=1 SV=3	G3P_HUMAN	true	true	true	gIVEGLMTTVHAITATQk	1	iTRAQ8plex (+304), iTRAQ8plex (+304)				1.76955	0	-1.103	-0.5167	-0.5973	-1.154	-1.157	0	0	12	0
T98G-04-SET-18-ALL RUNS-TANDEM	Glyceraldehyde-3-phosphate dehydrogenase OS=Homo sapiens OX=9606 GN=GAPDH PE=1 SV=3	G3P_HUMAN	true	true	true	iISNAScTTNcLAPLAk	0.15	iTRAQ8plex (+304), Carbamidomethyl (+57), Carbamidomethyl (+57), iTRAQ8plex (+304)	7.77	39.2361	4.89		0	0.3145	-0.02933	-0.03208	0.1753	0.03429	0	0	6	0
T98G-04-SET-18-ALL RUNS-TANDEM	Glyceraldehyde-3-phosphate dehydrogenase OS=Homo sapiens OX=9606 GN=GAPDH PE=1 SV=3	G3P_HUMAN	true	true	true	iISnAScTTNcLAPLAk	0.47	iTRAQ8plex (+304), Deamidated (+1), Carbamidomethyl (+57), Carbamidomethyl (+57), iTRAQ8plex (+304)	15.45	39.3832	1.82		0	Value Missing	0.5534	0.3473	0.03222	0.3279	0	0	1	0
T98G-04-SET-18-ALL RUNS-TANDEM	Glyceraldehyde-3-phosphate dehydrogenase OS=Homo sapiens OX=9606 GN=GAPDH PE=1 SV=3	G3P_HUMAN	true	true	true	iISNAScTTncLAPLAk	1	iTRAQ8plex (+304), Carbamidomethyl (+57), Deamidated (+1), Carbamidomethyl (+57), iTRAQ8plex (+304)	36.41	39.511	7.48		0	0.2244	0.2865	-1.162	0.2096	-0.4096	0	0	2	0
T98G-04-SET-18-ALL RUNS-TANDEM	Glyceraldehyde-3-phosphate dehydrogenase OS=Homo sapiens OX=9606 GN=GAPDH PE=1 SV=3	G3P_HUMAN	true	true	true	ikWGDAGAEYVVESTGVFTTMEk	0.29	iTRAQ8plex (+304), iTRAQ8plex (+304), iTRAQ8plex (+304)	15.15	38.7829	5.15		0	-0.005243	0.03495	1.281	1.075	0.9614	0	0	0	7
T98G-04-SET-18-ALL RUNS-TANDEM	Glyceraldehyde-3-phosphate dehydrogenase OS=Homo sapiens OX=9606 GN=GAPDH PE=1 SV=3	G3P_HUMAN	true	true	true	ikWGDAGAEYVVESTGVFTTmEk	0.75	iTRAQ8plex (+304), iTRAQ8plex (+304), Oxidation (+16), iTRAQ8plex (+304)	14.17	39.0342	9.68		0	-1.131	-0.2846	-0.06167	0.5813	-0.937	0	0	0	1
T98G-04-SET-18-ALL RUNS-TANDEM	Glyceraldehyde-3-phosphate dehydrogenase OS=Homo sapiens OX=9606 GN=GAPDH PE=1 SV=3	G3P_HUMAN	true	true	true	iSWYDNEFGYSNR	0.79	iTRAQ8plex (+304)				0.69897	0	-2.593	-0.886	-1.037	-1.219	-2.373	0	1	0	0
T98G-04-SET-18-ALL RUNS-TANDEM	Glyceraldehyde-3-phosphate dehydrogenase OS=Homo sapiens OX=9606 GN=GAPDH PE=1 SV=3	G3P_HUMAN	true	true	true	lISWYDNEFGYSNR	0.19	iTRAQ8plex (+304)	1.7	39.4924	0		0	1.21	0.6103	0.9099	1.45	0.8476	0	17	0	0
T98G-04-SET-18-ALL RUNS-TANDEM	Glyceraldehyde-3-phosphate dehydrogenase OS=Homo sapiens OX=9606 GN=GAPDH PE=1 SV=3	G3P_HUMAN	true	true	true	lISWYDnEFGYSNR	0.22	iTRAQ8plex (+304), Deamidated (+1)	10.45	39.5357	3.96		0	1.117	0.5972	1.296	1.715	1.288	0	12	0	0
T98G-04-SET-18-ALL RUNS-TANDEM	Glyceraldehyde-3-phosphate dehydrogenase OS=Homo sapiens OX=9606 GN=GAPDH PE=1 SV=3	G3P_HUMAN	true	true	true	lISWYDNEFGySNR	0.94	iTRAQ8plex (+304), iTRAQ8plex (+304)	22.77	39.5497	6.54		0	1.336	0.408	0.8615	1.767	1.301	0	0	2	0
T98G-04-SET-18-ALL RUNS-TANDEM	Glyceraldehyde-3-phosphate dehydrogenase OS=Homo sapiens OX=9606 GN=GAPDH PE=1 SV=3	G3P_HUMAN	true	true	true	lISWYDnEFGySNR	0.9	iTRAQ8plex (+304), Deamidated (+1), iTRAQ8plex (+304)	22.7	39.5598	1.76		0	0.9889	0.2614	0.5596	1.461	0.8289	0	0	3	0
T98G-04-SET-18-ALL RUNS-TANDEM	Glyceraldehyde-3-phosphate dehydrogenase OS=Homo sapiens OX=9606 GN=GAPDH PE=1 SV=3	G3P_HUMAN	true	true	true	lVINGNPITIFQER	0.91	iTRAQ8plex (+304)	10.24	39.3561	0.28	1.25181	0	0.8771	0.6521	-0.341	0.5682	0.1793	0	1	0	0
T98G-04-SET-18-ALL RUNS-TANDEM	Glyceraldehyde-3-phosphate dehydrogenase OS=Homo sapiens OX=9606 GN=GAPDH PE=1 SV=3	G3P_HUMAN	true	true	true	lVInGNPITIFQER	1	iTRAQ8plex (+304), Deamidated (+1)	9.09	39.4394	2.13	1.06048	0	0.04936	0.1282	-1.548	-1.757	-2.039	0	56	4	0
T98G-04-SET-18-ALL RUNS-TANDEM	Glyceraldehyde-3-phosphate dehydrogenase OS=Homo sapiens OX=9606 GN=GAPDH PE=1 SV=3	G3P_HUMAN	true	true	true	lVINGnPITIFQER	1	iTRAQ8plex (+304), Deamidated (+1)	50.81	39.4399	2.03	2.56864	0	0.2288	0.03332	-0.9601	-1.638	-2.001	0	1	0	0
T98G-04-SET-18-ALL RUNS-TANDEM	Glyceraldehyde-3-phosphate dehydrogenase OS=Homo sapiens OX=9606 GN=GAPDH PE=1 SV=3	G3P_HUMAN	true	true	true	lVInGnPITIFQER	1	iTRAQ8plex (+304), Deamidated (+1), Deamidated (+1)	30.62	39.4062	7.37	3.82391	0	0.002655	0.02228	-1.797	-2.498	-1.946	0	17	0	0
T98G-04-SET-18-ALL RUNS-TANDEM	Glyceraldehyde-3-phosphate dehydrogenase OS=Homo sapiens OX=9606 GN=GAPDH PE=1 SV=3	G3P_HUMAN	true	true	true	lVInGNPITIFqER	0.71	iTRAQ8plex (+304), Deamidated (+1), Deamidated (+1)	15.55	39.4275	-3.07		0	0.482	0.3896	-1.213	-1.829	-1.874	0	1	0	0
T98G-04-SET-18-ALL RUNS-TANDEM	Glyceraldehyde-3-phosphate dehydrogenase OS=Homo sapiens OX=9606 GN=GAPDH PE=1 SV=3	G3P_HUMAN	true	true	true	lVINGNPITIFQERD	1	iTRAQ8plex (+304)				2.19382	0	Value Missing	-0.4246	-0.02394	0.05735	-0.6521	0	1	0	0
T98G-04-SET-18-ALL RUNS-TANDEM	Glyceraldehyde-3-phosphate dehydrogenase OS=Homo sapiens OX=9606 GN=GAPDH PE=1 SV=3	G3P_HUMAN	true	true	true	lVInGNPITIFQERDPSk	0.26	iTRAQ8plex (+304), Deamidated (+1), iTRAQ8plex (+304)	10.13	39.1798	2.73		0	0.1645	0.2212	-0.1009	-0.3223	-0.2817	0	0	3	1
T98G-04-SET-18-ALL RUNS-TANDEM	Glyceraldehyde-3-phosphate dehydrogenase OS=Homo sapiens OX=9606 GN=GAPDH PE=1 SV=3	G3P_HUMAN	true	true	true	lVINGnPITIFQERDPSk	0.2	iTRAQ8plex (+304), Deamidated (+1), iTRAQ8plex (+304)	16.7	38.7011	0.32		0	-0.1604	-0.02652	-0.251	-0.2815	-0.6527	0	0	1	0
T98G-04-SET-18-ALL RUNS-TANDEM	Glyceraldehyde-3-phosphate dehydrogenase OS=Homo sapiens OX=9606 GN=GAPDH PE=1 SV=3	G3P_HUMAN	true	true	true	lVInGnPITIFQERDPSk	0.86	iTRAQ8plex (+304), Deamidated (+1), Deamidated (+1), iTRAQ8plex (+304)	20.99	39.3697	2.59		0	0.1948	0.1983	-0.1356	-0.1258	-0.3367	0	0	11	0
T98G-04-SET-18-ALL RUNS-TANDEM	Glyceraldehyde-3-phosphate dehydrogenase OS=Homo sapiens OX=9606 GN=GAPDH PE=1 SV=3	G3P_HUMAN	true	true	true	lVInGNPITIFqERDPSk	1	iTRAQ8plex (+304), Deamidated (+1), Deamidated (+1), iTRAQ8plex (+304)	28.76	39.3702	3.26	0.886057	0	0.06751	0.2961	-0.01935	-0.1635	-0.2529	0	0	18	0
T98G-04-SET-18-ALL RUNS-TANDEM	Glyceraldehyde-3-phosphate dehydrogenase OS=Homo sapiens OX=9606 GN=GAPDH PE=1 SV=3	G3P_HUMAN	true	true	true	lVINGnPITIFqERDPSk	0.96	iTRAQ8plex (+304), Deamidated (+1), Deamidated (+1), iTRAQ8plex (+304)	7.72	38.7846	0	1.56864	0	Value Missing	-0.3457	0.3619	-0.4598	-0.2558	0	0	1	0
T98G-04-SET-18-ALL RUNS-TANDEM	Glyceraldehyde-3-phosphate dehydrogenase OS=Homo sapiens OX=9606 GN=GAPDH PE=1 SV=3	G3P_HUMAN	true	true	true	rVIISAPSADAPMFVMGVNHEk	0.17	iTRAQ8plex (+304), iTRAQ8plex (+304)	5.72	39.0298	0.35		0	1.085	0.4744	0.1495	0.5289	0.1457	0	0	0	1
T98G-04-SET-18-ALL RUNS-TANDEM	Glyceraldehyde-3-phosphate dehydrogenase OS=Homo sapiens OX=9606 GN=GAPDH PE=1 SV=3	G3P_HUMAN	true	true	true	rVIISAPSADAPMFVMGVnHEk	0.81	iTRAQ8plex (+304), Deamidated (+1), iTRAQ8plex (+304)	21.99	39.0563	4.05		0	0.6399	-0.301	-3.912	-0.1176	-0.1676	0	0	0	1
T98G-04-SET-18-ALL RUNS-TANDEM	Glyceraldehyde-3-phosphate dehydrogenase OS=Homo sapiens OX=9606 GN=GAPDH PE=1 SV=3	G3P_HUMAN	true	true	true	vDIVAINDPFI	0.96	iTRAQ8plex (+304)				0.657577	0	Value Missing	-0.2737	-1.22	-0.8893	-0.7645	0	4	0	0
T98G-04-SET-18-ALL RUNS-TANDEM	Glyceraldehyde-3-phosphate dehydrogenase OS=Homo sapiens OX=9606 GN=GAPDH PE=1 SV=3	G3P_HUMAN	true	true	true	vDIVAINDPFIDL	1	iTRAQ8plex (+304)				1.82391	0	-0.4844	-0.05918	-0.239	-0.1824	-0.3952	0	8	0	0
T98G-04-SET-18-ALL RUNS-TANDEM	Glyceraldehyde-3-phosphate dehydrogenase OS=Homo sapiens OX=9606 GN=GAPDH PE=1 SV=3	G3P_HUMAN	true	true	true	vDIVAINDPFIDLNYM	1	iTRAQ8plex (+304)				2.52288	0	-1.249	0.6828	0.6051	0.03145	0.09314	0	15	0	0
T98G-04-SET-18-ALL RUNS-TANDEM	Glyceraldehyde-3-phosphate dehydrogenase OS=Homo sapiens OX=9606 GN=GAPDH PE=1 SV=3	G3P_HUMAN	true	true	true	vDIVAINDPFIDLNYMV	0.8	iTRAQ8plex (+304)				1.39794	0	Value Missing	Reference Missing	Reference Missing	Value Missing	-1.233	0	9	0	0
T98G-04-SET-18-ALL RUNS-TANDEM	Glyceraldehyde-3-phosphate dehydrogenase OS=Homo sapiens OX=9606 GN=GAPDH PE=1 SV=3	G3P_HUMAN	true	true	true	vIHDNFGIVEGLMTTV	1	iTRAQ8plex (+304)				2.50864	0	-0.2076	-0.107	0.1091	0.1596	-0.1779	0	14	0	0
T98G-04-SET-18-ALL RUNS-TANDEM	Glyceraldehyde-3-phosphate dehydrogenase OS=Homo sapiens OX=9606 GN=GAPDH PE=1 SV=3	G3P_HUMAN	true	true	true	vIHDNFGIVEGLMTTVH	1	iTRAQ8plex (+304)				2.63827	0	-0.2305	0.0452	-0.3185	-0.4077	-0.5786	0	2	16	0
T98G-04-SET-18-ALL RUNS-TANDEM	Glyceraldehyde-3-phosphate dehydrogenase OS=Homo sapiens OX=9606 GN=GAPDH PE=1 SV=3	G3P_HUMAN	true	true	true	vIHDNFGIVEGLMTTVHAITA	0.99	iTRAQ8plex (+304)				0.823909	0	-0.4434	-0.1229	-0.4157	0.0308	-0.5694	0	0	9	0
T98G-04-SET-18-ALL RUNS-TANDEM	Glyceraldehyde-3-phosphate dehydrogenase OS=Homo sapiens OX=9606 GN=GAPDH PE=1 SV=3	G3P_HUMAN	true	true	true	vIHDNFGIVEGLMTTVHAITATQk	1	iTRAQ8plex (+304), iTRAQ8plex (+304)	40.03	38.6917	30.8	0.443697	0	2.028	-0.07152	1.519	2.168	1.927	0	0	0	14
T98G-04-SET-18-ALL RUNS-TANDEM	Glyceraldehyde-3-phosphate dehydrogenase OS=Homo sapiens OX=9606 GN=GAPDH PE=1 SV=3	G3P_HUMAN	true	true	true	vIHDnFGIVEGLMTTVHAITATQk	1	iTRAQ8plex (+304), Deamidated (+1), iTRAQ8plex (+304)	46.38	38.947	5.48		0	1.556	-0.3115	1.204	2.073	1.684	0	0	0	22
T98G-04-SET-18-ALL RUNS-TANDEM	Glyceraldehyde-3-phosphate dehydrogenase OS=Homo sapiens OX=9606 GN=GAPDH PE=1 SV=3	G3P_HUMAN	true	true	true	vIHDNFGIVEGLmTTVHAITATQk	0.87	iTRAQ8plex (+304), Oxidation (+16), iTRAQ8plex (+304)	13.87	39.11	11.69		0	1.611	-0.0026	1.246	1.815	1.594	0	0	0	26
T98G-04-SET-18-ALL RUNS-TANDEM	Glyceraldehyde-3-phosphate dehydrogenase OS=Homo sapiens OX=9606 GN=GAPDH PE=1 SV=3	G3P_HUMAN	true	true	true	vIHDNFGIVEGLMTTVHAITATqk	1	iTRAQ8plex (+304), Deamidated (+1), iTRAQ8plex (+304)	51.04	39.058	3.24	2.45593	0	0.5025	-0.7599	0.6222	0.4692	1.285	0	0	0	2
T98G-04-SET-18-ALL RUNS-TANDEM	Glyceraldehyde-3-phosphate dehydrogenase OS=Homo sapiens OX=9606 GN=GAPDH PE=1 SV=3	G3P_HUMAN	true	true	true	vIHDnFGIVEGLmTTVHAITATQk	1	iTRAQ8plex (+304), Deamidated (+1), Oxidation (+16), iTRAQ8plex (+304)	42.17	38.8001	11.41		0	1.769	-0.04769	1.038	1.403	1.307	0	0	0	10
T98G-04-SET-18-ALL RUNS-TANDEM	Glyceraldehyde-3-phosphate dehydrogenase OS=Homo sapiens OX=9606 GN=GAPDH PE=1 SV=3	G3P_HUMAN	true	true	true	vIHDnFGIVEGLMTTVHAITATqk	0.79	iTRAQ8plex (+304), Deamidated (+1), Deamidated (+1), iTRAQ8plex (+304)	18.67	39.2028	4.9		No Values	No Values	No Values	Reference Missing	No Values	No Values	0	0	0	1
T98G-04-SET-18-ALL RUNS-TANDEM	Glyceraldehyde-3-phosphate dehydrogenase OS=Homo sapiens OX=9606 GN=GAPDH PE=1 SV=3	G3P_HUMAN	true	true	true	vIISAPSADAPMFVMGVNHEk	1	iTRAQ8plex (+304), iTRAQ8plex (+304)	32.87	39.3414	5.28	4.22185	0	-0.05346	0.07398	-0.175	-0.1823	-0.2644	0	0	9	0
T98G-04-SET-18-ALL RUNS-TANDEM	Glyceraldehyde-3-phosphate dehydrogenase OS=Homo sapiens OX=9606 GN=GAPDH PE=1 SV=3	G3P_HUMAN	true	true	true	vIISAPSADAPmFVMGVNHEk	1	iTRAQ8plex (+304), Oxidation (+16), iTRAQ8plex (+304)	31.89	39.2485	7.49	1.74473	0	0.6835	0.3836	-3.396	-0.04792	-0.3307	0	0	1	0
T98G-04-SET-18-ALL RUNS-TANDEM	Glyceraldehyde-3-phosphate dehydrogenase OS=Homo sapiens OX=9606 GN=GAPDH PE=1 SV=3	G3P_HUMAN	true	true	true	vIISAPSADAPMFVmGVNHEk	1	iTRAQ8plex (+304), Oxidation (+16), iTRAQ8plex (+304)	22.53	39.2998	2.06	2.76955	0	0.3287	-0.1047	0.3888	0.6727	0.2381	0	0	2	0
T98G-04-SET-18-ALL RUNS-TANDEM	Glyceraldehyde-3-phosphate dehydrogenase OS=Homo sapiens OX=9606 GN=GAPDH PE=1 SV=3	G3P_HUMAN	true	true	true	vIISAPSADAPMFVMGVnHEk	1	iTRAQ8plex (+304), Deamidated (+1), iTRAQ8plex (+304)	41.02	39.2891	5.94	3.49485	0	0.5432	0.3806	0.3165	0.7461	0.3614	0	0	9	0
T98G-04-SET-18-ALL RUNS-TANDEM	Glyceraldehyde-3-phosphate dehydrogenase OS=Homo sapiens OX=9606 GN=GAPDH PE=1 SV=3	G3P_HUMAN	true	true	true	vIISAPSADAPmFVmGVNHEk	1	iTRAQ8plex (+304), Oxidation (+16), Oxidation (+16), iTRAQ8plex (+304)	26.54	39.1222	16.94		0	0.3216	0.06899	-0.09704	Value Missing	-0.1977	0	0	2	0
T98G-04-SET-18-ALL RUNS-TANDEM	Glyceraldehyde-3-phosphate dehydrogenase OS=Homo sapiens OX=9606 GN=GAPDH PE=1 SV=3	G3P_HUMAN	true	true	true	vIISAPSADAPmFVMGVnHEk	0.97	iTRAQ8plex (+304), Oxidation (+16), Deamidated (+1), iTRAQ8plex (+304)	27.14	39.2366	8.31		0	-2.014	-0.4352	-0.2078	Value Missing	0.1485	0	0	1	0
T98G-04-SET-18-ALL RUNS-TANDEM	Glyceraldehyde-3-phosphate dehydrogenase OS=Homo sapiens OX=9606 GN=GAPDH PE=1 SV=3	G3P_HUMAN	true	true	true	vIPELnGk	0.2	iTRAQ8plex (+304), Deamidated (+1), iTRAQ8plex (+304)	15.78	38.4417	6.32		0	1.062	-0.3663	-0.2099	0.6359	0.3596	0	8	0	0
T98G-04-SET-18-ALL RUNS-TANDEM	Glyceraldehyde-3-phosphate dehydrogenase OS=Homo sapiens OX=9606 GN=GAPDH PE=1 SV=3	G3P_HUMAN	true	true	true	vIPELNGkLTGM	0.86	iTRAQ8plex (+304), iTRAQ8plex (+304)				1.09152	0	0.03624	0.7688	1.544	1.836	0.9671	0	1	0	0
T98G-04-SET-18-ALL RUNS-TANDEM	Glyceraldehyde-3-phosphate dehydrogenase OS=Homo sapiens OX=9606 GN=GAPDH PE=1 SV=3	G3P_HUMAN	true	true	true	vIPELnGkLTGMAFR	1	iTRAQ8plex (+304), Deamidated (+1), iTRAQ8plex (+304)	13.4	39.4275	3.35	1.95861	0	0.1796	0.6473	1.896	2.555	2.142	0	0	9	0
T98G-04-SET-18-ALL RUNS-TANDEM	Glyceraldehyde-3-phosphate dehydrogenase OS=Homo sapiens OX=9606 GN=GAPDH PE=1 SV=3	G3P_HUMAN	true	true	true	vIPELnGkLTGmAFR	0.15	iTRAQ8plex (+304), Deamidated (+1), iTRAQ8plex (+304), Oxidation (+16)	11.23	38.9911	0.87		No Values	No Values	Reference Missing	Reference Missing	Reference Missing	Reference Missing	0	0	1	0
T98G-04-SET-18-ALL RUNS-TANDEM	Glyceraldehyde-3-phosphate dehydrogenase OS=Homo sapiens OX=9606 GN=GAPDH PE=1 SV=3	G3P_HUMAN	true	true	true	vPTANVSVVDLTcR	1	iTRAQ8plex (+304), Carbamidomethyl (+57)	49.6	39.3857	10.7	1.69897	0	-0.0114	-0.1792	-0.4469	-0.4273	-0.4751	0	16	1	0
T98G-04-SET-18-ALL RUNS-TANDEM	Glyceraldehyde-3-phosphate dehydrogenase OS=Homo sapiens OX=9606 GN=GAPDH PE=1 SV=3	G3P_HUMAN	true	true	true	vPTAnVSVVDLTcR	1	iTRAQ8plex (+304), Deamidated (+1), Carbamidomethyl (+57)	34.05	39.3059	15.33	1.55284	0	0.005495	-0.2861	-0.6545	-0.727	-0.7626	0	7	0	0
T98G-04-SET-18-ALL RUNS-TANDEM	Glyceraldehyde-3-phosphate dehydrogenase OS=Homo sapiens OX=9606 GN=GAPDH PE=1 SV=3	G3P_HUMAN	true	true	true	vPTANVSVVDLTcRL	0.83	iTRAQ8plex (+304), Carbamidomethyl (+57)				0.721246	0	0.2	-0.1131	0.6725	0.9941	0.731	0	1	0	0
T98G-04-SET-18-ALL RUNS-TANDEM	Glyceraldehyde-3-phosphate dehydrogenase OS=Homo sapiens OX=9606 GN=GAPDH PE=1 SV=3	G3P_HUMAN	true	true	true	vVDLMAHMASk	1	iTRAQ8plex (+304), iTRAQ8plex (+304)	36.57	39.2023	28.82		0	0.8106	-0.7348	-1.441	-0.8464	-1.27	0	0	4	0
T98G-04-SET-18-ALL RUNS-TANDEM	Glyceraldehyde-3-phosphate dehydrogenase OS=Homo sapiens OX=9606 GN=GAPDH PE=1 SV=3	G3P_HUMAN	true	true	true	vVDLMAHmASk	0.39	iTRAQ8plex (+304), Oxidation (+16), iTRAQ8plex (+304)	11.98	39.4665	5.1		0	Value Missing	Value Missing	Value Missing	Value Missing	Value Missing	0	0	1	0
T98G-04-SET-18-ALL RUNS-TANDEM	Glyceraldehyde-3-phosphate dehydrogenase OS=Homo sapiens OX=9606 GN=GAPDH PE=1 SV=3	G3P_HUMAN	true	true	true	vVDLMAHMASkE	1	iTRAQ8plex (+304), iTRAQ8plex (+304)	41.49	39.5578	38.51	3.79588	0	0.2533	-0.158	0.3725	0.9572	0.5763	0	17	29	0
T98G-04-SET-18-ALL RUNS-TANDEM	Glyceraldehyde-3-phosphate dehydrogenase OS=Homo sapiens OX=9606 GN=GAPDH PE=1 SV=3	G3P_HUMAN	true	true	true	vVDLmAHMASkE	0.79	iTRAQ8plex (+304), Oxidation (+16), iTRAQ8plex (+304)	20.55	39.6614	1.1		0	0.9394	-0.2718	0.2741	0.9344	0.7203	0	0	2	0
T98G-04-SET-18-ALL RUNS-TANDEM	Glyceraldehyde-3-phosphate dehydrogenase OS=Homo sapiens OX=9606 GN=GAPDH PE=1 SV=3	G3P_HUMAN	true	true	true	vVDLMAHmASkE	0.98	iTRAQ8plex (+304), Oxidation (+16), iTRAQ8plex (+304)	27.45	39.6609	10.77		0	0.6306	-0.1321	0.3921	0.8715	0.7082	0	0	11	0
T98G-04-SET-18-ALL RUNS-TANDEM	Glyceraldehyde-3-phosphate dehydrogenase OS=Homo sapiens OX=9606 GN=GAPDH PE=1 SV=3	G3P_HUMAN	true	true	true	vVDLmAHmASkE	0.97	iTRAQ8plex (+304), Oxidation (+16), Oxidation (+16), iTRAQ8plex (+304)	22.41	39.6023	11.92		0	-0.6279	-0.5119	0.03142	0.3577	-0.2091	0	0	6	0
T98G-04-SET-18-ALL RUNS-TANDEM	Glyceraldehyde-3-phosphate dehydrogenase OS=Homo sapiens OX=9606 GN=GAPDH PE=1 SV=3	G3P_HUMAN	true	true	true	wGDAGAEYVVESTGVFTTMEk	1	iTRAQ8plex (+304), iTRAQ8plex (+304)	39.28	39.468	32.41	2.60206	0	-2.356	-0.09137	-0.3276	-0.4861	-0.1944	0	0	203	0
T98G-04-SET-18-ALL RUNS-TANDEM	Glyceraldehyde-3-phosphate dehydrogenase OS=Homo sapiens OX=9606 GN=GAPDH PE=1 SV=3	G3P_HUMAN	true	true	true	wGDAGAEyVVESTGVFTTMEk	0.38	iTRAQ8plex (+304), iTRAQ8plex (+304), iTRAQ8plex (+304)	9.2	39.3465	5.49		0	-0.529	0.298	0.2605	0.4862	0.1317	0	0	0	1
T98G-04-SET-18-ALL RUNS-TANDEM	Glyceraldehyde-3-phosphate dehydrogenase OS=Homo sapiens OX=9606 GN=GAPDH PE=1 SV=3	G3P_HUMAN	true	true	true	wGDAGAEYVVESTGVFTTmEk	0.11	iTRAQ8plex (+304), Oxidation (+16), iTRAQ8plex (+304)	4.55	39.3581	0.86		No Values	No Values	No Values	No Values	Reference Missing	No Values	0	0	1	0
T98G-04-SET-18-ALL RUNS-TANDEM	Pyruvate kinase PKM OS=Homo sapiens OX=9606 GN=PKM PE=1 SV=4	KPYM_HUMAN	true	true	true	aEGSDVANAVLDGADcIMLSGETAk	0.73	iTRAQ8plex (+304), Carbamidomethyl (+57), iTRAQ8plex (+304)	15.26	39.2174	6.41		No Values	No Values	No Values	No Values	No Values	No Values	0	0	3	0
T98G-04-SET-18-ALL RUNS-TANDEM	Pyruvate kinase PKM OS=Homo sapiens OX=9606 GN=PKM PE=1 SV=4	KPYM_HUMAN	true	true	true	aEGSDVAnAVLDGADcIMLSGETAk	1	iTRAQ8plex (+304), Deamidated (+1), Carbamidomethyl (+57), iTRAQ8plex (+304)	43.54	39.2788	10.57		0	0.2139	0.01579	-0.6603	-0.5724	-0.6532	0	0	0	1
T98G-04-SET-18-ALL RUNS-TANDEM	Pyruvate kinase PKM OS=Homo sapiens OX=9606 GN=PKM PE=1 SV=4	KPYM_HUMAN	true	true	true	aGkPVIcATQMLESMIk	1	iTRAQ8plex (+304), iTRAQ8plex (+304), Carbamidomethyl (+57), iTRAQ8plex (+304)	36.49	39.196	0.94	2.85387	0	0.9186	-0.2251	0.5956	0.9014	0.6761	0	0	13	2
T98G-04-SET-18-ALL RUNS-TANDEM	Pyruvate kinase PKM OS=Homo sapiens OX=9606 GN=PKM PE=1 SV=4	KPYM_HUMAN	true	true	true	aGkPVIcATqMLESMIk	1	iTRAQ8plex (+304), iTRAQ8plex (+304), Carbamidomethyl (+57), Deamidated (+1), iTRAQ8plex (+304)	47.8	39.2283	1.82	5.23657	0	1.116	-0.379	0.4701	0.6972	0.6653	0	0	13	0
T98G-04-SET-18-ALL RUNS-TANDEM	Pyruvate kinase PKM OS=Homo sapiens OX=9606 GN=PKM PE=1 SV=4	KPYM_HUMAN	true	true	true	aGkPVIcATQmLESMIk	1	iTRAQ8plex (+304), iTRAQ8plex (+304), Carbamidomethyl (+57), Oxidation (+16), iTRAQ8plex (+304)	37.82	38.9498	3.52	2.60206	0	Value Missing	Value Missing	0.446	-0.3846	0.4348	0	0	1	0
T98G-04-SET-18-ALL RUNS-TANDEM	Pyruvate kinase PKM OS=Homo sapiens OX=9606 GN=PKM PE=1 SV=4	KPYM_HUMAN	true	true	true	aGkPVIcATQMLESmIk	0.97	iTRAQ8plex (+304), iTRAQ8plex (+304), Carbamidomethyl (+57), Oxidation (+16), iTRAQ8plex (+304)	28.34	39.014	5.54		0	0.1	-0.7499	0.5128	0.04959	0.1725	0	0	7	0
T98G-04-SET-18-ALL RUNS-TANDEM	Pyruvate kinase PKM OS=Homo sapiens OX=9606 GN=PKM PE=1 SV=4	KPYM_HUMAN	true	true	true	aGkPVIcATqmLESMIk	1	iTRAQ8plex (+304), iTRAQ8plex (+304), Carbamidomethyl (+57), Deamidated (+1), Oxidation (+16), iTRAQ8plex (+304)	24.32	39.0189	2.1	1.5376	0	1.019	-0.173	1.035	0.9693	Value Missing	0	0	1	0
T98G-04-SET-18-ALL RUNS-TANDEM	Pyruvate kinase PKM OS=Homo sapiens OX=9606 GN=PKM PE=1 SV=4	KPYM_HUMAN	true	true	true	aGkPVIcATqMLESmIk	1	iTRAQ8plex (+304), iTRAQ8plex (+304), Carbamidomethyl (+57), Deamidated (+1), Oxidation (+16), iTRAQ8plex (+304)	49.69	39.3075	0.75	2.22915	0	1.047	0.01567	0.1307	0.6759	0.308	0	0	3	0
T98G-04-SET-18-ALL RUNS-TANDEM	Pyruvate kinase PKM OS=Homo sapiens OX=9606 GN=PKM PE=1 SV=4	KPYM_HUMAN	true	true	true	aGkPVIcATQmLESmIk	0.97	iTRAQ8plex (+304), iTRAQ8plex (+304), Carbamidomethyl (+57), Oxidation (+16), Oxidation (+16), iTRAQ8plex (+304)	22.85	39.0466	12.65		0	0.335	Value Missing	0.6691	Value Missing	0.7548	0	0	2	0
T98G-04-SET-18-ALL RUNS-TANDEM	Pyruvate kinase PKM OS=Homo sapiens OX=9606 GN=PKM PE=1 SV=4	KPYM_HUMAN	true	true	true	aGkPVIcATqmLESmIk	0.99	iTRAQ8plex (+304), iTRAQ8plex (+304), Carbamidomethyl (+57), Deamidated (+1), Oxidation (+16), Oxidation (+16), iTRAQ8plex (+304)	14.58	39.0714	0.97	0.886057	0	1.014	0.2115	0.9281	0.3399	0.387	0	0	1	0
T98G-04-SET-18-ALL RUNS-TANDEM	Pyruvate kinase PKM OS=Homo sapiens OX=9606 GN=PKM PE=1 SV=4	KPYM_HUMAN	true	true	true	cDENILWLDYk	1	Carbamidomethyl (+57), iTRAQ8plex (+304), iTRAQ8plex (+304)	17.54	39.3842	10.15	1.82391	0	0.3326	-0.1446	-0.3299	-0.288	-0.7819	0	2	0	0
T98G-04-SET-18-ALL RUNS-TANDEM	Pyruvate kinase PKM OS=Homo sapiens OX=9606 GN=PKM PE=1 SV=4	KPYM_HUMAN	true	true	true	eAEAAIYHLQLFEEL	0.96	iTRAQ8plex (+304)				0.69897	0	1.349	1.039	0.6339	1.299	0.4345	0	5	0	0
T98G-04-SET-18-ALL RUNS-TANDEM	Pyruvate kinase PKM OS=Homo sapiens OX=9606 GN=PKM PE=1 SV=4	KPYM_HUMAN	true	true	true	eAEAAIYHLQLFEELR	1	iTRAQ8plex (+304)	53.69	39.5487	12.35	4.88606	0	-0.09521	0.3993	-0.007795	-0.7216	0.176	0	0	9	0
T98G-04-SET-18-ALL RUNS-TANDEM	Pyruvate kinase PKM OS=Homo sapiens OX=9606 GN=PKM PE=1 SV=4	KPYM_HUMAN	true	true	true	eAEAAIYHLqLFEELR	0.86	iTRAQ8plex (+304), Deamidated (+1)	20.22	39.4275	11.97		0	Value Missing	Value Missing	Value Missing	Value Missing	Value Missing	0	0	3	0
T98G-04-SET-18-ALL RUNS-TANDEM	Pyruvate kinase PKM OS=Homo sapiens OX=9606 GN=PKM PE=1 SV=4	KPYM_HUMAN	true	true	true	eAEAAIYHLQLFEELRR	0.77	iTRAQ8plex (+304)	18.02	39.4473	6.42		0	0.4684	-0.01703	0.2362	0.5563	0.2453	0	0	11	16
T98G-04-SET-18-ALL RUNS-TANDEM	Pyruvate kinase PKM OS=Homo sapiens OX=9606 GN=PKM PE=1 SV=4	KPYM_HUMAN	true	true	true	eAEAAIYHLqLFEELRR	1	iTRAQ8plex (+304), Deamidated (+1)	28.21	39.4151	5.18	2.18709	0	0.6506	-0.07158	0.2478	0.6172	0.3386	0	0	9	4
T98G-04-SET-18-ALL RUNS-TANDEM	Pyruvate kinase PKM OS=Homo sapiens OX=9606 GN=PKM PE=1 SV=4	KPYM_HUMAN	true	true	true	fDEILEASDGIMVAR	1	iTRAQ8plex (+304)	18.77	39.6261	9.7	1.22185	0	-1.064	-0.5634	-0.2411	-1.104	-0.707	0	14	0	0
T98G-04-SET-18-ALL RUNS-TANDEM	Pyruvate kinase PKM OS=Homo sapiens OX=9606 GN=PKM PE=1 SV=4	KPYM_HUMAN	true	true	true	fDEILEASDGImVAR	0.11	iTRAQ8plex (+304), Oxidation (+16)	8.39	39.7063	0		0	1.106	2.408	3.056	3.496	1.131	0	1	0	0
T98G-04-SET-18-ALL RUNS-TANDEM	Pyruvate kinase PKM OS=Homo sapiens OX=9606 GN=PKM PE=1 SV=4	KPYM_HUMAN	true	true	true	fGVEQDVDMVFASF	1	iTRAQ8plex (+304)				4.11919	0	-1.893	-0.1511	0.06902	-0.2854	0.4302	0	15	0	0
T98G-04-SET-18-ALL RUNS-TANDEM	Pyruvate kinase PKM OS=Homo sapiens OX=9606 GN=PKM PE=1 SV=4	KPYM_HUMAN	true	true	true	fGVEQDVDMVFASFIR	1	iTRAQ8plex (+304)	56.9	39.4827	1.73	4.25964	0	0.6625	0.1235	0.5714	0.6986	0.7629	0	62	10	0
T98G-04-SET-18-ALL RUNS-TANDEM	Pyruvate kinase PKM OS=Homo sapiens OX=9606 GN=PKM PE=1 SV=4	KPYM_HUMAN	true	true	true	fGVEqDVDMVFASFIR	0.23	iTRAQ8plex (+304), Deamidated (+1)	10.75	39.4856	5.78		0	0.7628	0.05307	0.6812	1.124	0.809	0	38	4	0
T98G-04-SET-18-ALL RUNS-TANDEM	Pyruvate kinase PKM OS=Homo sapiens OX=9606 GN=PKM PE=1 SV=4	KPYM_HUMAN	true	true	true	fGVEQDVDmVFASFIR	1	iTRAQ8plex (+304), Oxidation (+16)	27.34	39.6261	4.53	3	0	-2.509	-3.665	0.7968	1.008	0.6047	0	5	0	0
T98G-04-SET-18-ALL RUNS-TANDEM	Pyruvate kinase PKM OS=Homo sapiens OX=9606 GN=PKM PE=1 SV=4	KPYM_HUMAN	true	true	true	fGVEqDVDmVFASFIR	0.57	iTRAQ8plex (+304), Deamidated (+1), Oxidation (+16)	5.02	39.6562	0.45	1	No Values	No Values	Reference Missing	No Values	No Values	No Values	0	1	0	0
T98G-04-SET-18-ALL RUNS-TANDEM	Pyruvate kinase PKM OS=Homo sapiens OX=9606 GN=PKM PE=1 SV=4	KPYM_HUMAN	true	true	true	gADFLVTEVENGGSLGSk	1	iTRAQ8plex (+304), iTRAQ8plex (+304)	26.88	39.4344	19.75	1.88606	0	-1.936	0.1678	-0.1677	Value Missing	-0.06856	0	0	1	0
T98G-04-SET-18-ALL RUNS-TANDEM	Pyruvate kinase PKM OS=Homo sapiens OX=9606 GN=PKM PE=1 SV=4	KPYM_HUMAN	true	true	true	gADFLVTEVEnGGSLGSk	1	iTRAQ8plex (+304), Deamidated (+1), iTRAQ8plex (+304)	54.56	39.541	22.46	5.4437	0	-0.5073	-0.0004257	-0.5917	-0.7294	-0.7082	0	23	21	0
T98G-04-SET-18-ALL RUNS-TANDEM	Pyruvate kinase PKM OS=Homo sapiens OX=9606 GN=PKM PE=1 SV=4	KPYM_HUMAN	true	true	true	gDLGIEIPAEk	1	iTRAQ8plex (+304), iTRAQ8plex (+304)	48.61	39.3425	36.78	3.40894	0	-0.04708	-0.1029	-0.1718	-0.3621	-0.188	0	19	3	0
T98G-04-SET-18-ALL RUNS-TANDEM	Pyruvate kinase PKM OS=Homo sapiens OX=9606 GN=PKM PE=1 SV=4	KPYM_HUMAN	true	true	true	gDYPLEAVR	0.08	iTRAQ8plex (+304)	7.27	38.6982	0.63		0	0.3759	-0.5506	-0.8634	-0.5023	-0.6709	0	5	0	0
T98G-04-SET-18-ALL RUNS-TANDEM	Pyruvate kinase PKM OS=Homo sapiens OX=9606 GN=PKM PE=1 SV=4	KPYM_HUMAN	true	true	true	gIFPVLckDPVQE	1	iTRAQ8plex (+304), Carbamidomethyl (+57), iTRAQ8plex (+304)				2.76955	0	-1.449	0.5758	-0.1861	-0.849	-0.4823	0	1	0	0
T98G-04-SET-18-ALL RUNS-TANDEM	Pyruvate kinase PKM OS=Homo sapiens OX=9606 GN=PKM PE=1 SV=4	KPYM_HUMAN	true	true	true	gIFPVLckDPVQEAWAEDVDLR	0.96	iTRAQ8plex (+304), Carbamidomethyl (+57), iTRAQ8plex (+304)	27.5	39.1376	0		0	-0.1791	0.06831	0.1376	0.3797	-0.3429	0	0	0	2
T98G-04-SET-18-ALL RUNS-TANDEM	Pyruvate kinase PKM OS=Homo sapiens OX=9606 GN=PKM PE=1 SV=4	KPYM_HUMAN	true	true	true	gVEQDVDMVFASFIR	0.95	iTRAQ8plex (+304)				0.79588	0	-1.39	-1.008	-1.446	-1.74	-1.698	0	17	0	0
T98G-04-SET-18-ALL RUNS-TANDEM	Pyruvate kinase PKM OS=Homo sapiens OX=9606 GN=PKM PE=1 SV=4	KPYM_HUMAN	true	true	true	gVNLPGAAVDLPAVSEk	1	iTRAQ8plex (+304), iTRAQ8plex (+304)	20.43	39.4231	15.72	1.72125	0	-0.5583	-0.6829	-1.54	-0.7354	-2.224	0	3	0	0
T98G-04-SET-18-ALL RUNS-TANDEM	Pyruvate kinase PKM OS=Homo sapiens OX=9606 GN=PKM PE=1 SV=4	KPYM_HUMAN	true	true	true	iTLDNAYMEk	1	iTRAQ8plex (+304), iTRAQ8plex (+304)	20.85	39.4121	9.05	1.79588	0	0.2919	-0.4171	-0.1575	-0.2621	-0.1527	0	3	0	0
T98G-04-SET-18-ALL RUNS-TANDEM	Pyruvate kinase PKM OS=Homo sapiens OX=9606 GN=PKM PE=1 SV=4	KPYM_HUMAN	true	true	true	iYVDDGLISLQVk	1	iTRAQ8plex (+304), iTRAQ8plex (+304)	43.31	39.5114	8.19	4.60206	0	0.0685	0.06305	0.13	0.3931	0.227	0	19	0	0
T98G-04-SET-18-ALL RUNS-TANDEM	Pyruvate kinase PKM OS=Homo sapiens OX=9606 GN=PKM PE=1 SV=4	KPYM_HUMAN	true	true	true	iYVDDGLISLqVk	1	iTRAQ8plex (+304), Deamidated (+1), iTRAQ8plex (+304)	22.9	39.5114	5.37	2.88606	0	-0.2225	-0.108	-0.1178	0.3208	-0.1928	0	7	0	0
T98G-04-SET-18-ALL RUNS-TANDEM	Pyruvate kinase PKM OS=Homo sapiens OX=9606 GN=PKM PE=1 SV=4	KPYM_HUMAN	true	true	true	kGVNLPGAAVDLPAVSEk	0.83	iTRAQ8plex (+304), iTRAQ8plex (+304), iTRAQ8plex (+304)	18.96	38.6463	10.95		0	-0.2014	-0.1007	-0.8379	-1.132	-1.272	0	0	6	0
T98G-04-SET-18-ALL RUNS-TANDEM	Pyruvate kinase PKM OS=Homo sapiens OX=9606 GN=PKM PE=1 SV=4	KPYM_HUMAN	true	true	true	kGVnLPGAAVDLPAVSEk	1	iTRAQ8plex (+304), iTRAQ8plex (+304), Deamidated (+1), iTRAQ8plex (+304)	35.05	38.6564	4.72	1.79588	0	0.4619	0.1942	-1.585	-0.7718	-1.401	0	0	2	0
T98G-04-SET-18-ALL RUNS-TANDEM	Pyruvate kinase PKM OS=Homo sapiens OX=9606 GN=PKM PE=1 SV=4	KPYM_HUMAN	true	true	true	kGVNLPGAAVDLPAVSEkDIQDLk	1	iTRAQ8plex (+304), iTRAQ8plex (+304), iTRAQ8plex (+304)				1.22915	0	-1.75	-0.1961	0.3951	-0.09472	0.008836	0	0	0	2
T98G-04-SET-18-ALL RUNS-TANDEM	Pyruvate kinase PKM OS=Homo sapiens OX=9606 GN=PKM PE=1 SV=4	KPYM_HUMAN	true	true	true	kGVnLPGAAVDLPAVSEkDIQDLk	0.97	iTRAQ8plex (+304), Deamidated (+1), iTRAQ8plex (+304), iTRAQ8plex (+304)				1.04096	0	0.4703	0.2874	0.445	0.2625	0.3572	0	0	0	1
T98G-04-SET-18-ALL RUNS-TANDEM	Pyruvate kinase PKM OS=Homo sapiens OX=9606 GN=PKM PE=1 SV=4	KPYM_HUMAN	true	true	true	lAPITSDPTEATAVGAVEASFk	1	iTRAQ8plex (+304), iTRAQ8plex (+304)	40.05	39.2752	30.47	1.22185	0	-0.5832	0.2001	0.01588	0.2203	-0.003668	0	0	66	0
T98G-04-SET-18-ALL RUNS-TANDEM	Pyruvate kinase PKM OS=Homo sapiens OX=9606 GN=PKM PE=1 SV=4	KPYM_HUMAN	true	true	true	lDIDSPPITAR	0.98	iTRAQ8plex (+304)	26.2	39.5866	13		0	0.04981	-0.1922	-0.1483	-0.03839	-0.1019	0	14	0	0
T98G-04-SET-18-ALL RUNS-TANDEM	Pyruvate kinase PKM OS=Homo sapiens OX=9606 GN=PKM PE=1 SV=4	KPYM_HUMAN	true	true	true	nTGIIcTIGPASR	1	iTRAQ8plex (+304), Carbamidomethyl (+57)	31.83	39.2361	14.57	3.24413	0	0.07868	-0.3458	-0.2583	-0.04488	-0.2437	0	5	0	0
T98G-04-SET-18-ALL RUNS-TANDEM	Pyruvate kinase PKM OS=Homo sapiens OX=9606 GN=PKM PE=1 SV=4	KPYM_HUMAN	true	true	true	qkGADFLVTEVEnGGSLGSk	1	iTRAQ8plex (+304), iTRAQ8plex (+304), Deamidated (+1), iTRAQ8plex (+304)	49.04	39.2947	5.84	3.3098	No Values	Reference Missing	Reference Missing	Reference Missing	Reference Missing	Reference Missing	0	0	2	0
T98G-04-SET-18-ALL RUNS-TANDEM	Pyruvate kinase PKM OS=Homo sapiens OX=9606 GN=PKM PE=1 SV=4	KPYM_HUMAN	true	true	true	rFDEILEASDGIMVAR	1	iTRAQ8plex (+304)	25.59	39.627	19.12		0	0.1396	0.03704	0.3073	0.2404	0.1166	0	2	28	0
T98G-04-SET-18-ALL RUNS-TANDEM	Pyruvate kinase PKM OS=Homo sapiens OX=9606 GN=PKM PE=1 SV=4	KPYM_HUMAN	true	true	true	rFDEILEASDGImVAR	0.24	iTRAQ8plex (+304), Oxidation (+16)	5.17	39.5847	-1.64		0	-0.3233	-0.5254	0.05008	0.6746	-0.3265	0	0	7	0
T98G-04-SET-18-ALL RUNS-TANDEM	Pyruvate kinase PKM OS=Homo sapiens OX=9606 GN=PKM PE=1 SV=4	KPYM_HUMAN	true	true	true	sVETLkEMIk	0.18	iTRAQ8plex (+304), iTRAQ8plex (+304), iTRAQ8plex (+304)	6.44	39.4087	1.68		0	1.028	-0.1213	2.114	2.736	2.081	0	0	1	0
T98G-04-SET-18-ALL RUNS-TANDEM	Pyruvate kinase PKM OS=Homo sapiens OX=9606 GN=PKM PE=1 SV=4	KPYM_HUMAN	true	true	true	tATESFASDPILYRPVAVALDTk	0.36	iTRAQ8plex (+304), iTRAQ8plex (+304)	13.09	39.0806	4.23		0	0.8785	0.6585	1.274	0.3781	1.129	0	0	0	4
T98G-04-SET-18-ALL RUNS-TANDEM	Pyruvate kinase PKM OS=Homo sapiens OX=9606 GN=PKM PE=1 SV=4	KPYM_HUMAN	true	true	true	tATESFASDPILYRPVAVALDTkGPEIR	0.46	iTRAQ8plex (+304), iTRAQ8plex (+304)	11.26	38.8178	8.02		0	-0.4719	0.04869	0.602	1.23	0.7489	0	0	0	1
T98G-04-SET-18-ALL RUNS-TANDEM	Endoplasmic reticulum chaperone BiP OS=Homo sapiens OX=9606 GN=HSPA5 PE=1 SV=2	BIP_HUMAN	true	true	true	akFEELNMDLFR	1	iTRAQ8plex (+304), iTRAQ8plex (+304)	24.78	39.4675	3.1	3.35655	0	1.004	0.246	1.979	0.7134	2.113	0	2	11	0
T98G-04-SET-18-ALL RUNS-TANDEM	Endoplasmic reticulum chaperone BiP OS=Homo sapiens OX=9606 GN=HSPA5 PE=1 SV=2	BIP_HUMAN	true	true	true	akFEELnMDLFR	0.31	iTRAQ8plex (+304), iTRAQ8plex (+304), Deamidated (+1)	15.56	39.3146	3.81		0	0.6429	0.7315	1.979	0.7894	1.969	0	0	4	0
T98G-04-SET-18-ALL RUNS-TANDEM	Endoplasmic reticulum chaperone BiP OS=Homo sapiens OX=9606 GN=HSPA5 PE=1 SV=2	BIP_HUMAN	true	true	true	akFEELNmDLFR	0.63	iTRAQ8plex (+304), iTRAQ8plex (+304), Oxidation (+16)	16.18	39.4517	4.73		0	0.7304	0.1388	1.803	0.5464	1.842	0	0	6	0
T98G-04-SET-18-ALL RUNS-TANDEM	Endoplasmic reticulum chaperone BiP OS=Homo sapiens OX=9606 GN=HSPA5 PE=1 SV=2	BIP_HUMAN	true	true	true	dAGTIAGLNVMR	1	iTRAQ8plex (+304)	41.98	38.6935	11.95	2.30103	0	0.7896	0.2282	1.121	0.1027	1.192	0	4	0	0
T98G-04-SET-18-ALL RUNS-TANDEM	Endoplasmic reticulum chaperone BiP OS=Homo sapiens OX=9606 GN=HSPA5 PE=1 SV=2	BIP_HUMAN	true	true	true	dAGTIAGLnVMR	1	iTRAQ8plex (+304), Deamidated (+1)	22.51	38.7326	1.62	1.56864	0	0.2102	-0.9551	0.8051	0.02063	1.064	0	5	0	0
T98G-04-SET-18-ALL RUNS-TANDEM	Endoplasmic reticulum chaperone BiP OS=Homo sapiens OX=9606 GN=HSPA5 PE=1 SV=2	BIP_HUMAN	true	true	true	dAGTIAGLNVmR	1	iTRAQ8plex (+304), Oxidation (+16)	40.98	39.0913	8.85	0.721246	0	0.3025	-0.3278	-0.05295	0.1119	1.021	0	3	0	0
T98G-04-SET-18-ALL RUNS-TANDEM	Endoplasmic reticulum chaperone BiP OS=Homo sapiens OX=9606 GN=HSPA5 PE=1 SV=2	BIP_HUMAN	true	true	true	dAGTIAGLnVmR	0.12	iTRAQ8plex (+304), Deamidated (+1), Oxidation (+16)	0.42	39.0913	0.42		0	0.003902	-4.323	0.4651	-0.4808	0.1677	0	2	0	0
T98G-04-SET-18-ALL RUNS-TANDEM	Endoplasmic reticulum chaperone BiP OS=Homo sapiens OX=9606 GN=HSPA5 PE=1 SV=2	BIP_HUMAN	true	true	true	dNHLLGTFDLTGIPPAPR	1	iTRAQ8plex (+304)	24.56	39.5971	21.73	1.76955	0	-0.246	0.1143	0.5635	0.3511	0.4492	0	4	83	0
T98G-04-SET-18-ALL RUNS-TANDEM	Endoplasmic reticulum chaperone BiP OS=Homo sapiens OX=9606 GN=HSPA5 PE=1 SV=2	BIP_HUMAN	true	true	true	dnHLLGTFDLTGIPPAPR	1	iTRAQ8plex (+304), Deamidated (+1)	48.23	39.6246	1.15	3.35655	0	0.3218	0.2549	0.291	0.05666	0.2985	0	0	8	0
T98G-04-SET-18-ALL RUNS-TANDEM	Endoplasmic reticulum chaperone BiP OS=Homo sapiens OX=9606 GN=HSPA5 PE=1 SV=2	BIP_HUMAN	true	true	true	eFFnGkEPSR	0.34	iTRAQ8plex (+304), Deamidated (+1), iTRAQ8plex (+304)	8.54	39.4191	1.93		0	1.629	0.06618	1.203	0.3437	1.46	0	0	3	0
T98G-04-SET-18-ALL RUNS-TANDEM	Endoplasmic reticulum chaperone BiP OS=Homo sapiens OX=9606 GN=HSPA5 PE=1 SV=2	BIP_HUMAN	true	true	true	eLEEIVQPIISk	1	iTRAQ8plex (+304), iTRAQ8plex (+304)	54.19	39.4206	19.64	2.72125	0	0.6035	0.5914	0.6268	-0.4617	0.5277	0	27	11	0
T98G-04-SET-18-ALL RUNS-TANDEM	Endoplasmic reticulum chaperone BiP OS=Homo sapiens OX=9606 GN=HSPA5 PE=1 SV=2	BIP_HUMAN	true	true	true	eLEEIVqPIISk	1	iTRAQ8plex (+304), Deamidated (+1), iTRAQ8plex (+304)	23.32	39.3003	4.01	1.56864	0	0.7427	0.6469	0.5934	-0.8982	0.4309	0	5	4	0
T98G-04-SET-18-ALL RUNS-TANDEM	Endoplasmic reticulum chaperone BiP OS=Homo sapiens OX=9606 GN=HSPA5 PE=1 SV=2	BIP_HUMAN	true	true	true	fAPEEISAMVLTk	0.99	iTRAQ8plex (+304), iTRAQ8plex (+304)				1.76955	0	-0.4609	-0.3655	0.0837	-0.8067	0.2943	0	4	0	0
T98G-04-SET-18-ALL RUNS-TANDEM	Endoplasmic reticulum chaperone BiP OS=Homo sapiens OX=9606 GN=HSPA5 PE=1 SV=2	BIP_HUMAN	true	true	true	fEELNMDLFR	0.35	iTRAQ8plex (+304)	8.93	39.0146	7.37		0	0.9794	0.3141	1.053	0.2972	1.389	0	17	0	0
T98G-04-SET-18-ALL RUNS-TANDEM	Endoplasmic reticulum chaperone BiP OS=Homo sapiens OX=9606 GN=HSPA5 PE=1 SV=2	BIP_HUMAN	true	true	true	fEELnMDLFR	1	iTRAQ8plex (+304), Deamidated (+1)	35.76	38.9856	1.05	3.04096	0	1.463	0.8077	1.51	0.5481	1.82	0	2	0	0
T98G-04-SET-18-ALL RUNS-TANDEM	Endoplasmic reticulum chaperone BiP OS=Homo sapiens OX=9606 GN=HSPA5 PE=1 SV=2	BIP_HUMAN	true	true	true	fEELNmDLFR	0.89	iTRAQ8plex (+304), Oxidation (+16)	21.46	39.1814	7.35		0	1.151	-1.854	0.6097	-0.3139	0.1283	0	2	0	0
T98G-04-SET-18-ALL RUNS-TANDEM	Endoplasmic reticulum chaperone BiP OS=Homo sapiens OX=9606 GN=HSPA5 PE=1 SV=2	BIP_HUMAN	true	true	true	iDTRNELESYAYSLk	0.29	iTRAQ8plex (+304), iTRAQ8plex (+304)	3.74	39.489	-1.91		0	Value Missing	0.6461	1.588	1.222	1.64	0	0	3	0
T98G-04-SET-18-ALL RUNS-TANDEM	Endoplasmic reticulum chaperone BiP OS=Homo sapiens OX=9606 GN=HSPA5 PE=1 SV=2	BIP_HUMAN	true	true	true	iEWLESHQDADIEDFk	0.98	iTRAQ8plex (+304), iTRAQ8plex (+304)	26.73	39.4689	12.39		0	0.4713	0.6259	0.05805	-0.6671	-0.1236	0	0	19	0
T98G-04-SET-18-ALL RUNS-TANDEM	Endoplasmic reticulum chaperone BiP OS=Homo sapiens OX=9606 GN=HSPA5 PE=1 SV=2	BIP_HUMAN	true	true	true	iEWLESHqDADIEDFk	1	iTRAQ8plex (+304), Deamidated (+1), iTRAQ8plex (+304)	28.03	39.4866	1.01	2.60206	0	0.3199	0.7924	0.03135	-1.013	0.2197	0	0	9	0
T98G-04-SET-18-ALL RUNS-TANDEM	Endoplasmic reticulum chaperone BiP OS=Homo sapiens OX=9606 GN=HSPA5 PE=1 SV=2	BIP_HUMAN	true	true	true	iEWLESHQDADIEDFkAk	0.63	iTRAQ8plex (+304), iTRAQ8plex (+304), iTRAQ8plex (+304)	16.38	39.2783	0.74		0	0.447	0.2815	1.659	0.1871	1.544	0	0	0	6
T98G-04-SET-18-ALL RUNS-TANDEM	Endoplasmic reticulum chaperone BiP OS=Homo sapiens OX=9606 GN=HSPA5 PE=1 SV=2	BIP_HUMAN	true	true	true	iEWLESHqDADIEDFkAk	0.71	iTRAQ8plex (+304), Deamidated (+1), iTRAQ8plex (+304), iTRAQ8plex (+304)	16.02	39.3536	5.01		0	0.3482	0.5286	1.636	0.5429	1.668	0	0	0	2
T98G-04-SET-18-ALL RUNS-TANDEM	Endoplasmic reticulum chaperone BiP OS=Homo sapiens OX=9606 GN=HSPA5 PE=1 SV=2	BIP_HUMAN	true	true	true	iINEPTAAAIAYGLDkR	0.19	iTRAQ8plex (+304), iTRAQ8plex (+304)	3.63	39.185	0		0	0.3219	0.5557	1.823	0.9034	1.757	0	0	20	0
T98G-04-SET-18-ALL RUNS-TANDEM	Endoplasmic reticulum chaperone BiP OS=Homo sapiens OX=9606 GN=HSPA5 PE=1 SV=2	BIP_HUMAN	true	true	true	iInEPTAAAIAYGLDkR	1	iTRAQ8plex (+304), Deamidated (+1), iTRAQ8plex (+304)	26.33	39.1153	0.04	1.56864	0	0.7395	0.3569	1.77	0.684	1.768	0	0	2	0
T98G-04-SET-18-ALL RUNS-TANDEM	Endoplasmic reticulum chaperone BiP OS=Homo sapiens OX=9606 GN=HSPA5 PE=1 SV=2	BIP_HUMAN	true	true	true	iTPSYVAFTPEGER	1	iTRAQ8plex (+304)	23.85	39.4002	19.89	3.82391	0	0.42	0.4348	0.9639	-0.1437	1.161	0	14	0	0
T98G-04-SET-18-ALL RUNS-TANDEM	Endoplasmic reticulum chaperone BiP OS=Homo sapiens OX=9606 GN=HSPA5 PE=1 SV=2	BIP_HUMAN	true	true	true	kELEEIVQPIISk	1	iTRAQ8plex (+304), iTRAQ8plex (+304), iTRAQ8plex (+304)	31.28	38.6741	24.2	1.55284	0	0.2842	0.2365	1.437	0.2704	1.274	0	0	12	0
T98G-04-SET-18-ALL RUNS-TANDEM	Endoplasmic reticulum chaperone BiP OS=Homo sapiens OX=9606 GN=HSPA5 PE=1 SV=2	BIP_HUMAN	true	true	true	kELEEIVqPIISk	0.28	iTRAQ8plex (+304), iTRAQ8plex (+304), Deamidated (+1), iTRAQ8plex (+304)	7.09	39.0779	3.14		0	-2.246	-0.565	-0.4881	0.2172	-0.5339	0	0	1	0
T98G-04-SET-18-ALL RUNS-TANDEM	Endoplasmic reticulum chaperone BiP OS=Homo sapiens OX=9606 GN=HSPA5 PE=1 SV=2	BIP_HUMAN	true	true	true	kkELEEIVQPIISk	1	iTRAQ8plex (+304), iTRAQ8plex (+304), iTRAQ8plex (+304)				1.22185	0	0.792	0.6326	1.616	0.7521	2.104	0	0	1	0
T98G-04-SET-18-ALL RUNS-TANDEM	Endoplasmic reticulum chaperone BiP OS=Homo sapiens OX=9606 GN=HSPA5 PE=1 SV=2	BIP_HUMAN	true	true	true	kSDIDEIVLVGGSTR	1	iTRAQ8plex (+304), iTRAQ8plex (+304)	35.49	39.5221	26.14	2.3279	0	0.5581	0.3957	0.7105	-0.239	0.8538	0	7	16	0
T98G-04-SET-18-ALL RUNS-TANDEM	Endoplasmic reticulum chaperone BiP OS=Homo sapiens OX=9606 GN=HSPA5 PE=1 SV=2	BIP_HUMAN	true	true	true	lYGSAGPPPTGEEDTAEkDEL	1	iTRAQ8plex (+304), iTRAQ8plex (+304)	36.97	39.3571	32.55	1.61979	No Values	No Values	No Values	Reference Missing	No Values	Reference Missing	0	0	1	0
T98G-04-SET-18-ALL RUNS-TANDEM	Endoplasmic reticulum chaperone BiP OS=Homo sapiens OX=9606 GN=HSPA5 PE=1 SV=2	BIP_HUMAN	true	true	true	mkETAEAYLGk	0.32	iTRAQ8plex (+304), iTRAQ8plex (+304), iTRAQ8plex (+304)	0.08	39.5231	-1.12		0	1.478	3.764	3.158	2.748	3.888	0	0	1	0
T98G-04-SET-18-ALL RUNS-TANDEM	Endoplasmic reticulum chaperone BiP OS=Homo sapiens OX=9606 GN=HSPA5 PE=1 SV=2	BIP_HUMAN	true	true	true	nELESYAYSLk	1	iTRAQ8plex (+304), iTRAQ8plex (+304)	39.56	39.4773	28.32	2.67778	0	0.3352	0.5725	1.03	-0.1565	1.114	0	17	3	0
T98G-04-SET-18-ALL RUNS-TANDEM	Endoplasmic reticulum chaperone BiP OS=Homo sapiens OX=9606 GN=HSPA5 PE=1 SV=2	BIP_HUMAN	true	true	true	nGRVEIIAnDQGNR	0.38	iTRAQ8plex (+304), Deamidated (+1)	6.72	39.4394	-1.34		0	-0.2927	-0.09344	0.01327	0.08128	0.5261	0	0	1	0
T98G-04-SET-18-ALL RUNS-TANDEM	Endoplasmic reticulum chaperone BiP OS=Homo sapiens OX=9606 GN=HSPA5 PE=1 SV=2	BIP_HUMAN	true	true	true	nQLTSNPENTVFDAk	0.94	iTRAQ8plex (+304), iTRAQ8plex (+304)	26.5	39.425	4.35		0	-0.3499	0.6817	0.9251	0.4805	1.049	0	2	2	0
T98G-04-SET-18-ALL RUNS-TANDEM	Endoplasmic reticulum chaperone BiP OS=Homo sapiens OX=9606 GN=HSPA5 PE=1 SV=2	BIP_HUMAN	true	true	true	nQLTSnPENTVFDAk	1	iTRAQ8plex (+304), Deamidated (+1), iTRAQ8plex (+304)	52.3	39.4983	4.3	4.85387	0	1.079	0.5263	0.8525	-0.646	1.316	0	3	1	0
T98G-04-SET-18-ALL RUNS-TANDEM	Endoplasmic reticulum chaperone BiP OS=Homo sapiens OX=9606 GN=HSPA5 PE=1 SV=2	BIP_HUMAN	true	true	true	sDIDEIVLVGGSTR	1	iTRAQ8plex (+304)	40.36	39.3606	21.92	3.27572	0	0.3416	0.2876	0.4677	-0.4137	0.3463	0	19	0	0
T98G-04-SET-18-ALL RUNS-TANDEM	Endoplasmic reticulum chaperone BiP OS=Homo sapiens OX=9606 GN=HSPA5 PE=1 SV=2	BIP_HUMAN	true	true	true	sQIFSTASDNQPTVTIk	0.85	iTRAQ8plex (+304), iTRAQ8plex (+304)	15.3	39.4861	10.4		0	-0.138	-0.03703	0.6136	-0.01268	0.3951	0	0	8	0
T98G-04-SET-18-ALL RUNS-TANDEM	Endoplasmic reticulum chaperone BiP OS=Homo sapiens OX=9606 GN=HSPA5 PE=1 SV=2	BIP_HUMAN	true	true	true	sQIFSTASDNqPTVTIk	1	iTRAQ8plex (+304), Deamidated (+1), iTRAQ8plex (+304)	39.08	39.525	0	2.4318	0	0.197	0.04308	0.5128	-0.03858	0.1221	0	0	1	0
T98G-04-SET-18-ALL RUNS-TANDEM	Endoplasmic reticulum chaperone BiP OS=Homo sapiens OX=9606 GN=HSPA5 PE=1 SV=2	BIP_HUMAN	true	true	true	tFAPEEISAMVLTk	1	iTRAQ8plex (+304), iTRAQ8plex (+304)	25.07	39.5497	17.37		0	0.7332	0.7628	1.623	0.4231	1.862	0	21	13	0
T98G-04-SET-18-ALL RUNS-TANDEM	Endoplasmic reticulum chaperone BiP OS=Homo sapiens OX=9606 GN=HSPA5 PE=1 SV=2	BIP_HUMAN	true	true	true	tFAPEEISAmVLTk	1	iTRAQ8plex (+304), Oxidation (+16), iTRAQ8plex (+304)	44.4	39.5226	39.31	3.60206	0	0.1638	0.4391	1.129	0.08602	1.044	0	11	6	0
T98G-04-SET-18-ALL RUNS-TANDEM	Endoplasmic reticulum chaperone BiP OS=Homo sapiens OX=9606 GN=HSPA5 PE=1 SV=2	BIP_HUMAN	true	true	true	tkPYIQVDIGGGQTk	1	iTRAQ8plex (+304), iTRAQ8plex (+304), iTRAQ8plex (+304)	21.83	38.9448	1.43	1	0	1.168	0.5669	0.08331	0.2498	0.6539	0	0	2	0
T98G-04-SET-18-ALL RUNS-TANDEM	Endoplasmic reticulum chaperone BiP OS=Homo sapiens OX=9606 GN=HSPA5 PE=1 SV=2	BIP_HUMAN	true	true	true	tkPYIqVDIGGGQTk	1	iTRAQ8plex (+304), iTRAQ8plex (+304), Deamidated (+1), iTRAQ8plex (+304)	25.79	39.2921	3.25	1.34679	0	-0.09427	0.07895	0.3761	-0.4554	0.2985	0	0	2	0
T98G-04-SET-18-ALL RUNS-TANDEM	Endoplasmic reticulum chaperone BiP OS=Homo sapiens OX=9606 GN=HSPA5 PE=1 SV=2	BIP_HUMAN	true	true	true	tWNDPSVQQDIk	1	iTRAQ8plex (+304), iTRAQ8plex (+304)	19.83	39.4399	3.07	1.67778	0	1.036	0.4995	0.9104	0.08202	1.324	0	1	0	0
T98G-04-SET-18-ALL RUNS-TANDEM	Endoplasmic reticulum chaperone BiP OS=Homo sapiens OX=9606 GN=HSPA5 PE=1 SV=2	BIP_HUMAN	true	true	true	vLEDSDLkkSDIDEIVLVGGSTR	0.98	iTRAQ8plex (+304), iTRAQ8plex (+304), iTRAQ8plex (+304)				0.886057	0	-0.2986	0.3189	2.631	1.767	2.747	0	0	0	2
T98G-04-SET-18-ALL RUNS-TANDEM	Endoplasmic reticulum chaperone BiP OS=Homo sapiens OX=9606 GN=HSPA5 PE=1 SV=2	BIP_HUMAN	true	true	true	vTHAVVTVPAYFNDA	1	iTRAQ8plex (+304)				1.48149	0	0.3514	-0.1958	0.1229	0.9037	-1.613	0	2	0	0
T98G-04-SET-18-ALL RUNS-TANDEM	Endoplasmic reticulum chaperone BiP OS=Homo sapiens OX=9606 GN=HSPA5 PE=1 SV=2	BIP_HUMAN	true	true	true	vTHAVVTVPAYFNDAQR	0.19	iTRAQ8plex (+304)	6.06	39.697	0		0	-0.01168	-0.07833	0.2761	0.3846	0.6426	0	0	5	0
T98G-04-SET-18-ALL RUNS-TANDEM	Tubulin beta chain OS=Homo sapiens OX=9606 GN=TUBB PE=1 SV=2	TBB5_HUMAN	true	true	true	aILVDLEPGTMDSVR	0.95	iTRAQ8plex (+304)	7.94	39.4458	0	0.638272	0	0.2668	0.2587	0.2089	0.4867	0.3347	0	25	0	0
T98G-04-SET-18-ALL RUNS-TANDEM	Tubulin beta chain OS=Homo sapiens OX=9606 GN=TUBB PE=1 SV=2	TBB5_HUMAN	true	true	true	aILVDLEPGTmDSVR	1	iTRAQ8plex (+304), Oxidation (+16)	29.05	39.5933	17.18	1.13668	0	0.4704	0.1858	0.1307	0.2021	0.1295	0	13	0	0
T98G-04-SET-18-ALL RUNS-TANDEM	Tubulin beta chain OS=Homo sapiens OX=9606 GN=TUBB PE=1 SV=2	TBB5_HUMAN	true	true	true	aLTVPELTQQVFD	0.98	iTRAQ8plex (+304)				1.48149	0	-0.576	-0.8385	0.09456	-1.161	-0.6482	0	4	0	0
T98G-04-SET-18-ALL RUNS-TANDEM	Tubulin beta chain OS=Homo sapiens OX=9606 GN=TUBB PE=1 SV=2	TBB5_HUMAN	true	true	true	aLTVPELTQQVFDAk	0.24	iTRAQ8plex (+304), iTRAQ8plex (+304)	5.28	39.426	0		0	0.07491	0.1328	0.2813	0.2956	0.2324	0	26	17	0
T98G-04-SET-18-ALL RUNS-TANDEM	Tubulin beta chain OS=Homo sapiens OX=9606 GN=TUBB PE=1 SV=2	TBB5_HUMAN	true	true	true	aLTVPELTqQVFDAk	0.98	iTRAQ8plex (+304), Deamidated (+1), iTRAQ8plex (+304)	31.6	39.2075	1.34		0	0.6086	0.3939	0.2878	0.3351	0.2991	0	0	3	0
T98G-04-SET-18-ALL RUNS-TANDEM	Tubulin beta chain OS=Homo sapiens OX=9606 GN=TUBB PE=1 SV=2	TBB5_HUMAN	true	true	true	aLTVPELTQqVFDAk	1	iTRAQ8plex (+304), Deamidated (+1), iTRAQ8plex (+304)	44.92	39.2226	8.43	0.958607	0	0.4013	0.3313	0.04187	0.2658	0.6223	0	3	3	0
T98G-04-SET-18-ALL RUNS-TANDEM	Tubulin beta chain OS=Homo sapiens OX=9606 GN=TUBB PE=1 SV=2	TBB5_HUMAN	true	true	true	fWEVISDEHGIDPTGTyHGDSDLQLDR	0.98	iTRAQ8plex (+304), iTRAQ8plex (+304)	24.53	38.7408	13.02		0	0.1047	0.1679	-0.04275	0.3311	0.3367	0	0	0	11
T98G-04-SET-18-ALL RUNS-TANDEM	Tubulin beta chain OS=Homo sapiens OX=9606 GN=TUBB PE=1 SV=2	TBB5_HUMAN	true	true	true	fWEVISDEHGIDPTGTyHGDSDLqLDR	1	iTRAQ8plex (+304), iTRAQ8plex (+304), Deamidated (+1)	30.48	38.7651	3.79	0.769551	0	0.07385	0.3636	-0.2836	0.5827	0.2484	0	0	0	6
T98G-04-SET-18-ALL RUNS-TANDEM	Tubulin beta chain OS=Homo sapiens OX=9606 GN=TUBB PE=1 SV=2	TBB5_HUMAN	true	true	true	iSVYYNEATGGk	0.99	iTRAQ8plex (+304), iTRAQ8plex (+304)	18.45	39.266	17.31		0	Value Missing	-0.5035	Value Missing	Value Missing	0.8448	0	1	0	0
T98G-04-SET-18-ALL RUNS-TANDEM	Tubulin beta chain OS=Homo sapiens OX=9606 GN=TUBB PE=1 SV=2	TBB5_HUMAN	true	true	true	mAVTFIGNSTAIQELFk	1	iTRAQ8plex (+304), iTRAQ8plex (+304)	37.07	39.4748	36.24	1	0	0.7711	-1.518	-3.478	-1.95	-2.227	0	0	2	0
T98G-04-SET-18-ALL RUNS-TANDEM	Tubulin beta chain OS=Homo sapiens OX=9606 GN=TUBB PE=1 SV=2	TBB5_HUMAN	true	true	true	mAVTFIGnSTAIQELFk	1	iTRAQ8plex (+304), Deamidated (+1), iTRAQ8plex (+304)	50.67	39.4488	12.92	2.04096	0	1.256	-1.497	-0.8941	-1.148	-1.175	0	0	1	0
T98G-04-SET-18-ALL RUNS-TANDEM	Tubulin beta chain OS=Homo sapiens OX=9606 GN=TUBB PE=1 SV=2	TBB5_HUMAN	true	true	true	mAVTFIGNSTAIQELFkR	0.6	iTRAQ8plex (+304), iTRAQ8plex (+304)	16.32	39.5794	0.5		0	0.5707	0.5777	0.6196	1.532	1.328	0	0	1	0
T98G-04-SET-18-ALL RUNS-TANDEM	Actin, cytoplasmic 1 OS=Homo sapiens OX=9606 GN=ACTB PE=1 SV=1	ACTB_HUMAN,ACTG_HUMAN	true	true	true	aVFPSIVGRPR	0.23	iTRAQ8plex (+304)	0.36	39.1418	0.36		0	-0.892	-0.7675	-0.1227	0.08536	0.2372	0	5	8	0
T98G-04-SET-18-ALL RUNS-TANDEM	Actin, cytoplasmic 1 OS=Homo sapiens OX=9606 GN=ACTB PE=1 SV=1	ACTB_HUMAN,ACTG_HUMAN	true	true	true	cPEALFQPSFL	0.88	Carbamidomethyl (+57), iTRAQ8plex (+304)				0.638272	No Values	No Values	No Values	No Values	No Values	No Values	0	1	0	0
T98G-04-SET-18-ALL RUNS-TANDEM	Actin, cytoplasmic 1 OS=Homo sapiens OX=9606 GN=ACTB PE=1 SV=1	ACTB_HUMAN,ACTG_HUMAN	true	true	true	dLTDYLMk	0.98	iTRAQ8plex (+304), iTRAQ8plex (+304)	38.12	39.0547	16.12		0	0.02649	0.1953	-0.08297	-0.3834	-0.2562	0	23	4	0
T98G-04-SET-18-ALL RUNS-TANDEM	Actin, cytoplasmic 1 OS=Homo sapiens OX=9606 GN=ACTB PE=1 SV=1	ACTB_HUMAN,ACTG_HUMAN	true	true	true	dLTDYLmk	0.98	iTRAQ8plex (+304), Oxidation (+16), iTRAQ8plex (+304)	41.58	39.1254	26.67		0	-0.0716	0.01208	-0.1784	-0.3943	-0.3989	0	12	0	0
T98G-04-SET-18-ALL RUNS-TANDEM	Actin, cytoplasmic 1 OS=Homo sapiens OX=9606 GN=ACTB PE=1 SV=1	ACTB_HUMAN,ACTG_HUMAN	true	true	true	eITALAPSTMk	1	iTRAQ8plex (+304), iTRAQ8plex (+304)	20.38	39.3937	12.66	1.07058	0	0.1028	-0.3968	-0.1917	0.05954	-0.02579	0	14	3	0
T98G-04-SET-18-ALL RUNS-TANDEM	Actin, cytoplasmic 1 OS=Homo sapiens OX=9606 GN=ACTB PE=1 SV=1	ACTB_HUMAN,ACTG_HUMAN	true	true	true	eITALAPSTmk	1	iTRAQ8plex (+304), Oxidation (+16), iTRAQ8plex (+304)	25.8	39.4325	17.02		0	0.6405	-0.3219	0.06851	0.284	0.2937	0	4	1	0
T98G-04-SET-18-ALL RUNS-TANDEM	Actin, cytoplasmic 1 OS=Homo sapiens OX=9606 GN=ACTB PE=1 SV=1	ACTB_HUMAN,ACTG_HUMAN	true	true	true	ekLcYVALDFEQEMATAASSSSLEk	1	iTRAQ8plex (+304), iTRAQ8plex (+304), Carbamidomethyl (+57), iTRAQ8plex (+304)	35.84	38.8457	30.55		0	-0.1666	-0.01948	0.6814	0.8708	0.4226	0	0	0	7
T98G-04-SET-18-ALL RUNS-TANDEM	Actin, cytoplasmic 1 OS=Homo sapiens OX=9606 GN=ACTB PE=1 SV=1	ACTB_HUMAN,ACTG_HUMAN	true	true	true	ekLcYVALDFEqEMATAASSSSLEk	0.73	iTRAQ8plex (+304), iTRAQ8plex (+304), Carbamidomethyl (+57), Deamidated (+1), iTRAQ8plex (+304)	15.32	38.9276	8		0	0.1899	0.2245	0.4285	0.03025	0.4075	0	0	0	2
T98G-04-SET-18-ALL RUNS-TANDEM	Actin, cytoplasmic 1 OS=Homo sapiens OX=9606 GN=ACTB PE=1 SV=1	ACTB_HUMAN,ACTG_HUMAN	true	true	true	fRcPEALFQPSFL	0.97	iTRAQ8plex (+304), Carbamidomethyl (+57)				1	No Values	No Values	Reference Missing	Reference Missing	Reference Missing	Reference Missing	0	1	0	0
T98G-04-SET-18-ALL RUNS-TANDEM	Actin, cytoplasmic 1 OS=Homo sapiens OX=9606 GN=ACTB PE=1 SV=1	ACTB_HUMAN,ACTG_HUMAN	true	true	true	gYSFTTTAER	1	iTRAQ8plex (+304)	28.07	38.3417	22.34	3.76955	0	0.7453	-0.5481	-0.1206	0.3731	0.05731	0	4	0	0
T98G-04-SET-18-ALL RUNS-TANDEM	Actin, cytoplasmic 1 OS=Homo sapiens OX=9606 GN=ACTB PE=1 SV=1	ACTB_HUMAN,ACTG_HUMAN	true	true	true	lcYVALDFEQEMATAASSSSLEk	0.32	iTRAQ8plex (+304), Carbamidomethyl (+57), iTRAQ8plex (+304)	6.64	39.2793	-1.75		0	0.5215	-0.1304	-0.03292	-0.1436	0.1528	0	0	9	10
T98G-04-SET-18-ALL RUNS-TANDEM	Actin, cytoplasmic 1 OS=Homo sapiens OX=9606 GN=ACTB PE=1 SV=1	ACTB_HUMAN,ACTG_HUMAN	true	true	true	lcyVALDFEQEMATAASSSSLEk	0.99	iTRAQ8plex (+304), Carbamidomethyl (+57), iTRAQ8plex (+304), iTRAQ8plex (+304)	34.37	39.1249	0		0	-3.348	0.7325	4.938	5.468	5.505	0	0	0	7
T98G-04-SET-18-ALL RUNS-TANDEM	Actin, cytoplasmic 1 OS=Homo sapiens OX=9606 GN=ACTB PE=1 SV=1	ACTB_HUMAN,ACTG_HUMAN	true	true	true	lcYVALDFEqEMATAASSSSLEk	0.44	iTRAQ8plex (+304), Carbamidomethyl (+57), Deamidated (+1), iTRAQ8plex (+304)	13.44	39.0677	0.34		0	-0.2373	-0.2691	-0.3747	0.2292	0.3282	0	0	1	3
T98G-04-SET-18-ALL RUNS-TANDEM	Actin, cytoplasmic 1 OS=Homo sapiens OX=9606 GN=ACTB PE=1 SV=1	ACTB_HUMAN,ACTG_HUMAN	true	true	true	lcyVALDFEqEMATAASSSSLEk	1	iTRAQ8plex (+304), Carbamidomethyl (+57), iTRAQ8plex (+304), Deamidated (+1), iTRAQ8plex (+304)	53.96	39.02	0.22	0.677781	0	0.06104	-0.101	-0.6129	-0.6249	-0.238	0	0	0	5
T98G-04-SET-18-ALL RUNS-TANDEM	Actin, cytoplasmic 1 OS=Homo sapiens OX=9606 GN=ACTB PE=1 SV=1	ACTB_HUMAN,ACTG_HUMAN	true	true	true	lDLAGRDLTDYLMk	0.99	iTRAQ8plex (+304), iTRAQ8plex (+304)	7.77	39.3646	5.42	1.14874	0	-0.4208	0.1923	1.785	2.03	1.719	0	2	16	0
T98G-04-SET-18-ALL RUNS-TANDEM	Actin, cytoplasmic 1 OS=Homo sapiens OX=9606 GN=ACTB PE=1 SV=1	ACTB_HUMAN,ACTG_HUMAN	true	true	true	lDLAGRDLTDYLmk	0.21	iTRAQ8plex (+304), Oxidation (+16), iTRAQ8plex (+304)	2.2	39.3807	0		0	0.2121	0.4126	1.546	1.488	1.585	0	0	1	0
T98G-04-SET-18-ALL RUNS-TANDEM	Actin, cytoplasmic 1 OS=Homo sapiens OX=9606 GN=ACTB PE=1 SV=1	ACTB_HUMAN,ACTG_HUMAN	true	true	true	sGDGVTHTVPIYEGYALPHAILR	1	iTRAQ8plex (+304)				1.69897	0	0.4387	-0.02849	-0.4027	-0.4573	-0.03177	0	0	4	0
T98G-04-SET-18-ALL RUNS-TANDEM	Actin, cytoplasmic 1 OS=Homo sapiens OX=9606 GN=ACTB PE=1 SV=1	ACTB_HUMAN,ACTG_HUMAN	true	true	true	sGGTTMYPGIADR	1	iTRAQ8plex (+304)				2.82391	0	-1.182	-0.7406	-1.357	-1.309	-1.447	0	1	0	0
T98G-04-SET-18-ALL RUNS-TANDEM	Actin, cytoplasmic 1 OS=Homo sapiens OX=9606 GN=ACTB PE=1 SV=1	ACTB_HUMAN,ACTG_HUMAN	true	true	true	sYELPDGQVITIGNER	1	iTRAQ8plex (+304)	8	39.4616	4.56	1.01773	0	-0.04288	0.05622	-0.08643	-0.02809	-0.2026	0	27	0	0
T98G-04-SET-18-ALL RUNS-TANDEM	Actin, cytoplasmic 1 OS=Homo sapiens OX=9606 GN=ACTB PE=1 SV=1	ACTB_HUMAN,ACTG_HUMAN	true	true	true	syELPDGQVITIGNER	0.91	iTRAQ8plex (+304), iTRAQ8plex (+304)	5.45	39.3606	4.14	0.920819	0	-0.3471	-0.2099	-0.3529	-0.4457	-0.2978	0	0	11	0
T98G-04-SET-18-ALL RUNS-TANDEM	Actin, cytoplasmic 1 OS=Homo sapiens OX=9606 GN=ACTB PE=1 SV=1	ACTB_HUMAN,ACTG_HUMAN	true	true	true	sYELPDGqVITIGNER	1	iTRAQ8plex (+304), Deamidated (+1)	54.43	39.4675	0.58	8.08619	0	-0.01763	0.04983	-0.1727	-0.1049	-0.1595	0	10	0	0
T98G-04-SET-18-ALL RUNS-TANDEM	Actin, cytoplasmic 1 OS=Homo sapiens OX=9606 GN=ACTB PE=1 SV=1	ACTB_HUMAN,ACTG_HUMAN	true	true	true	sYELPDGQVITIGnER	1	iTRAQ8plex (+304), Deamidated (+1)	42.3	39.491	11.71	2.95861	0	-0.09875	0.1773	0.0794	-0.2599	-0.2873	0	2	0	0
T98G-04-SET-18-ALL RUNS-TANDEM	Actin, cytoplasmic 1 OS=Homo sapiens OX=9606 GN=ACTB PE=1 SV=1	ACTB_HUMAN,ACTG_HUMAN	true	true	true	syELPDGqVITIGNER	1	iTRAQ8plex (+304), iTRAQ8plex (+304), Deamidated (+1)	26.81	39.4871	6.16	2.56864	0	0.1986	-0.2383	-0.2763	-0.2449	-0.5668	0	0	2	0
T98G-04-SET-18-ALL RUNS-TANDEM	Actin, cytoplasmic 1 OS=Homo sapiens OX=9606 GN=ACTB PE=1 SV=1	ACTB_HUMAN,ACTG_HUMAN	true	true	true	syELPDGQVITIGnER	0.99	iTRAQ8plex (+304), iTRAQ8plex (+304), Deamidated (+1)	18.47	39.2829	2.02	0.823909	0	Value Missing	0.3706	0.4567	0.8902	-0.4751	0	0	1	0
T98G-04-SET-18-ALL RUNS-TANDEM	Actin, cytoplasmic 1 OS=Homo sapiens OX=9606 GN=ACTB PE=1 SV=1	ACTB_HUMAN,ACTG_HUMAN	true	true	true	sYELPDGqVITIGnER	1	iTRAQ8plex (+304), Deamidated (+1), Deamidated (+1)	30.8	39.491	8.86	5.49485	0	0.6679	0.2746	-0.2743	0.5456	0.1077	0	1	0	0
T98G-04-SET-18-ALL RUNS-TANDEM	Actin, cytoplasmic 1 OS=Homo sapiens OX=9606 GN=ACTB PE=1 SV=1	ACTB_HUMAN,ACTG_HUMAN	true	true	true	tTGIVMDSGDGVTHTVPIYEGYALPHAILR	1	iTRAQ8plex (+304)	76.6	39.1651	68.12	1.40894	0	0.4863	0.5403	0.3312	1.182	0.7965	0	0	0	15
T98G-04-SET-18-ALL RUNS-TANDEM	Actin, cytoplasmic 1 OS=Homo sapiens OX=9606 GN=ACTB PE=1 SV=1	ACTB_HUMAN,ACTG_HUMAN	true	true	true	tTGIVmDSGDGVTHTVPIYEGYALPHAILR	1	iTRAQ8plex (+304), Oxidation (+16)	59.52	39.1635	49.4		0	0.2867	0.6877	0.3993	0.7163	0.4756	0	0	0	7
T98G-04-SET-18-ALL RUNS-TANDEM	Actin, cytoplasmic 1 OS=Homo sapiens OX=9606 GN=ACTB PE=1 SV=1	ACTB_HUMAN,ACTG_HUMAN	true	true	true	tTGIVMDSGDGVTHTVPIyEGYALPHAILR	1	iTRAQ8plex (+304), iTRAQ8plex (+304)	53.79	38.8218	9.11	0.60206	0	1.452	0.8119	1.165	0.8166	1.484	0	0	0	5
T98G-04-SET-18-ALL RUNS-TANDEM	Actin, cytoplasmic 1 OS=Homo sapiens OX=9606 GN=ACTB PE=1 SV=1	ACTB_HUMAN,ACTG_HUMAN	true	true	true	tTGIVMDSGDGVTHTVPIYEGyALPHAILR	0.3	iTRAQ8plex (+304), iTRAQ8plex (+304)	12.49	38.8474	4.64		0	0.9619	0.5958	0.8069	0.9113	0.8841	0	0	0	11
T98G-04-SET-18-ALL RUNS-TANDEM	Actin, cytoplasmic 1 OS=Homo sapiens OX=9606 GN=ACTB PE=1 SV=1	ACTB_HUMAN,ACTG_HUMAN	true	true	true	vAPEEHPVLLTEAPLNPk	1	iTRAQ8plex (+304), iTRAQ8plex (+304)	45.95	38.7887	10.36	1.76955	0	0.05716	-0.137	-0.1345	-0.07843	-0.06576	0	0	18	4
T98G-04-SET-18-ALL RUNS-TANDEM	Actin, cytoplasmic 1 OS=Homo sapiens OX=9606 GN=ACTB PE=1 SV=1	ACTB_HUMAN,ACTG_HUMAN	true	true	true	yELPDGQVITIGNER	1	iTRAQ8plex (+304)				3.35655	0	-0.1245	-0.222	-0.7391	Value Missing	Value Missing	0	1	0	0
T98G-04-SET-18-ALL RUNS-TANDEM	Actin, cytoplasmic 1 OS=Homo sapiens OX=9606 GN=ACTB PE=1 SV=1	ACTB_HUMAN,ACTG_HUMAN	true	true	true	ySVWIGGSILASLSTFQQmWISk	0.12	iTRAQ8plex (+304), Oxidation (+16), iTRAQ8plex (+304)	6.27	38.8024	-2.11		No Values	No Values	No Values	No Values	No Values	No Values	0	0	1	0
T98G-04-SET-18-ALL RUNS-TANDEM	Heat shock protein HSP 90-beta OS=Homo sapiens OX=9606 GN=HSP90AB1 PE=1 SV=4	HS90B_HUMAN	true	true	true	aLLFIPR	0.57	iTRAQ8plex (+304)	25.29	36.2521	11.28		0	0.886	0.5269	1.256	1.33	1.14	0	3	0	0
T98G-04-SET-18-ALL RUNS-TANDEM	Heat shock protein HSP 90-beta OS=Homo sapiens OX=9606 GN=HSP90AB1 PE=1 SV=4	HS90B_HUMAN	true	true	true	aLLSSGFSLEDPQTHSNR	0.99	iTRAQ8plex (+304)				1.72125	0	-1.444	-0.08388	-0.07263	-0.1016	-0.1256	0	0	4	0
T98G-04-SET-18-ALL RUNS-TANDEM	Heat shock protein HSP 90-beta OS=Homo sapiens OX=9606 GN=HSP90AB1 PE=1 SV=4	HS90B_HUMAN	true	true	true	dELIPEYLNFIR	0.91	iTRAQ8plex (+304)				1.01773	0	Value Missing	0.8135	0.296	0.2283	0.8604	0	1	0	0
T98G-04-SET-18-ALL RUNS-TANDEM	Heat shock protein HSP 90-beta OS=Homo sapiens OX=9606 GN=HSP90AB1 PE=1 SV=4	HS90B_HUMAN	true	true	true	eQVANSAFVER	1	iTRAQ8plex (+304)	34.04	39.1766	2.92	1.82391	0	0.9973	-0.1923	-0.07002	0.3239	0.177	0	2	0	0
T98G-04-SET-18-ALL RUNS-TANDEM	Heat shock protein HSP 90-beta OS=Homo sapiens OX=9606 GN=HSP90AB1 PE=1 SV=4	HS90B_HUMAN	true	true	true	hLEINPDHPIVETLR	0.95	iTRAQ8plex (+304)	23.66	39.5837	9.09		0	0.7969	0.3429	0.1667	0.1777	0.324	0	1	3	0
T98G-04-SET-18-ALL RUNS-TANDEM	Heat shock protein HSP 90-beta OS=Homo sapiens OX=9606 GN=HSP90AB1 PE=1 SV=4	HS90B_HUMAN	true	true	true	hLEInPDHPIVETLR	1	iTRAQ8plex (+304), Deamidated (+1)	34.85	39.6142	0.77	2.85387	0	0.6141	-0.06696	-0.2912	0.04542	-0.07282	0	0	1	0
T98G-04-SET-18-ALL RUNS-TANDEM	Heat shock protein HSP 90-beta OS=Homo sapiens OX=9606 GN=HSP90AB1 PE=1 SV=4	HS90B_HUMAN	true	true	true	iDIIPNPQER	0.55	iTRAQ8plex (+304)	16.97	39.0407	3.26		0	0.2165	-0.03944	0.01525	0.0205	-0.0185	0	18	0	0
T98G-04-SET-18-ALL RUNS-TANDEM	Heat shock protein HSP 90-beta OS=Homo sapiens OX=9606 GN=HSP90AB1 PE=1 SV=4	HS90B_HUMAN	true	true	true	iDIIPnPqER	0.2	iTRAQ8plex (+304), Deamidated (+1), Deamidated (+1)	2.75	39.3298	-0.28		0	0.05949	0.1569	-1.018	0.1621	-0.3232	0	1	0	0
T98G-04-SET-18-ALL RUNS-TANDEM	Heat shock protein HSP 90-beta OS=Homo sapiens OX=9606 GN=HSP90AB1 PE=1 SV=4	HS90B_HUMAN	true	true	true	kHLEINPDHPIVETLR	0.18	iTRAQ8plex (+304), iTRAQ8plex (+304)	1.5	39.0439	0		0	1.333	0.133	0.3552	0.4801	0.4395	0	0	0	1
T98G-04-SET-18-ALL RUNS-TANDEM	Heat shock protein HSP 90-beta OS=Homo sapiens OX=9606 GN=HSP90AB1 PE=1 SV=4	HS90B_HUMAN	true	true	true	lLSSGFSLEDPQTHSNR	0.98	iTRAQ8plex (+304)				1.22185	0	0.2885	-0.02559	0.231	0.3331	0.03086	0	0	1	0
T98G-04-SET-18-ALL RUNS-TANDEM	Heat shock protein HSP 90-beta OS=Homo sapiens OX=9606 GN=HSP90AB1 PE=1 SV=4	HS90B_HUMAN	true	true	true	nPDDITQEEYGEFYk	0.34	iTRAQ8plex (+304), iTRAQ8plex (+304)	13.64	39.5153	5.17		0	-2.638	-0.215	-4.261	0.01647	-0.03858	0	0	1	0
T98G-04-SET-18-ALL RUNS-TANDEM	Heat shock protein HSP 90-beta OS=Homo sapiens OX=9606 GN=HSP90AB1 PE=1 SV=4	HS90B_HUMAN	true	true	true	nPDDITqEEYGEFYk	0.43	iTRAQ8plex (+304), Deamidated (+1), iTRAQ8plex (+304)	13.92	39.5173	7.6		0	1.221	Value Missing	0.03856	0.1148	0.2327	0	0	1	0
T98G-04-SET-18-ALL RUNS-TANDEM	Heat shock protein HSP 90-beta OS=Homo sapiens OX=9606 GN=HSP90AB1 PE=1 SV=4	HS90B_HUMAN	true	true	true	rAPFDLFENk	0.39	iTRAQ8plex (+304), iTRAQ8plex (+304)	9.15	39.3349	7.3		0	-3.346	0.03985	-0.1886	-0.09514	0.03149	0	0	1	0
T98G-04-SET-18-ALL RUNS-TANDEM	Heat shock protein HSP 90-beta OS=Homo sapiens OX=9606 GN=HSP90AB1 PE=1 SV=4	HS90B_HUMAN	true	true	true	rVFIMDScDELIPEYLNFIR	1	iTRAQ8plex (+304), Carbamidomethyl (+57)	18.71	39.3085	3.7	1.40894	0	-1.123	-1.345	-0.2461	-0.5737	-1.463	0	0	2	0
T98G-04-SET-18-ALL RUNS-TANDEM	Heat shock protein HSP 90-beta OS=Homo sapiens OX=9606 GN=HSP90AB1 PE=1 SV=4	HS90B_HUMAN	true	true	true	scDELIPEYLNFIR	1	iTRAQ8plex (+304), Carbamidomethyl (+57)				1.31876	0	-0.6336	0.269	0.1577	-0.3214	-0.5206	0	2	0	0
T98G-04-SET-18-ALL RUNS-TANDEM	Heat shock protein HSP 90-beta OS=Homo sapiens OX=9606 GN=HSP90AB1 PE=1 SV=4	HS90B_HUMAN	true	true	true	sIYYITGESk	0.98	iTRAQ8plex (+304), iTRAQ8plex (+304)	16.33	39.427	15.54		0	0.9555	0.08749	-0.4701	0.1494	0.391	0	2	0	0
T98G-04-SET-18-ALL RUNS-TANDEM	Heat shock protein HSP 90-beta OS=Homo sapiens OX=9606 GN=HSP90AB1 PE=1 SV=4	HS90B_HUMAN	true	true	true	vFIMDScDELIPEYLNFIR	1	iTRAQ8plex (+304), Carbamidomethyl (+57)	23.58	39.3293	3.01	1.85387	0	Value Missing	-0.7588	-0.6678	-0.08412	-0.8061	0	0	3	0
T98G-04-SET-18-ALL RUNS-TANDEM	Tubulin alpha-1B chain OS=Homo sapiens OX=9606 GN=TUBA1B PE=1 SV=1	TBA1B_HUMAN	true	true	true	aVcMLSNTTAIAEAWAR	1	iTRAQ8plex (+304), Carbamidomethyl (+57)	12.35	39.6605	0.82	2.74473	0	0.9061	0.7197	0.628	0.4226	0.6972	0	4	0	0
T98G-04-SET-18-ALL RUNS-TANDEM	Tubulin alpha-1B chain OS=Homo sapiens OX=9606 GN=TUBA1B PE=1 SV=1	TBA1B_HUMAN	true	true	true	aVcMLSnTTAIAEAWAR	1	iTRAQ8plex (+304), Carbamidomethyl (+57), Deamidated (+1)	58.78	39.6142	10.49	5.76955	0	0.007444	4.409	4.282	5.408	5.079	0	3	0	0
T98G-04-SET-18-ALL RUNS-TANDEM	Tubulin alpha-1B chain OS=Homo sapiens OX=9606 GN=TUBA1B PE=1 SV=1	TBA1B_HUMAN	true	true	true	aVFVDLEPTVIDEVR	1	iTRAQ8plex (+304)	47.28	39.5506	35.66	4.74473	0	0.05741	0.1071	0.05	0.09952	-0.0556	0	59	0	0
T98G-04-SET-18-ALL RUNS-TANDEM	Tubulin alpha-1B chain OS=Homo sapiens OX=9606 GN=TUBA1B PE=1 SV=1	TBA1B_HUMAN	true	true	true	dLEPTVIDEVR	0.99	iTRAQ8plex (+304)				1.39794	0	-0.6413	0.1507	-0.323	-0.3012	-0.2213	0	1	0	0
T98G-04-SET-18-ALL RUNS-TANDEM	Tubulin alpha-1B chain OS=Homo sapiens OX=9606 GN=TUBA1B PE=1 SV=1	TBA1B_HUMAN	true	true	true	dVNAAIATIk	0.92	iTRAQ8plex (+304), iTRAQ8plex (+304)	19.07	39.1545	12.98		0	0.1343	-0.4292	-0.1473	0.288	-0.009574	0	14	3	0
T98G-04-SET-18-ALL RUNS-TANDEM	Tubulin alpha-1B chain OS=Homo sapiens OX=9606 GN=TUBA1B PE=1 SV=1	TBA1B_HUMAN	true	true	true	dVnAAIATIk	1	iTRAQ8plex (+304), Deamidated (+1), iTRAQ8plex (+304)	30.45	39.1132	12.99	1.14874	0	0.4176	-0.202	-0.2122	0.4198	0.201	0	1	0	0
T98G-04-SET-18-ALL RUNS-TANDEM	Tubulin alpha-1B chain OS=Homo sapiens OX=9606 GN=TUBA1B PE=1 SV=1	TBA1B_HUMAN	true	true	true	eIIDLVLDR	1	iTRAQ8plex (+304)	28.59	38.6812	7.26	1.08092	0	0.2669	-0.1932	-0.9576	-1.084	-1.206	0	25	0	0
T98G-04-SET-18-ALL RUNS-TANDEM	Tubulin alpha-1B chain OS=Homo sapiens OX=9606 GN=TUBA1B PE=1 SV=1	TBA1B_HUMAN	true	true	true	eIIDLVLDRI	0.95	iTRAQ8plex (+304)				1.13077	0	-1.315	0.614	0.1513	-0.06154	-0.5032	0	3	0	0
T98G-04-SET-18-ALL RUNS-TANDEM	Tubulin alpha-1B chain OS=Homo sapiens OX=9606 GN=TUBA1B PE=1 SV=1	TBA1B_HUMAN	true	true	true	fDGALNVDLTEFQTNLVPYPR	1	iTRAQ8plex (+304)	62.89	39.3932	1.85	3.88606	0	Value Missing	Value Missing	-1.223	-0.2593	-0.1519	0	0	1	0
T98G-04-SET-18-ALL RUNS-TANDEM	Tubulin alpha-1B chain OS=Homo sapiens OX=9606 GN=TUBA1B PE=1 SV=1	TBA1B_HUMAN	true	true	true	fDGALNVDLTEFQTnLVPYPR	1	iTRAQ8plex (+304), Deamidated (+1)	45.49	39.426	5.22	4.16749	0	0.1403	-1.009	-0.00616	Value Missing	0.03899	0	0	1	0
T98G-04-SET-18-ALL RUNS-TANDEM	Tubulin alpha-1B chain OS=Homo sapiens OX=9606 GN=TUBA1B PE=1 SV=1	TBA1B_HUMAN	true	true	true	fVDLEPTVIDEVR	1	iTRAQ8plex (+304)				2.05552	0	-1.189	-1.59	-1.519	-2.117	-1.556	0	2	0	0
T98G-04-SET-18-ALL RUNS-TANDEM	Tubulin alpha-1B chain OS=Homo sapiens OX=9606 GN=TUBA1B PE=1 SV=1	TBA1B_HUMAN	true	true	true	gGGTGSGFTSLLMER	1	iTRAQ8plex (+304)				4.23657	0	-0.359	-0.003084	-0.1392	-0.2527	-0.3317	0	2	0	0
T98G-04-SET-18-ALL RUNS-TANDEM	Tubulin alpha-1B chain OS=Homo sapiens OX=9606 GN=TUBA1B PE=1 SV=1	TBA1B_HUMAN	true	true	true	iHFPLATYAPVISAEk	1	iTRAQ8plex (+304), iTRAQ8plex (+304)	29.44	39.3141	25.63		0	0.1161	-0.2299	0.3346	0.8113	0.6501	0	4	26	0
T98G-04-SET-18-ALL RUNS-TANDEM	Tubulin alpha-1B chain OS=Homo sapiens OX=9606 GN=TUBA1B PE=1 SV=1	TBA1B_HUMAN	true	true	true	lISQIVSSITA	1	iTRAQ8plex (+304)				1.82391	0	Value Missing	-3.328	-3.231	Value Missing	Value Missing	0	3	0	0
T98G-04-SET-18-ALL RUNS-TANDEM	Tubulin alpha-1B chain OS=Homo sapiens OX=9606 GN=TUBA1B PE=1 SV=1	TBA1B_HUMAN	true	true	true	lISQIVSSITASL	0.99	iTRAQ8plex (+304)				1.14267	0	2.268	Value Missing	2.415	Value Missing	2.222	0	1	0	0
T98G-04-SET-18-ALL RUNS-TANDEM	Tubulin alpha-1B chain OS=Homo sapiens OX=9606 GN=TUBA1B PE=1 SV=1	TBA1B_HUMAN	true	true	true	lISQIVSSITASLR	0.57	iTRAQ8plex (+304)	16.64	39.1656	2.28		0	-2.282	-1.655	-0.4515	0.653	0.6134	0	2	0	0
T98G-04-SET-18-ALL RUNS-TANDEM	Tubulin alpha-1B chain OS=Homo sapiens OX=9606 GN=TUBA1B PE=1 SV=1	TBA1B_HUMAN	true	true	true	lNVDLTEFQTNLVPYPR	0.83	iTRAQ8plex (+304)				0.958607	0	-0.6453	-0.1335	0.1586	0.1092	-0.1356	0	12	0	0
T98G-04-SET-18-ALL RUNS-TANDEM	Tubulin alpha-1B chain OS=Homo sapiens OX=9606 GN=TUBA1B PE=1 SV=1	TBA1B_HUMAN	true	true	true	lTEFQTNLVPYPR	1	iTRAQ8plex (+304)				1.45593	0	-1.102	-0.08498	-0.4812	-0.5677	-0.332	0	2	0	0
T98G-04-SET-18-ALL RUNS-TANDEM	Tubulin alpha-1B chain OS=Homo sapiens OX=9606 GN=TUBA1B PE=1 SV=1	TBA1B_HUMAN	true	true	true	nLDIERPTYTNLNR	0.75	iTRAQ8plex (+304)	17.35	39.4576	3.81		0	0.6839	-0.09292	-0.1182	0.5286	0.3862	0	0	2	0
T98G-04-SET-18-ALL RUNS-TANDEM	Tubulin alpha-1B chain OS=Homo sapiens OX=9606 GN=TUBA1B PE=1 SV=1	TBA1B_HUMAN	true	true	true	nLDIERPTYTNLNR	0.18	Deamidated (+1), iTRAQ8plex (+304)	1.17	39.4567	0.05		0	0.5704	-0.3863	-0.07592	0.1202	0.1743	0	0	1	0
T98G-04-SET-18-ALL RUNS-TANDEM	Tubulin alpha-1B chain OS=Homo sapiens OX=9606 GN=TUBA1B PE=1 SV=1	TBA1B_HUMAN	true	true	true	qLFHPEQLITGk	0.75	iTRAQ8plex (+304), iTRAQ8plex (+304)	19.19	39.3611	0		0	-0.09637	-0.04776	-0.8012	-0.9623	-1.084	0	2	11	0
T98G-04-SET-18-ALL RUNS-TANDEM	Tubulin alpha-1B chain OS=Homo sapiens OX=9606 GN=TUBA1B PE=1 SV=1	TBA1B_HUMAN	true	true	true	qLFHPEqLITGk	0.9	iTRAQ8plex (+304), Deamidated (+1), iTRAQ8plex (+304)	26.97	39.0628	0		0	-0.003091	-2.621	-0.5226	-0.4877	-0.03628	0	0	2	0
T98G-04-SET-18-ALL RUNS-TANDEM	Tubulin alpha-1B chain OS=Homo sapiens OX=9606 GN=TUBA1B PE=1 SV=1	TBA1B_HUMAN	true	true	true	qLFHPEQLITGkEDAANNYAR	0.26	iTRAQ8plex (+304), iTRAQ8plex (+304)	4.5	39.4758	0		0	-0.3639	0.07067	0.7942	0.771	0.5182	0	0	0	2
T98G-04-SET-18-ALL RUNS-TANDEM	Tubulin alpha-1B chain OS=Homo sapiens OX=9606 GN=TUBA1B PE=1 SV=1	TBA1B_HUMAN	true	true	true	qLFHPEqLITGkEDAANNYAR	0.37	iTRAQ8plex (+304), Deamidated (+1), iTRAQ8plex (+304)	13.26	39.3687	2.69		0	0.2805	0.3638	0.828	0.9081	0.6207	0	0	0	2
T98G-04-SET-18-ALL RUNS-TANDEM	Tubulin alpha-1B chain OS=Homo sapiens OX=9606 GN=TUBA1B PE=1 SV=1	TBA1B_HUMAN	true	true	true	qLFHPEQLITGkEDAAnNYAR	0.98	iTRAQ8plex (+304), iTRAQ8plex (+304), Deamidated (+1)	30.54	39.5395	4.55		0	0.2247	0.5724	1.254	1.461	1.324	0	0	0	1
T98G-04-SET-18-ALL RUNS-TANDEM	Tubulin alpha-1B chain OS=Homo sapiens OX=9606 GN=TUBA1B PE=1 SV=1	TBA1B_HUMAN	true	true	true	qLFHPEQLITGkEDAANnYAR	0.12	iTRAQ8plex (+304), iTRAQ8plex (+304), Deamidated (+1)	8.98	39.094	-0.54		No Values	No Values	Reference Missing	Reference Missing	Reference Missing	Reference Missing	0	0	0	1
T98G-04-SET-18-ALL RUNS-TANDEM	Tubulin alpha-1B chain OS=Homo sapiens OX=9606 GN=TUBA1B PE=1 SV=1	TBA1B_HUMAN	true	true	true	sIQFVDWcPTGFk	1	iTRAQ8plex (+304), Carbamidomethyl (+57), iTRAQ8plex (+304)	36.91	39.709	23.08	4.18046	0	0.9856	0.3404	0.6025	0.4187	0.816	0	5	1	0
T98G-04-SET-18-ALL RUNS-TANDEM	Tubulin alpha-1B chain OS=Homo sapiens OX=9606 GN=TUBA1B PE=1 SV=1	TBA1B_HUMAN	true	true	true	tIGGGDDSFNTFFSETGAGk	1	iTRAQ8plex (+304), iTRAQ8plex (+304)	37.98	39.4944	34.82	1.69897	0	-0.2526	-0.2133	-0.1643	-1.034	-0.1144	0	0	8	0
T98G-04-SET-18-ALL RUNS-TANDEM	Tubulin alpha-1B chain OS=Homo sapiens OX=9606 GN=TUBA1B PE=1 SV=1	TBA1B_HUMAN	true	true	true	tIGGGDDSFnTFFSETGAGk	1	iTRAQ8plex (+304), Deamidated (+1), iTRAQ8plex (+304)	22.6	39.5192	0.55	1.72125	0	Value Missing	0.3572	-0.3584	1.199	Reference Missing	0	0	2	0
T98G-04-SET-18-ALL RUNS-TANDEM	Tubulin alpha-1B chain OS=Homo sapiens OX=9606 GN=TUBA1B PE=1 SV=1	TBA1B_HUMAN	true	true	true	vDLEPTVIDEVR	1	iTRAQ8plex (+304)				0.79588	0	-0.06135	0.1131	-0.9613	-0.9051	0.3757	0	1	0	0
T98G-04-SET-18-ALL RUNS-TANDEM	Tubulin alpha-1B chain OS=Homo sapiens OX=9606 GN=TUBA1B PE=1 SV=1	TBA1B_HUMAN	true	true	true	vFVDLEPTVIDEVR	1	iTRAQ8plex (+304)				2.63827	0	-0.793	-0.394	-0.529	-0.713	-0.9853	0	7	0	0
T98G-04-SET-18-ALL RUNS-TANDEM	Tubulin alpha-1B chain OS=Homo sapiens OX=9606 GN=TUBA1B PE=1 SV=1	TBA1B_HUMAN	true	true	true	vGINYQPPTVVPGGDLAk	1	iTRAQ8plex (+304), iTRAQ8plex (+304)	23.48	39.2681	19.81	1.36653	0	-0.2507	0.1975	-0.2463	-0.08911	0.07028	0	0	6	0
T98G-04-SET-18-ALL RUNS-TANDEM	Tubulin alpha-1B chain OS=Homo sapiens OX=9606 GN=TUBA1B PE=1 SV=1	TBA1B_HUMAN	true	true	true	vGINYqPPTVVPGGDLAk	0.31	iTRAQ8plex (+304), Deamidated (+1), iTRAQ8plex (+304)	11.14	39.1887	1.48		0	0.3978	0.4334	0.01848	0.1112	-0.1864	0	0	4	0
T98G-04-SET-18-ALL RUNS-TANDEM	60 kDa heat shock protein, mitochondrial OS=Homo sapiens OX=9606 GN=HSPD1 PE=1 SV=2	CH60_HUMAN	true	true	true	aAVEEGIVLGGGcALLR	1	iTRAQ8plex (+304), Carbamidomethyl (+57)	45.25	39.5289	42.93	3.00436	0	0.02687	0.6537	-1.575	0.5061	0.5993	0	2	0	0
T98G-04-SET-18-ALL RUNS-TANDEM	60 kDa heat shock protein, mitochondrial OS=Homo sapiens OX=9606 GN=HSPD1 PE=1 SV=2	CH60_HUMAN	true	true	true	aLMLQGVDLLADAVAV	1	iTRAQ8plex (+304)				2.74473	No Values	No Values	Reference Missing	Reference Missing	Reference Missing	No Values	0	2	0	0
T98G-04-SET-18-ALL RUNS-TANDEM	60 kDa heat shock protein, mitochondrial OS=Homo sapiens OX=9606 GN=HSPD1 PE=1 SV=2	CH60_HUMAN	true	true	true	aLMLQGVDLLADAVAVTMGPk	1	iTRAQ8plex (+304), iTRAQ8plex (+304)	92.13	39.2778	25.02	4.82391	0	1.879	-0.00768	1.342	2.312	1.485	0	0	15	0
T98G-04-SET-18-ALL RUNS-TANDEM	60 kDa heat shock protein, mitochondrial OS=Homo sapiens OX=9606 GN=HSPD1 PE=1 SV=2	CH60_HUMAN	true	true	true	aLMLqGVDLLADAVAVTMGPk	0.26	iTRAQ8plex (+304), Deamidated (+1), iTRAQ8plex (+304)	4.56	39.287	-1.02		0	0.6041	-1.119	-0.8104	-2.831	-0.2672	0	0	2	0
T98G-04-SET-18-ALL RUNS-TANDEM	60 kDa heat shock protein, mitochondrial OS=Homo sapiens OX=9606 GN=HSPD1 PE=1 SV=2	CH60_HUMAN	true	true	true	aLMLQGVDLLADAVAVTmGPk	0.95	iTRAQ8plex (+304), Oxidation (+16), iTRAQ8plex (+304)	27.62	38.8372	8.93		0	Value Missing	Reference Missing	Reference Missing	2.036	4.004	0	0	7	0
T98G-04-SET-18-ALL RUNS-TANDEM	60 kDa heat shock protein, mitochondrial OS=Homo sapiens OX=9606 GN=HSPD1 PE=1 SV=2	CH60_HUMAN	true	true	true	aLMLqGVDLLADAVAVTmGPk	1	iTRAQ8plex (+304), Deamidated (+1), Oxidation (+16), iTRAQ8plex (+304)	32.1	39.3465	1.39	0.657577	0	Value Missing	Value Missing	Value Missing	Value Missing	Value Missing	0	0	1	0
T98G-04-SET-18-ALL RUNS-TANDEM	60 kDa heat shock protein, mitochondrial OS=Homo sapiens OX=9606 GN=HSPD1 PE=1 SV=2	CH60_HUMAN	true	true	true	aLmLqGVDLLADAVAVTmGPk	0.14	iTRAQ8plex (+304), Oxidation (+16), Deamidated (+1), Oxidation (+16), iTRAQ8plex (+304)	13.55	38.8321	0.88		No Values	Reference Missing	No Values	No Values	Reference Missing	No Values	0	0	1	0
T98G-04-SET-18-ALL RUNS-TANDEM	60 kDa heat shock protein, mitochondrial OS=Homo sapiens OX=9606 GN=HSPD1 PE=1 SV=2	CH60_HUMAN	true	true	true	cEFQDAYVLLSEk	0.99	Carbamidomethyl (+57), iTRAQ8plex (+304), iTRAQ8plex (+304)	33.49	39.429	8.91		0	Value Missing	-0.8789	-1.84	-2.62	-0.7667	0	1	1	0
T98G-04-SET-18-ALL RUNS-TANDEM	60 kDa heat shock protein, mitochondrial OS=Homo sapiens OX=9606 GN=HSPD1 PE=1 SV=2	CH60_HUMAN	true	true	true	gVMLAVDAVIAEL	0.98	iTRAQ8plex (+304)				0.79588	0	Value Missing	Value Missing	Value Missing	Value Missing	Value Missing	0	1	0	0
T98G-04-SET-18-ALL RUNS-TANDEM	60 kDa heat shock protein, mitochondrial OS=Homo sapiens OX=9606 GN=HSPD1 PE=1 SV=2	CH60_HUMAN	true	true	true	gVMLAVDAVIAELk	1	iTRAQ8plex (+304), iTRAQ8plex (+304)	36	38.6368	23.05	1.4318	0	-1.08	-0.8237	-0.697	-1.079	-0.9065	0	5	10	0
T98G-04-SET-18-ALL RUNS-TANDEM	60 kDa heat shock protein, mitochondrial OS=Homo sapiens OX=9606 GN=HSPD1 PE=1 SV=2	CH60_HUMAN	true	true	true	gVMLAVDAVIAELkk	1	iTRAQ8plex (+304), iTRAQ8plex (+304), iTRAQ8plex (+304)	43.09	38.6964	38.91	1.95861	0	0.7489	-0.5188	0.387	0.8385	0.7958	0	0	21	7
T98G-04-SET-18-ALL RUNS-TANDEM	60 kDa heat shock protein, mitochondrial OS=Homo sapiens OX=9606 GN=HSPD1 PE=1 SV=2	CH60_HUMAN	true	true	true	gVmLAVDAVIAELkk	0.16	iTRAQ8plex (+304), Oxidation (+16), iTRAQ8plex (+304), iTRAQ8plex (+304)	7.79	38.9398	3.04		0	0.7768	-0.2494	0.462	0.6288	1.124	0	0	19	0
T98G-04-SET-18-ALL RUNS-TANDEM	60 kDa heat shock protein, mitochondrial OS=Homo sapiens OX=9606 GN=HSPD1 PE=1 SV=2	CH60_HUMAN	true	true	true	iGIEIIk	0.16	iTRAQ8plex (+304), iTRAQ8plex (+304)	17.95	38.3123	0		0	0.1303	-0.1168	-0.1684	-2.676	-0.2976	0	2	0	0
T98G-04-SET-18-ALL RUNS-TANDEM	60 kDa heat shock protein, mitochondrial OS=Homo sapiens OX=9606 GN=HSPD1 PE=1 SV=2	CH60_HUMAN	true	true	true	iQEIIEQLDVTTSEYEk	1	iTRAQ8plex (+304), iTRAQ8plex (+304)	14.44	39.3601	2.68	1.72125	0	-2.519	-0.07403	-1.411	-3.347	-2.172	0	0	21	0
T98G-04-SET-18-ALL RUNS-TANDEM	60 kDa heat shock protein, mitochondrial OS=Homo sapiens OX=9606 GN=HSPD1 PE=1 SV=2	CH60_HUMAN	true	true	true	iQEIIEqLDVTTSEYEk	1	iTRAQ8plex (+304), Deamidated (+1), iTRAQ8plex (+304)	53.7	39.2799	4.8	3.06048	0	0.1558	-0.4497	-4.451	-3.974	-4.371	0	0	7	0
T98G-04-SET-18-ALL RUNS-TANDEM	60 kDa heat shock protein, mitochondrial OS=Homo sapiens OX=9606 GN=HSPD1 PE=1 SV=2	CH60_HUMAN	true	true	true	iQEIIEQLDVTTSEYEkEk	1	iTRAQ8plex (+304), iTRAQ8plex (+304), iTRAQ8plex (+304)	34.52	39.0945	18.61		0	-0.2473	0.04922	0.1634	0.1453	-0.01921	0	0	0	13
T98G-04-SET-18-ALL RUNS-TANDEM	60 kDa heat shock protein, mitochondrial OS=Homo sapiens OX=9606 GN=HSPD1 PE=1 SV=2	CH60_HUMAN	true	true	true	iQEIIEqLDVTTSEYEkEk	0.96	iTRAQ8plex (+304), Deamidated (+1), iTRAQ8plex (+304), iTRAQ8plex (+304)	27.54	39.0569	1.63		0	0.2223	0.252	0.2829	0.3103	0.3389	0	0	0	1
T98G-04-SET-18-ALL RUNS-TANDEM	60 kDa heat shock protein, mitochondrial OS=Homo sapiens OX=9606 GN=HSPD1 PE=1 SV=2	CH60_HUMAN	true	true	true	iQEIIEQLDVTTSEyEkEk	0.76	iTRAQ8plex (+304), iTRAQ8plex (+304), iTRAQ8plex (+304), iTRAQ8plex (+304)	13.84	38.8156	10.04		0	-0.1857	-0.1833	0.1694	0.5942	0.1601	0	0	0	2
T98G-04-SET-18-ALL RUNS-TANDEM	60 kDa heat shock protein, mitochondrial OS=Homo sapiens OX=9606 GN=HSPD1 PE=1 SV=2	CH60_HUMAN	true	true	true	iQEIIEQLDVTTSEYEkEkLNER	0.97	iTRAQ8plex (+304), iTRAQ8plex (+304), iTRAQ8plex (+304)				0.420216	0	0.1505	0.08581	0.7457	1.24	0.6062	0	0	0	1
T98G-04-SET-18-ALL RUNS-TANDEM	60 kDa heat shock protein, mitochondrial OS=Homo sapiens OX=9606 GN=HSPD1 PE=1 SV=2	CH60_HUMAN	true	true	true	iSSIQSIVPALEIANA	0.89	iTRAQ8plex (+304)				0.853872	0	-0.7968	0.2714	0.2126	-0.1115	0.05786	0	20	0	0
T98G-04-SET-18-ALL RUNS-TANDEM	60 kDa heat shock protein, mitochondrial OS=Homo sapiens OX=9606 GN=HSPD1 PE=1 SV=2	CH60_HUMAN	true	true	true	iSSIQSIVPALEIANAHR	1	iTRAQ8plex (+304)	23.21	39.4665	7.92	0.958607	0	1.036	1.066	-0.5756	1.384	-1.069	0	0	1	0
T98G-04-SET-18-ALL RUNS-TANDEM	60 kDa heat shock protein, mitochondrial OS=Homo sapiens OX=9606 GN=HSPD1 PE=1 SV=2	CH60_HUMAN	true	true	true	iSSIQSIVPALEIAnAHR	0.93	iTRAQ8plex (+304), Deamidated (+1)	21	39.5173	10.16		No Values	Reference Missing	No Values	No Values	Reference Missing	Reference Missing	0	0	1	0
T98G-04-SET-18-ALL RUNS-TANDEM	60 kDa heat shock protein, mitochondrial OS=Homo sapiens OX=9606 GN=HSPD1 PE=1 SV=2	CH60_HUMAN	true	true	true	kPLVIIAEDVDGEALSTLVLNR	1	iTRAQ8plex (+304), iTRAQ8plex (+304)	29.76	38.5637	20.36	2.22185	0	-0.4418	0.1494	-0.1227	0.193	0.04309	0	0	21	1
T98G-04-SET-18-ALL RUNS-TANDEM	60 kDa heat shock protein, mitochondrial OS=Homo sapiens OX=9606 GN=HSPD1 PE=1 SV=2	CH60_HUMAN	true	true	true	mLQGVDLLADAVAVTMGPk	0.97	iTRAQ8plex (+304), iTRAQ8plex (+304)				1.37675	0	3.114	1.336	1.825	-0.7328	0.7553	0	0	3	0
T98G-04-SET-18-ALL RUNS-TANDEM	60 kDa heat shock protein, mitochondrial OS=Homo sapiens OX=9606 GN=HSPD1 PE=1 SV=2	CH60_HUMAN	true	true	true	tALLDAAGVASLLTTAEVVVTEIPkEEk	0.98	iTRAQ8plex (+304), iTRAQ8plex (+304), iTRAQ8plex (+304)	33.81	37.532	31.55		0	-1.331	0.02713	-0.8637	-0.4483	-1.589	0	0	0	1
T98G-04-SET-18-ALL RUNS-TANDEM	60 kDa heat shock protein, mitochondrial OS=Homo sapiens OX=9606 GN=HSPD1 PE=1 SV=2	CH60_HUMAN	true	true	true	tLNDELEIIEGMk	1	iTRAQ8plex (+304), iTRAQ8plex (+304)	62.98	39.5158	19.83	4.5376	0	0.4895	0.3937	-0.2051	-0.3158	-0.03884	0	13	0	0
T98G-04-SET-18-ALL RUNS-TANDEM	60 kDa heat shock protein, mitochondrial OS=Homo sapiens OX=9606 GN=HSPD1 PE=1 SV=2	CH60_HUMAN	true	true	true	tLNDELEIIEGmk	0.75	iTRAQ8plex (+304), Oxidation (+16), iTRAQ8plex (+304)	15.24	39.4807	8.86		0	1.075	0.03348	-4.722	-0.2972	-0.03087	0	2	2	0
T98G-04-SET-18-ALL RUNS-TANDEM	60 kDa heat shock protein, mitochondrial OS=Homo sapiens OX=9606 GN=HSPD1 PE=1 SV=2	CH60_HUMAN	true	true	true	tLNDELEIIEGMkFDR	1	iTRAQ8plex (+304), iTRAQ8plex (+304)	22.7	39.2298	8.87	0.677781	0	Value Missing	0.746	1.59	2.189	1.991	0	0	1	0
T98G-04-SET-18-ALL RUNS-TANDEM	60 kDa heat shock protein, mitochondrial OS=Homo sapiens OX=9606 GN=HSPD1 PE=1 SV=2	CH60_HUMAN	true	true	true	vGEVIVTkDDAMLLk	0.98	iTRAQ8plex (+304), iTRAQ8plex (+304), iTRAQ8plex (+304)	23.07	39.0617	14.56		0	-0.6256	0.1875	0.9061	1.224	1.027	0	0	8	0
T98G-04-SET-18-ALL RUNS-TANDEM	60 kDa heat shock protein, mitochondrial OS=Homo sapiens OX=9606 GN=HSPD1 PE=1 SV=2	CH60_HUMAN	true	true	true	vGEVIVTkDDAmLLk	0.18	iTRAQ8plex (+304), iTRAQ8plex (+304), Oxidation (+16), iTRAQ8plex (+304)	10.58	38.8156	2.66		0	-3.783	0.03407	-3.882	0.928	0.8234	0	0	1	0
T98G-04-SET-18-ALL RUNS-TANDEM	ATP synthase subunit beta, mitochondrial OS=Homo sapiens OX=9606 GN=ATP5F1B PE=1 SV=3	ATPB_HUMAN	true	true	true	aIAELGIYPAVDPLDSTSR	1	iTRAQ8plex (+304)	35.34	39.4111	34.07	2.52288	0	-0.2759	0.1111	-0.03626	0.3451	0.0113	0	19	0	0
T98G-04-SET-18-ALL RUNS-TANDEM	ATP synthase subunit beta, mitochondrial OS=Homo sapiens OX=9606 GN=ATP5F1B PE=1 SV=3	ATPB_HUMAN	true	true	true	dQEGQDVLLFIDNI	1	iTRAQ8plex (+304)				1.58503	0	0.009803	0.04046	-0.7156	-0.1878	-1.002	0	4	0	0
T98G-04-SET-18-ALL RUNS-TANDEM	ATP synthase subunit beta, mitochondrial OS=Homo sapiens OX=9606 GN=ATP5F1B PE=1 SV=3	ATPB_HUMAN	true	true	true	dQEGQDVLLFIDNIFR	1	iTRAQ8plex (+304)	56.64	39.4944	8.02	5	0	-0.01204	-0.4759	-1.381	-1.051	-0.9693	0	14	1	0
T98G-04-SET-18-ALL RUNS-TANDEM	ATP synthase subunit beta, mitochondrial OS=Homo sapiens OX=9606 GN=ATP5F1B PE=1 SV=3	ATPB_HUMAN	true	true	true	dqEGQDVLLFIDNIFR	1	iTRAQ8plex (+304), Deamidated (+1)	59.85	39.4675	6.27	3.85387	0	Value Missing	-0.2634	Value Missing	-1.536	-1.43	0	2	0	0
T98G-04-SET-18-ALL RUNS-TANDEM	ATP synthase subunit beta, mitochondrial OS=Homo sapiens OX=9606 GN=ATP5F1B PE=1 SV=3	ATPB_HUMAN	true	true	true	dQEGqDVLLFIDNIFR	0.98	iTRAQ8plex (+304), Deamidated (+1)	19.23	39.491	3.13	0.769551	0	0.388	1.13	Value Missing	0.8544	Reference Missing	0	2	0	0
T98G-04-SET-18-ALL RUNS-TANDEM	ATP synthase subunit beta, mitochondrial OS=Homo sapiens OX=9606 GN=ATP5F1B PE=1 SV=3	ATPB_HUMAN	true	true	true	dQEGQDVLLFIDnIFR	1	iTRAQ8plex (+304), Deamidated (+1)	56.05	39.4924	2.01	4.82391	0	-0.4428	-1.344	-1.132	-0.7899	0.07184	0	2	1	0
T98G-04-SET-18-ALL RUNS-TANDEM	ATP synthase subunit beta, mitochondrial OS=Homo sapiens OX=9606 GN=ATP5F1B PE=1 SV=3	ATPB_HUMAN	true	true	true	eGLPPILNALEVQGR	0.99	iTRAQ8plex (+304)				1.08092	0	-0.4793	0.1627	-0.1864	-0.4637	-0.4333	0	4	0	0
T98G-04-SET-18-ALL RUNS-TANDEM	ATP synthase subunit beta, mitochondrial OS=Homo sapiens OX=9606 GN=ATP5F1B PE=1 SV=3	ATPB_HUMAN	true	true	true	fLSQPFQVAEVFTGHMGk	1	iTRAQ8plex (+304), iTRAQ8plex (+304)	28.56	39.4719	20.5	1	0	1.06	-0.1243	0.7553	1.565	1.217	0	0	7	0
T98G-04-SET-18-ALL RUNS-TANDEM	ATP synthase subunit beta, mitochondrial OS=Homo sapiens OX=9606 GN=ATP5F1B PE=1 SV=3	ATPB_HUMAN	true	true	true	fLSqPFQVAEVFTGHMGk	1	iTRAQ8plex (+304), Deamidated (+1), iTRAQ8plex (+304)	73.12	39.5328	6.08	4.92082	0	0.2331	0.05322	0.8026	1.21	1.416	0	0	1	0
T98G-04-SET-18-ALL RUNS-TANDEM	ATP synthase subunit beta, mitochondrial OS=Homo sapiens OX=9606 GN=ATP5F1B PE=1 SV=3	ATPB_HUMAN	true	true	true	fLSQPFqVAEVFTGHMGk	1	iTRAQ8plex (+304), Deamidated (+1), iTRAQ8plex (+304)	46.12	39.5313	8.92	3.37675	0	-0.3035	0.4045	0.7337	1.364	1.1	0	0	1	0
T98G-04-SET-18-ALL RUNS-TANDEM	ATP synthase subunit beta, mitochondrial OS=Homo sapiens OX=9606 GN=ATP5F1B PE=1 SV=3	ATPB_HUMAN	true	true	true	fTQAGSEVSALLGR	1	iTRAQ8plex (+304)	46.8	39.2153	11.09	4.85387	0	-0.0308	0.03784	-0.3546	0.2592	-0.04732	0	22	0	0
T98G-04-SET-18-ALL RUNS-TANDEM	ATP synthase subunit beta, mitochondrial OS=Homo sapiens OX=9606 GN=ATP5F1B PE=1 SV=3	ATPB_HUMAN	true	true	true	fTqAGSEVSALLGR	1	iTRAQ8plex (+304), Deamidated (+1)	20.81	39.2169	4.72	2.5376	0	0.7686	0.2763	-0.02196	0.7922	-0.05481	0	2	0	0
T98G-04-SET-18-ALL RUNS-TANDEM	ATP synthase subunit beta, mitochondrial OS=Homo sapiens OX=9606 GN=ATP5F1B PE=1 SV=3	ATPB_HUMAN	true	true	true	iGLFGGAGVGk	0.13	iTRAQ8plex (+304), iTRAQ8plex (+304)	6.92	39.0998	0		0	-0.01938	-0.05048	-0.3206	0.001704	-0.3787	0	4	0	0
T98G-04-SET-18-ALL RUNS-TANDEM	ATP synthase subunit beta, mitochondrial OS=Homo sapiens OX=9606 GN=ATP5F1B PE=1 SV=3	ATPB_HUMAN	true	true	true	iMNVIGEPIDER	1	iTRAQ8plex (+304)	27.86	39.489	4.8	1.22185	0	0.1948	0.2401	0.01682	0.07951	-0.1517	0	12	0	0
T98G-04-SET-18-ALL RUNS-TANDEM	ATP synthase subunit beta, mitochondrial OS=Homo sapiens OX=9606 GN=ATP5F1B PE=1 SV=3	ATPB_HUMAN	true	true	true	imNVIGEPIDER	0.99	iTRAQ8plex (+304), Oxidation (+16)	20.07	39.4344	5.22	1.19382	0	-0.1972	0.1968	-0.612	-0.7827	-0.5599	0	2	0	0
T98G-04-SET-18-ALL RUNS-TANDEM	ATP synthase subunit beta, mitochondrial OS=Homo sapiens OX=9606 GN=ATP5F1B PE=1 SV=3	ATPB_HUMAN	true	true	true	imnVIGEPIDER	0.78	iTRAQ8plex (+304), Oxidation (+16), Deamidated (+1)	21.26	39.4354	3.41		0	-0.1718	-0.0904	-0.1587	-0.9949	-0.04817	0	2	0	0
T98G-04-SET-18-ALL RUNS-TANDEM	ATP synthase subunit beta, mitochondrial OS=Homo sapiens OX=9606 GN=ATP5F1B PE=1 SV=3	ATPB_HUMAN	true	true	true	iQRFLSqPFQVAEVFTGHMGk	0.08	iTRAQ8plex (+304), Deamidated (+1), iTRAQ8plex (+304)	2.47	38.7111	-2.45		0	Value Missing	Value Missing	0.1625	-0.4225	-0.5448	0	0	0	1
T98G-04-SET-18-ALL RUNS-TANDEM	ATP synthase subunit beta, mitochondrial OS=Homo sapiens OX=9606 GN=ATP5F1B PE=1 SV=3	ATPB_HUMAN	true	true	true	lVLEVAQHLGESTVR	0.91	iTRAQ8plex (+304)	5.73	39.6142	1.23	0.69897	0	0.1229	0.08918	-0.1677	0.4016	0.1181	0	2	43	0
T98G-04-SET-18-ALL RUNS-TANDEM	ATP synthase subunit beta, mitochondrial OS=Homo sapiens OX=9606 GN=ATP5F1B PE=1 SV=3	ATPB_HUMAN	true	true	true	lVLEVAqHLGESTVR	1	iTRAQ8plex (+304), Deamidated (+1)	37.85	39.6057	19.16		0	-0.5969	0.08755	0.1161	0.5747	0.04562	0	0	14	0
T98G-04-SET-18-ALL RUNS-TANDEM	ATP synthase subunit beta, mitochondrial OS=Homo sapiens OX=9606 GN=ATP5F1B PE=1 SV=3	ATPB_HUMAN	true	true	true	sLQDIIAILGMDELSEEDkLTVSR	1	iTRAQ8plex (+304), iTRAQ8plex (+304)	28.53	39.2028	16.61		0	0.09922	-0.2401	-0.9157	-0.009683	-0.2351	0	0	0	2
T98G-04-SET-18-ALL RUNS-TANDEM	ATP synthase subunit beta, mitochondrial OS=Homo sapiens OX=9606 GN=ATP5F1B PE=1 SV=3	ATPB_HUMAN	true	true	true	tIAMDGTEGLVR	1	iTRAQ8plex (+304)	22.6	39.1645	2.13	1.07572	0	-4.558	-0.4846	-0.5775	0.3892	0.1726	0	1	0	0
T98G-04-SET-18-ALL RUNS-TANDEM	ATP synthase subunit beta, mitochondrial OS=Homo sapiens OX=9606 GN=ATP5F1B PE=1 SV=3	ATPB_HUMAN	true	true	true	tVLIMELINNV	1	iTRAQ8plex (+304)				2.48149	0	-0.3998	-0.4247	Reference Missing	0.459	Value Missing	0	4	0	0
T98G-04-SET-18-ALL RUNS-TANDEM	ATP synthase subunit beta, mitochondrial OS=Homo sapiens OX=9606 GN=ATP5F1B PE=1 SV=3	ATPB_HUMAN	true	true	true	tVLIMELINNVAk	1	iTRAQ8plex (+304), iTRAQ8plex (+304)	42.94	39.4611	0	0.920819	0	-3.753	-2.006	-5.408	-4.427	0.599	0	2	5	0
T98G-04-SET-18-ALL RUNS-TANDEM	ATP synthase subunit beta, mitochondrial OS=Homo sapiens OX=9606 GN=ATP5F1B PE=1 SV=3	ATPB_HUMAN	true	true	true	vLDSGAPIkIPVGPETLGR	1	iTRAQ8plex (+304), iTRAQ8plex (+304)	15.84	38.9894	3.94	1.284	0	0.04945	0.3045	0.3474	0.7795	0.6976	0	0	8	0
T98G-04-SET-18-ALL RUNS-TANDEM	ATP synthase subunit beta, mitochondrial OS=Homo sapiens OX=9606 GN=ATP5F1B PE=1 SV=3	ATPB_HUMAN	true	true	true	vVDLLAPYAk	0.32	iTRAQ8plex (+304), iTRAQ8plex (+304)	9.61	39.235	3.27		0	0.1599	-0.2166	0.1361	0.3439	0.1136	0	18	0	0
T98G-04-SET-18-ALL RUNS-TANDEM	Peptidyl-prolyl cis-trans isomerase A OS=Homo sapiens OX=9606 GN=PPIA PE=1 SV=2	PPIA_HUMAN	true	true	true	eGMNIVEAMER	1	iTRAQ8plex (+304)	37.45	39.1233	10.66	1.95861	0	0.1138	-0.06474	-0.5356	-0.6699	-0.5897	0	14	0	0
T98G-04-SET-18-ALL RUNS-TANDEM	Peptidyl-prolyl cis-trans isomerase A OS=Homo sapiens OX=9606 GN=PPIA PE=1 SV=2	PPIA_HUMAN	true	true	true	eGMNIVEAmER	0.98	iTRAQ8plex (+304), Oxidation (+16)	21.58	39.2064	15.22		0	-0.1327	-0.04833	-0.3064	-0.8413	-0.7341	0	3	0	0
T98G-04-SET-18-ALL RUNS-TANDEM	Peptidyl-prolyl cis-trans isomerase A OS=Homo sapiens OX=9606 GN=PPIA PE=1 SV=2	PPIA_HUMAN	true	true	true	fEDENFILk	0.2	iTRAQ8plex (+304), iTRAQ8plex (+304)	3.52	39.4354	2.47		0	0.1109	-0.2141	-1.005	-1.243	-1.248	0	7	0	0
T98G-04-SET-18-ALL RUNS-TANDEM	Peptidyl-prolyl cis-trans isomerase A OS=Homo sapiens OX=9606 GN=PPIA PE=1 SV=2	PPIA_HUMAN	true	true	true	fEDEnFILk	1	iTRAQ8plex (+304), Deamidated (+1), iTRAQ8plex (+304)	24.61	39.3912	7.02	0.958607	0	-0.01422	-0.3574	-1.326	-2.07	-1.18	0	3	0	0
T98G-04-SET-18-ALL RUNS-TANDEM	Peptidyl-prolyl cis-trans isomerase A OS=Homo sapiens OX=9606 GN=PPIA PE=1 SV=2	PPIA_HUMAN	true	true	true	iIPGFMcQGGDFTR	0.93	iTRAQ8plex (+304), Carbamidomethyl (+57)	21.83	39.508	8.48		0	-0.192	-0.1129	-0.05412	0.2703	-0.1144	0	15	0	0
T98G-04-SET-18-ALL RUNS-TANDEM	Peptidyl-prolyl cis-trans isomerase A OS=Homo sapiens OX=9606 GN=PPIA PE=1 SV=2	PPIA_HUMAN	true	true	true	sIYGEkFEDENFILk	0.77	iTRAQ8plex (+304), iTRAQ8plex (+304), iTRAQ8plex (+304)	17.59	39.2298	7.16		0	0.1453	-0.127	0.02269	0.292	0.1077	0	0	5	0
T98G-04-SET-18-ALL RUNS-TANDEM	Peptidyl-prolyl cis-trans isomerase A OS=Homo sapiens OX=9606 GN=PPIA PE=1 SV=2	PPIA_HUMAN	true	true	true	sIYGEkFEDEnFILk	0.69	iTRAQ8plex (+304), iTRAQ8plex (+304), Deamidated (+1), iTRAQ8plex (+304)	18.49	39.2737	2.43		0	-0.1664	-0.1592	0.181	0.03094	-0.03234	0	0	10	0
T98G-04-SET-18-ALL RUNS-TANDEM	Peptidyl-prolyl cis-trans isomerase A OS=Homo sapiens OX=9606 GN=PPIA PE=1 SV=2	PPIA_HUMAN	true	true	true	vkEGMNIVEAMER	1	iTRAQ8plex (+304), iTRAQ8plex (+304)	37.92	39.5041	3.63	2.55284	0	0.1984	-0.4117	0.2434	0.6383	0.2352	0	3	17	0
T98G-04-SET-18-ALL RUNS-TANDEM	Peptidyl-prolyl cis-trans isomerase A OS=Homo sapiens OX=9606 GN=PPIA PE=1 SV=2	PPIA_HUMAN	true	true	true	vkEGmNIVEAMER	0.31	iTRAQ8plex (+304), iTRAQ8plex (+304), Oxidation (+16)	9.6	39.4812	0.23		0	-0.1777	-1.034	-0.7993	0.527	-0.2514	0	0	5	0
T98G-04-SET-18-ALL RUNS-TANDEM	Peptidyl-prolyl cis-trans isomerase A OS=Homo sapiens OX=9606 GN=PPIA PE=1 SV=2	PPIA_HUMAN	true	true	true	vkEGMnIVEAMER	0.84	iTRAQ8plex (+304), iTRAQ8plex (+304), Deamidated (+1)	21.11	39.4963	1.18		0	0.1965	-0.3539	-0.02144	0.1514	0.3692	0	0	4	0
T98G-04-SET-18-ALL RUNS-TANDEM	Peptidyl-prolyl cis-trans isomerase A OS=Homo sapiens OX=9606 GN=PPIA PE=1 SV=2	PPIA_HUMAN	true	true	true	vkEGMNIVEAmER	0.95	iTRAQ8plex (+304), iTRAQ8plex (+304), Oxidation (+16)	22.56	39.4704	8.55		0	-0.2778	-0.1835	0.3356	0.5509	0.2653	0	0	4	0
T98G-04-SET-18-ALL RUNS-TANDEM	Peptidyl-prolyl cis-trans isomerase A OS=Homo sapiens OX=9606 GN=PPIA PE=1 SV=2	PPIA_HUMAN	true	true	true	vkEGmnIVEAMER	0.2	iTRAQ8plex (+304), iTRAQ8plex (+304), Oxidation (+16), Deamidated (+1)	7.94	39.4689	0.23		0	0.9938	-0.3106	0.06661	0.1483	0.4057	0	0	2	0
T98G-04-SET-18-ALL RUNS-TANDEM	Peptidyl-prolyl cis-trans isomerase A OS=Homo sapiens OX=9606 GN=PPIA PE=1 SV=2	PPIA_HUMAN	true	true	true	vNPTVFFDIAVDGEPLGR	0.99	iTRAQ8plex (+304)	13.3	39.4141	2.9	0.69897	0	-0.2324	-0.06222	-0.2595	-0.07082	-0.2822	0	37	2	0
T98G-04-SET-18-ALL RUNS-TANDEM	Peptidyl-prolyl cis-trans isomerase A OS=Homo sapiens OX=9606 GN=PPIA PE=1 SV=2	PPIA_HUMAN	true	true	true	vnPTVFFDIAVDGEPLGR	1	iTRAQ8plex (+304), Deamidated (+1)	33.43	39.3972	0.46	1.65758	0	-0.1322	0.3603	0.7143	0.4933	-0.4839	0	4	0	0
T98G-04-SET-18-ALL RUNS-TANDEM	Peptidyl-prolyl cis-trans isomerase A OS=Homo sapiens OX=9606 GN=PPIA PE=1 SV=2	PPIA_HUMAN	true	true	true	vSFELFADk	1	iTRAQ8plex (+304), iTRAQ8plex (+304)	20.76	39.1913	10.66	3.14267	0	0.4286	-0.3319	-0.4069	-0.2732	-0.591	0	1	0	0
T98G-04-SET-18-ALL RUNS-TANDEM	Peptidyl-prolyl cis-trans isomerase A OS=Homo sapiens OX=9606 GN=PPIA PE=1 SV=2	PPIA_HUMAN	true	true	true	vSFELFADkVPk	0.7	iTRAQ8plex (+304), iTRAQ8plex (+304), iTRAQ8plex (+304)	15.64	39.0596	8.21		0	0.29	0.06733	0.6453	0.9308	0.6209	0	5	23	2
T98G-04-SET-18-ALL RUNS-TANDEM	Annexin A2 OS=Homo sapiens OX=9606 GN=ANXA2 PE=1 SV=2	ANXA2_HUMAN	true	true	true	aEDGSVIDYELIDQDAR	1	iTRAQ8plex (+304)	32.73	39.5799	22.82	5.5376	0	-0.6457	-0.3037	-0.6976	-4.532	-0.8629	0	6	0	0
T98G-04-SET-18-ALL RUNS-TANDEM	Annexin A2 OS=Homo sapiens OX=9606 GN=ANXA2 PE=1 SV=2	ANXA2_HUMAN	true	true	true	aYTNFDAERDALNIETAIk	0.25	iTRAQ8plex (+304), iTRAQ8plex (+304)	9.93	39.2054	6.8		0	0.6182	-0.4197	0.8246	0.8143	0.1494	0	0	1	0
T98G-04-SET-18-ALL RUNS-TANDEM	Annexin A2 OS=Homo sapiens OX=9606 GN=ANXA2 PE=1 SV=2	ANXA2_HUMAN	true	true	true	aYTNFDAERDALnIETAIk	0.52	iTRAQ8plex (+304), Deamidated (+1), iTRAQ8plex (+304)	15.36	39.3802	3.37		0	-1.026	-0.2465	-0.0924	-0.4953	0.2425	0	0	1	0
T98G-04-SET-18-ALL RUNS-TANDEM	Annexin A2 OS=Homo sapiens OX=9606 GN=ANXA2 PE=1 SV=2	ANXA2_HUMAN	true	true	true	dALNIETAIk	1	iTRAQ8plex (+304), iTRAQ8plex (+304)	24.05	39.248	7.77	1.58503	0	-0.2122	-0.465	-1.182	-1.194	-1.343	0	2	0	0
T98G-04-SET-18-ALL RUNS-TANDEM	Annexin A2 OS=Homo sapiens OX=9606 GN=ANXA2 PE=1 SV=2	ANXA2_HUMAN	true	true	true	gDLENAFLNL	1	iTRAQ8plex (+304)				1.72125	0	-0.3919	-0.0288	-0.8421	-0.5741	-0.3955	0	7	0	0
T98G-04-SET-18-ALL RUNS-TANDEM	Annexin A2 OS=Homo sapiens OX=9606 GN=ANXA2 PE=1 SV=2	ANXA2_HUMAN	true	true	true	gDLENAFLNLVQcI	0.98	iTRAQ8plex (+304), Carbamidomethyl (+57)				1.4318	No Values	No Values	Reference Missing	No Values	Reference Missing	Reference Missing	0	1	0	0
T98G-04-SET-18-ALL RUNS-TANDEM	Annexin A2 OS=Homo sapiens OX=9606 GN=ANXA2 PE=1 SV=2	ANXA2_HUMAN	true	true	true	gLGTDEDSLIEIIcSR	1	iTRAQ8plex (+304), Carbamidomethyl (+57)	53.6	39.4709	45.92	5.76955	0	-0.5624	-0.4835	-0.3436	-0.5581	-0.5672	0	42	0	0
T98G-04-SET-18-ALL RUNS-TANDEM	Annexin A2 OS=Homo sapiens OX=9606 GN=ANXA2 PE=1 SV=2	ANXA2_HUMAN	true	true	true	gVDEVTIVNILTNR	1	iTRAQ8plex (+304)	41.42	39.3832	3.48	3.02687	0	-0.2085	0.05332	-0.2932	-0.3896	-0.4425	0	20	4	0
T98G-04-SET-18-ALL RUNS-TANDEM	Annexin A2 OS=Homo sapiens OX=9606 GN=ANXA2 PE=1 SV=2	ANXA2_HUMAN	true	true	true	gVDEVTIVnILTNR	1	iTRAQ8plex (+304), Deamidated (+1)	31.56	39.3852	2.5	1.67778	0	-0.0742	0.04006	-0.1957	-0.1526	-0.4224	0	17	0	0
T98G-04-SET-18-ALL RUNS-TANDEM	Annexin A2 OS=Homo sapiens OX=9606 GN=ANXA2 PE=1 SV=2	ANXA2_HUMAN	true	true	true	rAEDGSVIDYELIDQDAR	1	iTRAQ8plex (+304)	36.85	39.6379	23.43		0	-0.6134	-0.1359	-0.1817	-0.004649	-0.1849	0	0	6	0
T98G-04-SET-18-ALL RUNS-TANDEM	Annexin A2 OS=Homo sapiens OX=9606 GN=ANXA2 PE=1 SV=2	ANXA2_HUMAN	true	true	true	rAEDGSVIDYELIDqDAR	1	iTRAQ8plex (+304), Deamidated (+1)	51.16	39.6384	2.66	3.46852	0	-0.008722	-0.1146	-0.8374	-0.8756	-0.3845	0	0	1	0
T98G-04-SET-18-ALL RUNS-TANDEM	Annexin A2 OS=Homo sapiens OX=9606 GN=ANXA2 PE=1 SV=2	ANXA2_HUMAN	true	true	true	sALSGHLETVILGLLk	0.69	iTRAQ8plex (+304), iTRAQ8plex (+304)	17.44	39.1259	4.75		0	1.166	-0.3346	1.608	2.022	1.014	0	0	13	0
T98G-04-SET-18-ALL RUNS-TANDEM	Annexin A2 OS=Homo sapiens OX=9606 GN=ANXA2 PE=1 SV=2	ANXA2_HUMAN	true	true	true	tDLEkDIISDTSGDFR	1	iTRAQ8plex (+304), iTRAQ8plex (+304)	19.01	39.3364	8.34	2.74473	0	-0.06441	-0.02644	-0.5859	-0.9431	-1.153	0	0	13	0
T98G-04-SET-18-ALL RUNS-TANDEM	Annexin A2 OS=Homo sapiens OX=9606 GN=ANXA2 PE=1 SV=2	ANXA2_HUMAN	true	true	true	tDLEkDIISDTSGDFRk	0.94	iTRAQ8plex (+304), iTRAQ8plex (+304), iTRAQ8plex (+304)				0.537602	0	0.1731	0.0566	-0.01817	-0.7284	-0.3733	0	0	4	0
T98G-04-SET-18-ALL RUNS-TANDEM	Annexin A2 OS=Homo sapiens OX=9606 GN=ANXA2 PE=1 SV=2	ANXA2_HUMAN	true	true	true	tkGVDEVTIVNILTNR	0.34	iTRAQ8plex (+304), iTRAQ8plex (+304)	13.47	38.8874	4.74		0	-0.1428	-0.0359	0.5062	0.7025	0.4656	0	0	8	0
T98G-04-SET-18-ALL RUNS-TANDEM	Annexin A2 OS=Homo sapiens OX=9606 GN=ANXA2 PE=1 SV=2	ANXA2_HUMAN	true	true	true	tkGVDEVTIVnILTNR	1	iTRAQ8plex (+304), iTRAQ8plex (+304), Deamidated (+1)	25.38	38.8508	0.48	2.34679	0	-1.628	0.1775	-0.2693	0.1383	0.1062	0	0	1	0
T98G-04-SET-18-ALL RUNS-TANDEM	Annexin A2 OS=Homo sapiens OX=9606 GN=ANXA2 PE=1 SV=2	ANXA2_HUMAN	true	true	true	wISIMTER	0.25	iTRAQ8plex (+304)	8.59	39.2179	5.56		No Values	Reference Missing	Reference Missing	Reference Missing	Reference Missing	Reference Missing	0	1	0	0
T98G-04-SET-18-ALL RUNS-TANDEM	Transketolase OS=Homo sapiens OX=9606 GN=TKT PE=1 SV=3	TKT_HUMAN	true	true	true	iLATPPQEDAPSVDIANIR	1	iTRAQ8plex (+304)	61.1	39.4463	4.27	4.52288	0	-0.5338	0.1293	-0.5339	-0.3868	-0.4751	0	15	1	0
T98G-04-SET-18-ALL RUNS-TANDEM	Transketolase OS=Homo sapiens OX=9606 GN=TKT PE=1 SV=3	TKT_HUMAN	true	true	true	iLATPPqEDAPSVDIANIR	1	iTRAQ8plex (+304), Deamidated (+1)	33.4	39.3927	2.01	4.60206	0	-0.242	0.1612	-0.6643	-0.3368	-0.4844	0	7	1	0
T98G-04-SET-18-ALL RUNS-TANDEM	Transketolase OS=Homo sapiens OX=9606 GN=TKT PE=1 SV=3	TKT_HUMAN	true	true	true	kILATPPqEDAPSVDIANIR	0.98	iTRAQ8plex (+304), iTRAQ8plex (+304), Deamidated (+1)	14.16	39.4522	0.94	0.657577	0	Value Missing	-0.483	-0.3475	-1.027	-0.2544	0	0	2	0
T98G-04-SET-18-ALL RUNS-TANDEM	Transketolase OS=Homo sapiens OX=9606 GN=TKT PE=1 SV=3	TKT_HUMAN	true	true	true	lDNLVAILDINR	1	iTRAQ8plex (+304)	38	39.5303	8.81	0.769551	0	0.542	-0.6409	-1.311	-0.9222	-1.287	0	15	0	0
T98G-04-SET-18-ALL RUNS-TANDEM	Transketolase OS=Homo sapiens OX=9606 GN=TKT PE=1 SV=3	TKT_HUMAN	true	true	true	lDnLVAILDINR	1	iTRAQ8plex (+304), Deamidated (+1)	28.87	39.4645	0.49	1.284	0	1.218	0.07441	-0.8885	0.1664	Value Missing	0	1	0	0
T98G-04-SET-18-ALL RUNS-TANDEM	Transketolase OS=Homo sapiens OX=9606 GN=TKT PE=1 SV=3	TKT_HUMAN	true	true	true	lDNLVAILDInR	0.26	iTRAQ8plex (+304), Deamidated (+1)	9.53	39.5202	1.08		0	-0.01066	-0.776	Value Missing	Value Missing	-0.7093	0	2	0	0
T98G-04-SET-18-ALL RUNS-TANDEM	Transketolase OS=Homo sapiens OX=9606 GN=TKT PE=1 SV=3	TKT_HUMAN	true	true	true	lGQSDPAPLqHQMDIYQk	0.99	iTRAQ8plex (+304), Deamidated (+1), iTRAQ8plex (+304)	9.93	39.4255	0.87	2.08619	0	0.4281	0.6695	-0.1079	-0.1576	-0.05089	0	0	1	0
T98G-04-SET-18-ALL RUNS-TANDEM	Transketolase OS=Homo sapiens OX=9606 GN=TKT PE=1 SV=3	TKT_HUMAN	true	true	true	lGQSDPAPLQHQMDIYQkR	0.09	iTRAQ8plex (+304), iTRAQ8plex (+304)	4.59	38.9614	0		0	-0.9107	-0.1812	0.3495	0.7818	0.5813	0	0	0	1
T98G-04-SET-18-ALL RUNS-TANDEM	Transketolase OS=Homo sapiens OX=9606 GN=TKT PE=1 SV=3	TKT_HUMAN	true	true	true	mFGIDRDAIAQAVR	1	iTRAQ8plex (+304)	31.68	39.3817	20.61	0.958607	0	-0.654	0.1773	-0.1894	0.003831	-0.1112	0	0	7	0
T98G-04-SET-18-ALL RUNS-TANDEM	Transketolase OS=Homo sapiens OX=9606 GN=TKT PE=1 SV=3	TKT_HUMAN	true	true	true	mFGIDRDAIAQAVR	0.97	Oxidation (+16), iTRAQ8plex (+304)	28.31	39.4498	8.1		0	-0.2827	-0.05632	-2.14	0.1624	0.1886	0	0	4	0
T98G-04-SET-18-ALL RUNS-TANDEM	Transketolase OS=Homo sapiens OX=9606 GN=TKT PE=1 SV=3	TKT_HUMAN	true	true	true	mPSLPSYk	0.94	iTRAQ8plex (+304), iTRAQ8plex (+304)	20.83	39.2189	8.33		0	-0.0428	-0.6298	-2.583	0.01626	-0.2118	0	2	0	0
T98G-04-SET-18-ALL RUNS-TANDEM	Transketolase OS=Homo sapiens OX=9606 GN=TKT PE=1 SV=3	TKT_HUMAN	true	true	true	nMAEQIIQEIYSQIQSk	1	iTRAQ8plex (+304), iTRAQ8plex (+304)	26.82	39.3425	21.21		0	-0.9924	0.05757	-0.3388	-0.2432	-0.6852	0	0	23	0
T98G-04-SET-18-ALL RUNS-TANDEM	Transketolase OS=Homo sapiens OX=9606 GN=TKT PE=1 SV=3	TKT_HUMAN	true	true	true	nmAEQIIQEIYSQIQSk	1	iTRAQ8plex (+304), Oxidation (+16), iTRAQ8plex (+304)	35.11	39.3339	4.42	1.92082	0	-0.398	0.04047	-0.7845	-0.5164	-0.7466	0	0	26	0
T98G-04-SET-18-ALL RUNS-TANDEM	Transketolase OS=Homo sapiens OX=9606 GN=TKT PE=1 SV=3	TKT_HUMAN	true	true	true	nMAEqIIQEIYSQIQSk	0.95	iTRAQ8plex (+304), Deamidated (+1), iTRAQ8plex (+304)	26.03	39.5318	3.66		0	-0.3185	-0.1356	-0.792	-0.2839	-0.7746	0	0	4	0
T98G-04-SET-18-ALL RUNS-TANDEM	Transketolase OS=Homo sapiens OX=9606 GN=TKT PE=1 SV=3	TKT_HUMAN	true	true	true	nMAEQIIqEIYSQIQSk	1	iTRAQ8plex (+304), Deamidated (+1), iTRAQ8plex (+304)	49.03	39.35	4.41	1.50864	0	0.0889	0.08766	-0.4643	-0.1268	-0.7578	0	0	5	0
T98G-04-SET-18-ALL RUNS-TANDEM	Transketolase OS=Homo sapiens OX=9606 GN=TKT PE=1 SV=3	TKT_HUMAN	true	true	true	nMAEQIIQEIySQIQSk	0.98	iTRAQ8plex (+304), iTRAQ8plex (+304), iTRAQ8plex (+304)				0.79588	0	0.354	0.6716	0.0803	0.6783	Value Missing	0	0	1	0
T98G-04-SET-18-ALL RUNS-TANDEM	Transketolase OS=Homo sapiens OX=9606 GN=TKT PE=1 SV=3	TKT_HUMAN	true	true	true	nMAEQIIQEIYSqIQSk	1	iTRAQ8plex (+304), Deamidated (+1), iTRAQ8plex (+304)	41.18	39.3075	3.03	0.552842	0	Value Missing	0.6822	-0.05878	-2.825	-0.9577	0	0	1	0
T98G-04-SET-18-ALL RUNS-TANDEM	Transketolase OS=Homo sapiens OX=9606 GN=TKT PE=1 SV=3	TKT_HUMAN	true	true	true	nMAEqIIQEIYSQIQSk	0.86	Deamidated (+1), iTRAQ8plex (+304), Deamidated (+1), iTRAQ8plex (+304)	22	39.5434	1.64		0	Value Missing	-0.4374	0.6164	Value Missing	0.9682	0	0	1	0
T98G-04-SET-18-ALL RUNS-TANDEM	Transketolase OS=Homo sapiens OX=9606 GN=TKT PE=1 SV=3	TKT_HUMAN	true	true	true	nmAEqIIQEIYSQIQSk	1	iTRAQ8plex (+304), Oxidation (+16), Deamidated (+1), iTRAQ8plex (+304)	51.73	39.2686	3.33	2.88606	0	-0.249	-0.1718	-0.8551	-0.5318	-0.7874	0	0	2	0
T98G-04-SET-18-ALL RUNS-TANDEM	Transketolase OS=Homo sapiens OX=9606 GN=TKT PE=1 SV=3	TKT_HUMAN	true	true	true	nmAEQIIqEIYSQIQSk	1	iTRAQ8plex (+304), Oxidation (+16), Deamidated (+1), iTRAQ8plex (+304)	31.33	39.3862	7.48	2.14874	0	Value Missing	1.034	0.5191	5.384	1.095	0	0	3	0
T98G-04-SET-18-ALL RUNS-TANDEM	Transketolase OS=Homo sapiens OX=9606 GN=TKT PE=1 SV=3	TKT_HUMAN	true	true	true	nmAEQIIQEIYSqIQSk	1	iTRAQ8plex (+304), Oxidation (+16), Deamidated (+1), iTRAQ8plex (+304)	48.44	39.3034	0.46	3.63827	0	-0.2401	0.2308	-3.84	-0.2179	-1.043	0	0	3	0
T98G-04-SET-18-ALL RUNS-TANDEM	Transketolase OS=Homo sapiens OX=9606 GN=TKT PE=1 SV=3	TKT_HUMAN	true	true	true	nMAEQIIQEIySqIQSk	0.73	iTRAQ8plex (+304), iTRAQ8plex (+304), Deamidated (+1), iTRAQ8plex (+304)	17.12	39.2598	0.83		0	-0.6976	-0.3566	Value Missing	0.02869	-0.5618	0	0	2	0
T98G-04-SET-18-ALL RUNS-TANDEM	Transketolase OS=Homo sapiens OX=9606 GN=TKT PE=1 SV=3	TKT_HUMAN	true	true	true	qAFTDVATGSLGqGLGAAcGmAYTGk	0.41	iTRAQ8plex (+304), Deamidated (+1), Carbamidomethyl (+57), Oxidation (+16), iTRAQ8plex (+304)	6.49	39.2531	-3.75		No Values	No Values	No Values	No Values	No Values	No Values	0	0	1	0
T98G-04-SET-18-ALL RUNS-TANDEM	Transketolase OS=Homo sapiens OX=9606 GN=TKT PE=1 SV=3	TKT_HUMAN	true	true	true	vLDPFTIkPLDR	0.7	iTRAQ8plex (+304), iTRAQ8plex (+304)	17.21	39.0913	5.99		0	-0.04777	-0.02812	-0.3972	-0.3012	-0.2946	0	3	10	0
T98G-04-SET-18-ALL RUNS-TANDEM	Transketolase OS=Homo sapiens OX=9606 GN=TKT PE=1 SV=3	TKT_HUMAN	true	true	true	vLDPFTIkPLDRk	0.25	iTRAQ8plex (+304), iTRAQ8plex (+304), iTRAQ8plex (+304)	5.35	39.002	0.54		0	-1.019	-0.03194	-0.114	-0.2705	-0.2969	0	0	1	1
T98G-04-SET-18-ALL RUNS-TANDEM	Alpha-enolase OS=Homo sapiens OX=9606 GN=ENO1 PE=1 SV=2	ENOA_HUMAN	true	true	true	aAVPSGASTGIYEALELR	1	iTRAQ8plex (+304)	32.9	39.463	17.3	3.20761	0	-0.1953	-0.04823	-0.4047	-0.2281	-0.5208	0	14	0	0
T98G-04-SET-18-ALL RUNS-TANDEM	Alpha-enolase OS=Homo sapiens OX=9606 GN=ENO1 PE=1 SV=2	ENOA_HUMAN	true	true	true	aGYTDkVVIGMDVAASEFFR	1	iTRAQ8plex (+304), iTRAQ8plex (+304)	32.68	39.3485	25.4	3.4318	0	Value Missing	Reference Missing	0.7066	0.93	1.309	0	0	2	0
T98G-04-SET-18-ALL RUNS-TANDEM	Alpha-enolase OS=Homo sapiens OX=9606 GN=ENO1 PE=1 SV=2	ENOA_HUMAN	true	true	true	aMQEFMILPVGAANFR	1	iTRAQ8plex (+304)				6.40894	0	0.6628	0.1653	1.436	0.9534	1.5	0	7	0	0
T98G-04-SET-18-ALL RUNS-TANDEM	Alpha-enolase OS=Homo sapiens OX=9606 GN=ENO1 PE=1 SV=2	ENOA_HUMAN	true	true	true	dATNVGDEGGFAPNILENk	0.28	iTRAQ8plex (+304), iTRAQ8plex (+304)	10.39	39.4007	1.48		0	0.1012	-0.0166	-1.102	-1.235	-1.093	0	0	9	0
T98G-04-SET-18-ALL RUNS-TANDEM	Alpha-enolase OS=Homo sapiens OX=9606 GN=ENO1 PE=1 SV=2	ENOA_HUMAN	true	true	true	dATNVGDEGGFAPnILENk	0.98	iTRAQ8plex (+304), Deamidated (+1), iTRAQ8plex (+304)	30.6	39.3917	7.05		0	0.1601	0.2991	-0.1583	0.1818	-0.1043	0	0	3	0
T98G-04-SET-18-ALL RUNS-TANDEM	Alpha-enolase OS=Homo sapiens OX=9606 GN=ENO1 PE=1 SV=2	ENOA_HUMAN	true	true	true	dATNVGDEGGFAPNILENkEGLELLk	0.76	iTRAQ8plex (+304), iTRAQ8plex (+304), iTRAQ8plex (+304)	17.01	38.6427	10.98		0	-0.1654	0.2243	0.4615	0.5485	0.4967	0	0	0	13
T98G-04-SET-18-ALL RUNS-TANDEM	Alpha-enolase OS=Homo sapiens OX=9606 GN=ENO1 PE=1 SV=2	ENOA_HUMAN	true	true	true	dATNVGDEGGFAPnILENkEGLELLk	0.18	iTRAQ8plex (+304), Deamidated (+1), iTRAQ8plex (+304), iTRAQ8plex (+304)	5.14	38.8694	-0.48		0	-0.8283	-0.3807	-0.1856	0.2791	-0.5286	0	0	0	1
T98G-04-SET-18-ALL RUNS-TANDEM	Alpha-enolase OS=Homo sapiens OX=9606 GN=ENO1 PE=1 SV=2	ENOA_HUMAN	true	true	true	dATNVGDEGGFAPNILEnkEGLELLk	1	iTRAQ8plex (+304), Deamidated (+1), iTRAQ8plex (+304), iTRAQ8plex (+304)	48	38.8383	2.42	4.10791	0	0.2415	0.4436	0.7014	0.7968	1.016	0	0	0	1
T98G-04-SET-18-ALL RUNS-TANDEM	Alpha-enolase OS=Homo sapiens OX=9606 GN=ENO1 PE=1 SV=2	ENOA_HUMAN	true	true	true	gNPTVEVDLFTSk	1	iTRAQ8plex (+304), iTRAQ8plex (+304)	29.24	39.4576	10.32	1.95861	0	-0.1178	-0.1841	-0.1659	-0.05278	-0.1441	0	18	0	0
T98G-04-SET-18-ALL RUNS-TANDEM	Alpha-enolase OS=Homo sapiens OX=9606 GN=ENO1 PE=1 SV=2	ENOA_HUMAN	true	true	true	gnPTVEVDLFTSk	0.9	iTRAQ8plex (+304), Deamidated (+1), iTRAQ8plex (+304)	8.36	39.5061	4.95	1.10237	0	Value Missing	-0.1064	-0.2121	Value Missing	-0.2212	0	1	0	0
T98G-04-SET-18-ALL RUNS-TANDEM	Alpha-enolase OS=Homo sapiens OX=9606 GN=ENO1 PE=1 SV=2	ENOA_HUMAN	true	true	true	hIADLAGNSEVILPVPAFNVInGGSHAGNk	0.36	iTRAQ8plex (+304), Deamidated (+1), iTRAQ8plex (+304)	18.32	38.5461	5.63		0	Value Missing	-1.025	0.0266	-1.384	-0.2243	0	0	0	1
T98G-04-SET-18-ALL RUNS-TANDEM	Alpha-enolase OS=Homo sapiens OX=9606 GN=ENO1 PE=1 SV=2	ENOA_HUMAN	true	true	true	hIADLAGNSEVILPVPAFNVINGGSHAGnk	0.95	iTRAQ8plex (+304), Deamidated (+1), iTRAQ8plex (+304)	28.71	38.8241	4.1		0	-0.1393	0.4119	-0.6103	-0.03581	0.5023	0	0	0	1
T98G-04-SET-18-ALL RUNS-TANDEM	Alpha-enolase OS=Homo sapiens OX=9606 GN=ENO1 PE=1 SV=2	ENOA_HUMAN	true	true	true	hIADLAGnSEVILPVPAFNVInGGSHAGNk	0.97	iTRAQ8plex (+304), Deamidated (+1), Deamidated (+1), iTRAQ8plex (+304)	28.23	38.9845	2.24		0	-0.2552	-0.09561	-0.3245	-0.8422	-0.7451	0	0	0	5
T98G-04-SET-18-ALL RUNS-TANDEM	Alpha-enolase OS=Homo sapiens OX=9606 GN=ENO1 PE=1 SV=2	ENOA_HUMAN	true	true	true	hIADLAGNSEVILPVPAFnVInGGSHAGNk	0.16	iTRAQ8plex (+304), Deamidated (+1), Deamidated (+1), iTRAQ8plex (+304)	13.52	38.6314	3.28		0	0.3765	0.3591	-0.1749	-0.2834	-0.5819	0	0	0	1
T98G-04-SET-18-ALL RUNS-TANDEM	Alpha-enolase OS=Homo sapiens OX=9606 GN=ENO1 PE=1 SV=2	ENOA_HUMAN	true	true	true	lAMQEFMILPVGA	1	iTRAQ8plex (+304)				4	0	Reference Missing	Reference Missing	Reference Missing	Reference Missing	0.3871	0	2	0	0
T98G-04-SET-18-ALL RUNS-TANDEM	Alpha-enolase OS=Homo sapiens OX=9606 GN=ENO1 PE=1 SV=2	ENOA_HUMAN	true	true	true	lAMQEFMILPVGAANF	1	iTRAQ8plex (+304)				3.00877	No Values	No Values	Reference Missing	Reference Missing	No Values	Reference Missing	0	1	0	0
T98G-04-SET-18-ALL RUNS-TANDEM	Alpha-enolase OS=Homo sapiens OX=9606 GN=ENO1 PE=1 SV=2	ENOA_HUMAN	true	true	true	lAMQEFMILPVGAANFR	0.99	iTRAQ8plex (+304)	13.88	39.5646	3.48	1.11919	0	0.5125	-0.07814	0.428	0.1681	0.3605	0	9	3	0
T98G-04-SET-18-ALL RUNS-TANDEM	Alpha-enolase OS=Homo sapiens OX=9606 GN=ENO1 PE=1 SV=2	ENOA_HUMAN	true	true	true	lAmQEFMILPVGAANFR	1	iTRAQ8plex (+304), Oxidation (+16)	28.21	39.5061	2.22	1.61979	0	0.182	-0.4743	0.03601	-0.162	0.1296	0	1	0	0
T98G-04-SET-18-ALL RUNS-TANDEM	Alpha-enolase OS=Homo sapiens OX=9606 GN=ENO1 PE=1 SV=2	ENOA_HUMAN	true	true	true	lAMqEFMILPVGAANFR	1	iTRAQ8plex (+304), Deamidated (+1)	36.44	39.577	7.37	5.02687	0	0.339	0.08833	0.2211	0.04142	0.6119	0	5	0	0
T98G-04-SET-18-ALL RUNS-TANDEM	Alpha-enolase OS=Homo sapiens OX=9606 GN=ENO1 PE=1 SV=2	ENOA_HUMAN	true	true	true	lAMQEFmILPVGAANFR	1	iTRAQ8plex (+304), Oxidation (+16)	24.31	39.5284	11.09	1.82391	0	Value Missing	0.05982	-0.4828	-1.297	-0.6701	0	1	0	0
T98G-04-SET-18-ALL RUNS-TANDEM	Alpha-enolase OS=Homo sapiens OX=9606 GN=ENO1 PE=1 SV=2	ENOA_HUMAN	true	true	true	lAmqEFMILPVGAANFR	0.74	iTRAQ8plex (+304), Oxidation (+16), Deamidated (+1)	23.41	39.3782	3.58		No Values	No Values	No Values	Reference Missing	Reference Missing	No Values	0	1	0	0
T98G-04-SET-18-ALL RUNS-TANDEM	Alpha-enolase OS=Homo sapiens OX=9606 GN=ENO1 PE=1 SV=2	ENOA_HUMAN	true	true	true	lAmQEFMILPVGAAnFR	0.31	iTRAQ8plex (+304), Oxidation (+16), Deamidated (+1)	14.36	39.4483	0.27		No Values	No Values	Reference Missing	Reference Missing	Reference Missing	Reference Missing	0	1	0	0
T98G-04-SET-18-ALL RUNS-TANDEM	Alpha-enolase OS=Homo sapiens OX=9606 GN=ENO1 PE=1 SV=2	ENOA_HUMAN	true	true	true	qEFMILPVGAANFR	0.82	iTRAQ8plex (+304)				0.744727	0	-1.378	-0.3524	-0.002263	-0.2466	-0.5632	0	1	0	0
T98G-04-SET-18-ALL RUNS-TANDEM	Alpha-enolase OS=Homo sapiens OX=9606 GN=ENO1 PE=1 SV=2	ENOA_HUMAN	true	true	true	sFIkDYPVVSIEDPFD	0.99	iTRAQ8plex (+304), iTRAQ8plex (+304)				1.11351	0	0.1139	-0.1153	0.3045	0.2009	0.1206	0	0	5	0
T98G-04-SET-18-ALL RUNS-TANDEM	Alpha-enolase OS=Homo sapiens OX=9606 GN=ENO1 PE=1 SV=2	ENOA_HUMAN	true	true	true	sFIkDYPVVSIEDPFDQDDWGAWQk	0.92	iTRAQ8plex (+304), iTRAQ8plex (+304), iTRAQ8plex (+304)	17.63	38.8366	11.46		0	-0.4612	-0.3002	0.2105	1.13	-0.119	0	0	0	3
T98G-04-SET-18-ALL RUNS-TANDEM	Alpha-enolase OS=Homo sapiens OX=9606 GN=ENO1 PE=1 SV=2	ENOA_HUMAN	true	true	true	sFIkDYPVVSIEDPFDqDDWGAWQk	1	iTRAQ8plex (+304), iTRAQ8plex (+304), Deamidated (+1), iTRAQ8plex (+304)	38.54	38.8116	0.73		0	-0.256	-0.08783	0.4105	0.8075	0.6496	0	0	0	8
T98G-04-SET-18-ALL RUNS-TANDEM	Alpha-enolase OS=Homo sapiens OX=9606 GN=ENO1 PE=1 SV=2	ENOA_HUMAN	true	true	true	tIAPALVSk	0.46	iTRAQ8plex (+304), iTRAQ8plex (+304)	15.34	38.5309	9.26		0	0.5761	-0.3394	-0.5687	-0.1796	0.2319	0	1	0	0
T98G-04-SET-18-ALL RUNS-TANDEM	Alpha-enolase OS=Homo sapiens OX=9606 GN=ENO1 PE=1 SV=2	ENOA_HUMAN	true	true	true	vVIGMDVAASEFFR	0.25	iTRAQ8plex (+304)	4.75	39.3847	1.79		0	1.21	0.3316	0.8762	0.5243	-0.1078	0	2	0	0
T98G-04-SET-18-ALL RUNS-TANDEM	Alpha-enolase OS=Homo sapiens OX=9606 GN=ENO1 PE=1 SV=2	ENOA_HUMAN	true	true	true	yISPDQLADLYk	1	iTRAQ8plex (+304), iTRAQ8plex (+304)	43.87	39.3822	39.31	4.29243	0	0.07623	-0.0754	0.4571	0.1934	0.2998	0	15	1	0
T98G-04-SET-18-ALL RUNS-TANDEM	Alpha-enolase OS=Homo sapiens OX=9606 GN=ENO1 PE=1 SV=2	ENOA_HUMAN	true	true	true	yISPDQLADLYk	0.19	iTRAQ8plex (+304), iTRAQ8plex (+304), iTRAQ8plex (+304)	4.35	39.2547	4.35		0	0.001945	-0.07252	-1.822	0.05014	0.1466	0	0	2	0
T98G-04-SET-18-ALL RUNS-TANDEM	Alpha-enolase OS=Homo sapiens OX=9606 GN=ENO1 PE=1 SV=2	ENOA_HUMAN	true	true	true	yISPDqLADLYk	0.88	iTRAQ8plex (+304), Deamidated (+1), iTRAQ8plex (+304)	12.77	39.488	2.58	1.03152	0	0.2521	-0.4941	-0.13	-0.68	0.0275	0	4	0	0
T98G-04-SET-18-ALL RUNS-TANDEM	Alpha-enolase OS=Homo sapiens OX=9606 GN=ENO1 PE=1 SV=2	ENOA_HUMAN	true	true	true	yISPDqLADLYk	0.34	iTRAQ8plex (+304), iTRAQ8plex (+304), Deamidated (+1), iTRAQ8plex (+304)	11.37	39.2675	4.82		0	0.01483	-2.411	-0.3354	-1.941	-0.5827	0	0	2	0
T98G-04-SET-18-ALL RUNS-TANDEM	L-lactate dehydrogenase A chain OS=Homo sapiens OX=9606 GN=LDHA PE=1 SV=2	LDHA_HUMAN	true	true	true	aIGLSVADLAESIMk	1	iTRAQ8plex (+304), iTRAQ8plex (+304)				2.37675	0	-0.07921	-0.3326	-0.2505	-0.2321	-0.4185	0	12	8	0
T98G-04-SET-18-ALL RUNS-TANDEM	L-lactate dehydrogenase A chain OS=Homo sapiens OX=9606 GN=LDHA PE=1 SV=2	LDHA_HUMAN	true	true	true	dLADELALVDVIEDk	1	iTRAQ8plex (+304), iTRAQ8plex (+304)	49.75	39.4181	40.05	4.11351	0	-0.2897	-0.3613	-1.273	-1.626	-1.469	0	25	17	0
T98G-04-SET-18-ALL RUNS-TANDEM	L-lactate dehydrogenase A chain OS=Homo sapiens OX=9606 GN=LDHA PE=1 SV=2	LDHA_HUMAN	true	true	true	dLADELALVDVIEDkLk	0.13	iTRAQ8plex (+304), iTRAQ8plex (+304), iTRAQ8plex (+304)	11.29	38.5297	6.58		0	-0.4474	-0.5131	-0.6779	-1.176	-0.8774	0	0	3	0
T98G-04-SET-18-ALL RUNS-TANDEM	L-lactate dehydrogenase A chain OS=Homo sapiens OX=9606 GN=LDHA PE=1 SV=2	LDHA_HUMAN	true	true	true	dQLIYnLLkEEQTPQNk	0.48	iTRAQ8plex (+304), Deamidated (+1), iTRAQ8plex (+304), iTRAQ8plex (+304)	13.69	39.1556	1.22		0	-0.09578	0.1868	0.07173	-0.3625	-0.336	0	0	1	0
T98G-04-SET-18-ALL RUNS-TANDEM	L-lactate dehydrogenase A chain OS=Homo sapiens OX=9606 GN=LDHA PE=1 SV=2	LDHA_HUMAN	true	true	true	dQLIYNLLkEEqTPQNk	0.11	iTRAQ8plex (+304), iTRAQ8plex (+304), Deamidated (+1), iTRAQ8plex (+304)	4.85	38.7852	-0.16		0	-0.7765	0.1978	Value Missing	-1.219	-0.9973	0	0	1	0
T98G-04-SET-18-ALL RUNS-TANDEM	L-lactate dehydrogenase A chain OS=Homo sapiens OX=9606 GN=LDHA PE=1 SV=2	LDHA_HUMAN	true	true	true	fIIPNVVk	0.33	iTRAQ8plex (+304), iTRAQ8plex (+304)	16.82	38.6764	4.92		0	-0.9535	-0.4773	0.1592	0.07	0.02417	0	4	0	0
T98G-04-SET-18-ALL RUNS-TANDEM	L-lactate dehydrogenase A chain OS=Homo sapiens OX=9606 GN=LDHA PE=1 SV=2	LDHA_HUMAN	true	true	true	fIIPnVVk	0.79	iTRAQ8plex (+304), Deamidated (+1), iTRAQ8plex (+304)	19.39	38.8997	7.86		0	-0.5133	-1.265	0.04955	-0.1079	-0.1141	0	1	0	0
T98G-04-SET-18-ALL RUNS-TANDEM	L-lactate dehydrogenase A chain OS=Homo sapiens OX=9606 GN=LDHA PE=1 SV=2	LDHA_HUMAN	true	true	true	gLSVADLAESIMk	0.98	iTRAQ8plex (+304), iTRAQ8plex (+304)				0.769551	0	0.5262	0.7407	0.5778	0.8248	0.7456	0	2	0	0
T98G-04-SET-18-ALL RUNS-TANDEM	L-lactate dehydrogenase A chain OS=Homo sapiens OX=9606 GN=LDHA PE=1 SV=2	LDHA_HUMAN	true	true	true	gLYGIkDDVFLSVPcILGQNGISDLVk	0.09	iTRAQ8plex (+304), iTRAQ8plex (+304), Carbamidomethyl (+57), iTRAQ8plex (+304)	12.09	38.6764	0		0	Value Missing	-0.433	0.5102	Value Missing	Value Missing	0	0	0	1
T98G-04-SET-18-ALL RUNS-TANDEM	L-lactate dehydrogenase A chain OS=Homo sapiens OX=9606 GN=LDHA PE=1 SV=2	LDHA_HUMAN	true	true	true	gLYGIkDDVFLSVPcILGQnGISDLVk	0.94	iTRAQ8plex (+304), iTRAQ8plex (+304), Carbamidomethyl (+57), Deamidated (+1), iTRAQ8plex (+304)	30.21	38.2471	9.25		0	0.8154	0.4309	1.14	1.563	1.191	0	0	0	10
T98G-04-SET-18-ALL RUNS-TANDEM	L-lactate dehydrogenase A chain OS=Homo sapiens OX=9606 GN=LDHA PE=1 SV=2	LDHA_HUMAN	true	true	true	gLYGIkDDVFLSVPcILGqnGISDLVk	0.91	iTRAQ8plex (+304), iTRAQ8plex (+304), Carbamidomethyl (+57), Deamidated (+1), Deamidated (+1), iTRAQ8plex (+304)	32.63	37.9281	9.94		0	0.06776	-0.1587	0.7382	0.4344	0.67	0	0	0	3
T98G-04-SET-18-ALL RUNS-TANDEM	L-lactate dehydrogenase A chain OS=Homo sapiens OX=9606 GN=LDHA PE=1 SV=2	LDHA_HUMAN	true	true	true	gYTSWAIGLSVADLAESIMk	0.99	iTRAQ8plex (+304), iTRAQ8plex (+304)	22.7	39.5041	15		No Values	No Values	No Values	No Values	No Values	No Values	0	0	1	0
T98G-04-SET-18-ALL RUNS-TANDEM	L-lactate dehydrogenase A chain OS=Homo sapiens OX=9606 GN=LDHA PE=1 SV=2	LDHA_HUMAN	true	true	true	lLIVSNPVDILTY	1	iTRAQ8plex (+304)				2.56864	0	-1.073	-0.491	0.2414	-0.09767	-0.2889	0	13	0	0
T98G-04-SET-18-ALL RUNS-TANDEM	L-lactate dehydrogenase A chain OS=Homo sapiens OX=9606 GN=LDHA PE=1 SV=2	LDHA_HUMAN	true	true	true	lLIVSNPVDILTYV	1	iTRAQ8plex (+304)				2.55284	0	0.306	0.07346	0.6019	0.9702	0.3757	0	11	0	0
T98G-04-SET-18-ALL RUNS-TANDEM	L-lactate dehydrogenase A chain OS=Homo sapiens OX=9606 GN=LDHA PE=1 SV=2	LDHA_HUMAN	true	true	true	lLIVSNPVDILTYVA	0.97	iTRAQ8plex (+304)				0.638272	No Values	No Values	No Values	Reference Missing	Reference Missing	Reference Missing	0	1	0	0
T98G-04-SET-18-ALL RUNS-TANDEM	L-lactate dehydrogenase A chain OS=Homo sapiens OX=9606 GN=LDHA PE=1 SV=2	LDHA_HUMAN	true	true	true	lLIVSNPVDILTYVAWk	1	iTRAQ8plex (+304), iTRAQ8plex (+304)	54.14	38.1498	0	2.20066	0	-0.01331	0.8308	0.9826	0.9917	0.7229	0	0	9	0
T98G-04-SET-18-ALL RUNS-TANDEM	L-lactate dehydrogenase A chain OS=Homo sapiens OX=9606 GN=LDHA PE=1 SV=2	LDHA_HUMAN	true	true	true	lLIVSnPVDILTYVAWk	0.85	iTRAQ8plex (+304), Deamidated (+1), iTRAQ8plex (+304)	22.96	38.8429	0		No Values	No Values	Reference Missing	No Values	No Values	No Values	0	0	1	0
T98G-04-SET-18-ALL RUNS-TANDEM	L-lactate dehydrogenase A chain OS=Homo sapiens OX=9606 GN=LDHA PE=1 SV=2	LDHA_HUMAN	true	true	true	qVVESAYEVIk	1	iTRAQ8plex (+304), iTRAQ8plex (+304)	26.01	39.4156	23.71	0.769551	0	-0.297	-0.1759	-0.4206	-0.4556	-0.322	0	10	0	0
T98G-04-SET-18-ALL RUNS-TANDEM	Annexin A1 OS=Homo sapiens OX=9606 GN=ANXA1 PE=1 SV=2	ANXA1_HUMAN	true	true	true	aAYLQETGkPLDETLkk	0.38	iTRAQ8plex (+304), iTRAQ8plex (+304), iTRAQ8plex (+304), iTRAQ8plex (+304)	10.67	38.5071	10.67		0	0.7532	-0.3221	-0.2455	-0.008829	0.1766	0	0	0	1
T98G-04-SET-18-ALL RUNS-TANDEM	Annexin A1 OS=Homo sapiens OX=9606 GN=ANXA1 PE=1 SV=2	ANXA1_HUMAN	true	true	true	aLTGHLEEVVLALLk	1	iTRAQ8plex (+304), iTRAQ8plex (+304)	56.78	38.7662	47.43	3.72125	0	0.5311	-0.1609	1.058	1.242	0.9359	0	11	20	0
T98G-04-SET-18-ALL RUNS-TANDEM	Annexin A1 OS=Homo sapiens OX=9606 GN=ANXA1 PE=1 SV=2	ANXA1_HUMAN	true	true	true	dITSDTSGDFR	0.72	iTRAQ8plex (+304)	17.56	39.3445	7.96		0	Value Missing	-0.08334	-3.502	0.4784	0.1454	0	1	0	0
T98G-04-SET-18-ALL RUNS-TANDEM	Annexin A1 OS=Homo sapiens OX=9606 GN=ANXA1 PE=1 SV=2	ANXA1_HUMAN	true	true	true	gLGTDEDTLIEILASR	1	iTRAQ8plex (+304)	57.61	39.4802	54.72	5.19382	0	0.01836	0.232	0.05337	0.04676	-0.1393	0	38	0	0
T98G-04-SET-18-ALL RUNS-TANDEM	Annexin A1 OS=Homo sapiens OX=9606 GN=ANXA1 PE=1 SV=2	ANXA1_HUMAN	true	true	true	gTDVNVFNTILTTR	0.86	iTRAQ8plex (+304)	12.49	39.489	1.53	0.920819	0	Value Missing	-1.904	-0.2138	Value Missing	Value Missing	0	1	0	0
T98G-04-SET-18-ALL RUNS-TANDEM	Annexin A1 OS=Homo sapiens OX=9606 GN=ANXA1 PE=1 SV=2	ANXA1_HUMAN	true	true	true	gVDEATIIDILTk	1	iTRAQ8plex (+304), iTRAQ8plex (+304)	33.35	39.0053	33.06	6.18709	0	-0.2615	-0.08892	-0.6484	-0.9753	-0.8801	0	31	17	0
T98G-04-SET-18-ALL RUNS-TANDEM	Annexin A1 OS=Homo sapiens OX=9606 GN=ANXA1 PE=1 SV=2	ANXA1_HUMAN	true	true	true	gVDEATIIDILTkR	1	iTRAQ8plex (+304), iTRAQ8plex (+304)	35.7	39.2298	29.43	2.16749	0	-0.04366	0.3597	2.261	2.457	2.093	0	0	16	0
T98G-04-SET-18-ALL RUNS-TANDEM	Heat shock 70 kDa protein 1A OS=Homo sapiens OX=9606 GN=HSPA1A PE=1 SV=1	HS71A_HUMAN,HS71B_HUMAN	true	true	true	aFYPEEISSMVLTk	1	iTRAQ8plex (+304), iTRAQ8plex (+304)	15.46	39.5804	14.78	1.3098	0	2.026	1.221	0.04774	0.2554	-0.01082	0	20	4	0
T98G-04-SET-18-ALL RUNS-TANDEM	Heat shock 70 kDa protein 1A OS=Homo sapiens OX=9606 GN=HSPA1A PE=1 SV=1	HS71A_HUMAN,HS71B_HUMAN	true	true	true	aFYPEEISSmVLTk	0.4	iTRAQ8plex (+304), Oxidation (+16), iTRAQ8plex (+304)	11.68	39.6147	5.88		0	-3.622	0.01535	-0.3401	0.01477	-0.04722	0	2	1	0
T98G-04-SET-18-ALL RUNS-TANDEM	Heat shock 70 kDa protein 1A OS=Homo sapiens OX=9606 GN=HSPA1A PE=1 SV=1	HS71A_HUMAN,HS71B_HUMAN	true	true	true	aQIHDLVLVGGSTR	0.97	iTRAQ8plex (+304)	21.37	39.2937	13		0	0.8744	-0.4721	-0.7619	-0.1732	0.001411	0	0	2	0
T98G-04-SET-18-ALL RUNS-TANDEM	Heat shock 70 kDa protein 1A OS=Homo sapiens OX=9606 GN=HSPA1A PE=1 SV=1	HS71A_HUMAN,HS71B_HUMAN	true	true	true	aRFEELcSDLFR	0.35	iTRAQ8plex (+304), Carbamidomethyl (+57)	10.79	39.3927	0		0	2.597	0.6192	-0.4764	0.6495	0.6619	0	0	8	0
T98G-04-SET-18-ALL RUNS-TANDEM	Heat shock 70 kDa protein 1A OS=Homo sapiens OX=9606 GN=HSPA1A PE=1 SV=1	HS71A_HUMAN,HS71B_HUMAN	true	true	true	aTAGDTHLGGEDFDNR	0.99	iTRAQ8plex (+304)	18.86	39.3029	9.58	0.920819	0	2.124	0.2821	-0.291	0.2824	0.2476	0	0	5	0
T98G-04-SET-18-ALL RUNS-TANDEM	Heat shock 70 kDa protein 1A OS=Homo sapiens OX=9606 GN=HSPA1A PE=1 SV=1	HS71A_HUMAN,HS71B_HUMAN	true	true	true	cQEVISWLDANTLAEkDEFEHk	1	Carbamidomethyl (+57), iTRAQ8plex (+304), iTRAQ8plex (+304), iTRAQ8plex (+304)	41.45	38.9631	29.98		0	1.847	0.9792	-0.4908	-0.2297	-0.1267	0	0	0	1
T98G-04-SET-18-ALL RUNS-TANDEM	Heat shock 70 kDa protein 1A OS=Homo sapiens OX=9606 GN=HSPA1A PE=1 SV=1	HS71A_HUMAN,HS71B_HUMAN	true	true	true	dAGVIAGLNVLR	1	iTRAQ8plex (+304)	32.52	39.5612	0.11	2.82391	0	1.906	0.7881	0.03574	0.2846	0.17	0	18	0	0
T98G-04-SET-18-ALL RUNS-TANDEM	Heat shock 70 kDa protein 1A OS=Homo sapiens OX=9606 GN=HSPA1A PE=1 SV=1	HS71A_HUMAN,HS71B_HUMAN	true	true	true	dAGVIAGLnVLR	0.89	iTRAQ8plex (+304), Deamidated (+1)	23.01	39.553	2.05		0	1.406	-0.03708	-0.4865	0.00122	-0.1437	0	2	0	0
T98G-04-SET-18-ALL RUNS-TANDEM	Heat shock 70 kDa protein 1A OS=Homo sapiens OX=9606 GN=HSPA1A PE=1 SV=1	HS71A_HUMAN,HS71B_HUMAN	true	true	true	fEELcSDLFR	0.48	iTRAQ8plex (+304), Carbamidomethyl (+57)	14.81	38.7512	7.24		0	2.508	0.6409	-0.004672	0.1835	0.126	0	6	0	0
T98G-04-SET-18-ALL RUNS-TANDEM	Heat shock 70 kDa protein 1A OS=Homo sapiens OX=9606 GN=HSPA1A PE=1 SV=1	HS71A_HUMAN,HS71B_HUMAN	true	true	true	gLETAGGVMTALIk	1	iTRAQ8plex (+304), iTRAQ8plex (+304)				3.69897	0	0.9599	0.9837	-0.3462	-0.2517	-0.4714	0	3	0	0
T98G-04-SET-18-ALL RUNS-TANDEM	Heat shock 70 kDa protein 1A OS=Homo sapiens OX=9606 GN=HSPA1A PE=1 SV=1	HS71A_HUMAN,HS71B_HUMAN	true	true	true	iINEPTAAAIAYGLDR	0.94	iTRAQ8plex (+304)	24.89	39.5444	1.76		0	1.376	1.25	0.2357	0.421	0.1209	0	13	0	0
T98G-04-SET-18-ALL RUNS-TANDEM	Heat shock 70 kDa protein 1A OS=Homo sapiens OX=9606 GN=HSPA1A PE=1 SV=1	HS71A_HUMAN,HS71B_HUMAN	true	true	true	iInEPTAAAIAYGLDR	1	iTRAQ8plex (+304), Deamidated (+1)	29.55	39.5012	0.33	1.61979	0	1.94	1.209	0.5405	0.5879	0.2791	0	3	0	0
T98G-04-SET-18-ALL RUNS-TANDEM	Heat shock 70 kDa protein 1A OS=Homo sapiens OX=9606 GN=HSPA1A PE=1 SV=1	HS71A_HUMAN,HS71B_HUMAN	true	true	true	iINEPTAAAIAyGLDR	0.49	iTRAQ8plex (+304), iTRAQ8plex (+304)	14.61	39.5371	1.79		0	1.594	0.8992	0.204	0.4115	-0.07393	0	0	2	0
T98G-04-SET-18-ALL RUNS-TANDEM	Heat shock 70 kDa protein 1A OS=Homo sapiens OX=9606 GN=HSPA1A PE=1 SV=1	HS71A_HUMAN,HS71B_HUMAN	true	true	true	iInEPTAAAIAyGLDR	0.72	iTRAQ8plex (+304), Deamidated (+1), iTRAQ8plex (+304)	20	39.234	1.07		0	0.915	0.5222	-0.679	-0.4526	-0.477	0	0	1	0
T98G-04-SET-18-ALL RUNS-TANDEM	Heat shock 70 kDa protein 1A OS=Homo sapiens OX=9606 GN=HSPA1A PE=1 SV=1	HS71A_HUMAN,HS71B_HUMAN	true	true	true	lLQDFFnGR	1	iTRAQ8plex (+304), Deamidated (+1)	36.76	38.6231	19.51	1.74473	0	4.156	1.397	0.6376	1.181	1.171	0	25	0	0
T98G-04-SET-18-ALL RUNS-TANDEM	Heat shock 70 kDa protein 1A OS=Homo sapiens OX=9606 GN=HSPA1A PE=1 SV=1	HS71A_HUMAN,HS71B_HUMAN	true	true	true	lLqDFFnGR	0.25	iTRAQ8plex (+304), Deamidated (+1), Deamidated (+1)	22.02	38.6082	2.84		0	4.185	1.112	-0.3133	0.8237	0.8076	0	3	0	0
T98G-04-SET-18-ALL RUNS-TANDEM	Heat shock 70 kDa protein 1A OS=Homo sapiens OX=9606 GN=HSPA1A PE=1 SV=1	HS71A_HUMAN,HS71B_HUMAN	true	true	true	lVNHFVEEFk	0.61	iTRAQ8plex (+304), iTRAQ8plex (+304)	15.01	39.3857	6.36		0	2.01	0.705	-0.4812	-0.823	-0.4471	0	0	3	0
T98G-04-SET-18-ALL RUNS-TANDEM	Heat shock 70 kDa protein 1A OS=Homo sapiens OX=9606 GN=HSPA1A PE=1 SV=1	HS71A_HUMAN,HS71B_HUMAN	true	true	true	nALESYAFNMk	0.73	iTRAQ8plex (+304), iTRAQ8plex (+304)	16.49	39.4047	6.99		0	1.179	0.0884	-0.293	-0.2608	-0.4732	0	2	0	0
T98G-04-SET-18-ALL RUNS-TANDEM	Heat shock 70 kDa protein 1A OS=Homo sapiens OX=9606 GN=HSPA1A PE=1 SV=1	HS71A_HUMAN,HS71B_HUMAN	true	true	true	sINPDEAVAYGAAVQAAILMGDk	1	iTRAQ8plex (+304), iTRAQ8plex (+304)	30.41	39.344	0.3	4.12494	0	Value Missing	-0.005389	Value Missing	-0.7641	0.7343	0	0	1	0
T98G-04-SET-18-ALL RUNS-TANDEM	Peroxiredoxin-1 OS=Homo sapiens OX=9606 GN=PRDX1 PE=1 SV=1	PRDX1_HUMAN	true	true	true	aDEGISFR	0.32	iTRAQ8plex (+304)	11.61	38.9812	6.59		0	0.7661	-4.808	-1.401	-0.2595	-0.757	0	1	0	0
T98G-04-SET-18-ALL RUNS-TANDEM	Peroxiredoxin-1 OS=Homo sapiens OX=9606 GN=PRDX1 PE=1 SV=1	PRDX1_HUMAN	true	true	true	aTAVMPDGQFk	0.31	iTRAQ8plex (+304), iTRAQ8plex (+304)	9.17	39.2881	4.27		0	0.1101	-0.4302	-1.073	-0.7216	-0.8486	0	5	0	0
T98G-04-SET-18-ALL RUNS-TANDEM	Peroxiredoxin-1 OS=Homo sapiens OX=9606 GN=PRDX1 PE=1 SV=1	PRDX1_HUMAN	true	true	true	aTAVMPDGqFk	1	iTRAQ8plex (+304), Deamidated (+1), iTRAQ8plex (+304)	25.89	39.3802	18.27	1.19382	0	0.8336	-0.4748	-1.841	-0.8535	-0.508	0	2	0	0
T98G-04-SET-18-ALL RUNS-TANDEM	Peroxiredoxin-1 OS=Homo sapiens OX=9606 GN=PRDX1 PE=1 SV=1	PRDX1_HUMAN	true	true	true	dISLSDYk	0.87	iTRAQ8plex (+304), iTRAQ8plex (+304)	18.5	39.0434	8.95		0	0.7656	-0.0211	-0.01243	0.2784	-0.3682	0	2	0	0
T98G-04-SET-18-ALL RUNS-TANDEM	Peroxiredoxin-1 OS=Homo sapiens OX=9606 GN=PRDX1 PE=1 SV=1	PRDX1_HUMAN	true	true	true	gLFIIDDk	0.98	iTRAQ8plex (+304), iTRAQ8plex (+304)	26.43	39.4196	16.61		0	0.2279	-0.1427	-0.6042	-0.7741	-0.6539	0	15	3	0
T98G-04-SET-18-ALL RUNS-TANDEM	Peroxiredoxin-1 OS=Homo sapiens OX=9606 GN=PRDX1 PE=1 SV=1	PRDX1_HUMAN	true	true	true	gLFIIDDkGILR	1	iTRAQ8plex (+304), iTRAQ8plex (+304)	20.55	39.3293	15.96	3.40894	0	0.02565	0.2605	2.286	3.195	2.484	0	8	17	0
T98G-04-SET-18-ALL RUNS-TANDEM	Peroxiredoxin-1 OS=Homo sapiens OX=9606 GN=PRDX1 PE=1 SV=1	PRDX1_HUMAN	true	true	true	hGEVcPAGWkPGSDTIkPDVQk	0.28	iTRAQ8plex (+304), Carbamidomethyl (+57), iTRAQ8plex (+304), iTRAQ8plex (+304), iTRAQ8plex (+304)	5.7	38.9187	-2.01		0	-1.103	-0.06686	-1.198	-0.7549	-0.9261	0	0	0	2
T98G-04-SET-18-ALL RUNS-TANDEM	Peroxiredoxin-1 OS=Homo sapiens OX=9606 GN=PRDX1 PE=1 SV=1	PRDX1_HUMAN	true	true	true	iGHPAPnFk	0.2	iTRAQ8plex (+304), Deamidated (+1), iTRAQ8plex (+304)	8.67	39.1046	1.02		0	3.283	0.3971	0.7098	-1.633	0.3717	0	0	1	0
T98G-04-SET-18-ALL RUNS-TANDEM	Peroxiredoxin-1 OS=Homo sapiens OX=9606 GN=PRDX1 PE=1 SV=1	PRDX1_HUMAN	true	true	true	kQGGLGPMNIPLVSDPk	0.99	iTRAQ8plex (+304), iTRAQ8plex (+304), iTRAQ8plex (+304)	14.85	38.7489	2.58	2.26761	0	-0.1484	-0.1473	-0.8239	-1.358	-1.03	0	0	3	0
T98G-04-SET-18-ALL RUNS-TANDEM	Peroxiredoxin-1 OS=Homo sapiens OX=9606 GN=PRDX1 PE=1 SV=1	PRDX1_HUMAN	true	true	true	kqGGLGPMNIPLVSDPk	0.27	iTRAQ8plex (+304), iTRAQ8plex (+304), Deamidated (+1), iTRAQ8plex (+304)	11.68	38.9187	5.34		0	-0.4742	0.5332	-0.7021	-0.4497	-0.8515	0	0	3	0
T98G-04-SET-18-ALL RUNS-TANDEM	Peroxiredoxin-1 OS=Homo sapiens OX=9606 GN=PRDX1 PE=1 SV=1	PRDX1_HUMAN	true	true	true	kQGGLGPmNIPLVSDPk	1	iTRAQ8plex (+304), iTRAQ8plex (+304), Oxidation (+16), iTRAQ8plex (+304)	23.65	38.8801	17.37	0.823909	0	-0.3177	-0.2432	-0.8047	-1.35	-2.078	0	0	2	0
T98G-04-SET-18-ALL RUNS-TANDEM	Peroxiredoxin-1 OS=Homo sapiens OX=9606 GN=PRDX1 PE=1 SV=1	PRDX1_HUMAN	true	true	true	kQGGLGPMnIPLVSDPk	0.26	iTRAQ8plex (+304), iTRAQ8plex (+304), Deamidated (+1), iTRAQ8plex (+304)	9.92	38.8218	-2.84		0	0.0739	-0.522	-1.087	-1.554	-1.227	0	0	5	0
T98G-04-SET-18-ALL RUNS-TANDEM	Peroxiredoxin-1 OS=Homo sapiens OX=9606 GN=PRDX1 PE=1 SV=1	PRDX1_HUMAN	true	true	true	lVQAFQFTDk	0.98	iTRAQ8plex (+304), iTRAQ8plex (+304)	19.71	39.3495	14.02		0	0.9606	-0.07559	0.0292	0.04239	-0.03839	0	17	2	0
T98G-04-SET-18-ALL RUNS-TANDEM	Peroxiredoxin-1 OS=Homo sapiens OX=9606 GN=PRDX1 PE=1 SV=1	PRDX1_HUMAN	true	true	true	lVqAFQFTDk	1	iTRAQ8plex (+304), Deamidated (+1), iTRAQ8plex (+304)	21.09	39.2562	0.05	2	0	-3.809	0.3205	-0.01155	0.07336	-0.06849	0	1	0	0
T98G-04-SET-18-ALL RUNS-TANDEM	Peroxiredoxin-1 OS=Homo sapiens OX=9606 GN=PRDX1 PE=1 SV=1	PRDX1_HUMAN	true	true	true	lVQAFqFTDk	1	iTRAQ8plex (+304), Deamidated (+1), iTRAQ8plex (+304)	28.94	39.3957	2.19	2.74473	0	0.9831	-0.1078	-0.07062	0.3511	0.1212	0	1	0	0
T98G-04-SET-18-ALL RUNS-TANDEM	Peroxiredoxin-1 OS=Homo sapiens OX=9606 GN=PRDX1 PE=1 SV=1	PRDX1_HUMAN	true	true	true	qGGLGPMnIPLVSDPkR	0.83	iTRAQ8plex (+304), Deamidated (+1), iTRAQ8plex (+304)	2.48	39.2552	-1.94	0.677781	0	0.531	0.4141	0.9422	Value Missing	0.756	0	0	1	0
T98G-04-SET-18-ALL RUNS-TANDEM	Peroxiredoxin-1 OS=Homo sapiens OX=9606 GN=PRDX1 PE=1 SV=1	PRDX1_HUMAN	true	true	true	tIAQDYGVLk	1	iTRAQ8plex (+304), iTRAQ8plex (+304)	24.66	39.4052	16.66	0.886057	0	0.09508	-0.6559	-0.5705	-0.112	-0.2433	0	8	0	0
T98G-04-SET-18-ALL RUNS-TANDEM	Peroxiredoxin-1 OS=Homo sapiens OX=9606 GN=PRDX1 PE=1 SV=1	PRDX1_HUMAN	true	true	true	tIAqDYGVLk	1	iTRAQ8plex (+304), Deamidated (+1), iTRAQ8plex (+304)	20.61	39.2834	14.42	3.82391	0	0.6119	-0.2145	0.06995	0.01097	-0.08514	0	1	0	0
T98G-04-SET-18-ALL RUNS-TANDEM	Heat shock cognate 71 kDa protein OS=Homo sapiens OX=9606 GN=HSPA8 PE=1 SV=1	HSP7C_HUMAN	true	true	true	aRFEELNADLFR	0.9	iTRAQ8plex (+304)	19.29	39.4429	8.83		0	0.1661	-0.1488	0.225	0.3681	0.1214	0	4	9	0
T98G-04-SET-18-ALL RUNS-TANDEM	Heat shock cognate 71 kDa protein OS=Homo sapiens OX=9606 GN=HSPA8 PE=1 SV=1	HSP7C_HUMAN	true	true	true	aRFEELnADLFR	0.55	iTRAQ8plex (+304), Deamidated (+1)	14.77	39.3902	2.87		0	-0.6522	-0.6726	0.141	-0.1572	0.2374	0	1	1	0
T98G-04-SET-18-ALL RUNS-TANDEM	Heat shock cognate 71 kDa protein OS=Homo sapiens OX=9606 GN=HSPA8 PE=1 SV=1	HSP7C_HUMAN	true	true	true	dAGTIAGLNVLR	1	iTRAQ8plex (+304)	39.81	39.1835	0	2.45593	0	0.4624	-0.1479	0.1259	0.255	0.165	0	13	0	0
T98G-04-SET-18-ALL RUNS-TANDEM	Heat shock cognate 71 kDa protein OS=Homo sapiens OX=9606 GN=HSPA8 PE=1 SV=1	HSP7C_HUMAN	true	true	true	fEELNADLFR	0.78	iTRAQ8plex (+304)	17	39.4483	7.48		0	0.01567	-0.1192	-0.3942	-0.4056	-0.2947	0	18	0	0
T98G-04-SET-18-ALL RUNS-TANDEM	Heat shock cognate 71 kDa protein OS=Homo sapiens OX=9606 GN=HSPA8 PE=1 SV=1	HSP7C_HUMAN	true	true	true	fEELnADLFR	0.27	iTRAQ8plex (+304), Deamidated (+1)	9.26	39.4483	1.86		0	0.1902	0.08636	0.2045	1.11	0.4625	0	1	0	0
T98G-04-SET-18-ALL RUNS-TANDEM	Heat shock cognate 71 kDa protein OS=Homo sapiens OX=9606 GN=HSPA8 PE=1 SV=1	HSP7C_HUMAN	true	true	true	hWPFMVVNDAGRPk	0.22	iTRAQ8plex (+304), iTRAQ8plex (+304)	6.72	39.6703	6		0	-0.03174	-1.315	-0.3028	-0.01765	-0.3612	0	0	1	0
T98G-04-SET-18-ALL RUNS-TANDEM	Heat shock cognate 71 kDa protein OS=Homo sapiens OX=9606 GN=HSPA8 PE=1 SV=1	HSP7C_HUMAN	true	true	true	iINEPTAAAIAYGLDkk	0.96	iTRAQ8plex (+304), iTRAQ8plex (+304), iTRAQ8plex (+304)	12.44	38.9702	5.05	0.79588	0	0.2119	0.4285	0.8642	0.7171	0.9225	0	0	13	0
T98G-04-SET-18-ALL RUNS-TANDEM	Heat shock cognate 71 kDa protein OS=Homo sapiens OX=9606 GN=HSPA8 PE=1 SV=1	HSP7C_HUMAN	true	true	true	iInEPTAAAIAYGLDkk	1	iTRAQ8plex (+304), Deamidated (+1), iTRAQ8plex (+304), iTRAQ8plex (+304)	27.3	39.1009	1.11	1.40894	0	-0.03345	-0.1431	0.3835	0.3608	0.4415	0	0	3	0
T98G-04-SET-18-ALL RUNS-TANDEM	Heat shock cognate 71 kDa protein OS=Homo sapiens OX=9606 GN=HSPA8 PE=1 SV=1	HSP7C_HUMAN	true	true	true	lDkSQIHDIVLVGGSTR	0.39	iTRAQ8plex (+304), iTRAQ8plex (+304)	11.1	39.3252	2.61		0	1.47	-0.4409	1.167	1.865	0.8404	0	0	1	0
T98G-04-SET-18-ALL RUNS-TANDEM	Heat shock cognate 71 kDa protein OS=Homo sapiens OX=9606 GN=HSPA8 PE=1 SV=1	HSP7C_HUMAN	true	true	true	lDkSqIHDIVLVGGSTR	0.98	iTRAQ8plex (+304), iTRAQ8plex (+304), Deamidated (+1)	3.43	39.3697	0.34	1.49485	0	Value Missing	0.6342	1.014	0.9808	0.9882	0	0	1	0
T98G-04-SET-18-ALL RUNS-TANDEM	Heat shock cognate 71 kDa protein OS=Homo sapiens OX=9606 GN=HSPA8 PE=1 SV=1	HSP7C_HUMAN	true	true	true	lLQDFFnGk	1	iTRAQ8plex (+304), Deamidated (+1), iTRAQ8plex (+304)	41.89	39.4399	20.8	0.744727	0	1.302	0.2314	0.1672	0.481	0.2195	0	7	0	0
T98G-04-SET-18-ALL RUNS-TANDEM	Heat shock cognate 71 kDa protein OS=Homo sapiens OX=9606 GN=HSPA8 PE=1 SV=1	HSP7C_HUMAN	true	true	true	lLqDFFnGk	1	iTRAQ8plex (+304), Deamidated (+1), Deamidated (+1), iTRAQ8plex (+304)	23.66	39.4404	3.23	0.677781	0	2.136	0.5393	1.318	1.552	1.055	0	1	0	0
T98G-04-SET-18-ALL RUNS-TANDEM	Heat shock cognate 71 kDa protein OS=Homo sapiens OX=9606 GN=HSPA8 PE=1 SV=1	HSP7C_HUMAN	true	true	true	lLQDFFnGkELNk	0.45	iTRAQ8plex (+304), Deamidated (+1), iTRAQ8plex (+304), iTRAQ8plex (+304)	12.32	39.348	2.12		0	0.6859	0.168	1.097	1.193	1.048	0	0	8	0
T98G-04-SET-18-ALL RUNS-TANDEM	Heat shock cognate 71 kDa protein OS=Homo sapiens OX=9606 GN=HSPA8 PE=1 SV=1	HSP7C_HUMAN	true	true	true	lLqDFFnGkELNk	0.58	iTRAQ8plex (+304), Deamidated (+1), Deamidated (+1), iTRAQ8plex (+304), iTRAQ8plex (+304)	14	39.4057	0		0	0.05165	0.03126	0.7498	1.129	1.011	0	0	2	0
T98G-04-SET-18-ALL RUNS-TANDEM	Heat shock cognate 71 kDa protein OS=Homo sapiens OX=9606 GN=HSPA8 PE=1 SV=1	HSP7C_HUMAN	true	true	true	lLQDFFnGkELnk	0.47	iTRAQ8plex (+304), Deamidated (+1), iTRAQ8plex (+304), Deamidated (+1), iTRAQ8plex (+304)	14.9	39.0811	0.26		0	0.6542	-0.7166	0.09528	-0.002437	0.1851	0	0	1	0
T98G-04-SET-18-ALL RUNS-TANDEM	Heat shock cognate 71 kDa protein OS=Homo sapiens OX=9606 GN=HSPA8 PE=1 SV=1	HSP7C_HUMAN	true	true	true	mkEIAEAYLGk	1	iTRAQ8plex (+304), iTRAQ8plex (+304), iTRAQ8plex (+304)	16.21	39.3842	6.46	0.69897	0	0.2626	-0.3141	-0.1123	0.6322	0.3672	0	0	3	0
T98G-04-SET-18-ALL RUNS-TANDEM	Heat shock cognate 71 kDa protein OS=Homo sapiens OX=9606 GN=HSPA8 PE=1 SV=1	HSP7C_HUMAN	true	true	true	mVNHFIAEFk	0.62	iTRAQ8plex (+304), iTRAQ8plex (+304)	16.12	39.3867	2.25		0	0.9249	0.04708	0.2051	1.094	0.9675	0	0	1	0
T98G-04-SET-18-ALL RUNS-TANDEM	Heat shock cognate 71 kDa protein OS=Homo sapiens OX=9606 GN=HSPA8 PE=1 SV=1	HSP7C_HUMAN	true	true	true	nQVAMNPTNTVFDAk	1	iTRAQ8plex (+304), iTRAQ8plex (+304)	26.46	39.7021	13.74	2.31876	0	Value Missing	2.025	1.82	Value Missing	1.561	0	1	0	0
T98G-04-SET-18-ALL RUNS-TANDEM	Heat shock cognate 71 kDa protein OS=Homo sapiens OX=9606 GN=HSPA8 PE=1 SV=1	HSP7C_HUMAN	true	true	true	rFDDAVVqSDMk	1	iTRAQ8plex (+304), Deamidated (+1), iTRAQ8plex (+304)	25.09	39.4861	5.84	1.22915	0	1.273	-0.6033	-0.1094	0.6396	-0.1181	0	0	1	0
T98G-04-SET-18-ALL RUNS-TANDEM	Heat shock cognate 71 kDa protein OS=Homo sapiens OX=9606 GN=HSPA8 PE=1 SV=1	HSP7C_HUMAN	true	true	true	sFYPEEVSSMVLTk	1	iTRAQ8plex (+304), iTRAQ8plex (+304)	40.37	39.4841	34.11	2.72125	0	0.1893	-0.08272	0.1929	-0.01538	0.05258	0	8	2	0
T98G-04-SET-18-ALL RUNS-TANDEM	Heat shock cognate 71 kDa protein OS=Homo sapiens OX=9606 GN=HSPA8 PE=1 SV=1	HSP7C_HUMAN	true	true	true	sINPDEAVAYGAAVQAAILSGDk	1	iTRAQ8plex (+304), iTRAQ8plex (+304)	50.36	39.3972	2.36	4.0655	0	Value Missing	0.5468	0.08017	-0.2854	0.1931	0	0	4	0
T98G-04-SET-18-ALL RUNS-TANDEM	Heat shock cognate 71 kDa protein OS=Homo sapiens OX=9606 GN=HSPA8 PE=1 SV=1	HSP7C_HUMAN	true	true	true	sINPDEAVAYGAAVqAAILSGDk	0.38	iTRAQ8plex (+304), Deamidated (+1), iTRAQ8plex (+304)	14.67	39.1939	1.66		No Values	No Values	No Values	No Values	Reference Missing	No Values	0	0	1	0
T98G-04-SET-18-ALL RUNS-TANDEM	Heat shock cognate 71 kDa protein OS=Homo sapiens OX=9606 GN=HSPA8 PE=1 SV=1	HSP7C_HUMAN	true	true	true	sQIHDIVLVGGSTR	0.93	iTRAQ8plex (+304)	23.51	39.4709	0		0	0.6326	-0.4197	0.1716	-0.2937	0.1973	0	0	1	0
T98G-04-SET-18-ALL RUNS-TANDEM	Heat shock cognate 71 kDa protein OS=Homo sapiens OX=9606 GN=HSPA8 PE=1 SV=1	HSP7C_HUMAN	true	true	true	sTAGDTHLGGEDFDNR	1	iTRAQ8plex (+304)	27.26	39.0282	20.84		0	0.9647	0.1189	-0.3275	0.5624	0.3942	0	0	1	0
T98G-04-SET-18-ALL RUNS-TANDEM	Aldo-keto reductase family 1 member B10 OS=Homo sapiens OX=9606 GN=AKR1B10 PE=1 SV=2	AK1BA_HUMAN	true	true	true	aTFLDAWEAMEELVDEGLVk	1	iTRAQ8plex (+304), iTRAQ8plex (+304)	67.06	39.3556	57.81	3.85387	0	-0.4995	-0.4063	-1.124	-0.8993	-1.49	0	0	23	0
T98G-04-SET-18-ALL RUNS-TANDEM	Aldo-keto reductase family 1 member B10 OS=Homo sapiens OX=9606 GN=AKR1B10 PE=1 SV=2	AK1BA_HUMAN	true	true	true	aTFLDAWEAmEELVDEGLVk	1	iTRAQ8plex (+304), Oxidation (+16), iTRAQ8plex (+304)	36.97	39.2562	20.74	4.36653	0	-2.719	-4.679	-4.583	-3.804	-4.295	0	0	9	0
T98G-04-SET-18-ALL RUNS-TANDEM	Aldo-keto reductase family 1 member B10 OS=Homo sapiens OX=9606 GN=AKR1B10 PE=1 SV=2	AK1BA_HUMAN	true	true	true	hIDcAYVYQNEHEVGEAIQEk	0.95	iTRAQ8plex (+304), Carbamidomethyl (+57), iTRAQ8plex (+304)	25.36	39.286	0.13		0	-0.4171	-0.5909	-0.348	-0.4635	-0.4713	0	0	0	1
T98G-04-SET-18-ALL RUNS-TANDEM	Aldo-keto reductase family 1 member B10 OS=Homo sapiens OX=9606 GN=AKR1B10 PE=1 SV=2	AK1BA_HUMAN	true	true	true	iVENIQVFDFk	1	iTRAQ8plex (+304), iTRAQ8plex (+304)	46.28	39.5598	15.15	3.34679	0	-0.08236	-0.2359	-0.851	-1.11	-1.02	0	25	4	0
T98G-04-SET-18-ALL RUNS-TANDEM	Aldo-keto reductase family 1 member B10 OS=Homo sapiens OX=9606 GN=AKR1B10 PE=1 SV=2	AK1BA_HUMAN	true	true	true	iVENIqVFDFk	1	iTRAQ8plex (+304), Deamidated (+1), iTRAQ8plex (+304)	23.74	39.5192	3.89	2.79588	0	0.3187	-0.01652	-0.6866	-1.463	-0.6178	0	2	2	0
T98G-04-SET-18-ALL RUNS-TANDEM	Aldo-keto reductase family 1 member B10 OS=Homo sapiens OX=9606 GN=AKR1B10 PE=1 SV=2	AK1BA_HUMAN	true	true	true	lSDEEMATILSFNR	1	iTRAQ8plex (+304)	45.51	39.5002	13.72	4.52288	0	0.3357	0.2615	-0.3607	-0.4979	-0.4804	0	20	0	0
T98G-04-SET-18-ALL RUNS-TANDEM	Aldo-keto reductase family 1 member B10 OS=Homo sapiens OX=9606 GN=AKR1B10 PE=1 SV=2	AK1BA_HUMAN	true	true	true	lSDEEmATILSFNR	0.67	iTRAQ8plex (+304), Oxidation (+16)	15.05	39.4017	6.76		0	0.7435	-0.2076	-0.1824	-0.3236	-0.5155	0	4	0	0
T98G-04-SET-18-ALL RUNS-TANDEM	Aldo-keto reductase family 1 member B10 OS=Homo sapiens OX=9606 GN=AKR1B10 PE=1 SV=2	AK1BA_HUMAN	true	true	true	lSDEEMATILSFnR	0.25	iTRAQ8plex (+304), Deamidated (+1)	9.43	39.4743	1.09		0	-0.2675	0.1771	-0.7863	-0.5099	-1.176	0	3	0	0
T98G-04-SET-18-ALL RUNS-TANDEM	Aldo-keto reductase family 1 member B10 OS=Homo sapiens OX=9606 GN=AKR1B10 PE=1 SV=2	AK1BA_HUMAN	true	true	true	lSDEEmATILSFnR	0.4	iTRAQ8plex (+304), Oxidation (+16), Deamidated (+1)	13.34	39.4017	0.21		0	0.902	0.5799	Reference Missing	Reference Missing	Value Missing	0	2	0	0
T98G-04-SET-18-ALL RUNS-TANDEM	Aldo-keto reductase family 1 member B10 OS=Homo sapiens OX=9606 GN=AKR1B10 PE=1 SV=2	AK1BA_HUMAN	true	true	true	lSYLDVYLIHWPQGFk	0.34	iTRAQ8plex (+304), iTRAQ8plex (+304)	12.93	39.4885	1.28		0	0.07723	-0.4311	-1.038	-0.3448	0.6509	0	0	2	0
T98G-04-SET-18-ALL RUNS-TANDEM	Aldo-keto reductase family 1 member B10 OS=Homo sapiens OX=9606 GN=AKR1B10 PE=1 SV=2	AK1BA_HUMAN	true	true	true	lWPTFFERPLV	0.98	iTRAQ8plex (+304)				1.67778	0	-0.667	-0.04346	0.1042	-0.1555	-0.2331	0	2	0	0
T98G-04-SET-18-ALL RUNS-TANDEM	Aldo-keto reductase family 1 member B10 OS=Homo sapiens OX=9606 GN=AKR1B10 PE=1 SV=2	AK1BA_HUMAN	true	true	true	lWPTFFERPLVR	0.28	iTRAQ8plex (+304)	3.49	39.5085	0		0	0.7262	1.055	0.6502	0.6304	0.8283	0	0	4	0
T98G-04-SET-18-ALL RUNS-TANDEM	Aldo-keto reductase family 1 member B10 OS=Homo sapiens OX=9606 GN=AKR1B10 PE=1 SV=2	AK1BA_HUMAN	true	true	true	mPIVGLGTWk	0.55	iTRAQ8plex (+304), iTRAQ8plex (+304)	10.24	39.3192	7.39		0	-0.7135	0.2618	-0.4337	-0.2152	-0.6012	0	3	0	0
T98G-04-SET-18-ALL RUNS-TANDEM	Eukaryotic initiation factor 4A-I OS=Homo sapiens OX=9606 GN=EIF4A1 PE=1 SV=1	IF4A1_HUMAN	true	true	true	fVLDEADEMLSR	1	iTRAQ8plex (+304)				2.95861	0	-1.14	-0.8777	-0.5618	-1.586	-0.7837	0	12	0	0
T98G-04-SET-18-ALL RUNS-TANDEM	Eukaryotic initiation factor 4A-I OS=Homo sapiens OX=9606 GN=EIF4A1 PE=1 SV=1	IF4A1_HUMAN	true	true	true	gFkDQIYDIFQk	0.11	iTRAQ8plex (+304), iTRAQ8plex (+304), iTRAQ8plex (+304)	3.51	38.968	0		0	-0.2779	0.3317	0.5005	0.1443	-0.07603	0	0	3	0
T98G-04-SET-18-ALL RUNS-TANDEM	Eukaryotic initiation factor 4A-I OS=Homo sapiens OX=9606 GN=EIF4A1 PE=1 SV=1	IF4A1_HUMAN	true	true	true	gFkDqIYDIFQk	0.33	iTRAQ8plex (+304), iTRAQ8plex (+304), Deamidated (+1), iTRAQ8plex (+304)	10.12	39.3323	0		0	-0.08619	0.0436	-0.02843	-0.005726	0.003133	0	0	7	0
T98G-04-SET-18-ALL RUNS-TANDEM	Eukaryotic initiation factor 4A-I OS=Homo sapiens OX=9606 GN=EIF4A1 PE=1 SV=1	IF4A1_HUMAN	true	true	true	gFkDQIYDIFqk	0.24	iTRAQ8plex (+304), iTRAQ8plex (+304), Deamidated (+1), iTRAQ8plex (+304)	2.61	39.463	-0.69		No Values	Reference Missing	Reference Missing	Reference Missing	Reference Missing	Reference Missing	0	0	1	0
T98G-04-SET-18-ALL RUNS-TANDEM	Eukaryotic initiation factor 4A-I OS=Homo sapiens OX=9606 GN=EIF4A1 PE=1 SV=1	IF4A1_HUMAN	true	true	true	gFkDQIYDIFQkL	0.99	iTRAQ8plex (+304), iTRAQ8plex (+304), iTRAQ8plex (+304)				0.853872	0	Value Missing	0.5116	2.233	2.084	1.808	0	0	1	0
T98G-04-SET-18-ALL RUNS-TANDEM	Eukaryotic initiation factor 4A-I OS=Homo sapiens OX=9606 GN=EIF4A1 PE=1 SV=1	IF4A1_HUMAN	true	true	true	lQMEAPHIIVGTPGR	1	iTRAQ8plex (+304)	15.34	39.4315	10.39	0.769551	0	0.02734	-0.5443	-0.1484	-0.2105	-0.119	0	1	4	0
T98G-04-SET-18-ALL RUNS-TANDEM	Eukaryotic initiation factor 4A-I OS=Homo sapiens OX=9606 GN=EIF4A1 PE=1 SV=1	IF4A1_HUMAN	true	true	true	lQmEAPHIIVGTPGR	0.92	iTRAQ8plex (+304), Oxidation (+16)	19.98	39.5342	9.83		0	0.3069	-1.79	0.1127	0.3021	-5.499	0	0	3	0
T98G-04-SET-18-ALL RUNS-TANDEM	Eukaryotic initiation factor 4A-I OS=Homo sapiens OX=9606 GN=EIF4A1 PE=1 SV=1	IF4A1_HUMAN	true	true	true	mFVLDEADEMLSR	1	iTRAQ8plex (+304)	34.04	39.4121	30.21	4	0	1.367	1.229	1.445	1.66	1.403	0	32	0	0
T98G-04-SET-18-ALL RUNS-TANDEM	Eukaryotic initiation factor 4A-I OS=Homo sapiens OX=9606 GN=EIF4A1 PE=1 SV=1	IF4A1_HUMAN	true	true	true	mFVLDEADEMLSR	0.96	Oxidation (+16), iTRAQ8plex (+304)	4.93	39.3258	1.14	0.823909	0	0.3627	0.6341	0.8649	1.311	0.8063	0	10	0	0
T98G-04-SET-18-ALL RUNS-TANDEM	Eukaryotic initiation factor 4A-I OS=Homo sapiens OX=9606 GN=EIF4A1 PE=1 SV=1	IF4A1_HUMAN	true	true	true	mFVLDEADEmLSR	0.19	iTRAQ8plex (+304), Oxidation (+16)	4.46	39.3687	3.6		0	0.6798	0.4783	0.5648	1.066	0.7002	0	8	0	0
T98G-04-SET-18-ALL RUNS-TANDEM	Eukaryotic initiation factor 4A-I OS=Homo sapiens OX=9606 GN=EIF4A1 PE=1 SV=1	IF4A1_HUMAN	true	true	true	mFVLDEADEmLSR	0.5	Oxidation (+16), iTRAQ8plex (+304), Oxidation (+16)	10.17	39.4315	9.73		0	1.143	1.4	1.135	1.615	1.735	0	9	0	0
T98G-04-SET-18-ALL RUNS-TANDEM	Eukaryotic initiation factor 4A-I OS=Homo sapiens OX=9606 GN=EIF4A1 PE=1 SV=1	IF4A1_HUMAN	true	true	true	tLRDIETFYNTSIEEMPLNVADLI	1	iTRAQ8plex (+304)	32.56	39.3268	0	0.823909	No Values	No Values	No Values	No Values	No Values	No Values	0	0	1	0
T98G-04-SET-18-ALL RUNS-TANDEM	Eukaryotic initiation factor 4A-I OS=Homo sapiens OX=9606 GN=EIF4A1 PE=1 SV=1	IF4A1_HUMAN	true	true	true	tLRDIETFYnTSIEEMPLNVADLI	1	iTRAQ8plex (+304), Deamidated (+1)	29.28	39.346	9.65	2.14874	No Values	No Values	No Values	No Values	No Values	No Values	0	0	2	0
T98G-04-SET-18-ALL RUNS-TANDEM	Eukaryotic initiation factor 4A-I OS=Homo sapiens OX=9606 GN=EIF4A1 PE=1 SV=1	IF4A1_HUMAN	true	true	true	vLITTDLLAR	1	iTRAQ8plex (+304)	28.84	38.1902	10.73	0.958607	0	0.4821	0.2881	0.3913	0.8847	0.9558	0	7	0	0
T98G-04-SET-18-ALL RUNS-TANDEM	Aldo-keto reductase family 1 member C1 OS=Homo sapiens OX=9606 GN=AKR1C1 PE=1 SV=1	AK1C1_HUMAN	true	true	true	dIFAGPPNYPFSDEY	1	iTRAQ8plex (+304)				1.5376	0	-0.1045	0.1243	-0.6401	-0.647	-1.274	0	4	0	0
T98G-04-SET-18-ALL RUNS-TANDEM	Aldo-keto reductase family 1 member C1 OS=Homo sapiens OX=9606 GN=AKR1C1 PE=1 SV=1	AK1C1_HUMAN	true	true	true	iRqNVQVFEFQLTSEEMkAIDGLNR	0.99	iTRAQ8plex (+304), Deamidated (+1), iTRAQ8plex (+304)				1.08092	0	-0.3528	0.3366	-0.2418	0.3081	0.03811	0	0	0	5
T98G-04-SET-18-ALL RUNS-TANDEM	Aldo-keto reductase family 1 member C1 OS=Homo sapiens OX=9606 GN=AKR1C1 PE=1 SV=1	AK1C1_HUMAN	true	true	true	lDIFAGPPNYPFSDEY	0.94	iTRAQ8plex (+304)				0.721246	0	-2.58	-1.238	-0.2709	-3.671	-1.275	0	11	0	0
T98G-04-SET-18-ALL RUNS-TANDEM	Aldo-keto reductase family 1 member C1 OS=Homo sapiens OX=9606 GN=AKR1C1 PE=1 SV=1	AK1C1_HUMAN	true	true	true	lNDGHFMPVLGFGTYAPAE	0.99	iTRAQ8plex (+304)				1.40894	0	Value Missing	2.532	0.8996	Value Missing	0.8412	0	4	0	0
T98G-04-SET-18-ALL RUNS-TANDEM	Aldo-keto reductase family 1 member C1 OS=Homo sapiens OX=9606 GN=AKR1C1 PE=1 SV=1	AK1C1_HUMAN	true	true	true	lNDGHFMPVLGFGTYAPAEVPk	1	iTRAQ8plex (+304), iTRAQ8plex (+304)	42.05	39.4042	5.69	2.88606	0	0.1926	0.002688	-0.8313	-0.06007	0.4363	0	0	5	0
T98G-04-SET-18-ALL RUNS-TANDEM	Aldo-keto reductase family 1 member C1 OS=Homo sapiens OX=9606 GN=AKR1C1 PE=1 SV=1	AK1C1_HUMAN	true	true	true	lnDGHFMPVLGFGTYAPAEVPk	1	iTRAQ8plex (+304), Deamidated (+1), iTRAQ8plex (+304)	52.78	39.3872	3.53	5.22915	0	0.4842	-0.1198	0.1175	-0.1994	-0.2395	0	0	15	0
T98G-04-SET-18-ALL RUNS-TANDEM	Aldo-keto reductase family 1 member C1 OS=Homo sapiens OX=9606 GN=AKR1C1 PE=1 SV=1	AK1C1_HUMAN	true	true	true	lNDGHFmPVLGFGTYAPAEVPk	1	iTRAQ8plex (+304), Oxidation (+16), iTRAQ8plex (+304)	47.53	39.3349	6.02	4.76955	0	-1.884	-0.8724	0.3126	0.3437	0.8154	0	0	6	0
T98G-04-SET-18-ALL RUNS-TANDEM	Aldo-keto reductase family 1 member C1 OS=Homo sapiens OX=9606 GN=AKR1C1 PE=1 SV=1	AK1C1_HUMAN	true	true	true	lNDGHFMPVLGFGTyAPAEVPk	0.12	iTRAQ8plex (+304), iTRAQ8plex (+304), iTRAQ8plex (+304)	6.39	38.8434	2.86		0	0.8464	0.2251	-0.338	0.3092	-0.07924	0	0	0	2
T98G-04-SET-18-ALL RUNS-TANDEM	Aldo-keto reductase family 1 member C1 OS=Homo sapiens OX=9606 GN=AKR1C1 PE=1 SV=1	AK1C1_HUMAN	true	true	true	lnDGHFmPVLGFGTYAPAEVPk	1	iTRAQ8plex (+304), Deamidated (+1), Oxidation (+16), iTRAQ8plex (+304)	36.92	39.2634	8.24	2.13668	0	Value Missing	0.2695	0.2404	0.2212	-0.05876	0	0	1	0
T98G-04-SET-18-ALL RUNS-TANDEM	Aldo-keto reductase family 1 member C1 OS=Homo sapiens OX=9606 GN=AKR1C1 PE=1 SV=1	AK1C1_HUMAN	true	true	true	lnDGHFMPVLGFGTyAPAEVPk	0.32	iTRAQ8plex (+304), Deamidated (+1), iTRAQ8plex (+304), iTRAQ8plex (+304)	9.07	39.2137	0.2		0	0.9845	-0.04897	-0.4449	-0.2527	-0.08913	0	0	0	1
T98G-04-SET-18-ALL RUNS-TANDEM	Aldo-keto reductase family 1 member C1 OS=Homo sapiens OX=9606 GN=AKR1C1 PE=1 SV=1	AK1C1_HUMAN	true	true	true	lTLDIFAGPPNYPFSDEY	1	iTRAQ8plex (+304)				3.85387	0	-1.399	-0.8448	-0.09693	-0.2647	-1.219	0	4	0	0
T98G-04-SET-18-ALL RUNS-TANDEM	Aldo-keto reductase family 1 member C1 OS=Homo sapiens OX=9606 GN=AKR1C1 PE=1 SV=1	AK1C1_HUMAN	true	true	true	tLDIFAGPPNYPFSDEY	0.95	iTRAQ8plex (+304)				1.40894	0	-0.2442	-0.5549	-0.01564	0.2425	-0.1676	0	5	0	0
T98G-04-SET-18-ALL RUNS-TANDEM	Aldo-keto reductase family 1 member C1 OS=Homo sapiens OX=9606 GN=AKR1C1 PE=1 SV=1	AK1C1_HUMAN	true	true	true	ykPVcNqVEcHPYFNQR	1	iTRAQ8plex (+304), iTRAQ8plex (+304), Carbamidomethyl (+57), Deamidated (+1), Carbamidomethyl (+57)	36.6	39.286	0		0	0.6368	-0.3043	-0.4687	-0.4844	-0.4091	0	0	0	2
T98G-04-SET-18-ALL RUNS-TANDEM	Phosphoglycerate kinase 1 OS=Homo sapiens OX=9606 GN=PGK1 PE=1 SV=3	PGK1_HUMAN	true	true	true	acANPAAGSVILLENLR	1	iTRAQ8plex (+304), Carbamidomethyl (+57)	39.54	39.5085	11.58	2.4318	0	-0.8005	-0.2102	0.4509	0.2307	0.2049	0	8	0	0
T98G-04-SET-18-ALL RUNS-TANDEM	Phosphoglycerate kinase 1 OS=Homo sapiens OX=9606 GN=PGK1 PE=1 SV=3	PGK1_HUMAN	true	true	true	acAnPAAGSVILLENLR	0.92	iTRAQ8plex (+304), Carbamidomethyl (+57), Deamidated (+1)	24.23	39.4949	5.55		0	0.1747	-0.2654	0.08387	-0.1571	-0.05822	0	2	0	0
T98G-04-SET-18-ALL RUNS-TANDEM	Phosphoglycerate kinase 1 OS=Homo sapiens OX=9606 GN=PGK1 PE=1 SV=3	PGK1_HUMAN	true	true	true	acANPAAGSVILLEnLR	1	iTRAQ8plex (+304), Carbamidomethyl (+57), Deamidated (+1)	40.48	39.5521	0.73	4.40894	0	0.9468	-0.2723	0.5484	0.3534	0.1457	0	1	0	0
T98G-04-SET-18-ALL RUNS-TANDEM	Phosphoglycerate kinase 1 OS=Homo sapiens OX=9606 GN=PGK1 PE=1 SV=3	PGK1_HUMAN	true	true	true	aLESPERPFLAILGGAk	1	iTRAQ8plex (+304), iTRAQ8plex (+304)	19.47	39.1777	14.84	1.61979	0	0.07001	0.01235	0.3193	0.2608	0.1068	0	10	16	0
T98G-04-SET-18-ALL RUNS-TANDEM	Phosphoglycerate kinase 1 OS=Homo sapiens OX=9606 GN=PGK1 PE=1 SV=3	PGK1_HUMAN	true	true	true	dVLFLk	0.27	iTRAQ8plex (+304), iTRAQ8plex (+304)	14.7	38.6676	4.83		0	-0.1866	-0.5219	-0.9425	-0.7873	-0.4536	0	2	0	0
T98G-04-SET-18-ALL RUNS-TANDEM	Phosphoglycerate kinase 1 OS=Homo sapiens OX=9606 GN=PGK1 PE=1 SV=3	PGK1_HUMAN	true	true	true	iTLPVDFVTADkFDENAk	0.86	iTRAQ8plex (+304), iTRAQ8plex (+304), iTRAQ8plex (+304)	21.72	38.8913	7.11		0	-0.1621	0.08206	-0.2035	-0.1645	-0.2912	0	0	11	3
T98G-04-SET-18-ALL RUNS-TANDEM	Phosphoglycerate kinase 1 OS=Homo sapiens OX=9606 GN=PGK1 PE=1 SV=3	PGK1_HUMAN	true	true	true	iTLPVDFVTADkFDEnAk	0.28	iTRAQ8plex (+304), iTRAQ8plex (+304), Deamidated (+1), iTRAQ8plex (+304)	5.78	39.1923	0.03		0	-0.1804	0.08455	-0.08004	-0.03226	-0.02849	0	0	4	0
T98G-04-SET-18-ALL RUNS-TANDEM	Phosphoglycerate kinase 1 OS=Homo sapiens OX=9606 GN=PGK1 PE=1 SV=3	PGK1_HUMAN	true	true	true	lGDVYVNDAFGTAHR	1	iTRAQ8plex (+304)	34.68	39.5694	3.51	1.95861	0	2.01	1.305	0.3095	Value Missing	1.432	0	0	1	0
T98G-04-SET-18-ALL RUNS-TANDEM	Phosphoglycerate kinase 1 OS=Homo sapiens OX=9606 GN=PGK1 PE=1 SV=3	PGK1_HUMAN	true	true	true	lGDVYVnDAFGTAHR	0.63	iTRAQ8plex (+304), Deamidated (+1)	19.05	39.5593	2.14		0	-0.1298	-0.2605	-0.2456	-1.143	-0.313	0	0	4	0
T98G-04-SET-18-ALL RUNS-TANDEM	Phosphoglycerate kinase 1 OS=Homo sapiens OX=9606 GN=PGK1 PE=1 SV=3	PGK1_HUMAN	true	true	true	lPGVDALSNI	1	iTRAQ8plex (+304)				1.63827	0	Value Missing	-0.8736	-0.762	-0.7171	-0.7312	0	1	0	0
T98G-04-SET-18-ALL RUNS-TANDEM	Phosphoglycerate kinase 1 OS=Homo sapiens OX=9606 GN=PGK1 PE=1 SV=3	PGK1_HUMAN	true	true	true	qIVWNGPVGVFEWEAFARGTk	0.41	iTRAQ8plex (+304), iTRAQ8plex (+304)	10.11	39.2932	6.92		0	-0.1406	-0.09404	-0.2132	0.371	0.222	0	0	0	1
T98G-04-SET-18-ALL RUNS-TANDEM	Phosphoglycerate kinase 1 OS=Homo sapiens OX=9606 GN=PGK1 PE=1 SV=3	PGK1_HUMAN	true	true	true	sLEPVAVELk	0.8	iTRAQ8plex (+304), iTRAQ8plex (+304)				0.638272	0	-0.3526	-0.1119	-0.8099	-1.086	-1.4	0	1	0	0
T98G-04-SET-18-ALL RUNS-TANDEM	Phosphoglycerate kinase 1 OS=Homo sapiens OX=9606 GN=PGK1 PE=1 SV=3	PGK1_HUMAN	true	true	true	vDFNVPMk	0.51	iTRAQ8plex (+304), iTRAQ8plex (+304)	13.45	39.4116	5.88		0	-0.1055	-0.1053	-0.4068	-0.4465	-0.4393	0	2	0	0
T98G-04-SET-18-ALL RUNS-TANDEM	Phosphoglycerate kinase 1 OS=Homo sapiens OX=9606 GN=PGK1 PE=1 SV=3	PGK1_HUMAN	true	true	true	vDFnVPMk	0.17	iTRAQ8plex (+304), Deamidated (+1), iTRAQ8plex (+304)	6.51	39.4111	0.04		0	0.3761	-0.1957	-0.1251	-0.4848	-0.6261	0	1	0	0
T98G-04-SET-18-ALL RUNS-TANDEM	Phosphoglycerate kinase 1 OS=Homo sapiens OX=9606 GN=PGK1 PE=1 SV=3	PGK1_HUMAN	true	true	true	vLNNMEIGTSLFDEEGAk	1	iTRAQ8plex (+304), iTRAQ8plex (+304)	55.38	39.3278	19.27	2.72125	0	-0.08792	-0.03147	0.4861	-0.2065	0.5474	0	0	4	0
T98G-04-SET-18-ALL RUNS-TANDEM	Phosphoglycerate kinase 1 OS=Homo sapiens OX=9606 GN=PGK1 PE=1 SV=3	PGK1_HUMAN	true	true	true	vLNNmEIGTSLFDEEGAk	0.56	iTRAQ8plex (+304), Oxidation (+16), iTRAQ8plex (+304)	17.74	39.2598	6		0	-0.06228	0.1611	0.8293	0.1548	-0.1742	0	0	2	0
T98G-04-SET-18-ALL RUNS-TANDEM	Phosphoglycerate kinase 1 OS=Homo sapiens OX=9606 GN=PGK1 PE=1 SV=3	PGK1_HUMAN	true	true	true	vLPGVDALSNI	0.96	iTRAQ8plex (+304)	10.57	38.4361	0	1.33724	0	0.3867	-0.1637	0.1742	0.1659	-0.08516	0	12	0	0
T98G-04-SET-18-ALL RUNS-TANDEM	Phosphoglycerate kinase 1 OS=Homo sapiens OX=9606 GN=PGK1 PE=1 SV=3	PGK1_HUMAN	true	true	true	vLPGVDALSnI	1	iTRAQ8plex (+304), Deamidated (+1)	22.24	38.4311	8.65	1.82391	0	-0.4302	-0.2063	0.3543	0.3162	0.2046	0	15	0	0
T98G-04-SET-18-ALL RUNS-TANDEM	Moesin OS=Homo sapiens OX=9606 GN=MSN PE=1 SV=3	MOES_HUMAN	true	true	true	akFYPEDVSEELIQDITQR	1	iTRAQ8plex (+304), iTRAQ8plex (+304)	14.91	39.3982	10	1.95861	0	-0.1887	0.4247	0.6536	0.8795	0.7361	0	0	18	0
T98G-04-SET-18-ALL RUNS-TANDEM	Moesin OS=Homo sapiens OX=9606 GN=MSN PE=1 SV=3	MOES_HUMAN	true	true	true	akFYPEDVSEELIqDITQR	1	iTRAQ8plex (+304), iTRAQ8plex (+304), Deamidated (+1)	68.68	39.3982	2.14	5.46852	0	0.2209	0.1645	0.7917	1.186	0.4121	0	0	4	0
T98G-04-SET-18-ALL RUNS-TANDEM	Moesin OS=Homo sapiens OX=9606 GN=MSN PE=1 SV=3	MOES_HUMAN	true	true	true	fYPEDVSEELIQDITQR	1	iTRAQ8plex (+304)	27.74	39.5376	11.43	3.01323	0	-0.26	0.02799	-1.605	-1.292	-1.02	0	22	18	0
T98G-04-SET-18-ALL RUNS-TANDEM	Moesin OS=Homo sapiens OX=9606 GN=MSN PE=1 SV=3	MOES_HUMAN	true	true	true	fyPEDVSEELIQDITQR	0.35	iTRAQ8plex (+304), iTRAQ8plex (+304)	12.87	39.2998	-1.31		0	0.2067	-0.3034	-0.2904	-0.5343	-0.9856	0	0	4	0
T98G-04-SET-18-ALL RUNS-TANDEM	Moesin OS=Homo sapiens OX=9606 GN=MSN PE=1 SV=3	MOES_HUMAN	true	true	true	fYPEDVSEELIqDITQR	1	iTRAQ8plex (+304), Deamidated (+1)	36.86	39.5376	14.53	2.5376	0	0.2847	0.2004	-1.076	-3.909	-0.9156	0	8	1	0
T98G-04-SET-18-ALL RUNS-TANDEM	Moesin OS=Homo sapiens OX=9606 GN=MSN PE=1 SV=3	MOES_HUMAN	true	true	true	fYPEDVSEELIQDITqR	0.19	iTRAQ8plex (+304), Deamidated (+1)	0.29	39.5211	-0.3		0	Value Missing	-0.4232	Value Missing	Value Missing	Value Missing	0	1	0	0
T98G-04-SET-18-ALL RUNS-TANDEM	Moesin OS=Homo sapiens OX=9606 GN=MSN PE=1 SV=3	MOES_HUMAN	true	true	true	gMLREDAVLEYLk	0.29	iTRAQ8plex (+304), iTRAQ8plex (+304)	9.51	39.6638	0.28		0	-0.1788	-0.2304	-0.03569	0.4875	-0.1941	0	0	1	0
T98G-04-SET-18-ALL RUNS-TANDEM	Moesin OS=Homo sapiens OX=9606 GN=MSN PE=1 SV=3	MOES_HUMAN	true	true	true	kTQEQLALEMAELTAR	1	iTRAQ8plex (+304), iTRAQ8plex (+304)	37.59	39.5114	1.72	1.25181	0	0.3306	0.1193	-0.03237	0.1481	-0.02973	0	0	3	0
T98G-04-SET-18-ALL RUNS-TANDEM	Moesin OS=Homo sapiens OX=9606 GN=MSN PE=1 SV=3	MOES_HUMAN	true	true	true	kTqEQLALEMAELTAR	0.68	iTRAQ8plex (+304), iTRAQ8plex (+304), Deamidated (+1)	17.54	39.3651	3.12		0	-0.09537	-0.1455	-0.22	0.004415	-0.206	0	0	3	0
T98G-04-SET-18-ALL RUNS-TANDEM	Moesin OS=Homo sapiens OX=9606 GN=MSN PE=1 SV=3	MOES_HUMAN	true	true	true	kTQEqLALEMAELTAR	0.73	iTRAQ8plex (+304), iTRAQ8plex (+304), Deamidated (+1)	19.51	39.2814	2.72		0	0.8182	-0.2087	0.3443	-0.3116	-0.2721	0	0	1	0
T98G-04-SET-18-ALL RUNS-TANDEM	Moesin OS=Homo sapiens OX=9606 GN=MSN PE=1 SV=3	MOES_HUMAN	true	true	true	kTQEQLALEmAELTAR	0.43	iTRAQ8plex (+304), iTRAQ8plex (+304), Oxidation (+16)	15.55	39.1424	0.19		0	-0.3369	-1.252	-0.8398	-0.9393	-1.064	0	0	1	0
T98G-04-SET-18-ALL RUNS-TANDEM	Moesin OS=Homo sapiens OX=9606 GN=MSN PE=1 SV=3	MOES_HUMAN	true	true	true	kTqEQLALEmAELTAR	0.21	iTRAQ8plex (+304), iTRAQ8plex (+304), Deamidated (+1), Oxidation (+16)	5.58	39.3917	3.43		No Values	No Values	Reference Missing	Reference Missing	Reference Missing	Reference Missing	0	0	1	0
T98G-04-SET-18-ALL RUNS-TANDEM	Moesin OS=Homo sapiens OX=9606 GN=MSN PE=1 SV=3	MOES_HUMAN	true	true	true	tQEQLALEMAELTAR	1	iTRAQ8plex (+304)	26.33	39.3777	8.19	1.3098	0	-2.735	0.33	-0.1142	0.4607	0.3983	0	2	0	0
T98G-04-SET-18-ALL RUNS-TANDEM	Moesin OS=Homo sapiens OX=9606 GN=MSN PE=1 SV=3	MOES_HUMAN	true	true	true	tQEqLALEMAELTAR	1	iTRAQ8plex (+304), Deamidated (+1)	19.97	39.3797	3.05	3.48149	0	1.847	1.447	1.038	-1.74	0.8319	0	1	0	0
T98G-04-SET-18-ALL RUNS-TANDEM	Elongation factor 2 OS=Homo sapiens OX=9606 GN=EEF2 PE=1 SV=4	EF2_HUMAN	true	true	true	aLLELQLEPEELYQTFQR	1	iTRAQ8plex (+304)	65.75	39.5472	4.05	7.4318	0	0.3454	-0.5823	-0.05205	0.3867	0.1668	0	0	3	0
T98G-04-SET-18-ALL RUNS-TANDEM	Elongation factor 2 OS=Homo sapiens OX=9606 GN=EEF2 PE=1 SV=4	EF2_HUMAN	true	true	true	aRPFPDGLAEDIDkGEVSAR	0.6	iTRAQ8plex (+304), iTRAQ8plex (+304)	15.72	39.4734	0		0	0.9768	0.2385	0.3238	0.3462	-0.1184	0	0	0	1
T98G-04-SET-18-ALL RUNS-TANDEM	Elongation factor 2 OS=Homo sapiens OX=9606 GN=EEF2 PE=1 SV=4	EF2_HUMAN	true	true	true	eGIPALDNFLDkL	0.99	iTRAQ8plex (+304), iTRAQ8plex (+304)	15.26	39.3531	3.9	0.638272	0	-0.4369	-0.04125	0.05357	-0.2789	-0.0775	0	26	10	0
T98G-04-SET-18-ALL RUNS-TANDEM	Elongation factor 2 OS=Homo sapiens OX=9606 GN=EEF2 PE=1 SV=4	EF2_HUMAN	true	true	true	eGIPALDnFLDkL	1	iTRAQ8plex (+304), Deamidated (+1), iTRAQ8plex (+304)	16.53	39.3227	7.57	0.721246	0	0.2501	-0.06152	-0.03521	-0.2272	0.1105	0	5	5	0
T98G-04-SET-18-ALL RUNS-TANDEM	Elongation factor 2 OS=Homo sapiens OX=9606 GN=EEF2 PE=1 SV=4	EF2_HUMAN	true	true	true	gHVFEESqVAGTPMFVVk	0.32	iTRAQ8plex (+304), Deamidated (+1), iTRAQ8plex (+304)	11.99	39.345	0.16		0	Value Missing	1.245	0.459	0.5458	0.8959	0	0	1	0
T98G-04-SET-18-ALL RUNS-TANDEM	Elongation factor 2 OS=Homo sapiens OX=9606 GN=EEF2 PE=1 SV=4	EF2_HUMAN	true	true	true	gLkEGIPALDNFLDkL	1	iTRAQ8plex (+304), iTRAQ8plex (+304), iTRAQ8plex (+304)				0.958607	0	0.1851	-0.2629	1.665	1.348	1.426	0	0	4	0
T98G-04-SET-18-ALL RUNS-TANDEM	Elongation factor 2 OS=Homo sapiens OX=9606 GN=EEF2 PE=1 SV=4	EF2_HUMAN	true	true	true	gVQYLNEIkDSVVAGFQWATk	0.81	iTRAQ8plex (+304), iTRAQ8plex (+304), iTRAQ8plex (+304)	24.2	38.6285	0		0	0.8185	-0.1347	1.026	0.9196	-1.515	0	0	0	2
T98G-04-SET-18-ALL RUNS-TANDEM	Elongation factor 2 OS=Homo sapiens OX=9606 GN=EEF2 PE=1 SV=4	EF2_HUMAN	true	true	true	gVQYLNEIkDSVVAGFqWATk	0.55	iTRAQ8plex (+304), iTRAQ8plex (+304), Deamidated (+1), iTRAQ8plex (+304)	14.41	39.1582	2.14		0	Value Missing	0.01893	1.325	1.69	1.945	0	0	0	2
T98G-04-SET-18-ALL RUNS-TANDEM	Elongation factor 2 OS=Homo sapiens OX=9606 GN=EEF2 PE=1 SV=4	EF2_HUMAN	true	true	true	sTAISLFYELSENDLNFIk	1	iTRAQ8plex (+304), iTRAQ8plex (+304)	43.24	38.8502	28.2	4.08092	0	-0.2386	0.2337	0.4077	0.4772	1.056	0	0	16	0
T98G-04-SET-18-ALL RUNS-TANDEM	Elongation factor 2 OS=Homo sapiens OX=9606 GN=EEF2 PE=1 SV=4	EF2_HUMAN	true	true	true	sTAISLFYELSEnDLNFIk	1	iTRAQ8plex (+304), Deamidated (+1), iTRAQ8plex (+304)	49.03	39.0482	6.32	3.18709	0	0.2021	-0.5773	0.12	0.3273	0.4923	0	0	3	0
T98G-04-SET-18-ALL RUNS-TANDEM	Elongation factor 2 OS=Homo sapiens OX=9606 GN=EEF2 PE=1 SV=4	EF2_HUMAN	true	true	true	sTLTDSLVck	0.29	iTRAQ8plex (+304), Carbamidomethyl (+57), iTRAQ8plex (+304)	5.34	39.4851	5.34		0	0.3413	-0.1612	-0.04734	0.22	-0.2782	0	1	0	0
T98G-04-SET-18-ALL RUNS-TANDEM	Elongation factor 2 OS=Homo sapiens OX=9606 GN=EEF2 PE=1 SV=4	EF2_HUMAN	true	true	true	tFcQLILDPIFk	0.41	iTRAQ8plex (+304), Carbamidomethyl (+57), iTRAQ8plex (+304)	12.13	39.4586	2.63		0	0.3303	0.2645	0.8699	1.103	0.9768	0	13	0	0
T98G-04-SET-18-ALL RUNS-TANDEM	Elongation factor 2 OS=Homo sapiens OX=9606 GN=EEF2 PE=1 SV=4	EF2_HUMAN	true	true	true	vFDAIMNFk	0.89	iTRAQ8plex (+304), iTRAQ8plex (+304)	15.4	39.4483	10.07		0	1.122	0.3641	1.27	1.909	1.728	0	1	0	0
T98G-04-SET-18-ALL RUNS-TANDEM	Elongation factor 2 OS=Homo sapiens OX=9606 GN=EEF2 PE=1 SV=4	EF2_HUMAN	true	true	true	vNFTVDQIR	1	iTRAQ8plex (+304)	24.74	39.0363	1.8	0.657577	0	0.2975	-0.5025	0.5522	0.9619	-0.1222	0	1	0	0
T98G-04-SET-18-ALL RUNS-TANDEM	Elongation factor 2 OS=Homo sapiens OX=9606 GN=EEF2 PE=1 SV=4	EF2_HUMAN	true	true	true	yVEPIEDVPcGNIVGLVGVDqFLVk	0.07	iTRAQ8plex (+304), iTRAQ8plex (+304), Carbamidomethyl (+57), Deamidated (+1), iTRAQ8plex (+304)	2.81	38.6676	0		0	0.5441	-0.2402	-0.02943	-0.8676	Value Missing	0	0	0	1
T98G-04-SET-18-ALL RUNS-TANDEM	Myosin-9 OS=Homo sapiens OX=9606 GN=MYH9 PE=1 SV=4	MYH9_HUMAN	true	true	true	dFSALESQLQDTQELLQEENR	1	iTRAQ8plex (+304)	45.18	39.4042	2.36	2.79588	0	-2.186	-0.2252	0.7107	-0.4923	-0.4917	0	0	6	0
T98G-04-SET-18-ALL RUNS-TANDEM	Myosin-9 OS=Homo sapiens OX=9606 GN=MYH9 PE=1 SV=4	MYH9_HUMAN	true	true	true	dFSALESqLQDTQELLQEENR	1	iTRAQ8plex (+304), Deamidated (+1)	60.43	39.4344	6.27	4.16115	0	Value Missing	-0.0664	-1.171	-0.5718	Value Missing	0	0	4	0
T98G-04-SET-18-ALL RUNS-TANDEM	Myosin-9 OS=Homo sapiens OX=9606 GN=MYH9 PE=1 SV=4	MYH9_HUMAN	true	true	true	dFSALESQLqDTQELLQEENR	0.99	iTRAQ8plex (+304), Deamidated (+1)	23.52	39.467	7.44	1.82391	0	-0.4357	-0.4211	0.508	0.3842	-0.0879	0	0	6	0
T98G-04-SET-18-ALL RUNS-TANDEM	Myosin-9 OS=Homo sapiens OX=9606 GN=MYH9 PE=1 SV=4	MYH9_HUMAN	true	true	true	dLGEELEALkTELEDTLDSTAAQQELR	0.37	iTRAQ8plex (+304), iTRAQ8plex (+304)	15.34	38.8581	0		0	-2.585	-0.347	-0.5792	-0.169	-0.08429	0	0	0	20
T98G-04-SET-18-ALL RUNS-TANDEM	Myosin-9 OS=Homo sapiens OX=9606 GN=MYH9 PE=1 SV=4	MYH9_HUMAN	true	true	true	dLGEELEALkTELEDTLDSTAAqQELR	1	iTRAQ8plex (+304), iTRAQ8plex (+304), Deamidated (+1)	54.63	38.4689	10.61	0.657577	0	Value Missing	Value Missing	0.1664	-0.5867	0.9948	0	0	0	2
T98G-04-SET-18-ALL RUNS-TANDEM	Myosin-9 OS=Homo sapiens OX=9606 GN=MYH9 PE=1 SV=4	MYH9_HUMAN	true	true	true	iAQLEEELEEEQGNTELINDR	1	iTRAQ8plex (+304)	34.74	39.3536	28		0	-1.544	-0.2516	0.1515	0.4405	1.221	0	0	1	0
T98G-04-SET-18-ALL RUNS-TANDEM	Myosin-9 OS=Homo sapiens OX=9606 GN=MYH9 PE=1 SV=4	MYH9_HUMAN	true	true	true	iMGIPEEEQMGLLR	0.26	iTRAQ8plex (+304)	6.37	39.5197	4.68		0	-0.2035	-0.1299	-0.11	0.2454	-0.4254	0	1	0	0
T98G-04-SET-18-ALL RUNS-TANDEM	Myosin-9 OS=Homo sapiens OX=9606 GN=MYH9 PE=1 SV=4	MYH9_HUMAN	true	true	true	iRELESQISELQEDLESER	1	iTRAQ8plex (+304)	33.24	39.3697	15.27	2.29243	0	-3.305	0.0491	-0.3097	-0.2417	-0.7504	0	0	7	0
T98G-04-SET-18-ALL RUNS-TANDEM	Myosin-9 OS=Homo sapiens OX=9606 GN=MYH9 PE=1 SV=4	MYH9_HUMAN	true	true	true	iRELESqISELQEDLESER	1	iTRAQ8plex (+304), Deamidated (+1)	50.59	39.3817	4.92	2.74473	0	-3.405	-2.635	-1.342	-4.49	-0.9809	0	0	3	0
T98G-04-SET-18-ALL RUNS-TANDEM	Myosin-9 OS=Homo sapiens OX=9606 GN=MYH9 PE=1 SV=4	MYH9_HUMAN	true	true	true	iRELESQISELqEDLESER	0.69	iTRAQ8plex (+304), Deamidated (+1)	18.5	39.3762	1.52		0	Value Missing	0.6214	1.742	-0.7309	1.262	0	0	2	0
T98G-04-SET-18-ALL RUNS-TANDEM	Myosin-9 OS=Homo sapiens OX=9606 GN=MYH9 PE=1 SV=4	MYH9_HUMAN	true	true	true	lDPHLVLDqLR	0.91	iTRAQ8plex (+304), Deamidated (+1)	7.69	39.1254	0.47	0.677781	0	-0.5996	-0.3778	-0.1558	-0.6676	-0.5249	0	1	0	0
T98G-04-SET-18-ALL RUNS-TANDEM	Myosin-9 OS=Homo sapiens OX=9606 GN=MYH9 PE=1 SV=4	MYH9_HUMAN	true	true	true	lQQELDDLLVDLDHQR	1	iTRAQ8plex (+304)	73.28	39.5071	13.83	4.74473	0	-0.3946	-0.002847	-0.2168	-0.1871	0.06083	0	1	13	0
T98G-04-SET-18-ALL RUNS-TANDEM	Myosin-9 OS=Homo sapiens OX=9606 GN=MYH9 PE=1 SV=4	MYH9_HUMAN	true	true	true	lQQELDDLLVDLDHqR	1	iTRAQ8plex (+304), Deamidated (+1)	65.86	39.4458	4.12	3.20761	0	-0.06224	0.1174	0.09688	-0.5495	-0.119	0	0	1	0
T98G-04-SET-18-ALL RUNS-TANDEM	Myosin-9 OS=Homo sapiens OX=9606 GN=MYH9 PE=1 SV=4	MYH9_HUMAN	true	true	true	lQVELDNVTGLLSQSDSk	1	iTRAQ8plex (+304), iTRAQ8plex (+304)	44.79	39.4959	7.73	2.20066	0	-1.985	-0.2471	0.07367	-0.646	0.2716	0	0	12	0
T98G-04-SET-18-ALL RUNS-TANDEM	Myosin-9 OS=Homo sapiens OX=9606 GN=MYH9 PE=1 SV=4	MYH9_HUMAN	true	true	true	lQVELDnVTGLLSQSDSk	0.82	iTRAQ8plex (+304), Deamidated (+1), iTRAQ8plex (+304)	15.98	39.4478	-4.51		0	Value Missing	Value Missing	-0.08263	Value Missing	-0.2557	0	0	1	0
T98G-04-SET-18-ALL RUNS-TANDEM	Myosin-9 OS=Homo sapiens OX=9606 GN=MYH9 PE=1 SV=4	MYH9_HUMAN	true	true	true	lQVELDNVTGLLSqSDSk	1	iTRAQ8plex (+304), Deamidated (+1), iTRAQ8plex (+304)	27.6	39.0875	2.72	2.69897	No Values	No Values	Reference Missing	Reference Missing	No Values	No Values	0	0	1	0
T98G-04-SET-18-ALL RUNS-TANDEM	Myosin-9 OS=Homo sapiens OX=9606 GN=MYH9 PE=1 SV=4	MYH9_HUMAN	true	true	true	lTEMETLQSQLMAEk	0.98	iTRAQ8plex (+304), iTRAQ8plex (+304)	23.46	39.3064	16.45		0	-0.6339	-0.01894	-0.2069	-0.08009	0.03747	0	0	5	0
T98G-04-SET-18-ALL RUNS-TANDEM	Myosin-9 OS=Homo sapiens OX=9606 GN=MYH9 PE=1 SV=4	MYH9_HUMAN	true	true	true	lTEMETLQSqLMAEk	1	iTRAQ8plex (+304), Deamidated (+1), iTRAQ8plex (+304)	21.94	39.5342	1.13	2.72125	0	-0.5341	-0.5255	-0.3188	-0.2204	0.09764	0	1	0	0
T98G-04-SET-18-ALL RUNS-TANDEM	Myosin-9 OS=Homo sapiens OX=9606 GN=MYH9 PE=1 SV=4	MYH9_HUMAN	true	true	true	sMEAEMIQLQEELAAAER	1	iTRAQ8plex (+304)	79.02	39.5216	18.07	6.4318	0	-0.4914	0.22	-0.2042	-0.3359	-0.1491	0	2	0	0
T98G-04-SET-18-ALL RUNS-TANDEM	Myosin-9 OS=Homo sapiens OX=9606 GN=MYH9 PE=1 SV=4	MYH9_HUMAN	true	true	true	sMEAEMIqLQEELAAAER	0.33	iTRAQ8plex (+304), Deamidated (+1)	10.68	39.343	0.06		0	Value Missing	0.8811	-0.3609	0.7817	Value Missing	0	1	0	0
T98G-04-SET-18-ALL RUNS-TANDEM	Myosin-9 OS=Homo sapiens OX=9606 GN=MYH9 PE=1 SV=4	MYH9_HUMAN	true	true	true	sMEAEMIQLqEELAAAER	0.41	iTRAQ8plex (+304), Deamidated (+1)	9.71	39.467	7		0	0.931	Value Missing	0.2525	-1.649	0.3623	0	1	0	0
T98G-04-SET-18-ALL RUNS-TANDEM	Myosin-9 OS=Homo sapiens OX=9606 GN=MYH9 PE=1 SV=4	MYH9_HUMAN	true	true	true	tQLEELEDELQATEDAk	1	iTRAQ8plex (+304), iTRAQ8plex (+304)	27.85	39.4007	3.62	0.585027	0	-2.669	0.5582	0.4058	Value Missing	0.2835	0	0	1	0
T98G-04-SET-18-ALL RUNS-TANDEM	Myosin-9 OS=Homo sapiens OX=9606 GN=MYH9 PE=1 SV=4	MYH9_HUMAN	true	true	true	vSHLLGINVTDFTR	1	iTRAQ8plex (+304)	40.81	39.3967	23.54	0.920819	No Values	No Values	No Values	No Values	Reference Missing	Reference Missing	0	0	1	0
T98G-04-SET-18-ALL RUNS-TANDEM	Myosin-9 OS=Homo sapiens OX=9606 GN=MYH9 PE=1 SV=4	MYH9_HUMAN	true	true	true	vVFqEFRQR	0.1	iTRAQ8plex (+304), Deamidated (+1)	0.74	39.1876	0.74		0	0.3446	0.1293	Value Missing	0.3793	0.4333	0	1	0	0
T98G-04-SET-18-ALL RUNS-TANDEM	Profilin-1 OS=Homo sapiens OX=9606 GN=PFN1 PE=1 SV=2	PROF1_HUMAN	true	true	true	dSLLQDGEFSmDLR	0.99	iTRAQ8plex (+304), Oxidation (+16)	14.4	39.4364	13.16	0.958607	0	-0.2869	0.2255	0.02632	-0.3189	0.09639	0	10	0	0
T98G-04-SET-18-ALL RUNS-TANDEM	Profilin-1 OS=Homo sapiens OX=9606 GN=PFN1 PE=1 SV=2	PROF1_HUMAN	true	true	true	dSLLqDGEFSmDLR	0.72	iTRAQ8plex (+304), Deamidated (+1), Oxidation (+16)	9.02	39.4181	2.66	0.958607	0	0.2951	0.05646	0.2532	-4.116	0.05605	0	1	0	0
T98G-04-SET-18-ALL RUNS-TANDEM	Profilin-1 OS=Homo sapiens OX=9606 GN=PFN1 PE=1 SV=2	PROF1_HUMAN	true	true	true	dSPSVWAAVPGk	1	iTRAQ8plex (+304), iTRAQ8plex (+304)	32.91	39.4866	23.57	3.3279	0	-1.526	0.462	-2.128	-0.2061	-0.2401	0	2	0	0
T98G-04-SET-18-ALL RUNS-TANDEM	Profilin-1 OS=Homo sapiens OX=9606 GN=PFN1 PE=1 SV=2	PROF1_HUMAN	true	true	true	fVNITPAEVGVLVGk	0.8	iTRAQ8plex (+304), iTRAQ8plex (+304)				0.958607	0	-1.232	-1.399	-0.9802	-3.148	-1.975	0	3	0	0
T98G-04-SET-18-ALL RUNS-TANDEM	Profilin-1 OS=Homo sapiens OX=9606 GN=PFN1 PE=1 SV=2	PROF1_HUMAN	true	true	true	sSFYVnGLTLGGQk	1	iTRAQ8plex (+304), Deamidated (+1), iTRAQ8plex (+304)	29.27	39.5173	13.56	2.52288	0	-0.4963	-0.1837	0.1098	0.1908	0.1422	0	9	0	0
T98G-04-SET-18-ALL RUNS-TANDEM	Profilin-1 OS=Homo sapiens OX=9606 GN=PFN1 PE=1 SV=2	PROF1_HUMAN	true	true	true	sSFYVnGLTLGGqk	1	iTRAQ8plex (+304), Deamidated (+1), Deamidated (+1), iTRAQ8plex (+304)	33.39	39.5207	0.54	3.13077	0	-1.08	-0.4195	0.2155	-0.04227	-0.4495	0	2	0	0
T98G-04-SET-18-ALL RUNS-TANDEM	Profilin-1 OS=Homo sapiens OX=9606 GN=PFN1 PE=1 SV=2	PROF1_HUMAN	true	true	true	sTGGAPTFNVTVTk	1	iTRAQ8plex (+304), iTRAQ8plex (+304)	34.83	39.5105	11.59	3.5376	0	0.5278	-0.2158	-0.1934	-0.1365	-0.3478	0	3	0	0
T98G-04-SET-18-ALL RUNS-TANDEM	Profilin-1 OS=Homo sapiens OX=9606 GN=PFN1 PE=1 SV=2	PROF1_HUMAN	true	true	true	sTGGAPTFnVTVTk	0.3	iTRAQ8plex (+304), Deamidated (+1), iTRAQ8plex (+304)	10.4	39.54	4.99		0	-0.3135	-0.2638	-0.08571	-0.0269	-0.1171	0	2	0	0
T98G-04-SET-18-ALL RUNS-TANDEM	Profilin-1 OS=Homo sapiens OX=9606 GN=PFN1 PE=1 SV=2	PROF1_HUMAN	true	true	true	tDkTLVLLMGk	0.47	iTRAQ8plex (+304), iTRAQ8plex (+304), iTRAQ8plex (+304)	10.94	39.1291	6.31		0	0.7607	-0.175	0.9522	1.708	0.7562	0	0	1	0
T98G-04-SET-18-ALL RUNS-TANDEM	Profilin-1 OS=Homo sapiens OX=9606 GN=PFN1 PE=1 SV=2	PROF1_HUMAN	true	true	true	tFVNITPAEVGVLVGk	1	iTRAQ8plex (+304), iTRAQ8plex (+304)	56.47	39.2319	18.22	4.4437	0	0.237	0.08244	-0.246	-0.3644	-0.2244	0	23	17	0
T98G-04-SET-18-ALL RUNS-TANDEM	Profilin-1 OS=Homo sapiens OX=9606 GN=PFN1 PE=1 SV=2	PROF1_HUMAN	true	true	true	tFVnITPAEVGVLVGk	1	iTRAQ8plex (+304), Deamidated (+1), iTRAQ8plex (+304)	38.74	39.2691	1.37	2.25181	0	0.1426	-0.2115	-0.1461	Value Missing	-1.231	0	0	1	0
T98G-04-SET-18-ALL RUNS-TANDEM	Profilin-1 OS=Homo sapiens OX=9606 GN=PFN1 PE=1 SV=2	PROF1_HUMAN	true	true	true	tFVNITPAEVGVLVGkDR	1	iTRAQ8plex (+304), iTRAQ8plex (+304)	16.9	38.9376	6.68	0.744727	0	-0.8038	0.2624	1.22	1.594	1.461	0	0	12	0
T98G-04-SET-18-ALL RUNS-TANDEM	Profilin-1 OS=Homo sapiens OX=9606 GN=PFN1 PE=1 SV=2	PROF1_HUMAN	true	true	true	tFVnITPAEVGVLVGkDR	1	iTRAQ8plex (+304), Deamidated (+1), iTRAQ8plex (+304)	36.76	38.9564	2.4	3.18046	0	0.3579	-0.6499	0.9017	1.99	1.098	0	0	2	0
T98G-04-SET-18-ALL RUNS-TANDEM	Profilin-1 OS=Homo sapiens OX=9606 GN=PFN1 PE=1 SV=2	PROF1_HUMAN	true	true	true	tLVLLMGk	1	iTRAQ8plex (+304), iTRAQ8plex (+304)	26.4	39.3136	21.59	0.657577	0	-0.1001	-0.2348	0.1916	0.7722	0.1564	0	6	0	0
T98G-04-SET-18-ALL RUNS-TANDEM	Elongation factor 1-alpha 1 OS=Homo sapiens OX=9606 GN=EEF1A1 PE=1 SV=1	EF1A1_HUMAN,EF1A3_HUMAN	true	true	true	dGNASGTTLLEALDcILPPTRPTDkPLR	0.88	iTRAQ8plex (+304), Carbamidomethyl (+57), iTRAQ8plex (+304)	24.91	37.933	16.61		0	0.4901	-0.5871	-0.0365	-0.2546	-0.4094	0	0	0	14
T98G-04-SET-18-ALL RUNS-TANDEM	Elongation factor 1-alpha 1 OS=Homo sapiens OX=9606 GN=EEF1A1 PE=1 SV=1	EF1A1_HUMAN,EF1A3_HUMAN	true	true	true	dGnASGTTLLEALDcILPPTRPTDkPLR	1	iTRAQ8plex (+304), Deamidated (+1), Carbamidomethyl (+57), iTRAQ8plex (+304)	28.37	38.9215	18.9		0	0.6824	-0.01706	0.02307	0.4579	0.4	0	0	0	2
T98G-04-SET-18-ALL RUNS-TANDEM	Elongation factor 1-alpha 1 OS=Homo sapiens OX=9606 GN=EEF1A1 PE=1 SV=1	EF1A1_HUMAN,EF1A3_HUMAN	true	true	true	eHALLAYTLGVk	1	iTRAQ8plex (+304), iTRAQ8plex (+304)	18.63	39.3283	18.63	5.22915	0	0.1118	-0.2799	0.2237	0.4266	0.2963	0	7	6	0
T98G-04-SET-18-ALL RUNS-TANDEM	Elongation factor 1-alpha 1 OS=Homo sapiens OX=9606 GN=EEF1A1 PE=1 SV=1	EF1A1_HUMAN,EF1A3_HUMAN	true	true	true	iGGIGTVPVGR	0.79	iTRAQ8plex (+304)	17.65	38.4292	12.1		0	0.03881	-0.4047	-0.1474	0.3738	0.6271	0	7	0	0
T98G-04-SET-18-ALL RUNS-TANDEM	Elongation factor 1-alpha 1 OS=Homo sapiens OX=9606 GN=EEF1A1 PE=1 SV=1	EF1A1_HUMAN,EF1A3_HUMAN	true	true	true	iGYNPDTVAFVPISGW	1	iTRAQ8plex (+304)				5.69897	0	-0.04674	0.0496	0.1665	-0.01679	0.2873	0	11	0	0
T98G-04-SET-18-ALL RUNS-TANDEM	Elongation factor 1-alpha 1 OS=Homo sapiens OX=9606 GN=EEF1A1 PE=1 SV=1	EF1A1_HUMAN,EF1A3_HUMAN	true	true	true	iGYNPDTVAFVPISGWNGDNMLEPSAnMPWFk	0.96	iTRAQ8plex (+304), Deamidated (+1), iTRAQ8plex (+304)	14.72	38.5315	0	1.67778	No Values	No Values	No Values	No Values	No Values	No Values	0	0	0	1
T98G-04-SET-18-ALL RUNS-TANDEM	Elongation factor 1-alpha 1 OS=Homo sapiens OX=9606 GN=EEF1A1 PE=1 SV=1	EF1A1_HUMAN,EF1A3_HUMAN	true	true	true	nGDNMLEPSANMPWFk	0.95	iTRAQ8plex (+304), iTRAQ8plex (+304)				0.920819	0	-0.1576	-0.2586	-0.1574	-0.894	-1.578	0	0	1	0
T98G-04-SET-18-ALL RUNS-TANDEM	Elongation factor 1-alpha 1 OS=Homo sapiens OX=9606 GN=EEF1A1 PE=1 SV=1	EF1A1_HUMAN,EF1A3_HUMAN	true	true	true	qTVAVGVIk	0.1	iTRAQ8plex (+304), iTRAQ8plex (+304)	1.81	38.6941	0.9		0	0.29	-0.4076	-0.5206	-0.3383	-0.2001	0	1	0	0
T98G-04-SET-18-ALL RUNS-TANDEM	Elongation factor 1-alpha 1 OS=Homo sapiens OX=9606 GN=EEF1A1 PE=1 SV=1	EF1A1_HUMAN,EF1A3_HUMAN	true	true	true	sGDAAIVDMVPGkPMcVESF	0.98	iTRAQ8plex (+304), iTRAQ8plex (+304), Carbamidomethyl (+57)				0.853872	0	-0.9977	-0.0672	-0.2211	-1.071	-1.287	0	0	1	0
T98G-04-SET-18-ALL RUNS-TANDEM	Elongation factor 1-alpha 1 OS=Homo sapiens OX=9606 GN=EEF1A1 PE=1 SV=1	EF1A1_HUMAN,EF1A3_HUMAN	true	true	true	sGDAAIVDMVPGkPMcVESFSDYPPLGR	1	iTRAQ8plex (+304), iTRAQ8plex (+304), Carbamidomethyl (+57)	52.89	39.0151	49.07	2.79588	0	0.3568	0.2843	0.2529	0.2683	0.2462	0	0	0	13
T98G-04-SET-18-ALL RUNS-TANDEM	Elongation factor 1-alpha 1 OS=Homo sapiens OX=9606 GN=EEF1A1 PE=1 SV=1	EF1A1_HUMAN,EF1A3_HUMAN	true	true	true	sGDAAIVDmVPGkPMcVESFSDYPPLGR	0.81	iTRAQ8plex (+304), Oxidation (+16), iTRAQ8plex (+304), Carbamidomethyl (+57)	20.23	38.9724	6.73		0	0.5957	0.573	-0.3489	0.4791	0.7379	0	0	0	1
T98G-04-SET-18-ALL RUNS-TANDEM	Elongation factor 1-alpha 1 OS=Homo sapiens OX=9606 GN=EEF1A1 PE=1 SV=1	EF1A1_HUMAN,EF1A3_HUMAN	true	true	true	sGDAAIVDMVPGkPmcVESFSDYPPLGR	0.32	iTRAQ8plex (+304), iTRAQ8plex (+304), Oxidation (+16), Carbamidomethyl (+57)	12.27	38.9702	3.86		0	0.7843	0.9449	1.187	0.974	0.3543	0	0	0	2
T98G-04-SET-18-ALL RUNS-TANDEM	Elongation factor 1-alpha 1 OS=Homo sapiens OX=9606 GN=EEF1A1 PE=1 SV=1	EF1A1_HUMAN,EF1A3_HUMAN	true	true	true	sGDAAIVDMVPGkPMcVESFSDyPPLGR	1	iTRAQ8plex (+304), iTRAQ8plex (+304), Carbamidomethyl (+57), iTRAQ8plex (+304)	49.41	38.7938	44.52		0	-0.341	0.3956	0.3165	0.3493	0.277	0	0	0	10
T98G-04-SET-18-ALL RUNS-TANDEM	Elongation factor 1-alpha 1 OS=Homo sapiens OX=9606 GN=EEF1A1 PE=1 SV=1	EF1A1_HUMAN,EF1A3_HUMAN	true	true	true	sGDAAIVDMVPGkPmcVESFSDyPPLGR	0.57	iTRAQ8plex (+304), iTRAQ8plex (+304), Oxidation (+16), Carbamidomethyl (+57), iTRAQ8plex (+304)	19.17	38.8047	2.39		0	-0.8456	-0.4462	-0.33	Value Missing	-0.4046	0	0	0	1
T98G-04-SET-18-ALL RUNS-TANDEM	Elongation factor 1-alpha 1 OS=Homo sapiens OX=9606 GN=EEF1A1 PE=1 SV=1	EF1A1_HUMAN,EF1A3_HUMAN	true	true	true	tHINIVVIGHVDSGk	0.27	iTRAQ8plex (+304), iTRAQ8plex (+304)	2.92	39.4166	0.82		0	0.7915	0.1128	-0.1297	0.4231	0.4284	0	0	1	0
T98G-04-SET-18-ALL RUNS-TANDEM	Elongation factor 1-alpha 1 OS=Homo sapiens OX=9606 GN=EEF1A1 PE=1 SV=1	EF1A1_HUMAN,EF1A3_HUMAN	true	true	true	vETGVLkPGMVVTF	0.98	iTRAQ8plex (+304), iTRAQ8plex (+304)				1.26761	0	-0.6513	0.4629	-0.7087	-0.5801	-0.5597	0	1	0	0
T98G-04-SET-18-ALL RUNS-TANDEM	Elongation factor 1-alpha 1 OS=Homo sapiens OX=9606 GN=EEF1A1 PE=1 SV=1	EF1A1_HUMAN,EF1A3_HUMAN	true	true	true	vETGVLkPGMVVTFAPVNVTTEVk	0.96	iTRAQ8plex (+304), iTRAQ8plex (+304), iTRAQ8plex (+304)	28.04	38.807	4.52		0	0.397	0.01403	0.3927	0.2868	0.4027	0	0	0	2
T98G-04-SET-18-ALL RUNS-TANDEM	Elongation factor 1-alpha 1 OS=Homo sapiens OX=9606 GN=EEF1A1 PE=1 SV=1	EF1A1_HUMAN,EF1A3_HUMAN	true	true	true	vETGVLkPGMVVTFAPVnVTTEVk	0.97	iTRAQ8plex (+304), iTRAQ8plex (+304), Deamidated (+1), iTRAQ8plex (+304)	39.33	38.1084	0		0	1.095	0.4974	1.207	1.16	1.409	0	0	0	1
T98G-04-SET-18-ALL RUNS-TANDEM	Elongation factor 1-alpha 1 OS=Homo sapiens OX=9606 GN=EEF1A1 PE=1 SV=1	EF1A1_HUMAN,EF1A3_HUMAN	true	true	true	yEEIVkEVSTYIk	1	iTRAQ8plex (+304), iTRAQ8plex (+304), iTRAQ8plex (+304)	7.62	39.1153	3.34	0.958607	0	-0.6808	-0.2743	1.727	1.973	1.852	0	0	9	0
T98G-04-SET-18-ALL RUNS-TANDEM	ATP synthase subunit alpha, mitochondrial OS=Homo sapiens OX=9606 GN=ATP5F1A PE=1 SV=1	ATPA_HUMAN	true	true	true	aVDSLVPIGR	1	iTRAQ8plex (+304)	32.95	38.2763	28.52	2.5376	0	0.05228	-0.202	-0.1176	0.241	0.4311	0	7	0	0
T98G-04-SET-18-ALL RUNS-TANDEM	ATP synthase subunit alpha, mitochondrial OS=Homo sapiens OX=9606 GN=ATP5F1A PE=1 SV=1	ATPA_HUMAN	true	true	true	eVAAFAQFGSDLDAATQQLLSR	1	iTRAQ8plex (+304)	40.57	39.4141	8.96	3.82391	0	-0.04426	-0.2508	-0.1097	-0.02729	-0.1023	0	0	28	0
T98G-04-SET-18-ALL RUNS-TANDEM	ATP synthase subunit alpha, mitochondrial OS=Homo sapiens OX=9606 GN=ATP5F1A PE=1 SV=1	ATPA_HUMAN	true	true	true	eVAAFAqFGSDLDAATQQLLSR	1	iTRAQ8plex (+304), Deamidated (+1)	78.64	39.346	3.03	5.27572	0	-0.3562	-0.5183	Reference Missing	-0.164	-0.1695	0	0	3	0
T98G-04-SET-18-ALL RUNS-TANDEM	ATP synthase subunit alpha, mitochondrial OS=Homo sapiens OX=9606 GN=ATP5F1A PE=1 SV=1	ATPA_HUMAN	true	true	true	lkEIVTNFLAGFEA	1	iTRAQ8plex (+304), iTRAQ8plex (+304)	48.29	39.4567	12.17		0	0.9801	-0.428	0.4968	1.406	0.9367	0	4	0	0
T98G-04-SET-18-ALL RUNS-TANDEM	ATP synthase subunit alpha, mitochondrial OS=Homo sapiens OX=9606 GN=ATP5F1A PE=1 SV=1	ATPA_HUMAN	true	true	true	lkEIVTnFLAGFEA	0.73	iTRAQ8plex (+304), iTRAQ8plex (+304), Deamidated (+1)	10.35	39.4424	10.32		0	0.3007	-0.6571	0.1195	1.681	1.492	0	8	0	0
T98G-04-SET-18-ALL RUNS-TANDEM	ATP synthase subunit alpha, mitochondrial OS=Homo sapiens OX=9606 GN=ATP5F1A PE=1 SV=1	ATPA_HUMAN	true	true	true	rTGAIVDVPVGEELLGR	1	iTRAQ8plex (+304)	22.83	39.4201	13.24	0.920819	0	0.3847	-0.2428	-1.905	-0.0942	-0.0717	0	0	2	0
T98G-04-SET-18-ALL RUNS-TANDEM	ATP synthase subunit alpha, mitochondrial OS=Homo sapiens OX=9606 GN=ATP5F1A PE=1 SV=1	ATPA_HUMAN	true	true	true	tGAIVDVPVGEELLGR	1	iTRAQ8plex (+304)	36.31	39.4841	22.16		0	-0.2453	-0.01609	-0.2843	-0.03341	-0.327	0	22	0	0
T98G-04-SET-18-ALL RUNS-TANDEM	ATP synthase subunit alpha, mitochondrial OS=Homo sapiens OX=9606 GN=ATP5F1A PE=1 SV=1	ATPA_HUMAN	true	true	true	tSIAIDTIINQk	1	iTRAQ8plex (+304), iTRAQ8plex (+304)	26.97	39.3822	18.72	1.65758	0	-0.007395	-0.4273	-0.729	-0.3405	0.1141	0	3	0	0
T98G-04-SET-18-ALL RUNS-TANDEM	ATP synthase subunit alpha, mitochondrial OS=Homo sapiens OX=9606 GN=ATP5F1A PE=1 SV=1	ATPA_HUMAN	true	true	true	vLSIGDGIAR	0.36	iTRAQ8plex (+304)	23.23	37.9477	11.66		0	0.6891	0.2083	0.1294	0.3843	0.2153	0	1	0	0
T98G-04-SET-18-ALL RUNS-TANDEM	ATP synthase subunit alpha, mitochondrial OS=Homo sapiens OX=9606 GN=ATP5F1A PE=1 SV=1	ATPA_HUMAN	true	true	true	vLSIGDGIARVHGLR	0.13	iTRAQ8plex (+304)	4.65	38.9564	-1.42		0	Value Missing	-2.901	-1.874	-1.304	-0.8239	0	1	0	0
T98G-04-SET-18-ALL RUNS-TANDEM	ATP synthase subunit alpha, mitochondrial OS=Homo sapiens OX=9606 GN=ATP5F1A PE=1 SV=1	ATPA_HUMAN	true	true	true	vVDALGNAIDGk	1	iTRAQ8plex (+304), iTRAQ8plex (+304)	25.13	39.3475	5.16	1.07058	0	0.04888	-0.342	-0.5457	-0.666	-0.4649	0	6	0	0
T98G-04-SET-18-ALL RUNS-TANDEM	Triosephosphate isomerase OS=Homo sapiens OX=9606 GN=TPI1 PE=1 SV=3	TPIS_HUMAN	true	true	true	eLASQPDVDGFLVGGASLkPEFVDIINAk	1	iTRAQ8plex (+304), iTRAQ8plex (+304), iTRAQ8plex (+304)	33.24	38.1849	24.92		0	-0.5917	-0.3281	-0.7548	-0.5819	-0.845	0	0	0	22
T98G-04-SET-18-ALL RUNS-TANDEM	Triosephosphate isomerase OS=Homo sapiens OX=9606 GN=TPI1 PE=1 SV=3	TPIS_HUMAN	true	true	true	eLASqPDVDGFLVGGASLkPEFVDIINAk	1	iTRAQ8plex (+304), Deamidated (+1), iTRAQ8plex (+304), iTRAQ8plex (+304)	44.08	38.6136	3.19	0.769551	0	-0.2252	-0.6288	-0.6933	-0.6166	-0.915	0	0	0	1
T98G-04-SET-18-ALL RUNS-TANDEM	Triosephosphate isomerase OS=Homo sapiens OX=9606 GN=TPI1 PE=1 SV=3	TPIS_HUMAN	true	true	true	fFVGGNWk	1	iTRAQ8plex (+304), iTRAQ8plex (+304)	22.32	39.1228	15	2.4437	0	-0.1884	0.4478	-0.1181	-0.1124	-0.04001	0	2	0	0
T98G-04-SET-18-ALL RUNS-TANDEM	Triosephosphate isomerase OS=Homo sapiens OX=9606 GN=TPI1 PE=1 SV=3	TPIS_HUMAN	true	true	true	gWLkSNVSDAVAQSTR	0.27	iTRAQ8plex (+304), iTRAQ8plex (+304)	0.41	39.4503	-0.62		0	0.1059	0.1044	0.1355	0.1926	-0.1629	0	0	1	0
T98G-04-SET-18-ALL RUNS-TANDEM	Triosephosphate isomerase OS=Homo sapiens OX=9606 GN=TPI1 PE=1 SV=3	TPIS_HUMAN	true	true	true	kQSLGELIGTLNAAk	0.16	iTRAQ8plex (+304), iTRAQ8plex (+304), iTRAQ8plex (+304)	8.79	38.8638	0.91		0	0.3262	0.1861	-0.08458	-0.2633	0.279	0	0	4	0
T98G-04-SET-18-ALL RUNS-TANDEM	Triosephosphate isomerase OS=Homo sapiens OX=9606 GN=TPI1 PE=1 SV=3	TPIS_HUMAN	true	true	true	kQSLGELIGTLnAAk	0.11	iTRAQ8plex (+304), iTRAQ8plex (+304), Deamidated (+1), iTRAQ8plex (+304)	7.09	38.7175	0		0	-0.1839	-0.05189	-0.3955	-0.5276	-0.006942	0	0	5	0
T98G-04-SET-18-ALL RUNS-TANDEM	Triosephosphate isomerase OS=Homo sapiens OX=9606 GN=TPI1 PE=1 SV=3	TPIS_HUMAN	true	true	true	qSLGELIGTLNAAk	1	iTRAQ8plex (+304), iTRAQ8plex (+304)	57.39	39.4231	19.79	6.37675	0	0.1086	-0.4743	-0.5674	-0.3043	-0.9622	0	4	0	0
T98G-04-SET-18-ALL RUNS-TANDEM	Triosephosphate isomerase OS=Homo sapiens OX=9606 GN=TPI1 PE=1 SV=3	TPIS_HUMAN	true	true	true	vAHALAEGLGVIAcIGEk	1	iTRAQ8plex (+304), Carbamidomethyl (+57), iTRAQ8plex (+304)	49.69	39.4052	42.58	3.67778	0	-2.779	-1.439	-1.809	-2.277	-1.845	0	0	23	0
T98G-04-SET-18-ALL RUNS-TANDEM	Triosephosphate isomerase OS=Homo sapiens OX=9606 GN=TPI1 PE=1 SV=3	TPIS_HUMAN	true	true	true	vTnGAFTGEISPGMIk	0.97	iTRAQ8plex (+304), Deamidated (+1), iTRAQ8plex (+304)	18.17	39.3907	14.56		0	-0.4861	0.3895	-0.04887	-0.263	-0.586	0	0	1	0
T98G-04-SET-18-ALL RUNS-TANDEM	Triosephosphate isomerase OS=Homo sapiens OX=9606 GN=TPI1 PE=1 SV=3	TPIS_HUMAN	true	true	true	vVLAYEPVWAIGTGk	1	iTRAQ8plex (+304), iTRAQ8plex (+304)	31.06	39.2983	20.97	2.92082	0	0.0303	0.1448	0.2081	0.116	0.06993	0	15	4	0
T98G-04-SET-18-ALL RUNS-TANDEM	Annexin A5 OS=Homo sapiens OX=9606 GN=ANXA5 PE=1 SV=2	ANXA5_HUMAN	true	true	true	dLLDDLkSELTGk	1	iTRAQ8plex (+304), iTRAQ8plex (+304), iTRAQ8plex (+304)	24.89	39.2449	22.98		0	0.3545	0.1264	-1.441	-1.967	-1.864	0	0	12	0
T98G-04-SET-18-ALL RUNS-TANDEM	Annexin A5 OS=Homo sapiens OX=9606 GN=ANXA5 PE=1 SV=2	ANXA5_HUMAN	true	true	true	eTSGNLEQLLLAVVk	0.9	iTRAQ8plex (+304), iTRAQ8plex (+304)	9.78	39.5313	3.84	1.10237	0	0.1379	-0.4748	-0.4488	0.2437	-0.5481	0	1	1	0
T98G-04-SET-18-ALL RUNS-TANDEM	Annexin A5 OS=Homo sapiens OX=9606 GN=ANXA5 PE=1 SV=2	ANXA5_HUMAN	true	true	true	gLGTDEESILTLLTSR	1	iTRAQ8plex (+304)	36.51	39.3827	5.94	2.74473	0	0.1666	0.1105	-0.1906	-0.4438	-0.5131	0	36	0	0
T98G-04-SET-18-ALL RUNS-TANDEM	Annexin A5 OS=Homo sapiens OX=9606 GN=ANXA5 PE=1 SV=2	ANXA5_HUMAN	true	true	true	gTVTDFPGFDER	1	iTRAQ8plex (+304)	24.16	39.4626	19.43	1.01773	0	-2.989	0.2345	-0.459	-0.3706	-0.9281	0	1	0	0
T98G-04-SET-18-ALL RUNS-TANDEM	Annexin A5 OS=Homo sapiens OX=9606 GN=ANXA5 PE=1 SV=2	ANXA5_HUMAN	true	true	true	sEIDLFNIR	0.96	iTRAQ8plex (+304)	19.2	39.1174	13.07		0	0.1104	0.3553	-0.8068	-0.8861	-0.8119	0	6	0	0
T98G-04-SET-18-ALL RUNS-TANDEM	Annexin A5 OS=Homo sapiens OX=9606 GN=ANXA5 PE=1 SV=2	ANXA5_HUMAN	true	true	true	sIPAYLAETLYYAMk	1	iTRAQ8plex (+304), iTRAQ8plex (+304)	9.25	39.433	5.21	0.69897	0	-2.647	0.1637	-0.3774	0.7906	0.1477	0	1	8	0
T98G-04-SET-18-ALL RUNS-TANDEM	Annexin A5 OS=Homo sapiens OX=9606 GN=ANXA5 PE=1 SV=2	ANXA5_HUMAN	true	true	true	sIPAYLAETLYYAMkGAGTDDHTLIR	0.41	iTRAQ8plex (+304), iTRAQ8plex (+304)	10.11	39.0677	6.21		No Values	No Values	Reference Missing	Reference Missing	No Values	Reference Missing	0	0	0	1
T98G-04-SET-18-ALL RUNS-TANDEM	Annexin A5 OS=Homo sapiens OX=9606 GN=ANXA5 PE=1 SV=2	ANXA5_HUMAN	true	true	true	vLTEIIASR	0.09	iTRAQ8plex (+304)	15.62	38.1809	8.73		0	1.085	0.1936	0.2735	0.5776	0.4611	0	11	0	0
T98G-04-SET-18-ALL RUNS-TANDEM	Annexin A5 OS=Homo sapiens OX=9606 GN=ANXA5 PE=1 SV=2	ANXA5_HUMAN	true	true	true	wGTDEEkFITIFGTR	0.25	iTRAQ8plex (+304), iTRAQ8plex (+304)	3.69	39.2603	-1.46		0	0.2915	-0.2854	0.1203	0.02602	-0.4795	0	0	2	0
T98G-04-SET-18-ALL RUNS-TANDEM	Transitional endoplasmic reticulum ATPase OS=Homo sapiens OX=9606 GN=VCP PE=1 SV=4	TERA_HUMAN	true	true	true	dVDLEFLAk	1	iTRAQ8plex (+304), iTRAQ8plex (+304)	25.81	39.4714	18.06		0	0.5446	0.2177	0.3491	0.02269	0.04717	0	5	0	0
T98G-04-SET-18-ALL RUNS-TANDEM	Transitional endoplasmic reticulum ATPase OS=Homo sapiens OX=9606 GN=VCP PE=1 SV=4	TERA_HUMAN	true	true	true	eLQELVQYPVEHPDkFLk	0.96	iTRAQ8plex (+304), iTRAQ8plex (+304), iTRAQ8plex (+304)	25.27	39.1766	7.58		0	0.7145	0.5532	1.359	1.057	1.076	0	0	0	1
T98G-04-SET-18-ALL RUNS-TANDEM	Transitional endoplasmic reticulum ATPase OS=Homo sapiens OX=9606 GN=VCP PE=1 SV=4	TERA_HUMAN	true	true	true	eVDIGIPDATGR	0.96	iTRAQ8plex (+304)	21.5	39.4827	12.62		0	0.06007	0.247	0.1657	0.142	-0.1554	0	2	0	0
T98G-04-SET-18-ALL RUNS-TANDEM	Transitional endoplasmic reticulum ATPase OS=Homo sapiens OX=9606 GN=VCP PE=1 SV=4	TERA_HUMAN	true	true	true	lADDVDLEQVANETHGHVGADLAALcSEAALQAIR	1	iTRAQ8plex (+304), Carbamidomethyl (+57)	89.41	38.6641	4.83	5.5376	0	-0.551	-0.03726	-0.2141	-0.287	0.2887	0	0	0	6
T98G-04-SET-18-ALL RUNS-TANDEM	Transitional endoplasmic reticulum ATPase OS=Homo sapiens OX=9606 GN=VCP PE=1 SV=4	TERA_HUMAN	true	true	true	lADDVDLEqVANETHGHVGADLAALcSEAALQAIR	1	iTRAQ8plex (+304), Deamidated (+1), Carbamidomethyl (+57)	58.42	38.6729	1.43	3.42022	0	-0.3297	0.1757	0.6005	0.2284	0.1657	0	0	0	4
T98G-04-SET-18-ALL RUNS-TANDEM	Transitional endoplasmic reticulum ATPase OS=Homo sapiens OX=9606 GN=VCP PE=1 SV=4	TERA_HUMAN	true	true	true	lADDVDLEQVAnETHGHVGADLAALcSEAALQAIR	1	iTRAQ8plex (+304), Deamidated (+1), Carbamidomethyl (+57)	53.12	38.3391	0	3.25964	0	0.04243	0.3711	-0.7245	-0.1477	-0.5679	0	0	0	5
T98G-04-SET-18-ALL RUNS-TANDEM	Transitional endoplasmic reticulum ATPase OS=Homo sapiens OX=9606 GN=VCP PE=1 SV=4	TERA_HUMAN	true	true	true	lADDVDLEQVANETHGHVGADLAALcSEAALqAIR	0.15	iTRAQ8plex (+304), Carbamidomethyl (+57), Deamidated (+1)	12.62	38.6605	0.05		0	Value Missing	Value Missing	Value Missing	1.188	-0.2909	0	0	0	1
T98G-04-SET-18-ALL RUNS-TANDEM	Transitional endoplasmic reticulum ATPase OS=Homo sapiens OX=9606 GN=VCP PE=1 SV=4	TERA_HUMAN	true	true	true	lADDVDLEqVAnETHGHVGADLAALcSEAALqAIR	1	iTRAQ8plex (+304), Deamidated (+1), Deamidated (+1), Carbamidomethyl (+57), Deamidated (+1)	21.54	38.6599	20.55	4.37675	0	0.3216	0.01247	-0.05731	0.2203	-0.1697	0	0	0	1
T98G-04-SET-18-ALL RUNS-TANDEM	Transitional endoplasmic reticulum ATPase OS=Homo sapiens OX=9606 GN=VCP PE=1 SV=4	TERA_HUMAN	true	true	true	lDQLIYIPLPDEk	1	iTRAQ8plex (+304), iTRAQ8plex (+304)	38.12	39.3328	8.75	3.19382	0	0.05755	0.000293	-0.2689	-0.499	-0.1777	0	17	1	0
T98G-04-SET-18-ALL RUNS-TANDEM	Transitional endoplasmic reticulum ATPase OS=Homo sapiens OX=9606 GN=VCP PE=1 SV=4	TERA_HUMAN	true	true	true	lDqLIYIPLPDEk	1	iTRAQ8plex (+304), Deamidated (+1), iTRAQ8plex (+304)	32.73	39.1981	1.1	2.20066	0	0.3979	0.2715	-0.07176	-0.775	-0.3633	0	2	0	0
T98G-04-SET-18-ALL RUNS-TANDEM	Transitional endoplasmic reticulum ATPase OS=Homo sapiens OX=9606 GN=VCP PE=1 SV=4	TERA_HUMAN	true	true	true	lIVDEAInEDNSVVSLSQPk	0.87	iTRAQ8plex (+304), Deamidated (+1), iTRAQ8plex (+304)	22.17	39.3181	1.06		0	Value Missing	-1.631	0.03649	Value Missing	-0.06877	0	0	1	0
T98G-04-SET-18-ALL RUNS-TANDEM	Transitional endoplasmic reticulum ATPase OS=Homo sapiens OX=9606 GN=VCP PE=1 SV=4	TERA_HUMAN	true	true	true	nAPAIIFIDELDAIAPk	1	iTRAQ8plex (+304), iTRAQ8plex (+304)	39.56	39.0687	17.92	1.52288	0	-0.5633	-0.1668	-0.4565	-2.009	-0.6649	0	0	22	0
T98G-04-SET-18-ALL RUNS-TANDEM	Transitional endoplasmic reticulum ATPase OS=Homo sapiens OX=9606 GN=VCP PE=1 SV=4	TERA_HUMAN	true	true	true	nAPAIIFIDELDAIAPk	0.92	Deamidated (+1), iTRAQ8plex (+304), iTRAQ8plex (+304)	18.92	38.8908	12.36		0	1.896	-1.352	1.299	0.2454	Value Missing	0	0	1	0
T98G-04-SET-18-ALL RUNS-TANDEM	Transitional endoplasmic reticulum ATPase OS=Homo sapiens OX=9606 GN=VCP PE=1 SV=4	TERA_HUMAN	true	true	true	qAAPcVLFFDELDSIAk	1	iTRAQ8plex (+304), Carbamidomethyl (+57), iTRAQ8plex (+304)	35.02	39.233	27.13	1.3098	0	0.36	-0.081	-0.1947	-0.02572	-0.9691	0	0	7	0
T98G-04-SET-18-ALL RUNS-TANDEM	Transitional endoplasmic reticulum ATPase OS=Homo sapiens OX=9606 GN=VCP PE=1 SV=4	TERA_HUMAN	true	true	true	qRAHVIVMAATNRPNSI	0.95	iTRAQ8plex (+304)				1.65758	0	0.3705	0.2418	0.3519	0.5835	0.03669	0	2	0	0
T98G-04-SET-18-ALL RUNS-TANDEM	Transitional endoplasmic reticulum ATPase OS=Homo sapiens OX=9606 GN=VCP PE=1 SV=4	TERA_HUMAN	true	true	true	vINQILTEMDGMSTk	0.36	iTRAQ8plex (+304), iTRAQ8plex (+304)	10.34	39.7483	6.72		0	0.1627	0.09251	0.1021	-0.0335	-0.4112	0	0	1	0
T98G-04-SET-18-ALL RUNS-TANDEM	L-lactate dehydrogenase B chain OS=Homo sapiens OX=9606 GN=LDHB PE=1 SV=2	LDHB_HUMAN	true	true	true	aIGLSVADLIESMLk	0.86	iTRAQ8plex (+304), iTRAQ8plex (+304)				0.823909	0	0.2367	-0.8614	0.06028	-0.334	-0.0949	0	3	10	0
T98G-04-SET-18-ALL RUNS-TANDEM	L-lactate dehydrogenase B chain OS=Homo sapiens OX=9606 GN=LDHB PE=1 SV=2	LDHB_HUMAN	true	true	true	fIIPQIVk	0.35	iTRAQ8plex (+304), iTRAQ8plex (+304)	17.08	38.7046	0.93		0	-0.3184	-0.1966	-0.5855	-0.9405	-0.8356	0	5	0	0
T98G-04-SET-18-ALL RUNS-TANDEM	L-lactate dehydrogenase B chain OS=Homo sapiens OX=9606 GN=LDHB PE=1 SV=2	LDHB_HUMAN	true	true	true	fIIPqIVk	0.19	iTRAQ8plex (+304), Deamidated (+1), iTRAQ8plex (+304)	8.44	38.8417	-1.69		0	-0.2411	0.013	-0.7753	-0.3757	-0.5765	0	2	0	0
T98G-04-SET-18-ALL RUNS-TANDEM	L-lactate dehydrogenase B chain OS=Homo sapiens OX=9606 GN=LDHB PE=1 SV=2	LDHB_HUMAN	true	true	true	gMYGIENEVFLSLPcILNAR	0.99	iTRAQ8plex (+304), Carbamidomethyl (+57)	32.23	39.49	8.04		0	Value Missing	Value Missing	Value Missing	-0.5617	-0.6492	0	0	1	0
T98G-04-SET-18-ALL RUNS-TANDEM	L-lactate dehydrogenase B chain OS=Homo sapiens OX=9606 GN=LDHB PE=1 SV=2	LDHB_HUMAN	true	true	true	gYTnWAIGLSVADLIESMLk	0.53	iTRAQ8plex (+304), Deamidated (+1), iTRAQ8plex (+304)	11.06	39.2603	-3.32		0	0.6466	-0.6331	-0.1947	0.435	0.6704	0	0	0	1
T98G-04-SET-18-ALL RUNS-TANDEM	L-lactate dehydrogenase B chain OS=Homo sapiens OX=9606 GN=LDHB PE=1 SV=2	LDHB_HUMAN	true	true	true	mVVESAYEVIk	0.99	iTRAQ8plex (+304), iTRAQ8plex (+304)	22.46	39.3621	17.62		0	0.3112	-0.2273	-0.4624	-0.4275	-0.5394	0	4	0	0
T98G-04-SET-18-ALL RUNS-TANDEM	L-lactate dehydrogenase B chain OS=Homo sapiens OX=9606 GN=LDHB PE=1 SV=2	LDHB_HUMAN	true	true	true	sLADELALVDVLEDk	1	iTRAQ8plex (+304), iTRAQ8plex (+304)	63.64	39.5646	53.68	8.5376	0	-0.2041	-0.03487	-0.6101	-0.8922	-0.6601	0	21	17	0
T98G-04-SET-18-ALL RUNS-TANDEM	L-lactate dehydrogenase B chain OS=Homo sapiens OX=9606 GN=LDHB PE=1 SV=2	LDHB_HUMAN	true	true	true	sLADELALVDVLEDkLk	1	iTRAQ8plex (+304), iTRAQ8plex (+304), iTRAQ8plex (+304)	25.41	38.4192	18.46	1.88606	0	0.1346	-0.2636	-0.4219	-1.031	-0.5995	0	0	9	2
T98G-04-SET-18-ALL RUNS-TANDEM	Protein disulfide-isomerase A6 OS=Homo sapiens OX=9606 GN=PDIA6 PE=1 SV=1	PDIA6_HUMAN	true	true	true	aLDLFSDNAPPPELLEIINEDIAkR	0.99	iTRAQ8plex (+304), iTRAQ8plex (+304)	34.45	38.9343	0.06		0	0.7633	5.118	1.395	1.623	1.174	0	0	0	3
T98G-04-SET-18-ALL RUNS-TANDEM	Protein disulfide-isomerase A6 OS=Homo sapiens OX=9606 GN=PDIA6 PE=1 SV=1	PDIA6_HUMAN	true	true	true	aLDLFSDnAPPPELLEIINEDIAkR	0.53	iTRAQ8plex (+304), Deamidated (+1), iTRAQ8plex (+304)	16.1	38.9603	0.02		0	-2.794	0.1947	0.3015	-0.1974	1.124	0	0	0	4
T98G-04-SET-18-ALL RUNS-TANDEM	Protein disulfide-isomerase A6 OS=Homo sapiens OX=9606 GN=PDIA6 PE=1 SV=1	PDIA6_HUMAN	true	true	true	aLDLFSDNAPPPELLEIInEDIAkR	0.16	iTRAQ8plex (+304), Deamidated (+1), iTRAQ8plex (+304)	8.66	38.8722	0.21		0	-0.5877	-1.068	-0.1233	Value Missing	0.08503	0	0	0	1
T98G-04-SET-18-ALL RUNS-TANDEM	Protein disulfide-isomerase A6 OS=Homo sapiens OX=9606 GN=PDIA6 PE=1 SV=1	PDIA6_HUMAN	true	true	true	lAAVDATVNQVLASR	1	iTRAQ8plex (+304)	23.96	39.4734	1.47	1.55284	0	0.1442	-0.2956	-0.1089	-0.0005033	0.04727	0	35	0	0
T98G-04-SET-18-ALL RUNS-TANDEM	Protein disulfide-isomerase A6 OS=Homo sapiens OX=9606 GN=PDIA6 PE=1 SV=1	PDIA6_HUMAN	true	true	true	lAAVDATVNqVLASR	1	iTRAQ8plex (+304), Deamidated (+1)	49.61	39.4295	6.36	1.26761	0	0.5582	-0.162	0.2371	0.03528	0.04705	0	6	0	0
T98G-04-SET-18-ALL RUNS-TANDEM	Protein disulfide-isomerase A6 OS=Homo sapiens OX=9606 GN=PDIA6 PE=1 SV=1	PDIA6_HUMAN	true	true	true	lcVVAVLPHILDTGAAGR	0.85	iTRAQ8plex (+304), Carbamidomethyl (+57)				0.638272	0	-1.65	0.06209	-5.097	Value Missing	Value Missing	0	0	1	0
T98G-04-SET-18-ALL RUNS-TANDEM	Protein disulfide-isomerase A6 OS=Homo sapiens OX=9606 GN=PDIA6 PE=1 SV=1	PDIA6_HUMAN	true	true	true	tGEAIVDAALSALR	1	iTRAQ8plex (+304)	43.09	39.4196	40.26	3.48149	0	0.213	-0.0236	0.02036	0.1932	0.4151	0	24	0	0
T98G-04-SET-18-ALL RUNS-TANDEM	Heterogeneous nuclear ribonucleoprotein K OS=Homo sapiens OX=9606 GN=HNRNPK PE=1 SV=1	HNRPK_HUMAN	true	true	true	dLAGSIIGk	0.93	iTRAQ8plex (+304), iTRAQ8plex (+304)	15.28	39.2018	11.72		0	1.032	-0.3751	0.3242	0.7146	0.7049	0	1	0	0
T98G-04-SET-18-ALL RUNS-TANDEM	Heterogeneous nuclear ribonucleoprotein K OS=Homo sapiens OX=9606 GN=HNRNPK PE=1 SV=1	HNRPK_HUMAN	true	true	true	iILDLISESPIk	0.97	iTRAQ8plex (+304), iTRAQ8plex (+304)	23.5	38.9014	12.01		0	-0.1129	-0.08596	0.00311	-0.1957	-0.002666	0	37	9	0
T98G-04-SET-18-ALL RUNS-TANDEM	Heterogeneous nuclear ribonucleoprotein K OS=Homo sapiens OX=9606 GN=HNRNPK PE=1 SV=1	HNRPK_HUMAN	true	true	true	iILDLISESPIkGR	1	iTRAQ8plex (+304), iTRAQ8plex (+304)	23.72	39.164	8.82	0.619789	0	-0.1865	0.2046	1.82	2.179	1.589	0	0	2	0
T98G-04-SET-18-ALL RUNS-TANDEM	Heterogeneous nuclear ribonucleoprotein K OS=Homo sapiens OX=9606 GN=HNRNPK PE=1 SV=1	HNRPK_HUMAN	true	true	true	iLSISADIETIGEILk	1	iTRAQ8plex (+304), iTRAQ8plex (+304)	29.49	38.9321	20.97		0	0.4841	4.28	-1.451	-0.2255	-0.1017	0	0	3	0
T98G-04-SET-18-ALL RUNS-TANDEM	Heterogeneous nuclear ribonucleoprotein K OS=Homo sapiens OX=9606 GN=HNRNPK PE=1 SV=1	HNRPK_HUMAN	true	true	true	iLSISADIETIGEILkk	0.97	iTRAQ8plex (+304), iTRAQ8plex (+304), iTRAQ8plex (+304)	23.11	38.3847	15.69		0	-0.1465	-0.733	0.249	1.137	0.8341	0	0	14	3
T98G-04-SET-18-ALL RUNS-TANDEM	Heterogeneous nuclear ribonucleoprotein K OS=Homo sapiens OX=9606 GN=HNRNPK PE=1 SV=1	HNRPK_HUMAN	true	true	true	nAGAVIGkGGk	0.45	Deamidated (+1), iTRAQ8plex (+304), iTRAQ8plex (+304), iTRAQ8plex (+304)	6.62	39.31	-2.53		0	Value Missing	0.7031	0.5738	0.2253	0.5997	0	1	0	0
T98G-04-SET-18-ALL RUNS-TANDEM	Talin-1 OS=Homo sapiens OX=9606 GN=TLN1 PE=1 SV=3	TLN1_HUMAN	true	true	true	aATAPLLEAVDNLSAFASNPEFSSIPAQISPEGR	0.98	iTRAQ8plex (+304)	33.39	38.8728	0		0	Value Missing	0.04098	-1.618	-0.05938	Value Missing	0	0	0	1
T98G-04-SET-18-ALL RUNS-TANDEM	Talin-1 OS=Homo sapiens OX=9606 GN=TLN1 PE=1 SV=3	TLN1_HUMAN	true	true	true	aATAPLLEAVDnLSAFASNPEFSSIPAQISPEGR	0.11	iTRAQ8plex (+304), Deamidated (+1)	10.83	38.7157	0.52		0	Value Missing	Value Missing	Value Missing	-1.246	-0.245	0	0	0	2
T98G-04-SET-18-ALL RUNS-TANDEM	Talin-1 OS=Homo sapiens OX=9606 GN=TLN1 PE=1 SV=3	TLN1_HUMAN	true	true	true	aATAPLLEAVDNLSAFASNPEFSSIPAqISPEGR	0.76	iTRAQ8plex (+304), Deamidated (+1)	21.72	38.7518	6.23		No Values	No Values	No Values	Reference Missing	No Values	No Values	0	0	0	1
T98G-04-SET-18-ALL RUNS-TANDEM	Talin-1 OS=Homo sapiens OX=9606 GN=TLN1 PE=1 SV=3	TLN1_HUMAN	true	true	true	aIAQLLGEVAQGNENYAGIAARDVAGGLR	0.99	iTRAQ8plex (+304)				0.958607	0	1.07	-0.4049	-0.08459	-0.006558	-0.49	0	0	0	1
T98G-04-SET-18-ALL RUNS-TANDEM	Talin-1 OS=Homo sapiens OX=9606 GN=TLN1 PE=1 SV=3	TLN1_HUMAN	true	true	true	aVSSAIAQLLGEVAQGNENYAGIAAR	1	iTRAQ8plex (+304)	45.01	39.4468	0.88	3.61979	0	0.3386	Reference Missing	Reference Missing	Value Missing	Value Missing	0	0	5	0
T98G-04-SET-18-ALL RUNS-TANDEM	Talin-1 OS=Homo sapiens OX=9606 GN=TLN1 PE=1 SV=3	TLN1_HUMAN	true	true	true	aVSSAIAqLLGEVAQGNENYAGIAAR	1	iTRAQ8plex (+304), Deamidated (+1)	24.12	39.4503	2.95	1.3098	No Values	No Values	Reference Missing	Reference Missing	Reference Missing	Reference Missing	0	0	2	0
T98G-04-SET-18-ALL RUNS-TANDEM	Talin-1 OS=Homo sapiens OX=9606 GN=TLN1 PE=1 SV=3	TLN1_HUMAN	true	true	true	eGISQEALHTQMLTAVQEISHLIEPLANAAR	0.95	iTRAQ8plex (+304)	45.99	38.1411	4.12		0	-2.728	-0.3855	-0.6631	0.185	0.3062	0	0	0	10
T98G-04-SET-18-ALL RUNS-TANDEM	Talin-1 OS=Homo sapiens OX=9606 GN=TLN1 PE=1 SV=3	TLN1_HUMAN	true	true	true	eGISqEALHTQMLTAVQEISHLIEPLANAAR	1	iTRAQ8plex (+304), Deamidated (+1)	38.1	38.7829	0.69	1.0655	0	Value Missing	Value Missing	Reference Missing	-1.01	-0.506	0	0	0	2
T98G-04-SET-18-ALL RUNS-TANDEM	Talin-1 OS=Homo sapiens OX=9606 GN=TLN1 PE=1 SV=3	TLN1_HUMAN	true	true	true	eGISQEALHTqMLTAVQEISHLIEPLANAAR	0.67	iTRAQ8plex (+304), Deamidated (+1)	25.16	38.4757	0.07		No Values	No Values	No Values	Reference Missing	No Values	No Values	0	0	0	1
T98G-04-SET-18-ALL RUNS-TANDEM	Talin-1 OS=Homo sapiens OX=9606 GN=TLN1 PE=1 SV=3	TLN1_HUMAN	true	true	true	eGISQEALHTQMLTAVqEISHLIEPLANAAR	1	iTRAQ8plex (+304), Deamidated (+1)	40.94	38.9131	2.46		0	0.5648	-0.4306	Value Missing	0.03239	Reference Missing	0	0	0	2
T98G-04-SET-18-ALL RUNS-TANDEM	Talin-1 OS=Homo sapiens OX=9606 GN=TLN1 PE=1 SV=3	TLN1_HUMAN	true	true	true	ekMVGGIAQIIAAQEEMLR	0.26	iTRAQ8plex (+304), iTRAQ8plex (+304)	3.19	39.3676	-0.54		0	-0.5946	1.035	1.44	0.8532	2.073	0	0	0	1
T98G-04-SET-18-ALL RUNS-TANDEM	Talin-1 OS=Homo sapiens OX=9606 GN=TLN1 PE=1 SV=3	TLN1_HUMAN	true	true	true	gLAGAVSELLR	0.93	iTRAQ8plex (+304)	18.39	38.6759	12.58		0	0.2557	-0.287	0.74	0.6868	0.4615	0	1	0	0
T98G-04-SET-18-ALL RUNS-TANDEM	Talin-1 OS=Homo sapiens OX=9606 GN=TLN1 PE=1 SV=3	TLN1_HUMAN	true	true	true	gTEWVDPEDPTVIAEnELLGAAAAIEAAAk	0.99	iTRAQ8plex (+304), Deamidated (+1), iTRAQ8plex (+304)	46.68	38.7425	2.16		0	-0.5441	-0.5829	-0.6876	0.4356	-0.7665	0	0	0	1
T98G-04-SET-18-ALL RUNS-TANDEM	Talin-1 OS=Homo sapiens OX=9606 GN=TLN1 PE=1 SV=3	TLN1_HUMAN	true	true	true	gVGAAATAVTQALNELLQHVk	1	iTRAQ8plex (+304), iTRAQ8plex (+304)	84.48	38.9076	79.6	4.20066	0	-0.6178	-0.41	-0.1422	-0.4253	-0.3767	0	0	9	9
T98G-04-SET-18-ALL RUNS-TANDEM	Talin-1 OS=Homo sapiens OX=9606 GN=TLN1 PE=1 SV=3	TLN1_HUMAN	true	true	true	gVGAAATAVTqALNELLQHVk	1	iTRAQ8plex (+304), Deamidated (+1), iTRAQ8plex (+304)	76.15	39.4753	8.82	3.95861	0	-0.5708	-0.9005	0.2995	-1.436	-0.4029	0	0	4	0
T98G-04-SET-18-ALL RUNS-TANDEM	Talin-1 OS=Homo sapiens OX=9606 GN=TLN1 PE=1 SV=3	TLN1_HUMAN	true	true	true	gVGAAATAVTQALnELLQHVk	1	iTRAQ8plex (+304), Deamidated (+1), iTRAQ8plex (+304)	80.6	39.1052	5.55	4.95861	0	-0.8851	-0.2167	-0.3217	0.3692	0.009315	0	0	5	0
T98G-04-SET-18-ALL RUNS-TANDEM	Talin-1 OS=Homo sapiens OX=9606 GN=TLN1 PE=1 SV=3	TLN1_HUMAN	true	true	true	gVGAAATAVTQALNELLqHVk	1	iTRAQ8plex (+304), Deamidated (+1), iTRAQ8plex (+304)	39.05	38.8784	5.61	2	No Values	No Values	No Values	No Values	No Values	Reference Missing	0	0	1	0
T98G-04-SET-18-ALL RUNS-TANDEM	Talin-1 OS=Homo sapiens OX=9606 GN=TLN1 PE=1 SV=3	TLN1_HUMAN	true	true	true	lLAALLEDEGGSGRPLLQAAk	0.11	iTRAQ8plex (+304), iTRAQ8plex (+304)	1.9	38.7714	-0.11		0	0.5932	-0.1346	0.1105	0.1575	0.4802	0	0	1	0
T98G-04-SET-18-ALL RUNS-TANDEM	Talin-1 OS=Homo sapiens OX=9606 GN=TLN1 PE=1 SV=3	TLN1_HUMAN	true	true	true	lNEAAAGLNQAATELVQASR	1	iTRAQ8plex (+304)	43.87	39.4635	2.24	7.29243	0	-1.586	0.1333	-0.01227	-0.3984	-0.1723	0	4	0	0
T98G-04-SET-18-ALL RUNS-TANDEM	Talin-1 OS=Homo sapiens OX=9606 GN=TLN1 PE=1 SV=3	TLN1_HUMAN	true	true	true	lNEAAAGLNqAATELVQASR	1	iTRAQ8plex (+304), Deamidated (+1)	38.9	39.4473	0	0.958607	0	Value Missing	-0.2558	-0.5061	-4.736	0.3471	0	4	0	0
T98G-04-SET-18-ALL RUNS-TANDEM	Talin-1 OS=Homo sapiens OX=9606 GN=TLN1 PE=1 SV=3	TLN1_HUMAN	true	true	true	mATnAAAqnAIk	0.7	iTRAQ8plex (+304), Deamidated (+1), Deamidated (+1), Deamidated (+1), iTRAQ8plex (+304)	11.87	39.5027	9.61		0	0.4298	0.3695	0.01447	Value Missing	Value Missing	0	1	0	0
T98G-04-SET-18-ALL RUNS-TANDEM	Talin-1 OS=Homo sapiens OX=9606 GN=TLN1 PE=1 SV=3	TLN1_HUMAN	true	true	true	yDQATDTILTVTEnIFSSMGDAGEMVR	0.39	iTRAQ8plex (+304), Deamidated (+1)	13.21	39.0865	0		No Values	No Values	No Values	No Values	No Values	No Values	0	0	1	0
T98G-04-SET-18-ALL RUNS-TANDEM	Thioredoxin OS=Homo sapiens OX=9606 GN=TXN PE=1 SV=3	THIO_HUMAN	true	true	true	ekLEATINELV	0.95	iTRAQ8plex (+304), iTRAQ8plex (+304)	25.06	39.3293	4.76		0	-0.03023	-0.05868	-0.35	-0.6681	-0.4486	0	10	0	0
T98G-04-SET-18-ALL RUNS-TANDEM	Thioredoxin OS=Homo sapiens OX=9606 GN=TXN PE=1 SV=3	THIO_HUMAN	true	true	true	ekLEATInELV	1	iTRAQ8plex (+304), iTRAQ8plex (+304), Deamidated (+1)	36.03	39.3591	0.04		0	-0.1405	-0.08224	-0.3906	-0.5334	-0.5721	0	26	0	0
T98G-04-SET-18-ALL RUNS-TANDEM	Thioredoxin OS=Homo sapiens OX=9606 GN=TXN PE=1 SV=3	THIO_HUMAN	true	true	true	lEATINELV	1	iTRAQ8plex (+304)	56.21	38.1836	28.69	1.76955	0	-2.107	-0.3509	-1.276	-2.833	0.9546	0	24	0	0
T98G-04-SET-18-ALL RUNS-TANDEM	Thioredoxin OS=Homo sapiens OX=9606 GN=TXN PE=1 SV=3	THIO_HUMAN	true	true	true	lEATInELV	0.6	iTRAQ8plex (+304), Deamidated (+1)	30.31	38.1644	4.73		0	Value Missing	0.7975	0.0997	Value Missing	0.7285	0	4	0	0
T98G-04-SET-18-ALL RUNS-TANDEM	Thioredoxin OS=Homo sapiens OX=9606 GN=TXN PE=1 SV=3	THIO_HUMAN	true	true	true	tAFQEALDAAGDk	1	iTRAQ8plex (+304), iTRAQ8plex (+304)	37.55	39.4354	26.67	5.07058	0	Value Missing	-1.138	-1.423	-1.943	-0.9736	0	1	0	0
T98G-04-SET-18-ALL RUNS-TANDEM	Thioredoxin OS=Homo sapiens OX=9606 GN=TXN PE=1 SV=3	THIO_HUMAN	true	true	true	tAFQEALDAAGDkLVVVDF	1	iTRAQ8plex (+304), iTRAQ8plex (+304)				2.33724	0	-1.291	-0.3284	-1.268	0.1057	-1.819	0	0	1	0
T98G-04-SET-18-ALL RUNS-TANDEM	Vimentin OS=Homo sapiens OX=9606 GN=VIM PE=1 SV=4	VIME_HUMAN	true	true	true	eTNLDSLPLVDTHSk	1	iTRAQ8plex (+304), iTRAQ8plex (+304)	21.91	39.6553	15.13	0.721246	0	0.4604	-0.1684	-0.1132	0.1284	0.3199	0	0	3	0
T98G-04-SET-18-ALL RUNS-TANDEM	Vimentin OS=Homo sapiens OX=9606 GN=VIM PE=1 SV=4	VIME_HUMAN	true	true	true	eYQDLLNVk	0.65	iTRAQ8plex (+304), iTRAQ8plex (+304)	14.45	39.5482	7.68		0	-1.714	-0.5669	-0.2861	-0.5958	-0.4761	0	2	0	0
T98G-04-SET-18-ALL RUNS-TANDEM	Vimentin OS=Homo sapiens OX=9606 GN=VIM PE=1 SV=4	VIME_HUMAN	true	true	true	iLLAELEQLk	0.38	iTRAQ8plex (+304), iTRAQ8plex (+304)	7.36	39.1217	-2.86		0	1.034	-0.276	-1.063	-1.075	-0.2732	0	26	0	0
T98G-04-SET-18-ALL RUNS-TANDEM	Vimentin OS=Homo sapiens OX=9606 GN=VIM PE=1 SV=4	VIME_HUMAN	true	true	true	iLLAELEqLk	1	iTRAQ8plex (+304), Deamidated (+1), iTRAQ8plex (+304)	27.47	38.9856	0.41	1.60206	0	1.119	-0.6567	-0.7204	-1.114	-0.05276	0	4	0	0
T98G-04-SET-18-ALL RUNS-TANDEM	Vimentin OS=Homo sapiens OX=9606 GN=VIM PE=1 SV=4	VIME_HUMAN	true	true	true	iLLAELEQLkGQGk	0.12	iTRAQ8plex (+304), iTRAQ8plex (+304), iTRAQ8plex (+304)	4.22	38.654	-2.62		0	0.3725	-0.1302	1.064	1.301	2.221	0	0	10	0
T98G-04-SET-18-ALL RUNS-TANDEM	Vimentin OS=Homo sapiens OX=9606 GN=VIM PE=1 SV=4	VIME_HUMAN	true	true	true	iLLAELEqLkGQGk	0.67	iTRAQ8plex (+304), Deamidated (+1), iTRAQ8plex (+304), iTRAQ8plex (+304)	20.46	38.6894	6.47		0	0.3603	0.2673	0.9202	0.6483	1.579	0	0	2	0
T98G-04-SET-18-ALL RUNS-TANDEM	Vimentin OS=Homo sapiens OX=9606 GN=VIM PE=1 SV=4	VIME_HUMAN	true	true	true	iLLAELEQLkGqGk	0.71	iTRAQ8plex (+304), iTRAQ8plex (+304), Deamidated (+1), iTRAQ8plex (+304)	23.1	38.6064	2.38		0	0.2182	-0.1291	1.107	0.8815	2.22	0	0	2	0
T98G-04-SET-18-ALL RUNS-TANDEM	Vimentin OS=Homo sapiens OX=9606 GN=VIM PE=1 SV=4	VIME_HUMAN	true	true	true	kVESLQEEIAFLk	1	iTRAQ8plex (+304), iTRAQ8plex (+304), iTRAQ8plex (+304)	50.48	39.032	6.4	3.69897	0	0.7103	-0.3114	-0.2781	-0.52	0.2771	0	0	10	0
T98G-04-SET-18-ALL RUNS-TANDEM	Vimentin OS=Homo sapiens OX=9606 GN=VIM PE=1 SV=4	VIME_HUMAN	true	true	true	kVESLqEEIAFLk	1	iTRAQ8plex (+304), iTRAQ8plex (+304), Deamidated (+1), iTRAQ8plex (+304)	40.46	39.3024	3.26	4.22915	0	0.9969	0.08187	-0.388	-0.4683	0.4815	0	0	3	0
T98G-04-SET-18-ALL RUNS-TANDEM	Vimentin OS=Homo sapiens OX=9606 GN=VIM PE=1 SV=4	VIME_HUMAN	true	true	true	lQDEIQnMkEEMAR	0.4	iTRAQ8plex (+304), Deamidated (+1), iTRAQ8plex (+304)	11.17	39.3722	0		0	0.8621	-0.1915	-0.519	-0.2383	0.6117	0	0	1	0
T98G-04-SET-18-ALL RUNS-TANDEM	Vimentin OS=Homo sapiens OX=9606 GN=VIM PE=1 SV=4	VIME_HUMAN	true	true	true	vEVERDNLAEDIMR	1	iTRAQ8plex (+304)	20.42	39.4827	0.91	1.31876	0	0.5757	-0.002606	0.03731	0.048	0.5763	0	0	2	0
T98G-04-SET-18-ALL RUNS-TANDEM	Tropomyosin alpha-4 chain OS=Homo sapiens OX=9606 GN=TPM4 PE=1 SV=3	TPM4_HUMAN	true	true	true	iQLVEEELDR	0.88	iTRAQ8plex (+304)	26.1	38.9988	4.76		0	0.2334	-0.4649	-1.1	-2.365	-0.8706	0	2	0	0
T98G-04-SET-18-ALL RUNS-TANDEM	Tropomyosin alpha-4 chain OS=Homo sapiens OX=9606 GN=TPM4 PE=1 SV=3	TPM4_HUMAN	true	true	true	iQLVEEELDRAQER	1	iTRAQ8plex (+304)	34.76	39.5124	0.37	0.69897	0	-0.02308	0.01556	0.8848	1.211	1.017	0	1	27	0
T98G-04-SET-18-ALL RUNS-TANDEM	Tropomyosin alpha-4 chain OS=Homo sapiens OX=9606 GN=TPM4 PE=1 SV=3	TPM4_HUMAN	true	true	true	iqLVEEELDRAQER	0.2	iTRAQ8plex (+304), Deamidated (+1)	1.55	39.4993	-1.03		0	0.4928	-0.1023	1.157	1.178	1.27	0	1	5	0
T98G-04-SET-18-ALL RUNS-TANDEM	Tropomyosin alpha-4 chain OS=Homo sapiens OX=9606 GN=TPM4 PE=1 SV=3	TPM4_HUMAN	true	true	true	iQLVEEELDRAqER	0.94	iTRAQ8plex (+304), Deamidated (+1)	27.95	39.4778	0.61		0	0.181	-0.03758	0.9259	0.9148	0.8661	0	0	4	0
T98G-04-SET-18-ALL RUNS-TANDEM	Tropomyosin alpha-4 chain OS=Homo sapiens OX=9606 GN=TPM4 PE=1 SV=3	TPM4_HUMAN	true	true	true	kLVILEGELER	0.2	iTRAQ8plex (+304), iTRAQ8plex (+304)	6.2	39.0644	0		0	-0.2094	-0.2472	-0.6191	-0.8474	-0.7558	0	0	10	0
T98G-04-SET-18-ALL RUNS-TANDEM	Tropomyosin alpha-4 chain OS=Homo sapiens OX=9606 GN=TPM4 PE=1 SV=3	TPM4_HUMAN	true	true	true	lVILEGELER	1	iTRAQ8plex (+304)	21.85	39.0757	10.58	2.09151	0	0.4149	-0.199	-1.237	-0.896	-0.5057	0	5	0	0
T98G-04-SET-18-ALL RUNS-TANDEM	Tropomyosin alpha-4 chain OS=Homo sapiens OX=9606 GN=TPM4 PE=1 SV=3	TPM4_HUMAN	true	true	true	lVILEGELERAEER	0.35	iTRAQ8plex (+304)	11.5	39.554	0		0	-0.8693	-0.01811	0.6295	0.4751	0.6987	0	0	7	0
T98G-04-SET-18-ALL RUNS-TANDEM	Tropomyosin alpha-4 chain OS=Homo sapiens OX=9606 GN=TPM4 PE=1 SV=3	TPM4_HUMAN	true	true	true	rIQLVEEELDR	1	iTRAQ8plex (+304)	39.74	39.2578	11.43		0	0.3348	-1.123	-1.012	-0.3532	-0.8101	0	0	2	0
T98G-04-SET-18-ALL RUNS-TANDEM	Ubiquitin-like modifier-activating enzyme 1 OS=Homo sapiens OX=9606 GN=UBA1 PE=1 SV=3	UBA1_HUMAN	true	true	true	aAVATFLQSVQVPEFTPk	0.74	iTRAQ8plex (+304), iTRAQ8plex (+304)	18.48	39.2598	0.02		0	0.1289	0.04278	1.671	1.417	0.794	0	0	7	0
T98G-04-SET-18-ALL RUNS-TANDEM	Ubiquitin-like modifier-activating enzyme 1 OS=Homo sapiens OX=9606 GN=UBA1 PE=1 SV=3	UBA1_HUMAN	true	true	true	aAVATFLqSVQVPEFTPk	1	iTRAQ8plex (+304), Deamidated (+1), iTRAQ8plex (+304)	38.54	39.5492	4.39	1.25181	0	0.5435	0.4837	1.181	0.04039	1.576	0	0	1	0
T98G-04-SET-18-ALL RUNS-TANDEM	Ubiquitin-like modifier-activating enzyme 1 OS=Homo sapiens OX=9606 GN=UBA1 PE=1 SV=3	UBA1_HUMAN	true	true	true	aAVATFLQSVqVPEFTPk	0.59	iTRAQ8plex (+304), Deamidated (+1), iTRAQ8plex (+304)	15.93	39.2397	0.01		0	-0.1085	0.1585	1.156	1.551	1.39	0	0	4	0
T98G-04-SET-18-ALL RUNS-TANDEM	Ubiquitin-like modifier-activating enzyme 1 OS=Homo sapiens OX=9606 GN=UBA1 PE=1 SV=3	UBA1_HUMAN	true	true	true	aGDLAPINAFIGGLAAQEVMk	1	iTRAQ8plex (+304), iTRAQ8plex (+304)				2.04096	0	-1.025	-0.03498	-0.2521	-0.3535	-0.193	0	0	7	0
T98G-04-SET-18-ALL RUNS-TANDEM	Ubiquitin-like modifier-activating enzyme 1 OS=Homo sapiens OX=9606 GN=UBA1 PE=1 SV=3	UBA1_HUMAN	true	true	true	iYDDDFFQNLDGVANALDNVDAR	1	iTRAQ8plex (+304)	30.15	39.2629	5.14	1.95861	No Values	No Values	No Values	Reference Missing	No Values	No Values	0	0	5	0
T98G-04-SET-18-ALL RUNS-TANDEM	Ubiquitin-like modifier-activating enzyme 1 OS=Homo sapiens OX=9606 GN=UBA1 PE=1 SV=3	UBA1_HUMAN	true	true	true	iYDDDFFqNLDGVANALDNVDAR	1	iTRAQ8plex (+304), Deamidated (+1)	39.6	39.1078	3.86	1.76955	No Values	No Values	No Values	No Values	No Values	No Values	0	0	1	0
T98G-04-SET-18-ALL RUNS-TANDEM	Ubiquitin-like modifier-activating enzyme 1 OS=Homo sapiens OX=9606 GN=UBA1 PE=1 SV=3	UBA1_HUMAN	true	true	true	iYDDDFFQnLDGVANALDNVDAR	1	iTRAQ8plex (+304), Deamidated (+1)	74.83	38.9537	2.25	4.10791	0	Value Missing	-0.03873	Value Missing	0.2168	-0.5795	0	0	5	0
T98G-04-SET-18-ALL RUNS-TANDEM	Ubiquitin-like modifier-activating enzyme 1 OS=Homo sapiens OX=9606 GN=UBA1 PE=1 SV=3	UBA1_HUMAN	true	true	true	iYDDDFFQNLDGVAnALDNVDAR	1	iTRAQ8plex (+304), Deamidated (+1)	43.99	38.8643	2.86	3.95861	No Values	No Values	Reference Missing	Reference Missing	No Values	Reference Missing	0	0	2	0
T98G-04-SET-18-ALL RUNS-TANDEM	Ubiquitin-like modifier-activating enzyme 1 OS=Homo sapiens OX=9606 GN=UBA1 PE=1 SV=3	UBA1_HUMAN	true	true	true	lAGTQPLEVLEAVQR	0.21	iTRAQ8plex (+304)	2.11	39.3024	-0.42		0	0.3343	0.2072	0.1563	0.3065	0.3191	0	13	0	0
T98G-04-SET-18-ALL RUNS-TANDEM	Ubiquitin-like modifier-activating enzyme 1 OS=Homo sapiens OX=9606 GN=UBA1 PE=1 SV=3	UBA1_HUMAN	true	true	true	lAGTqPLEVLEAVQR	1	iTRAQ8plex (+304), Deamidated (+1)	56.84	39.3767	20.54	2.4437	0	0.06883	0.1551	-0.01855	0.4436	0.1079	0	5	0	0
T98G-04-SET-18-ALL RUNS-TANDEM	Ubiquitin-like modifier-activating enzyme 1 OS=Homo sapiens OX=9606 GN=UBA1 PE=1 SV=3	UBA1_HUMAN	true	true	true	nEEDAAELVALAQAVNAR	1	iTRAQ8plex (+304)	37.34	39.4077	1.45	5.79588	0	-0.6077	0.1137	0.3194	0.6696	0.7908	0	2	1	0
T98G-04-SET-18-ALL RUNS-TANDEM	Ubiquitin-like modifier-activating enzyme 1 OS=Homo sapiens OX=9606 GN=UBA1 PE=1 SV=3	UBA1_HUMAN	true	true	true	sLVASLAEPDFVVTDFAk	1	iTRAQ8plex (+304), iTRAQ8plex (+304)	41.48	39.0086	36.95	2.07058	0	-0.1478	0.1857	0.261	0.1875	0.3388	0	0	10	0
T98G-04-SET-18-ALL RUNS-TANDEM	Annexin A6 OS=Homo sapiens OX=9606 GN=ANXA6 PE=1 SV=3	ANXA6_HUMAN	true	true	true	aLIEILATR	0.97	iTRAQ8plex (+304)	18.92	38.1631	7.59	0.744727	0	0.2947	-0.2397	0.3076	0.7928	0.4839	0	6	0	0
T98G-04-SET-18-ALL RUNS-TANDEM	Annexin A6 OS=Homo sapiens OX=9606 GN=ANXA6 PE=1 SV=3	ANXA6_HUMAN	true	true	true	dAFVAIVQSVk	0.49	iTRAQ8plex (+304), iTRAQ8plex (+304)	13.45	39.3273	0.67		0	0.05741	0.1115	-0.1135	-0.04568	-0.131	0	1	0	0
T98G-04-SET-18-ALL RUNS-TANDEM	Annexin A6 OS=Homo sapiens OX=9606 GN=ANXA6 PE=1 SV=3	ANXA6_HUMAN	true	true	true	dAFVAIVqSVk	1	iTRAQ8plex (+304), Deamidated (+1), iTRAQ8plex (+304)	33.64	39.4032	8.3	1.61979	0	-0.2349	-0.2728	-0.481	-0.5825	-0.6665	0	1	0	0
T98G-04-SET-18-ALL RUNS-TANDEM	Annexin A6 OS=Homo sapiens OX=9606 GN=ANXA6 PE=1 SV=3	ANXA6_HUMAN	true	true	true	dLMTDLkSEISGDLAR	1	iTRAQ8plex (+304), iTRAQ8plex (+304)	19.75	39.6346	8.32	1.24413	0	0.06447	-0.09143	0.6774	0.5547	0.499	0	0	7	0
T98G-04-SET-18-ALL RUNS-TANDEM	Annexin A6 OS=Homo sapiens OX=9606 GN=ANXA6 PE=1 SV=3	ANXA6_HUMAN	true	true	true	gFGSDkEAILDIITSR	1	iTRAQ8plex (+304), iTRAQ8plex (+304)	12.94	39.3877	7.66	0.721246	0	0.02355	-0.03456	-0.07706	-0.3373	-0.1234	0	1	15	0
T98G-04-SET-18-ALL RUNS-TANDEM	Annexin A6 OS=Homo sapiens OX=9606 GN=ANXA6 PE=1 SV=3	ANXA6_HUMAN	true	true	true	gLGTDEDTIIDIITHR	0.7	iTRAQ8plex (+304)	11.97	39.5119	2.74	1.03621	0	-0.03572	-0.1385	-0.1322	-0.4285	-0.446	0	2	19	0
T98G-04-SET-18-ALL RUNS-TANDEM	Annexin A6 OS=Homo sapiens OX=9606 GN=ANXA6 PE=1 SV=3	ANXA6_HUMAN	true	true	true	sEIDLLNIR	0.41	iTRAQ8plex (+304)	14.77	38.554	9.52		0	-0.8864	-0.32	-0.7138	-0.9127	-1.041	0	5	0	0
T98G-04-SET-18-ALL RUNS-TANDEM	Annexin A6 OS=Homo sapiens OX=9606 GN=ANXA6 PE=1 SV=3	ANXA6_HUMAN	true	true	true	sELDMLDIR	1	iTRAQ8plex (+304)	39.86	39.0358	31.27	2	0	-0.2257	-0.03145	-0.3689	-0.6114	-0.5511	0	4	0	0
T98G-04-SET-18-ALL RUNS-TANDEM	Stress-70 protein, mitochondrial OS=Homo sapiens OX=9606 GN=HSPA9 PE=1 SV=2	GRP75_HUMAN	true	true	true	aQFEGIVTDLIR	1	iTRAQ8plex (+304)	42.29	39.2117	9.11	3.67778	0	0.2077	-0.1154	0.54	0.4641	0.3535	0	25	0	0
T98G-04-SET-18-ALL RUNS-TANDEM	Stress-70 protein, mitochondrial OS=Homo sapiens OX=9606 GN=HSPA9 PE=1 SV=2	GRP75_HUMAN	true	true	true	aqFEGIVTDLIR	1	iTRAQ8plex (+304), Deamidated (+1)	32.49	39.2049	1.78	3.60206	0	0.1772	-0.1102	0.704	0.5596	0.5743	0	1	0	0
T98G-04-SET-18-ALL RUNS-TANDEM	Stress-70 protein, mitochondrial OS=Homo sapiens OX=9606 GN=HSPA9 PE=1 SV=2	GRP75_HUMAN	true	true	true	dAGQISGLNVLR	1	iTRAQ8plex (+304)	19.26	39.0108	2.72	1.56864	0	0.1144	-0.2427	0.03154	0.3248	0.09974	0	3	0	0
T98G-04-SET-18-ALL RUNS-TANDEM	Stress-70 protein, mitochondrial OS=Homo sapiens OX=9606 GN=HSPA9 PE=1 SV=2	GRP75_HUMAN	true	true	true	dAGQISGLnVLR	0.91	iTRAQ8plex (+304), Deamidated (+1)	26.26	38.9933	0.9		0	0.8156	0.004099	0.2426	0.06724	-0.06115	0	1	0	0
T98G-04-SET-18-ALL RUNS-TANDEM	Stress-70 protein, mitochondrial OS=Homo sapiens OX=9606 GN=HSPA9 PE=1 SV=2	GRP75_HUMAN	true	true	true	lLGQFTLIGIPPAPR	0.89	iTRAQ8plex (+304)	14.95	39.3601	12.82		0	-0.1793	0.2388	0.3483	0.5155	0.4282	0	1	0	0
T98G-04-SET-18-ALL RUNS-TANDEM	Stress-70 protein, mitochondrial OS=Homo sapiens OX=9606 GN=HSPA9 PE=1 SV=2	GRP75_HUMAN	true	true	true	sDIGEVILVGGmTR	0.41	iTRAQ8plex (+304), Oxidation (+16)	14.78	39.3817	5.76		0	Value Missing	-2.674	-1.078	Value Missing	-0.2308	0	1	0	0
T98G-04-SET-18-ALL RUNS-TANDEM	Stress-70 protein, mitochondrial OS=Homo sapiens OX=9606 GN=HSPA9 PE=1 SV=2	GRP75_HUMAN	true	true	true	sTnGDTFLGGEDFDQALLR	1	iTRAQ8plex (+304), Deamidated (+1)	23.1	39.5458	8.91	1.04096	0	-0.884	-0.4411	-0.3	-0.1922	-0.5702	0	5	0	0
T98G-04-SET-18-ALL RUNS-TANDEM	Stress-70 protein, mitochondrial OS=Homo sapiens OX=9606 GN=HSPA9 PE=1 SV=2	GRP75_HUMAN	true	true	true	tTPSVVAFTADGERLVGMP	0.95	iTRAQ8plex (+304)				0.853872	No Values	No Values	No Values	Reference Missing	Reference Missing	Reference Missing	0	1	0	0
T98G-04-SET-18-ALL RUNS-TANDEM	Stress-70 protein, mitochondrial OS=Homo sapiens OX=9606 GN=HSPA9 PE=1 SV=2	GRP75_HUMAN	true	true	true	vEAVNMAEGIIHDTETk	1	iTRAQ8plex (+304), iTRAQ8plex (+304)	54.91	39.6114	16.28	5	0	0.1501	0.168	-0.3178	-1.406	-1.305	0	0	1	0
T98G-04-SET-18-ALL RUNS-TANDEM	Stress-70 protein, mitochondrial OS=Homo sapiens OX=9606 GN=HSPA9 PE=1 SV=2	GRP75_HUMAN	true	true	true	vQQTVQDLFGR	1	iTRAQ8plex (+304)	26.67	39.1566	3.96	0.79588	0	0.2633	-0.1325	-0.03899	0.04955	-0.03086	0	19	0	0
T98G-04-SET-18-ALL RUNS-TANDEM	Stress-70 protein, mitochondrial OS=Homo sapiens OX=9606 GN=HSPA9 PE=1 SV=2	GRP75_HUMAN	true	true	true	vqQTVQDLFGR	0.81	iTRAQ8plex (+304), Deamidated (+1)	20.89	39.1524	0.01		0	-0.09716	-0.1849	-0.2825	-0.1501	-0.2212	0	2	0	0
T98G-04-SET-18-ALL RUNS-TANDEM	Stress-70 protein, mitochondrial OS=Homo sapiens OX=9606 GN=HSPA9 PE=1 SV=2	GRP75_HUMAN	true	true	true	vQqTVQDLFGR	0.19	iTRAQ8plex (+304), Deamidated (+1)	7.03	39.1519	2.89		0	-0.1656	-0.2528	-0.7812	-0.3653	-0.5999	0	1	0	0
T98G-04-SET-18-ALL RUNS-TANDEM	6-phosphogluconate dehydrogenase, decarboxylating OS=Homo sapiens OX=9606 GN=PGD PE=1 SV=3	6PGD_HUMAN	true	true	true	aGQAVDDFIEk	0.93	iTRAQ8plex (+304), iTRAQ8plex (+304)	20.41	39.4876	9.58		0	-0.3126	-0.1237	-0.6539	-0.6531	-0.4235	0	8	0	0
T98G-04-SET-18-ALL RUNS-TANDEM	6-phosphogluconate dehydrogenase, decarboxylating OS=Homo sapiens OX=9606 GN=PGD PE=1 SV=3	6PGD_HUMAN	true	true	true	dAFDRNPELQNLLLDDFFk	1	iTRAQ8plex (+304), iTRAQ8plex (+304)	50.12	39.4216	3.78	2.27572	0	-1.356	-0.2561	-1.274	-1.383	-2.024	0	0	2	0
T98G-04-SET-18-ALL RUNS-TANDEM	6-phosphogluconate dehydrogenase, decarboxylating OS=Homo sapiens OX=9606 GN=PGD PE=1 SV=3	6PGD_HUMAN	true	true	true	dAFDRnPELQNLLLDDFFk	0.99	iTRAQ8plex (+304), Deamidated (+1), iTRAQ8plex (+304)	33.87	39.342	5.77		0	-0.08204	-0.05064	-0.9331	-1.47	-1.658	0	0	6	0
T98G-04-SET-18-ALL RUNS-TANDEM	6-phosphogluconate dehydrogenase, decarboxylating OS=Homo sapiens OX=9606 GN=PGD PE=1 SV=3	6PGD_HUMAN	true	true	true	dAFDRNPELqNLLLDDFFk	1	iTRAQ8plex (+304), Deamidated (+1), iTRAQ8plex (+304)	40.53	39.3576	2.25	0.60206	No Values	No Values	No Values	No Values	No Values	No Values	0	0	1	0
T98G-04-SET-18-ALL RUNS-TANDEM	6-phosphogluconate dehydrogenase, decarboxylating OS=Homo sapiens OX=9606 GN=PGD PE=1 SV=3	6PGD_HUMAN	true	true	true	dAFDRNPELQnLLLDDFFk	0.49	iTRAQ8plex (+304), Deamidated (+1), iTRAQ8plex (+304)	16.16	39.2096	0.05		0	-1.564	-0.856	-1.617	-2.286	-1.549	0	0	2	0
T98G-04-SET-18-ALL RUNS-TANDEM	6-phosphogluconate dehydrogenase, decarboxylating OS=Homo sapiens OX=9606 GN=PGD PE=1 SV=3	6PGD_HUMAN	true	true	true	dVLGMAQDEMAQAFEDW	0.88	iTRAQ8plex (+304)				1.02687	No Values	No Values	No Values	No Values	No Values	No Values	0	1	0	0
T98G-04-SET-18-ALL RUNS-TANDEM	6-phosphogluconate dehydrogenase, decarboxylating OS=Homo sapiens OX=9606 GN=PGD PE=1 SV=3	6PGD_HUMAN	true	true	true	eAWPHIk	0.2	iTRAQ8plex (+304), iTRAQ8plex (+304)	1.66	39.0217	0		0	1.124	-0.128	-0.08617	0.3176	0.115	0	1	0	0
T98G-04-SET-18-ALL RUNS-TANDEM	6-phosphogluconate dehydrogenase, decarboxylating OS=Homo sapiens OX=9606 GN=PGD PE=1 SV=3	6PGD_HUMAN	true	true	true	eYGVPVTLIGEAVFAR	0.88	iTRAQ8plex (+304)				0.69897	0	Value Missing	-0.0831	-0.16	-0.54	-0.5121	0	1	0	0
T98G-04-SET-18-ALL RUNS-TANDEM	6-phosphogluconate dehydrogenase, decarboxylating OS=Homo sapiens OX=9606 GN=PGD PE=1 SV=3	6PGD_HUMAN	true	true	true	gILFVGSGVSGGEEGAR	1	iTRAQ8plex (+304)	24.36	39.4012	17.95	0.79588	0	-0.3689	0.2027	-0.2166	-0.453	-0.1895	0	9	0	0
T98G-04-SET-18-ALL RUNS-TANDEM	6-phosphogluconate dehydrogenase, decarboxylating OS=Homo sapiens OX=9606 GN=PGD PE=1 SV=3	6PGD_HUMAN	true	true	true	lVPLLDTGDIIIDGGNSEYR	0.98	iTRAQ8plex (+304)	28.48	39.5593	11.5		0	-2.372	0.02938	-0.9153	-0.4714	0.07613	0	0	10	0
T98G-04-SET-18-ALL RUNS-TANDEM	6-phosphogluconate dehydrogenase, decarboxylating OS=Homo sapiens OX=9606 GN=PGD PE=1 SV=3	6PGD_HUMAN	true	true	true	lVPLLDTGDIIIDGGNSEyR	0.52	iTRAQ8plex (+304), iTRAQ8plex (+304)	16.01	39.0929	1.37		0	-0.3972	0.3047	-0.3443	-1.475	-0.6681	0	0	1	0
T98G-04-SET-18-ALL RUNS-TANDEM	6-phosphogluconate dehydrogenase, decarboxylating OS=Homo sapiens OX=9606 GN=PGD PE=1 SV=3	6PGD_HUMAN	true	true	true	lVPLLDTGDIIIDGGnSEyR	0.43	iTRAQ8plex (+304), Deamidated (+1), iTRAQ8plex (+304)	14.8	39.0998	0.48		0	0.1662	0.0396	-0.4048	-0.2046	0.1416	0	0	1	0
T98G-04-SET-18-ALL RUNS-TANDEM	6-phosphogluconate dehydrogenase, decarboxylating OS=Homo sapiens OX=9606 GN=PGD PE=1 SV=3	6PGD_HUMAN	true	true	true	lVPLLDTGDIIIDGGNSEYRDTTR	0.73	iTRAQ8plex (+304)	17.67	39.4404	4.5		0	0.2283	-0.1369	0.5789	0.4565	0.2029	0	0	1	0
T98G-04-SET-18-ALL RUNS-TANDEM	6-phosphogluconate dehydrogenase, decarboxylating OS=Homo sapiens OX=9606 GN=PGD PE=1 SV=3	6PGD_HUMAN	true	true	true	lVPLLDTGDIIIDGGnSEYRDTTR	0.28	iTRAQ8plex (+304), Deamidated (+1)	9.87	39.4265	0.28		0	0.7719	1.405	1.079	1.389	1.089	0	0	5	0
T98G-04-SET-18-ALL RUNS-TANDEM	6-phosphogluconate dehydrogenase, decarboxylating OS=Homo sapiens OX=9606 GN=PGD PE=1 SV=3	6PGD_HUMAN	true	true	true	tVSkVDDFLANEAk	0.28	iTRAQ8plex (+304), iTRAQ8plex (+304), iTRAQ8plex (+304)	5.36	39.2967	-1.03		0	-2.13	0.4342	1.026	-4.54	0.4519	0	0	3	0
T98G-04-SET-18-ALL RUNS-TANDEM	6-phosphogluconate dehydrogenase, decarboxylating OS=Homo sapiens OX=9606 GN=PGD PE=1 SV=3	6PGD_HUMAN	true	true	true	tVSkVDDFLAnEAk	0.99	iTRAQ8plex (+304), iTRAQ8plex (+304), Deamidated (+1), iTRAQ8plex (+304)	16.78	39.3263	0.94	0.537602	0	-1.042	-0.3703	0.7935	0.4369	0.4691	0	0	1	0
T98G-04-SET-18-ALL RUNS-TANDEM	6-phosphogluconate dehydrogenase, decarboxylating OS=Homo sapiens OX=9606 GN=PGD PE=1 SV=3	6PGD_HUMAN	true	true	true	vDDFLANEAk	0.47	iTRAQ8plex (+304), iTRAQ8plex (+304)	10.91	39.5694	7.43		0	0.06785	-0.2202	-0.8947	-0.8315	-0.7379	0	5	0	0
T98G-04-SET-18-ALL RUNS-TANDEM	6-phosphogluconate dehydrogenase, decarboxylating OS=Homo sapiens OX=9606 GN=PGD PE=1 SV=3	6PGD_HUMAN	true	true	true	wTAISALEYGVPVTLIGEAVFAR	1	iTRAQ8plex (+304)	20.15	38.9812	17.76	0.744727	No Values	No Values	No Values	No Values	No Values	No Values	0	0	1	0
T98G-04-SET-18-ALL RUNS-TANDEM	Cofilin-1 OS=Homo sapiens OX=9606 GN=CFL1 PE=1 SV=3	COF1_HUMAN	true	true	true	aVLFcLSEDkk	0.25	iTRAQ8plex (+304), Carbamidomethyl (+57), iTRAQ8plex (+304), iTRAQ8plex (+304)	2.63	39.4968	0		0	0.7718	-0.1513	0.09369	0.09966	0.4256	0	0	2	0
T98G-04-SET-18-ALL RUNS-TANDEM	Cofilin-1 OS=Homo sapiens OX=9606 GN=CFL1 PE=1 SV=3	COF1_HUMAN	true	true	true	eILVGDVGQTVDDPYATFVk	1	iTRAQ8plex (+304), iTRAQ8plex (+304)	29.27	39.6232	22.31		0	0.1293	-0.01174	-0.4269	-0.2144	-0.473	0	0	7	0
T98G-04-SET-18-ALL RUNS-TANDEM	Cofilin-1 OS=Homo sapiens OX=9606 GN=CFL1 PE=1 SV=3	COF1_HUMAN	true	true	true	eILVGDVGqTVDDPYATFVk	1	iTRAQ8plex (+304), Deamidated (+1), iTRAQ8plex (+304)	25.8	39.4812	0.42	1.58503	0	0.7382	0.4773	-0.5225	0.3952	-1.404	0	0	1	0
T98G-04-SET-18-ALL RUNS-TANDEM	Cofilin-1 OS=Homo sapiens OX=9606 GN=CFL1 PE=1 SV=3	COF1_HUMAN	true	true	true	kEDLVFIFWAPESAPLk	0.83	iTRAQ8plex (+304), iTRAQ8plex (+304), iTRAQ8plex (+304)	14.37	39.0827	9.67		0	-0.02695	-0.2264	-0.4564	-0.3021	-0.6382	0	0	15	0
T98G-04-SET-18-ALL RUNS-TANDEM	Cofilin-1 OS=Homo sapiens OX=9606 GN=CFL1 PE=1 SV=3	COF1_HUMAN	true	true	true	lGGSAVISLEGkPL	1	iTRAQ8plex (+304), iTRAQ8plex (+304)	26.52	38.7437	14.69	2.4437	0	0.2068	0.09854	-0.1885	0.1826	-0.2585	0	10	0	0
T98G-04-SET-18-ALL RUNS-TANDEM	Cofilin-1 OS=Homo sapiens OX=9606 GN=CFL1 PE=1 SV=3	COF1_HUMAN	true	true	true	nIILEEGkEILVGDVGQTVD	0.98	iTRAQ8plex (+304), iTRAQ8plex (+304)				0.886057	0	Value Missing	-0.5899	-0.3974	Value Missing	-0.5645	0	0	1	0
T98G-04-SET-18-ALL RUNS-TANDEM	Cofilin-1 OS=Homo sapiens OX=9606 GN=CFL1 PE=1 SV=3	COF1_HUMAN	true	true	true	nIILEEGkEILVGDVGQTVDDPYATFVk	1	iTRAQ8plex (+304), iTRAQ8plex (+304), iTRAQ8plex (+304)	51.71	38.2595	46.44	0.638272	0	-0.03108	-0.09056	-0.07781	-0.03788	-0.256	0	0	0	18
T98G-04-SET-18-ALL RUNS-TANDEM	Cofilin-1 OS=Homo sapiens OX=9606 GN=CFL1 PE=1 SV=3	COF1_HUMAN	true	true	true	nIILEEGkEILVGDVGqTVDDPYATFVk	1	iTRAQ8plex (+304), iTRAQ8plex (+304), Deamidated (+1), iTRAQ8plex (+304)	48.45	38.0767	2.21	0.920819	0	-0.1959	-0.1351	-0.005235	-0.03211	-0.2653	0	0	0	3
T98G-04-SET-18-ALL RUNS-TANDEM	Cofilin-1 OS=Homo sapiens OX=9606 GN=CFL1 PE=1 SV=3	COF1_HUMAN	true	true	true	yALYDATYETk	1	iTRAQ8plex (+304), iTRAQ8plex (+304)	29.1	39.4042	28.63	4.49485	0	Value Missing	-0.01908	0.9162	0.5082	0.3451	0	2	0	0
T98G-04-SET-18-ALL RUNS-TANDEM	Hypoxia up-regulated protein 1 OS=Homo sapiens OX=9606 GN=HYOU1 PE=1 SV=1	HYOU1_HUMAN	true	true	true	dAVVYPILVEFTR	0.27	iTRAQ8plex (+304)	9.51	39.4753	0		0	0.1308	0.1777	0.8653	0.5559	0.8614	0	15	0	0
T98G-04-SET-18-ALL RUNS-TANDEM	Hypoxia up-regulated protein 1 OS=Homo sapiens OX=9606 GN=HYOU1 PE=1 SV=1	HYOU1_HUMAN	true	true	true	lIPEMDQIFTEVEMTTLEk	0.98	iTRAQ8plex (+304), iTRAQ8plex (+304)	21.7	39.1212	15.95		0	-0.5598	-0.2845	0.8539	0.326	0.7666	0	0	10	0
T98G-04-SET-18-ALL RUNS-TANDEM	Hypoxia up-regulated protein 1 OS=Homo sapiens OX=9606 GN=HYOU1 PE=1 SV=1	HYOU1_HUMAN	true	true	true	lIPEmDQIFTEVEMTTLEk	0.43	iTRAQ8plex (+304), Oxidation (+16), iTRAQ8plex (+304)	14.83	39.2947	2.27		0	0.09596	-0.5197	0.2984	0.4809	-0.163	0	0	3	0
T98G-04-SET-18-ALL RUNS-TANDEM	Hypoxia up-regulated protein 1 OS=Homo sapiens OX=9606 GN=HYOU1 PE=1 SV=1	HYOU1_HUMAN	true	true	true	lIPEMDqIFTEVEMTTLEk	0.98	iTRAQ8plex (+304), Deamidated (+1), iTRAQ8plex (+304)	33.1	39.4265	1.64		No Values	No Values	No Values	Reference Missing	No Values	No Values	0	0	1	0
T98G-04-SET-18-ALL RUNS-TANDEM	Hypoxia up-regulated protein 1 OS=Homo sapiens OX=9606 GN=HYOU1 PE=1 SV=1	HYOU1_HUMAN	true	true	true	lIPEMDQIFTEVEmTTLEk	0.77	iTRAQ8plex (+304), Oxidation (+16), iTRAQ8plex (+304)	18.37	39.4072	4.51		No Values	No Values	No Values	Reference Missing	Reference Missing	Reference Missing	0	0	1	0
T98G-04-SET-18-ALL RUNS-TANDEM	Hypoxia up-regulated protein 1 OS=Homo sapiens OX=9606 GN=HYOU1 PE=1 SV=1	HYOU1_HUMAN	true	true	true	lSAASTWLEDEGVGATTVMLk	1	iTRAQ8plex (+304), iTRAQ8plex (+304)	53.42	39.3586	47.96	3.02228	0	Value Missing	1.259	3.922	1.477	1.174	0	0	3	0
T98G-04-SET-18-ALL RUNS-TANDEM	Hypoxia up-regulated protein 1 OS=Homo sapiens OX=9606 GN=HYOU1 PE=1 SV=1	HYOU1_HUMAN	true	true	true	lSAASTWLEDEGVGATTVmLkEk	0.18	iTRAQ8plex (+304), Oxidation (+16), iTRAQ8plex (+304), iTRAQ8plex (+304)	6.98	39.0206	0		No Values	No Values	No Values	No Values	No Values	No Values	0	0	1	0
T98G-04-SET-18-ALL RUNS-TANDEM	Hypoxia up-regulated protein 1 OS=Homo sapiens OX=9606 GN=HYOU1 PE=1 SV=1	HYOU1_HUMAN	true	true	true	nINADEAAAMGAVYQAAALSk	0.26	iTRAQ8plex (+304), iTRAQ8plex (+304)	8.82	39.4959	2.09		0	Value Missing	-0.3884	0.1971	-0.8827	-0.01869	0	0	1	0
T98G-04-SET-18-ALL RUNS-TANDEM	Hypoxia up-regulated protein 1 OS=Homo sapiens OX=9606 GN=HYOU1 PE=1 SV=1	HYOU1_HUMAN	true	true	true	nInADEAAAMGAVYQAAALSk	1	iTRAQ8plex (+304), Deamidated (+1), iTRAQ8plex (+304)	39.64	39.4895	0.43	5.60206	0	0.7291	0.1852	0.8251	0.1372	0.7455	0	0	1	0
T98G-04-SET-18-ALL RUNS-TANDEM	Hypoxia up-regulated protein 1 OS=Homo sapiens OX=9606 GN=HYOU1 PE=1 SV=1	HYOU1_HUMAN	true	true	true	sLAEDFAEqPIkDAVITVPVFFNQAER	0.56	iTRAQ8plex (+304), Deamidated (+1), iTRAQ8plex (+304)	15.33	39.0195	2.35		0	0.3277	0.226	1.036	0.5241	0.4049	0	0	0	2
T98G-04-SET-18-ALL RUNS-TANDEM	Hypoxia up-regulated protein 1 OS=Homo sapiens OX=9606 GN=HYOU1 PE=1 SV=1	HYOU1_HUMAN	true	true	true	vESVFETLVEDSAEEESTLTk	0.97	iTRAQ8plex (+304), iTRAQ8plex (+304)	22.57	39.3217	11.25		0	-1.366	-0.3737	-0.3875	-1.11	-0.6436	0	0	21	0
T98G-04-SET-18-ALL RUNS-TANDEM	Glutathione S-transferase P OS=Homo sapiens OX=9606 GN=GSTP1 PE=1 SV=2	GSTP1_HUMAN	true	true	true	aFLASPEYVNLPInGnGkQ	1	iTRAQ8plex (+304), Deamidated (+1), Deamidated (+1), iTRAQ8plex (+304)	34.86	39.0891	0.79	4.08619	0	Value Missing	-0.4156	-4.304	0.03952	-0.9445	0	0	1	0
T98G-04-SET-18-ALL RUNS-TANDEM	Glutathione S-transferase P OS=Homo sapiens OX=9606 GN=GSTP1 PE=1 SV=2	GSTP1_HUMAN	true	true	true	aFLASPEYVNLPInGNGkq	1	iTRAQ8plex (+304), Deamidated (+1), iTRAQ8plex (+304), Deamidated (+1)	39.39	39.0714	0.13	1.08092	0	-0.2686	0.2597	-0.116	0.3617	0.01971	0	0	6	0
T98G-04-SET-18-ALL RUNS-TANDEM	Glutathione S-transferase P OS=Homo sapiens OX=9606 GN=GSTP1 PE=1 SV=2	GSTP1_HUMAN	true	true	true	aFLASPEYVNLPINGnGkq	1	iTRAQ8plex (+304), Deamidated (+1), iTRAQ8plex (+304), Deamidated (+1)	38.93	39.2845	0	3.88606	0	-0.008291	-0.8768	0.1794	-1.172	-0.4067	0	0	2	0
T98G-04-SET-18-ALL RUNS-TANDEM	Glutathione S-transferase P OS=Homo sapiens OX=9606 GN=GSTP1 PE=1 SV=2	GSTP1_HUMAN	true	true	true	aFLASPEYVnLPInGNGkq	1	iTRAQ8plex (+304), Deamidated (+1), Deamidated (+1), iTRAQ8plex (+304), Deamidated (+1)	31.9	39.2927	3.75	1.34679	0	0.639	Value Missing	-0.1411	-0.4622	0.1593	0	0	1	0
T98G-04-SET-18-ALL RUNS-TANDEM	Glutathione S-transferase P OS=Homo sapiens OX=9606 GN=GSTP1 PE=1 SV=2	GSTP1_HUMAN	true	true	true	aFLASPEYVnLPINGnGkq	1	iTRAQ8plex (+304), Deamidated (+1), Deamidated (+1), iTRAQ8plex (+304), Deamidated (+1)	18.27	39.3606	0	1.74473	0	-0.2755	0.2617	-0.1044	-0.184	-0.1363	0	0	1	0
T98G-04-SET-18-ALL RUNS-TANDEM	Glutathione S-transferase P OS=Homo sapiens OX=9606 GN=GSTP1 PE=1 SV=2	GSTP1_HUMAN	true	true	true	aLPGQLkPFETLLSQNQGGk	0.07	iTRAQ8plex (+304), iTRAQ8plex (+304), iTRAQ8plex (+304)	7.59	38.6641	2.13		0	0.3395	0.2566	0.4859	0.3593	0.3455	0	0	0	3
T98G-04-SET-18-ALL RUNS-TANDEM	Glutathione S-transferase P OS=Homo sapiens OX=9606 GN=GSTP1 PE=1 SV=2	GSTP1_HUMAN	true	true	true	aLPGqLkPFETLLSQNQGGk	0.27	iTRAQ8plex (+304), Deamidated (+1), iTRAQ8plex (+304), iTRAQ8plex (+304)	6.34	39.2865	0		No Values	Reference Missing	Reference Missing	Reference Missing	Reference Missing	Reference Missing	0	0	0	1
T98G-04-SET-18-ALL RUNS-TANDEM	Glutathione S-transferase P OS=Homo sapiens OX=9606 GN=GSTP1 PE=1 SV=2	GSTP1_HUMAN	true	true	true	dQQEAALVDMVNDGVEDLR	1	iTRAQ8plex (+304)	44.24	39.2247	43.41	3.76955	0	0.1836	-0.07489	-0.1154	-0.6679	-0.2674	0	0	11	0
T98G-04-SET-18-ALL RUNS-TANDEM	Glutathione S-transferase P OS=Homo sapiens OX=9606 GN=GSTP1 PE=1 SV=2	GSTP1_HUMAN	true	true	true	dQqEAALVDMVNDGVEDLR	1	iTRAQ8plex (+304), Deamidated (+1)	56.22	39.346	0.09	4.67778	0	Value Missing	-0.7636	-0.6934	0.03221	Value Missing	0	0	1	0
T98G-04-SET-18-ALL RUNS-TANDEM	Glutathione S-transferase P OS=Homo sapiens OX=9606 GN=GSTP1 PE=1 SV=2	GSTP1_HUMAN	true	true	true	dQQEAALVDmVNDGVEDLR	0.61	iTRAQ8plex (+304), Oxidation (+16)	17.15	39.4488	6.4		0	-1.23	-0.6814	-0.3338	0.1737	-1.042	0	0	10	0
T98G-04-SET-18-ALL RUNS-TANDEM	Glutathione S-transferase P OS=Homo sapiens OX=9606 GN=GSTP1 PE=1 SV=2	GSTP1_HUMAN	true	true	true	dQQEAALVDMVnDGVEDLR	1	iTRAQ8plex (+304), Deamidated (+1)	73.38	39.1687	2.41	4.33724	0	0.4375	-0.3079	-0.2802	-0.0175	-0.1799	0	0	1	0
T98G-04-SET-18-ALL RUNS-TANDEM	Glutathione S-transferase P OS=Homo sapiens OX=9606 GN=GSTP1 PE=1 SV=2	GSTP1_HUMAN	true	true	true	dQQEAALVDmVnDGVEDLR	1	iTRAQ8plex (+304), Oxidation (+16), Deamidated (+1)	25.27	39.4236	0.19	2.95861	0	Value Missing	Value Missing	Value Missing	-0.8024	-2.784	0	0	1	0
T98G-04-SET-18-ALL RUNS-TANDEM	Glutathione S-transferase P OS=Homo sapiens OX=9606 GN=GSTP1 PE=1 SV=2	GSTP1_HUMAN	true	true	true	fQDGDLTLYQSNTILR	1	iTRAQ8plex (+304)	24.09	39.4255	2.38	3.34679	0	-1.556	0.07314	-0.8904	-5.21	-0.1886	0	4	0	0
T98G-04-SET-18-ALL RUNS-TANDEM	Glutathione S-transferase P OS=Homo sapiens OX=9606 GN=GSTP1 PE=1 SV=2	GSTP1_HUMAN	true	true	true	fqDGDLTLYQSNTILR	1	iTRAQ8plex (+304), Deamidated (+1)	23.04	39.4156	2.53	4.14874	0	1.12	0.3749	Value Missing	-0.1804	-1.661	0	1	0	0
T98G-04-SET-18-ALL RUNS-TANDEM	Glutathione S-transferase P OS=Homo sapiens OX=9606 GN=GSTP1 PE=1 SV=2	GSTP1_HUMAN	true	true	true	fQDGDLTLYQSnTILR	1	iTRAQ8plex (+304), Deamidated (+1)	25.62	39.4265	0	1.48149	0	Value Missing	0.02583	-5.067	Reference Missing	-0.5147	0	2	0	0
T98G-04-SET-18-ALL RUNS-TANDEM	Glutathione S-transferase P OS=Homo sapiens OX=9606 GN=GSTP1 PE=1 SV=2	GSTP1_HUMAN	true	true	true	mLLADQGQSWkEEVVTVETWQEGSLk	1	iTRAQ8plex (+304), iTRAQ8plex (+304), iTRAQ8plex (+304)	31.08	38.68	22.41		0	0.00893	-0.02841	0.06339	0.3668	0.1114	0	0	0	7
T98G-04-SET-18-ALL RUNS-TANDEM	Glutathione S-transferase P OS=Homo sapiens OX=9606 GN=GSTP1 PE=1 SV=2	GSTP1_HUMAN	true	true	true	mLLADQGqSWkEEVVTVETWQEGSLk	0.99	iTRAQ8plex (+304), Deamidated (+1), iTRAQ8plex (+304), iTRAQ8plex (+304)	36.41	38.7413	0		0	Value Missing	0.07746	0.5505	-0.1821	0.7589	0	0	0	1
T98G-04-SET-18-ALL RUNS-TANDEM	14-3-3 protein zeta/delta OS=Homo sapiens OX=9606 GN=YWHAZ PE=1 SV=1	1433Z_HUMAN	true	true	true	dIcNDVLSLLEk	1	iTRAQ8plex (+304), Carbamidomethyl (+57), iTRAQ8plex (+304)	34.24	39.5173	24.63		0	-0.1863	-0.7264	-0.8117	-0.8923	-1.399	0	2	0	0
T98G-04-SET-18-ALL RUNS-TANDEM	14-3-3 protein zeta/delta OS=Homo sapiens OX=9606 GN=YWHAZ PE=1 SV=1	1433Z_HUMAN	true	true	true	gIVDQSQqAYQEAFEISk	1	iTRAQ8plex (+304), Deamidated (+1), iTRAQ8plex (+304)	63.64	39.427	3.88	4.92082	0	-0.5916	-0.3904	-0.6123	-1.31	-0.7941	0	0	1	0
T98G-04-SET-18-ALL RUNS-TANDEM	14-3-3 protein zeta/delta OS=Homo sapiens OX=9606 GN=YWHAZ PE=1 SV=1	1433Z_HUMAN	true	true	true	sVTEqGAELSNEER	0.72	iTRAQ8plex (+304), Deamidated (+1)	6.55	39.2356	2.38	0.823909	0	1.451	0.1305	-0.4462	1.083	0.297	0	1	0	0
T98G-04-SET-18-ALL RUNS-TANDEM	14-3-3 protein zeta/delta OS=Homo sapiens OX=9606 GN=YWHAZ PE=1 SV=1	1433Z_HUMAN	true	true	true	tAFDEAIAELDTLSEESYk	1	iTRAQ8plex (+304), iTRAQ8plex (+304)	35.37	39.526	22.34	1.88606	0	-0.3597	0.07462	-1.286	-2.091	-1.434	0	0	24	0
T98G-04-SET-18-ALL RUNS-TANDEM	Epoxide hydrolase 1 OS=Homo sapiens OX=9606 GN=EPHX1 PE=1 SV=1	HYEP_HUMAN	true	true	true	dVELLYPVk	0.95	iTRAQ8plex (+304), iTRAQ8plex (+304)	18.84	39.2978	11.98		0	-0.8487	-0.2383	-1.37	-1.891	-1.558	0	2	0	0
T98G-04-SET-18-ALL RUNS-TANDEM	Epoxide hydrolase 1 OS=Homo sapiens OX=9606 GN=EPHX1 PE=1 SV=1	HYEP_HUMAN	true	true	true	fSLDDLLTNV	1	iTRAQ8plex (+304)				2.09151	0	-3.076	-0.4261	-1.63	-4.396	-1.121	0	5	0	0
T98G-04-SET-18-ALL RUNS-TANDEM	Epoxide hydrolase 1 OS=Homo sapiens OX=9606 GN=EPHX1 PE=1 SV=1	HYEP_HUMAN	true	true	true	gGHFAAFEEPELLAQDIR	1	iTRAQ8plex (+304)	83.56	39.5129	25.14	7.72125	0	-0.2298	-0.1422	-0.878	-0.7569	-0.6313	0	5	13	0
T98G-04-SET-18-ALL RUNS-TANDEM	Epoxide hydrolase 1 OS=Homo sapiens OX=9606 GN=EPHX1 PE=1 SV=1	HYEP_HUMAN	true	true	true	gGHFAAFEEPELLAqDIR	1	iTRAQ8plex (+304), Deamidated (+1)	36.22	39.5129	0.21	4.33724	0	0.5064	0.2415	-0.8171	-1.145	-1.1	0	4	0	0
T98G-04-SET-18-ALL RUNS-TANDEM	Epoxide hydrolase 1 OS=Homo sapiens OX=9606 GN=EPHX1 PE=1 SV=1	HYEP_HUMAN	true	true	true	gGHFAAFEEPELLAQDIRk	0.93	iTRAQ8plex (+304), iTRAQ8plex (+304)	10.83	39.508	0.12	1.01773	0	0.03357	-0.2165	0.4079	0.6636	0.4465	0	0	1	2
T98G-04-SET-18-ALL RUNS-TANDEM	Epoxide hydrolase 1 OS=Homo sapiens OX=9606 GN=EPHX1 PE=1 SV=1	HYEP_HUMAN	true	true	true	gGHFAAFEEPELLAqDIRk	0.7	iTRAQ8plex (+304), Deamidated (+1), iTRAQ8plex (+304)	16.85	39.5066	2.11		0	0.08504	0.2639	0.6702	0.7663	0.5053	0	0	1	0
T98G-04-SET-18-ALL RUNS-TANDEM	Epoxide hydrolase 1 OS=Homo sapiens OX=9606 GN=EPHX1 PE=1 SV=1	HYEP_HUMAN	true	true	true	iIPLLTDPk	0.54	iTRAQ8plex (+304), iTRAQ8plex (+304)	17.09	38.7622	5.64		0	0.1032	-0.09272	-0.7189	-0.8432	-0.7738	0	9	0	0
T98G-04-SET-18-ALL RUNS-TANDEM	Epoxide hydrolase 1 OS=Homo sapiens OX=9606 GN=EPHX1 PE=1 SV=1	HYEP_HUMAN	true	true	true	vYVPTGFSAFPFELLHTPEk	0.68	iTRAQ8plex (+304), iTRAQ8plex (+304)	15.97	39.4861	7.38		0	-3.08	-0.7892	-0.3835	-0.6343	-3.135	0	0	6	0
T98G-04-SET-18-ALL RUNS-TANDEM	Nucleophosmin OS=Homo sapiens OX=9606 GN=NPM1 PE=1 SV=2	NPM_HUMAN	true	true	true	gGFEITPPVVLR	0.98	iTRAQ8plex (+304)				1.37675	0	0.008257	0.4343	0.525	0.3583	0.3328	0	13	0	0
T98G-04-SET-18-ALL RUNS-TANDEM	Nucleophosmin OS=Homo sapiens OX=9606 GN=NPM1 PE=1 SV=2	NPM_HUMAN	true	true	true	lGGFEITPPVVLR	0.99	iTRAQ8plex (+304)				1.88606	0	-0.1832	0.3024	0.3691	0.5909	0.1604	0	1	0	0
T98G-04-SET-18-ALL RUNS-TANDEM	Nucleophosmin OS=Homo sapiens OX=9606 GN=NPM1 PE=1 SV=2	NPM_HUMAN	true	true	true	mTDQEAIQDLWQWR	1	iTRAQ8plex (+304)	45.37	39.2665	1.14	4.67778	0	1.25	0.337	0.8667	1.279	0.9951	0	10	0	0
T98G-04-SET-18-ALL RUNS-TANDEM	Nucleophosmin OS=Homo sapiens OX=9606 GN=NPM1 PE=1 SV=2	NPM_HUMAN	true	true	true	mTDqEAIQDLWQWR	1	iTRAQ8plex (+304), Deamidated (+1)	32.91	39.5202	3.62	3.85387	0	Value Missing	Value Missing	0.03706	0.8454	1.422	0	1	0	0
T98G-04-SET-18-ALL RUNS-TANDEM	Nucleophosmin OS=Homo sapiens OX=9606 GN=NPM1 PE=1 SV=2	NPM_HUMAN	true	true	true	mTDQEAIqDLWQWR	0.99	iTRAQ8plex (+304), Deamidated (+1)	17.5	39.4369	4.15	1.21467	0	0.6273	0.2177	0.5343	1.182	0.8905	0	5	0	0
T98G-04-SET-18-ALL RUNS-TANDEM	Nucleophosmin OS=Homo sapiens OX=9606 GN=NPM1 PE=1 SV=2	NPM_HUMAN	true	true	true	qEAIQDLWQWR	0.98	iTRAQ8plex (+304)				1.01773	0	-0.05894	0.6371	0.2179	0.3583	-0.4197	0	1	0	0
T98G-04-SET-18-ALL RUNS-TANDEM	Nucleophosmin OS=Homo sapiens OX=9606 GN=NPM1 PE=1 SV=2	NPM_HUMAN	true	true	true	tVSLGAGAkDELHIVEAEAMNYEGSPIk	1	iTRAQ8plex (+304), iTRAQ8plex (+304), iTRAQ8plex (+304)	31.72	38.5794	27.03		0	0.596	0.2399	0.2225	0.3693	0.2161	0	0	0	12
T98G-04-SET-18-ALL RUNS-TANDEM	Nucleophosmin OS=Homo sapiens OX=9606 GN=NPM1 PE=1 SV=2	NPM_HUMAN	true	true	true	tVSLGAGAkDELHIVEAEAmNYEGSPIk	0.7	iTRAQ8plex (+304), iTRAQ8plex (+304), Oxidation (+16), iTRAQ8plex (+304)	19.56	38.0983	14.64		0	1.912	-0.1533	1.772	1.506	1.177	0	0	0	2
T98G-04-SET-18-ALL RUNS-TANDEM	Nucleophosmin OS=Homo sapiens OX=9606 GN=NPM1 PE=1 SV=2	NPM_HUMAN	true	true	true	tVSLGAGAkDELHIVEAEAMnYEGSPIk	1	iTRAQ8plex (+304), iTRAQ8plex (+304), Deamidated (+1), iTRAQ8plex (+304)	58.12	38.6906	11.31	0.79588	0	1.324	0.251	0.5549	0.6243	0.5764	0	0	0	2
T98G-04-SET-18-ALL RUNS-TANDEM	Protein disulfide-isomerase A3 OS=Homo sapiens OX=9606 GN=PDIA3 PE=1 SV=4	PDIA3_HUMAN	true	true	true	eLSDFISYL	0.89	iTRAQ8plex (+304)				0.744727	0	Value Missing	Value Missing	Value Missing	Value Missing	0.3871	0	1	0	0
T98G-04-SET-18-ALL RUNS-TANDEM	Protein disulfide-isomerase A3 OS=Homo sapiens OX=9606 GN=PDIA3 PE=1 SV=4	PDIA3_HUMAN	true	true	true	fISDkDASIVGFFDDSFSEAHSEFLk	1	iTRAQ8plex (+304), iTRAQ8plex (+304), iTRAQ8plex (+304)	38.48	38.7512	32.96	1.5376	0	0.3506	0.07312	0.5509	0.4708	0.5255	0	0	0	20
T98G-04-SET-18-ALL RUNS-TANDEM	Protein disulfide-isomerase A3 OS=Homo sapiens OX=9606 GN=PDIA3 PE=1 SV=4	PDIA3_HUMAN	true	true	true	sDVLELTDDNFESR	1	iTRAQ8plex (+304)				1.74473	0	-0.02072	0.08416	0.06448	-0.02885	0.07355	0	17	0	0
T98G-04-SET-18-ALL RUNS-TANDEM	Protein disulfide-isomerase A3 OS=Homo sapiens OX=9606 GN=PDIA3 PE=1 SV=4	PDIA3_HUMAN	true	true	true	tFSHELSDFGLESTAGEIPVVAIR	1	iTRAQ8plex (+304)	44.71	39.3515	41.24	3.48149	0	-0.8789	-0.1797	-0.3319	0.4296	0.09108	0	0	10	0
T98G-04-SET-18-ALL RUNS-TANDEM	Nuclear autoantigenic sperm protein OS=Homo sapiens OX=9606 GN=NASP PE=1 SV=2	NASP_HUMAN	true	true	true	eIEELkELLPEIR	1	iTRAQ8plex (+304), iTRAQ8plex (+304)	10.43	39.185	7.66	2.5376	0	-0.3527	-0.1378	-0.279	-0.1061	-0.2586	0	5	19	0
T98G-04-SET-18-ALL RUNS-TANDEM	Nuclear autoantigenic sperm protein OS=Homo sapiens OX=9606 GN=NASP PE=1 SV=2	NASP_HUMAN	true	true	true	eQDSEmEkGGR	0.57	iTRAQ8plex (+304), Oxidation (+16), iTRAQ8plex (+304)	16.09	39.4057	0		No Values	No Values	No Values	No Values	Reference Missing	Reference Missing	0	0	1	0
T98G-04-SET-18-ALL RUNS-TANDEM	Nuclear autoantigenic sperm protein OS=Homo sapiens OX=9606 GN=NASP PE=1 SV=2	NASP_HUMAN	true	true	true	hLVMGDIPAAVNAFQEAASLLGk	1	iTRAQ8plex (+304), iTRAQ8plex (+304)	36.63	38.9537	28.71	1.92082	0	-0.1162	-0.8811	1.191	0.5934	1.266	0	0	5	1
T98G-04-SET-18-ALL RUNS-TANDEM	Nuclear autoantigenic sperm protein OS=Homo sapiens OX=9606 GN=NASP PE=1 SV=2	NASP_HUMAN	true	true	true	hLVmGDIPAAVNAFQEAASLLGk	1	iTRAQ8plex (+304), Oxidation (+16), iTRAQ8plex (+304)	52.95	39.002	2.54	1.34679	0	Value Missing	-1.097	-0.62	Value Missing	-0.9258	0	0	2	0
T98G-04-SET-18-ALL RUNS-TANDEM	Nuclear autoantigenic sperm protein OS=Homo sapiens OX=9606 GN=NASP PE=1 SV=2	NASP_HUMAN	true	true	true	hLVMGDIPAAVnAFQEAASLLGk	1	iTRAQ8plex (+304), Deamidated (+1), iTRAQ8plex (+304)	26.87	38.5077	6.64	1.61979	0	0.6654	-0.4036	-0.6911	0.05564	-0.23	0	0	9	0
T98G-04-SET-18-ALL RUNS-TANDEM	Nuclear autoantigenic sperm protein OS=Homo sapiens OX=9606 GN=NASP PE=1 SV=2	NASP_HUMAN	true	true	true	hLVMGDIPAAVNAFqEAASLLGk	1	iTRAQ8plex (+304), Deamidated (+1), iTRAQ8plex (+304)	47.11	39.1265	5.71	3.88606	0	-1.452	-0.0209	-0.8007	-0.2292	3.703	0	0	6	0
T98G-04-SET-18-ALL RUNS-TANDEM	Alanine--tRNA ligase, cytoplasmic OS=Homo sapiens OX=9606 GN=AARS PE=1 SV=2	SYAC_HUMAN	true	true	true	eIADLGEALATAVIPQWQk	0.87	iTRAQ8plex (+304), iTRAQ8plex (+304)	22.58	39.119	4.41		0	-0.9494	0.07073	0.6727	-0.4362	-0.5327	0	0	14	0
T98G-04-SET-18-ALL RUNS-TANDEM	Alanine--tRNA ligase, cytoplasmic OS=Homo sapiens OX=9606 GN=AARS PE=1 SV=2	SYAC_HUMAN	true	true	true	eIADLGEALATAVIPqWQk	1	iTRAQ8plex (+304), Deamidated (+1), iTRAQ8plex (+304)	56.21	39.3008	3.3	2.3098	0	0.4407	0.3011	-0.6046	-0.01425	0.3117	0	0	5	0
T98G-04-SET-18-ALL RUNS-TANDEM	Alanine--tRNA ligase, cytoplasmic OS=Homo sapiens OX=9606 GN=AARS PE=1 SV=2	SYAC_HUMAN	true	true	true	eIADLGEALATAVIPQWqk	0.94	iTRAQ8plex (+304), Deamidated (+1), iTRAQ8plex (+304)	25.76	39.1808	5.89		0	Value Missing	Value Missing	Value Missing	Value Missing	Value Missing	0	0	2	0
T98G-04-SET-18-ALL RUNS-TANDEM	Alanine--tRNA ligase, cytoplasmic OS=Homo sapiens OX=9606 GN=AARS PE=1 SV=2	SYAC_HUMAN	true	true	true	mALELLTQEFGIPIER	1	iTRAQ8plex (+304)	40.11	39.4498	7.99	9.61979	0	0.08634	0.07014	0.1454	0.03085	0.09737	0	18	0	0
T98G-04-SET-18-ALL RUNS-TANDEM	Alanine--tRNA ligase, cytoplasmic OS=Homo sapiens OX=9606 GN=AARS PE=1 SV=2	SYAC_HUMAN	true	true	true	mALELLTQEFGIPIER	0.21	Oxidation (+16), iTRAQ8plex (+304)	2.73	39.653	0		0	Value Missing	Value Missing	Value Missing	Value Missing	Value Missing	0	1	0	0
T98G-04-SET-18-ALL RUNS-TANDEM	Alanine--tRNA ligase, cytoplasmic OS=Homo sapiens OX=9606 GN=AARS PE=1 SV=2	SYAC_HUMAN	true	true	true	mALELLTqEFGIPIER	1	iTRAQ8plex (+304), Deamidated (+1)	44.08	39.3359	5.94	3.38722	0	0.4254	1.386	0.4795	1.067	1.658	0	4	0	0
T98G-04-SET-18-ALL RUNS-TANDEM	Alanine--tRNA ligase, cytoplasmic OS=Homo sapiens OX=9606 GN=AARS PE=1 SV=2	SYAC_HUMAN	true	true	true	mALELLTqEFGIPIER	0.81	Oxidation (+16), iTRAQ8plex (+304), Deamidated (+1)	15.67	39.4635	0.86	1.50864	0	Value Missing	-0.01069	0.6377	0.6749	0.819	0	3	0	0
T98G-04-SET-18-ALL RUNS-TANDEM	Clathrin heavy chain 1 OS=Homo sapiens OX=9606 GN=CLTC PE=1 SV=5	CLH1_HUMAN	true	true	true	aFMTADLPNELIELLEk	0.9	iTRAQ8plex (+304), iTRAQ8plex (+304)	20.1	39.4275	9.22		0	-0.5431	0.1662	-0.333	-0.8728	-1.319	0	0	13	0
T98G-04-SET-18-ALL RUNS-TANDEM	Clathrin heavy chain 1 OS=Homo sapiens OX=9606 GN=CLTC PE=1 SV=5	CLH1_HUMAN	true	true	true	aFmTADLPNELIELLEk	1	iTRAQ8plex (+304), Oxidation (+16), iTRAQ8plex (+304)	39.59	39.348	11.51		0	Value Missing	-1.399	Value Missing	Value Missing	Value Missing	0	0	1	0
T98G-04-SET-18-ALL RUNS-TANDEM	Clathrin heavy chain 1 OS=Homo sapiens OX=9606 GN=CLTC PE=1 SV=5	CLH1_HUMAN	true	true	true	aFMTADLPnELIELLEk	1	iTRAQ8plex (+304), Deamidated (+1), iTRAQ8plex (+304)	24.73	39.4856	5.26	1	0	Value Missing	-1.411	-0.2249	Value Missing	-0.5764	0	0	2	0
T98G-04-SET-18-ALL RUNS-TANDEM	Clathrin heavy chain 1 OS=Homo sapiens OX=9606 GN=CLTC PE=1 SV=5	CLH1_HUMAN	true	true	true	aVQVLIEHIGNLDR	0.99	iTRAQ8plex (+304)				0.769551	0	Value Missing	1.555	Value Missing	Value Missing	1.135	0	0	1	0
T98G-04-SET-18-ALL RUNS-TANDEM	Clathrin heavy chain 1 OS=Homo sapiens OX=9606 GN=CLTC PE=1 SV=5	CLH1_HUMAN	true	true	true	gQFSTDELVAEVEkR	1	iTRAQ8plex (+304), iTRAQ8plex (+304)	32.48	39.5061	8.74	1.4437	0	-0.1439	0.6517	-0.09556	-0.3854	-0.2464	0	0	2	0
T98G-04-SET-18-ALL RUNS-TANDEM	Clathrin heavy chain 1 OS=Homo sapiens OX=9606 GN=CLTC PE=1 SV=5	CLH1_HUMAN	true	true	true	kFDVNTSAVQVLIEHIGNLDR	0.91	iTRAQ8plex (+304), iTRAQ8plex (+304)	32.77	38.379	0		0	0.3588	0.09821	0.1546	0.08829	-0.1195	0	0	2	8
T98G-04-SET-18-ALL RUNS-TANDEM	Clathrin heavy chain 1 OS=Homo sapiens OX=9606 GN=CLTC PE=1 SV=5	CLH1_HUMAN	true	true	true	kFDVnTSAVQVLIEHIGNLDR	0.93	iTRAQ8plex (+304), iTRAQ8plex (+304), Deamidated (+1)	25.85	39.0666	1.56		0	0.05971	-0.237	-0.159	-0.9806	0.07637	0	0	0	1
T98G-04-SET-18-ALL RUNS-TANDEM	Clathrin heavy chain 1 OS=Homo sapiens OX=9606 GN=CLTC PE=1 SV=5	CLH1_HUMAN	true	true	true	kFDVNTSAVqVLIEHIGNLDR	1	iTRAQ8plex (+304), iTRAQ8plex (+304), Deamidated (+1)	42.99	39.0113	10.9		0	0.813	0.1725	0.3626	0.6586	0.02134	0	0	0	4
T98G-04-SET-18-ALL RUNS-TANDEM	Clathrin heavy chain 1 OS=Homo sapiens OX=9606 GN=CLTC PE=1 SV=5	CLH1_HUMAN	true	true	true	lAELEEFInGPNNAHIQQVGDR	1	iTRAQ8plex (+304), Deamidated (+1)	35.48	39.351	6.95	1.0655	0	-0.7776	-0.04791	0.2939	-0.1157	0.05571	0	0	1	0
T98G-04-SET-18-ALL RUNS-TANDEM	Clathrin heavy chain 1 OS=Homo sapiens OX=9606 GN=CLTC PE=1 SV=5	CLH1_HUMAN	true	true	true	lAELEEFInGPNnAHIQQVGDR	1	iTRAQ8plex (+304), Deamidated (+1), Deamidated (+1)	32.43	39.3571	0.13	3.0655	0	-0.7675	0.2558	0.2106	0.4059	0.1151	0	0	3	0
T98G-04-SET-18-ALL RUNS-TANDEM	Clathrin heavy chain 1 OS=Homo sapiens OX=9606 GN=CLTC PE=1 SV=5	CLH1_HUMAN	true	true	true	lLEmNLMHAPQVADAILGNQMFTHYDR	0.24	iTRAQ8plex (+304), Oxidation (+16)	0.65	39.1661	-0.99		0	0.1582	0.3365	0.847	0.4304	0.4692	0	0	0	1
T98G-04-SET-18-ALL RUNS-TANDEM	Clathrin heavy chain 1 OS=Homo sapiens OX=9606 GN=CLTC PE=1 SV=5	CLH1_HUMAN	true	true	true	lLLPWLEAR	0.51	iTRAQ8plex (+304)	21.14	38.6201	7.95		0	2.144	0.2431	1.856	2.257	1.965	0	5	0	0
T98G-04-SET-18-ALL RUNS-TANDEM	Clathrin heavy chain 1 OS=Homo sapiens OX=9606 GN=CLTC PE=1 SV=5	CLH1_HUMAN	true	true	true	nNLAGAEELFAR	0.98	iTRAQ8plex (+304)	25.69	39.1142	12.35		0	0.9957	0.793	-0.2029	-0.9245	-0.04897	0	1	0	0
T98G-04-SET-18-ALL RUNS-TANDEM	Filamin-A OS=Homo sapiens OX=9606 GN=FLNA PE=1 SV=4	FLNA_HUMAN	true	true	true	fNEEHIPDSPFVVPVASPSGDAR	1	iTRAQ8plex (+304)	53.06	39.3937	0.31	4.33724	0	0.08589	-0.3304	-0.6613	-0.628	-0.5959	0	0	3	0
T98G-04-SET-18-ALL RUNS-TANDEM	Filamin-A OS=Homo sapiens OX=9606 GN=FLNA PE=1 SV=4	FLNA_HUMAN	true	true	true	iANLQTDLSDGLR	1	iTRAQ8plex (+304)	30.57	39.2324	1.22	2.76955	0	0.003376	-0.07131	-0.2887	0.04259	0.09642	0	13	0	0
T98G-04-SET-18-ALL RUNS-TANDEM	Filamin-A OS=Homo sapiens OX=9606 GN=FLNA PE=1 SV=4	FLNA_HUMAN	true	true	true	iAnLQTDLSDGLR	0.99	iTRAQ8plex (+304), Deamidated (+1)	41.46	39.1714	5.96		0	0.04852	-3.446	0.5102	1.046	-0.3763	0	1	0	0
T98G-04-SET-18-ALL RUNS-TANDEM	Filamin-A OS=Homo sapiens OX=9606 GN=FLNA PE=1 SV=4	FLNA_HUMAN	true	true	true	lIALLEVLSQk	1	iTRAQ8plex (+304), iTRAQ8plex (+304)	28.35	38.61	4.8	2.16749	0	-3.106	-0.6797	-0.7696	-0.228	-0.04103	0	16	8	0
T98G-04-SET-18-ALL RUNS-TANDEM	Filamin-A OS=Homo sapiens OX=9606 GN=FLNA PE=1 SV=4	FLNA_HUMAN	true	true	true	nGQHVASSPIPVVISQSEIGDASRVR	0.35	iTRAQ8plex (+304)	1.79	39.4325	-1.62		0	0.1805	-0.2016	-0.08153	-0.1172	-0.4347	0	0	0	3
T98G-04-SET-18-ALL RUNS-TANDEM	Filamin-A OS=Homo sapiens OX=9606 GN=FLNA PE=1 SV=4	FLNA_HUMAN	true	true	true	sPFSVAVSPSLDLSk	1	iTRAQ8plex (+304), iTRAQ8plex (+304)	17.99	39.3972	17.04	1.65758	0	Value Missing	0.201	0.0339	-0.568	-0.2468	0	1	0	0
T98G-04-SET-18-ALL RUNS-TANDEM	Transaldolase OS=Homo sapiens OX=9606 GN=TALDO1 PE=1 SV=2	TALDO_HUMAN	true	true	true	aLAGcDFLTISPk	1	iTRAQ8plex (+304), Carbamidomethyl (+57), iTRAQ8plex (+304)	31.73	39.5182	24.99	0.638272	0	0.4398	0.2199	0.2442	-4.262	-0.3102	0	1	0	0
T98G-04-SET-18-ALL RUNS-TANDEM	Transaldolase OS=Homo sapiens OX=9606 GN=TALDO1 PE=1 SV=2	TALDO_HUMAN	true	true	true	lLGELLQDNAk	1	iTRAQ8plex (+304), iTRAQ8plex (+304)	48.37	39.3977	25.66		0	0.08006	0.01916	-0.2298	-0.01259	-0.2327	0	38	0	0
T98G-04-SET-18-ALL RUNS-TANDEM	Transaldolase OS=Homo sapiens OX=9606 GN=TALDO1 PE=1 SV=2	TALDO_HUMAN	true	true	true	lLGELLQDnAk	1	iTRAQ8plex (+304), Deamidated (+1), iTRAQ8plex (+304)	40.69	39.4616	5.95	1.76955	0	-0.1925	0.06566	-0.5631	0.02961	-0.2626	0	5	1	0
T98G-04-SET-18-ALL RUNS-TANDEM	Protein disulfide-isomerase OS=Homo sapiens OX=9606 GN=P4HB PE=1 SV=3	PDIA1_HUMAN	true	true	true	eADDIVNWLk	1	iTRAQ8plex (+304), iTRAQ8plex (+304)	43.03	39.2696	19.41	1.56864	0	-0.4023	-0.01581	0.08451	-0.5971	-0.3908	0	6	0	0
T98G-04-SET-18-ALL RUNS-TANDEM	Protein disulfide-isomerase OS=Homo sapiens OX=9606 GN=P4HB PE=1 SV=3	PDIA1_HUMAN	true	true	true	eNLLDFIk	1	iTRAQ8plex (+304), iTRAQ8plex (+304)	36.86	39.1766	26.36	1.05061	0	-0.3717	-0.3452	-0.9555	-1.418	-1.015	0	7	0	0
T98G-04-SET-18-ALL RUNS-TANDEM	Protein disulfide-isomerase OS=Homo sapiens OX=9606 GN=P4HB PE=1 SV=3	PDIA1_HUMAN	true	true	true	iLEFFGLk	0.87	iTRAQ8plex (+304), iTRAQ8plex (+304)	22.74	39.1153	4.35		0	0.7176	-0.3836	-0.2589	-0.2735	-0.1558	0	12	0	0
T98G-04-SET-18-ALL RUNS-TANDEM	Protein disulfide-isomerase OS=Homo sapiens OX=9606 GN=P4HB PE=1 SV=3	PDIA1_HUMAN	true	true	true	iLFIFIDSDHTDNQ	0.89	iTRAQ8plex (+304)				0.69897	0	0.6911	Value Missing	0.6203	1.15	Value Missing	0	1	0	0
T98G-04-SET-18-ALL RUNS-TANDEM	Protein disulfide-isomerase OS=Homo sapiens OX=9606 GN=P4HB PE=1 SV=3	PDIA1_HUMAN	true	true	true	lITLEEEMTk	1	iTRAQ8plex (+304), iTRAQ8plex (+304)	25.66	39.5689	10.2	2.82391	0	-0.1765	0.006636	-0.1152	-0.4121	-0.1938	0	9	0	0
T98G-04-SET-18-ALL RUNS-TANDEM	Protein disulfide-isomerase OS=Homo sapiens OX=9606 GN=P4HB PE=1 SV=3	PDIA1_HUMAN	true	true	true	nNFEGEVTkENLLDFIk	0.3	iTRAQ8plex (+304), iTRAQ8plex (+304), iTRAQ8plex (+304)	8.69	39.4473	0		0	0.4139	0.3396	0.2831	-0.662	0.08933	0	0	2	0
T98G-04-SET-18-ALL RUNS-TANDEM	Protein disulfide-isomerase OS=Homo sapiens OX=9606 GN=P4HB PE=1 SV=3	PDIA1_HUMAN	true	true	true	nNFEGEVTkEnLLDFIk	0.5	iTRAQ8plex (+304), iTRAQ8plex (+304), Deamidated (+1), iTRAQ8plex (+304)	13.21	39.4111	2.41		0	-0.04216	-0.2864	-0.2168	-0.9176	-0.6689	0	0	2	0
T98G-04-SET-18-ALL RUNS-TANDEM	Protein disulfide-isomerase OS=Homo sapiens OX=9606 GN=P4HB PE=1 SV=3	PDIA1_HUMAN	true	true	true	qFLQAAEAIDDIPFGITSNSDVFSk	0.22	iTRAQ8plex (+304), iTRAQ8plex (+304)	7.82	39.0865	2.77		No Values	Reference Missing	Reference Missing	Reference Missing	Reference Missing	Reference Missing	0	0	1	0
T98G-04-SET-18-ALL RUNS-TANDEM	Protein disulfide-isomerase OS=Homo sapiens OX=9606 GN=P4HB PE=1 SV=3	PDIA1_HUMAN	true	true	true	qFLqAAEAIDDIPFGITSNSDVFSk	0.95	iTRAQ8plex (+304), Deamidated (+1), iTRAQ8plex (+304)	26.81	39.1876	0		No Values	No Values	No Values	No Values	No Values	No Values	0	0	1	0
T98G-04-SET-18-ALL RUNS-TANDEM	Protein disulfide-isomerase OS=Homo sapiens OX=9606 GN=P4HB PE=1 SV=3	PDIA1_HUMAN	true	true	true	qFLQAAEAIDDIPFGITSnSDVFSk	0.3	iTRAQ8plex (+304), Deamidated (+1), iTRAQ8plex (+304)	10.2	39.1829	2.34		No Values	No Values	No Values	No Values	No Values	No Values	0	0	2	0
T98G-04-SET-18-ALL RUNS-TANDEM	Protein disulfide-isomerase OS=Homo sapiens OX=9606 GN=P4HB PE=1 SV=3	PDIA1_HUMAN	true	true	true	tGPAATTLPDGAAAESLVESSEVAVIGFFk	0.11	iTRAQ8plex (+304), iTRAQ8plex (+304)	12.04	38.3429	9.7		No Values	No Values	Reference Missing	Reference Missing	Reference Missing	Reference Missing	0	0	0	1
T98G-04-SET-18-ALL RUNS-TANDEM	Heat shock protein beta-1 OS=Homo sapiens OX=9606 GN=HSPB1 PE=1 SV=2	HSPB1_HUMAN	true	true	true	lATQSNEITIPVTFESR	1	iTRAQ8plex (+304)	60.51	39.4384	4.62	5.88606	0	-0.1352	0.1981	-0.04275	-0.03045	-0.05972	0	11	0	0
T98G-04-SET-18-ALL RUNS-TANDEM	Heat shock protein beta-1 OS=Homo sapiens OX=9606 GN=HSPB1 PE=1 SV=2	HSPB1_HUMAN	true	true	true	lATqSNEITIPVTFESR	1	iTRAQ8plex (+304), Deamidated (+1)	25.52	39.4111	0.1	3.50864	0	0.77	0.2601	0.7067	0.2354	-0.142	0	2	0	0
T98G-04-SET-18-ALL RUNS-TANDEM	Heat shock protein beta-1 OS=Homo sapiens OX=9606 GN=HSPB1 PE=1 SV=2	HSPB1_HUMAN	true	true	true	lATQSnEITIPVTFESR	1	iTRAQ8plex (+304), Deamidated (+1)	28.52	39.2742	9.38	4.21467	0	-2.063	0.3027	-0.2061	-0.3101	-0.8075	0	3	0	0
T98G-04-SET-18-ALL RUNS-TANDEM	Heat shock protein beta-1 OS=Homo sapiens OX=9606 GN=HSPB1 PE=1 SV=2	HSPB1_HUMAN	true	true	true	lFDQAFGLPR	0.34	iTRAQ8plex (+304)	12.11	39.2257	0		0	Value Missing	Value Missing	-0.1655	0.7637	Value Missing	0	1	0	0
T98G-04-SET-18-ALL RUNS-TANDEM	Heat shock protein beta-1 OS=Homo sapiens OX=9606 GN=HSPB1 PE=1 SV=2	HSPB1_HUMAN	true	true	true	lPEEWSQWLGGSSW	0.96	iTRAQ8plex (+304)				1.07572	0	Value Missing	-0.3835	Value Missing	1.059	-0.5352	0	1	0	0
T98G-04-SET-18-ALL RUNS-TANDEM	Heat shock protein beta-1 OS=Homo sapiens OX=9606 GN=HSPB1 PE=1 SV=2	HSPB1_HUMAN	true	true	true	vSLDVNHFAPDELTVk	1	iTRAQ8plex (+304), iTRAQ8plex (+304)	41.62	39.4106	2.97	2.88606	0	0.1537	0.1483	-0.06407	-0.1562	-0.06931	0	3	11	0
T98G-04-SET-18-ALL RUNS-TANDEM	Heat shock protein beta-1 OS=Homo sapiens OX=9606 GN=HSPB1 PE=1 SV=2	HSPB1_HUMAN	true	true	true	vSLDVnHFAPDELTVk	1	iTRAQ8plex (+304), Deamidated (+1), iTRAQ8plex (+304)	26.57	39.4096	8.61	0.886057	0	-0.631	-0.06177	-0.1424	0.1679	-0.08612	0	2	9	0
T98G-04-SET-18-ALL RUNS-TANDEM	Tubulin beta-4B chain OS=Homo sapiens OX=9606 GN=TUBB4B PE=1 SV=1	TBB4B_HUMAN	true	true	true	aLTVPELTQQMFDAk	0.14	iTRAQ8plex (+304), iTRAQ8plex (+304)	6.1	39.2412	-1.09		0	0.07087	0.1126	0.4005	0.5434	0.6032	0	7	8	0
T98G-04-SET-18-ALL RUNS-TANDEM	Tubulin beta-4B chain OS=Homo sapiens OX=9606 GN=TUBB4B PE=1 SV=1	TBB4B_HUMAN	true	true	true	aLTVPELTqQMFDAk	1	iTRAQ8plex (+304), Deamidated (+1), iTRAQ8plex (+304)	43.94	39.6246	7.78	2.17393	0	-0.5237	0.4212	0.1403	-0.3578	0.514	0	0	3	0
T98G-04-SET-18-ALL RUNS-TANDEM	Tubulin beta-4B chain OS=Homo sapiens OX=9606 GN=TUBB4B PE=1 SV=1	TBB4B_HUMAN	true	true	true	aLTVPELTQqMFDAk	0.65	iTRAQ8plex (+304), Deamidated (+1), iTRAQ8plex (+304)	19.03	39.464	1.82		0	0.3223	0.4652	0.5199	0.3643	0.575	0	3	3	0
T98G-04-SET-18-ALL RUNS-TANDEM	Tubulin beta-4B chain OS=Homo sapiens OX=9606 GN=TUBB4B PE=1 SV=1	TBB4B_HUMAN	true	true	true	aLTVPELTQQmFDAk	0.95	iTRAQ8plex (+304), Oxidation (+16), iTRAQ8plex (+304)	26.04	39.3772	0		0	-0.1849	0.1992	-0.5438	0.6739	Value Missing	0	0	1	0
T98G-04-SET-18-ALL RUNS-TANDEM	Tubulin beta-4B chain OS=Homo sapiens OX=9606 GN=TUBB4B PE=1 SV=1	TBB4B_HUMAN	true	true	true	aLTVPELTQqmFDAk	0.29	iTRAQ8plex (+304), Deamidated (+1), Oxidation (+16), iTRAQ8plex (+304)	10.29	39.4433	1.95		0	1.015	0.4933	0.4584	0.8257	0.3499	0	1	1	0
T98G-04-SET-18-ALL RUNS-TANDEM	Tubulin beta-4B chain OS=Homo sapiens OX=9606 GN=TUBB4B PE=1 SV=1	TBB4B_HUMAN	true	true	true	aVLVDLEPGTMDSVR	0.99	iTRAQ8plex (+304)	13.65	39.4954	9.36	0.920819	0	-0.1374	-0.2988	-0.006629	-0.2166	-0.0249	0	7	0	0
T98G-04-SET-18-ALL RUNS-TANDEM	Tubulin beta-4B chain OS=Homo sapiens OX=9606 GN=TUBB4B PE=1 SV=1	TBB4B_HUMAN	true	true	true	aVLVDLEPGTmDSVR	1	iTRAQ8plex (+304), Oxidation (+16)	22.96	39.4295	20.62	2	0	0.6322	0.402	-0.3002	0.5734	0.3577	0	7	0	0
T98G-04-SET-18-ALL RUNS-TANDEM	Peroxiredoxin-6 OS=Homo sapiens OX=9606 GN=PRDX6 PE=1 SV=3	PRDX6_HUMAN	true	true	true	dFTPVcTTELGR	1	iTRAQ8plex (+304), Carbamidomethyl (+57)	12.04	39.4171	11.63	1.30103	No Values	Reference Missing	Reference Missing	Reference Missing	Reference Missing	Reference Missing	0	1	0	0
T98G-04-SET-18-ALL RUNS-TANDEM	Peroxiredoxin-6 OS=Homo sapiens OX=9606 GN=PRDX6 PE=1 SV=3	PRDX6_HUMAN	true	true	true	eLAILLGMLDPAEkDEk	1	iTRAQ8plex (+304), iTRAQ8plex (+304), iTRAQ8plex (+304)	25.44	39.1682	8.37	1.16749	0	-0.9989	0.03465	-1.145	-2.607	-0.9141	0	0	19	0
T98G-04-SET-18-ALL RUNS-TANDEM	Peroxiredoxin-6 OS=Homo sapiens OX=9606 GN=PRDX6 PE=1 SV=3	PRDX6_HUMAN	true	true	true	eLAILLGmLDPAEkDEk	0.23	iTRAQ8plex (+304), Oxidation (+16), iTRAQ8plex (+304), iTRAQ8plex (+304)	7.56	39.0472	2.11		0	-1.664	-0.2443	-1.002	Value Missing	Value Missing	0	0	1	0
T98G-04-SET-18-ALL RUNS-TANDEM	Peroxiredoxin-6 OS=Homo sapiens OX=9606 GN=PRDX6 PE=1 SV=3	PRDX6_HUMAN	true	true	true	lIALSIDSVEDHLAWSk	1	iTRAQ8plex (+304), iTRAQ8plex (+304)	43.96	39.4448	34.47	2.25964	0	0.7583	-0.4041	0.1247	0.255	0.4936	0	0	2	0
T98G-04-SET-18-ALL RUNS-TANDEM	Peroxiredoxin-6 OS=Homo sapiens OX=9606 GN=PRDX6 PE=1 SV=3	PRDX6_HUMAN	true	true	true	lPFPIIDDR	0.15	iTRAQ8plex (+304)	9.59	38.6759	-1.26		0	-0.391	0.08365	-1.161	-1.537	-1.557	0	12	0	0
T98G-04-SET-18-ALL RUNS-TANDEM	Peroxiredoxin-6 OS=Homo sapiens OX=9606 GN=PRDX6 PE=1 SV=3	PRDX6_HUMAN	true	true	true	lSILYPATTGR	0.16	iTRAQ8plex (+304)	7.09	39.0113	2.06		0	-0.3259	-0.2251	-0.4437	-0.05525	-0.2102	0	5	0	0
T98G-04-SET-18-ALL RUNS-TANDEM	40S ribosomal protein S7 OS=Homo sapiens OX=9606 GN=RPS7 PE=1 SV=1	RS7_HUMAN	true	true	true	aIIIFVPVPQLk	1	iTRAQ8plex (+304), iTRAQ8plex (+304)	35.78	38.3594	12.75	4.03152	0	0.2407	0.2147	-0.0149	-0.2364	0.2682	0	4	0	0
T98G-04-SET-18-ALL RUNS-TANDEM	40S ribosomal protein S7 OS=Homo sapiens OX=9606 GN=RPS7 PE=1 SV=1	RS7_HUMAN	true	true	true	aIIIFVPVPqLk	1	iTRAQ8plex (+304), Deamidated (+1), iTRAQ8plex (+304)	28.9	39.3404	17.8	1.82391	0	-0.9359	0.05956	0.6617	Value Missing	-0.1524	0	1	0	0
T98G-04-SET-18-ALL RUNS-TANDEM	40S ribosomal protein S7 OS=Homo sapiens OX=9606 GN=RPS7 PE=1 SV=1	RS7_HUMAN	true	true	true	aILEDLVFPSEIVGk	1	iTRAQ8plex (+304), iTRAQ8plex (+304)				1.74473	0	-0.1243	0.727	0.1053	-0.8614	-0.4077	0	2	0	0
T98G-04-SET-18-ALL RUNS-TANDEM	40S ribosomal protein S7 OS=Homo sapiens OX=9606 GN=RPS7 PE=1 SV=1	RS7_HUMAN	true	true	true	dVNFEFPEFQL	0.4	iTRAQ8plex (+304)	13.34	39.4196	0.89		0	0.5543	0.9104	0.5889	0.6261	0.177	0	2	0	0
T98G-04-SET-18-ALL RUNS-TANDEM	40S ribosomal protein S7 OS=Homo sapiens OX=9606 GN=RPS7 PE=1 SV=1	RS7_HUMAN	true	true	true	dVNFEFPEFqL	0.99	iTRAQ8plex (+304), Deamidated (+1)	30.03	39.464	0.12	0.769551	0	1.046	0.2851	-0.6121	-0.3413	0.3274	0	1	0	0
T98G-04-SET-18-ALL RUNS-TANDEM	40S ribosomal protein S7 OS=Homo sapiens OX=9606 GN=RPS7 PE=1 SV=1	RS7_HUMAN	true	true	true	tLTAVHDAILEDLVFPSEIVGk	0.96	iTRAQ8plex (+304), iTRAQ8plex (+304)	23.85	39.1201	9.62		0	0.07705	0.3047	-0.07068	0.1993	0.7402	0	0	24	4
T98G-04-SET-18-ALL RUNS-TANDEM	40S ribosomal protein S7 OS=Homo sapiens OX=9606 GN=RPS7 PE=1 SV=1	RS7_HUMAN	true	true	true	tLTAVHDAILEDLVFPSEIVGkR	0.94	iTRAQ8plex (+304), iTRAQ8plex (+304)	18.27	39.0977	11.18		0	0.2167	-0.003245	1.314	1.335	1.269	0	0	0	2
T98G-04-SET-18-ALL RUNS-TANDEM	Serpin H1 OS=Homo sapiens OX=9606 GN=SERPINH1 PE=1 SV=2	SERPH_HUMAN	true	true	true	aVLSAEQLRDEEVHAGLGELLR	0.9	iTRAQ8plex (+304)	23.25	39.4241	0		0	-0.2511	-0.1681	-0.1083	0.04177	-0.3089	0	0	2	11
T98G-04-SET-18-ALL RUNS-TANDEM	Serpin H1 OS=Homo sapiens OX=9606 GN=SERPINH1 PE=1 SV=2	SERPH_HUMAN	true	true	true	aVLSAEqLRDEEVHAGLGELLR	1	iTRAQ8plex (+304), Deamidated (+1)	35.58	39.4807	5.05	1.82391	0	-0.2581	-0.2267	0.1333	0.2697	-0.2505	0	0	14	4
T98G-04-SET-18-ALL RUNS-TANDEM	Serpin H1 OS=Homo sapiens OX=9606 GN=SERPINH1 PE=1 SV=2	SERPH_HUMAN	true	true	true	dTqSGSLLFIGR	0.19	iTRAQ8plex (+304), Deamidated (+1)	2.18	39.2624	-0.3		0	0.2236	-1.169	-1.033	Value Missing	-1.299	0	1	0	0
T98G-04-SET-18-ALL RUNS-TANDEM	Serpin H1 OS=Homo sapiens OX=9606 GN=SERPINH1 PE=1 SV=2	SERPH_HUMAN	true	true	true	lQIVEMPLAHk	1	iTRAQ8plex (+304), iTRAQ8plex (+304)	32.26	39.4503	14.47		0	1.453	0.4668	0.4467	-0.2366	0.08807	0	0	1	0
T98G-04-SET-18-ALL RUNS-TANDEM	Serpin H1 OS=Homo sapiens OX=9606 GN=SERPINH1 PE=1 SV=2	SERPH_HUMAN	true	true	true	lSSLIILMPHHVEPLE	0.93	iTRAQ8plex (+304)				0.585027	0	-3.174	-0.3265	-0.3375	0.184	-0.8149	0	0	4	0
T98G-04-SET-18-ALL RUNS-TANDEM	Serpin H1 OS=Homo sapiens OX=9606 GN=SERPINH1 PE=1 SV=2	SERPH_HUMAN	true	true	true	lYGPSSVSFADDFVR	0.36	iTRAQ8plex (+304)	11.23	39.4915	5.09		0	0.6802	-0.854	-1.591	0.3211	0.1079	0	2	0	0
T98G-04-SET-18-ALL RUNS-TANDEM	Peptidyl-prolyl cis-trans isomerase B OS=Homo sapiens OX=9606 GN=PPIB PE=1 SV=2	PPIB_HUMAN	true	true	true	iEVEkPFAIAkE	0.15	iTRAQ8plex (+304), iTRAQ8plex (+304), iTRAQ8plex (+304)	8.59	38.8167	3.02		0	3.496	4.085	4.009	3.992	4.072	0	0	1	0
T98G-04-SET-18-ALL RUNS-TANDEM	Peptidyl-prolyl cis-trans isomerase B OS=Homo sapiens OX=9606 GN=PPIB PE=1 SV=2	PPIB_HUMAN	true	true	true	iGDEDVGRVIFGLFGk	0.24	iTRAQ8plex (+304), iTRAQ8plex (+304)	6.56	39.3465	0		0	-1.971	-0.9127	0.1878	0.3774	0.4159	0	0	4	0
T98G-04-SET-18-ALL RUNS-TANDEM	Peptidyl-prolyl cis-trans isomerase B OS=Homo sapiens OX=9606 GN=PPIB PE=1 SV=2	PPIB_HUMAN	true	true	true	tVDNFVALATGEk	1	iTRAQ8plex (+304), iTRAQ8plex (+304)	30.69	39.565	25.98	2.5376	0	-0.1403	0.1249	-0.02477	-0.5437	-0.1584	0	14	1	0
T98G-04-SET-18-ALL RUNS-TANDEM	Peptidyl-prolyl cis-trans isomerase B OS=Homo sapiens OX=9606 GN=PPIB PE=1 SV=2	PPIB_HUMAN	true	true	true	tVDnFVALATGEk	1	iTRAQ8plex (+304), Deamidated (+1), iTRAQ8plex (+304)	30.88	39.4488	0.7	4.88606	0	-0.4984	0.6934	0.06141	-0.09931	0.07841	0	1	0	0
T98G-04-SET-18-ALL RUNS-TANDEM	Peptidyl-prolyl cis-trans isomerase B OS=Homo sapiens OX=9606 GN=PPIB PE=1 SV=2	PPIB_HUMAN	true	true	true	vIFGLFGk	0.49	iTRAQ8plex (+304), iTRAQ8plex (+304)	13.74	39.4389	4.29		0	0.2119	-0.08619	-0.08992	-0.461	-0.2583	0	17	0	0
T98G-04-SET-18-ALL RUNS-TANDEM	Peptidyl-prolyl cis-trans isomerase B OS=Homo sapiens OX=9606 GN=PPIB PE=1 SV=2	PPIB_HUMAN	true	true	true	vLEGMEVVR	0.11	iTRAQ8plex (+304)	17.72	38.2543	4.98		0	0.6742	0.1718	0.746	0.1406	0.6114	0	1	0	0
T98G-04-SET-18-ALL RUNS-TANDEM	Alpha-actinin-1 OS=Homo sapiens OX=9606 GN=ACTN1 PE=1 SV=2	ACTN1_HUMAN	true	true	true	iDQLEGDHQLIQEALIFDNk	1	iTRAQ8plex (+304), iTRAQ8plex (+304)	22.1	39.3571	0	2.79588	0	Value Missing	0.1459	-1.219	-1.32	-0.04421	0	0	1	0
T98G-04-SET-18-ALL RUNS-TANDEM	Alpha-actinin-1 OS=Homo sapiens OX=9606 GN=ACTN1 PE=1 SV=2	ACTN1_HUMAN	true	true	true	iDqLEGDHQLIQEALIFDNk	1	iTRAQ8plex (+304), Deamidated (+1), iTRAQ8plex (+304)	35.64	39.1445	6.11	2.92082	0	1.034	-0.4583	0.3734	-1.324	-0.2492	0	0	1	0
T98G-04-SET-18-ALL RUNS-TANDEM	Alpha-actinin-1 OS=Homo sapiens OX=9606 GN=ACTN1 PE=1 SV=2	ACTN1_HUMAN	true	true	true	iDQLEGDHqLIQEALIFDNk	1	iTRAQ8plex (+304), Deamidated (+1), iTRAQ8plex (+304)	32.89	39.347	0.03	3.85387	0	-0.1814	-0.2989	-0.4572	-0.5372	-0.4549	0	0	2	0
T98G-04-SET-18-ALL RUNS-TANDEM	Alpha-actinin-1 OS=Homo sapiens OX=9606 GN=ACTN1 PE=1 SV=2	ACTN1_HUMAN	true	true	true	lASDLLEWIR	1	iTRAQ8plex (+304)	19.49	38.8947	7.37	1.05552	0	1.064	-0.1134	0.5133	0.2998	0.5699	0	14	0	0
T98G-04-SET-18-ALL RUNS-TANDEM	Alpha-actinin-1 OS=Homo sapiens OX=9606 GN=ACTN1 PE=1 SV=2	ACTN1_HUMAN	true	true	true	tINEVENQILTR	1	iTRAQ8plex (+304)	22.7	39.2983	1.47	1.85387	0	-0.2101	0.2062	0.2892	0.3951	0.1697	0	7	0	0
T98G-04-SET-18-ALL RUNS-TANDEM	Alpha-actinin-1 OS=Homo sapiens OX=9606 GN=ACTN1 PE=1 SV=2	ACTN1_HUMAN	true	true	true	tInEVENQILTR	1	iTRAQ8plex (+304), Deamidated (+1)	19.35	39.3278	1.2	2.26761	0	0.403	0.1385	-0.1277	0.1503	0.1123	0	3	0	0
T98G-04-SET-18-ALL RUNS-TANDEM	Alpha-actinin-1 OS=Homo sapiens OX=9606 GN=ACTN1 PE=1 SV=2	ACTN1_HUMAN	true	true	true	tINEVEnQILTR	0.1	iTRAQ8plex (+304), Deamidated (+1)	1.96	39.249	1.53		0	0.5817	0.7238	0.461	0.2677	0.1787	0	1	0	0
T98G-04-SET-18-ALL RUNS-TANDEM	Alpha-actinin-1 OS=Homo sapiens OX=9606 GN=ACTN1 PE=1 SV=2	ACTN1_HUMAN	true	true	true	tINEVENqILTR	1	iTRAQ8plex (+304), Deamidated (+1)	25.94	39.2773	5.64	1.56864	0	0.2045	0.196	0.2845	0.1838	0.1963	0	2	0	0
T98G-04-SET-18-ALL RUNS-TANDEM	Alpha-actinin-1 OS=Homo sapiens OX=9606 GN=ACTN1 PE=1 SV=2	ACTN1_HUMAN	true	true	true	vGWEQLLTTIAR	1	iTRAQ8plex (+304)	20.06	39.4042	8.22	1.31876	0	1.18	-0.212	1.056	1.374	1.153	0	6	0	0
T98G-04-SET-18-ALL RUNS-TANDEM	Alpha-actinin-1 OS=Homo sapiens OX=9606 GN=ACTN1 PE=1 SV=2	ACTN1_HUMAN	true	true	true	vGWEqLLTTIAR	1	iTRAQ8plex (+304), Deamidated (+1)	34.11	39.351	7.92	2.79588	0	1.679	-0.1992	1.228	1.657	1.381	0	1	0	0
T98G-04-SET-18-ALL RUNS-TANDEM	Fructose-bisphosphate aldolase A OS=Homo sapiens OX=9606 GN=ALDOA PE=1 SV=2	ALDOA_HUMAN	true	true	true	aDDGRPFPQVIk	0.2	iTRAQ8plex (+304), iTRAQ8plex (+304)	3.56	39.2886	0		0	0.394	-0.5352	-0.1243	-0.3765	-0.4752	0	0	1	0
T98G-04-SET-18-ALL RUNS-TANDEM	Fructose-bisphosphate aldolase A OS=Homo sapiens OX=9606 GN=ALDOA PE=1 SV=2	ALDOA_HUMAN	true	true	true	gILAADESTGSIAk	1	iTRAQ8plex (+304), iTRAQ8plex (+304)	32.83	39.5061	22.88	2.24413	0	-0.3321	-0.6439	-0.4755	-0.2653	-0.1858	0	3	1	0
T98G-04-SET-18-ALL RUNS-TANDEM	Fructose-bisphosphate aldolase A OS=Homo sapiens OX=9606 GN=ALDOA PE=1 SV=2	ALDOA_HUMAN	true	true	true	gVVPLAGTNGETTTQGLDGLSER	1	iTRAQ8plex (+304)	22.62	39.3777	0	2.35655	No Values	No Values	Reference Missing	No Values	Reference Missing	Reference Missing	0	0	1	0
T98G-04-SET-18-ALL RUNS-TANDEM	Fructose-bisphosphate aldolase A OS=Homo sapiens OX=9606 GN=ALDOA PE=1 SV=2	ALDOA_HUMAN	true	true	true	gVVPLAGTnGETTTQGLDGLSER	1	iTRAQ8plex (+304), Deamidated (+1)	62.32	39.4626	0	3.22185	0	-0.7961	0.07856	-0.1406	-0.05885	-0.5488	0	0	2	0
T98G-04-SET-18-ALL RUNS-TANDEM	Fructose-bisphosphate aldolase A OS=Homo sapiens OX=9606 GN=ALDOA PE=1 SV=2	ALDOA_HUMAN	true	true	true	iGEHTPSALAIMENANVL	0.93	iTRAQ8plex (+304)				0.677781	0	0.5021	0.6861	1.249	-0.0346	1.274	0	2	0	0
T98G-04-SET-18-ALL RUNS-TANDEM	Fructose-bisphosphate aldolase A OS=Homo sapiens OX=9606 GN=ALDOA PE=1 SV=2	ALDOA_HUMAN	true	true	true	iGEHTPSALAIMENANVLAR	1	iTRAQ8plex (+304)	71.54	39.5746	23.73	5.25181	0	0.2239	-0.2052	-0.03359	-0.1205	-0.1895	0	0	9	0
T98G-04-SET-18-ALL RUNS-TANDEM	Fructose-bisphosphate aldolase A OS=Homo sapiens OX=9606 GN=ALDOA PE=1 SV=2	ALDOA_HUMAN	true	true	true	iGEHTPSALAImENANVLAR	1	iTRAQ8plex (+304), Oxidation (+16)	48.39	39.4096	19.19	0.958607	0	-1.234	0.8792	0.08818	0.4493	-0.02439	0	0	4	0
T98G-04-SET-18-ALL RUNS-TANDEM	Fructose-bisphosphate aldolase A OS=Homo sapiens OX=9606 GN=ALDOA PE=1 SV=2	ALDOA_HUMAN	true	true	true	iGEHTPSALAIMEnANVLAR	1	iTRAQ8plex (+304), Deamidated (+1)	54.15	39.5861	1.37	3.10237	0	0.834	-0.4084	-0.411	-0.02432	-0.02408	0	0	3	0
T98G-04-SET-18-ALL RUNS-TANDEM	Fructose-bisphosphate aldolase A OS=Homo sapiens OX=9606 GN=ALDOA PE=1 SV=2	ALDOA_HUMAN	true	true	true	iGEHTPSALAImEnANVLAR	0.99	iTRAQ8plex (+304), Oxidation (+16), Deamidated (+1)	41.49	39.3344	1.99		0	-1.425	-0.1566	-0.1642	-0.06254	-0.1251	0	0	1	0
T98G-04-SET-18-ALL RUNS-TANDEM	Fructose-bisphosphate aldolase A OS=Homo sapiens OX=9606 GN=ALDOA PE=1 SV=2	ALDOA_HUMAN	true	true	true	iGEHTPSALAImENAnVLAR	1	iTRAQ8plex (+304), Oxidation (+16), Deamidated (+1)	46.04	39.2169	0.52	3.12494	No Values	No Values	No Values	No Values	No Values	No Values	0	0	1	0
T98G-04-SET-18-ALL RUNS-TANDEM	Fructose-bisphosphate aldolase A OS=Homo sapiens OX=9606 GN=ALDOA PE=1 SV=2	ALDOA_HUMAN	true	true	true	yASIcQQnGIVPIVEPEILPDGDHDLkR	0.1	iTRAQ8plex (+304), Carbamidomethyl (+57), Deamidated (+1), iTRAQ8plex (+304)	6.75	38.7408	0		0	-0.584	-0.4482	-0.1766	0.004941	-0.1916	0	0	0	10
T98G-04-SET-18-ALL RUNS-TANDEM	Probable phosphoglycerate mutase 4 OS=Homo sapiens OX=9606 GN=PGAM4 PE=3 SV=1	PGAM4_HUMAN	true	true	true	aIDQMWLPVVR	0.99	iTRAQ8plex (+304)				1.38722	0	0.3695	0.1309	-0.8791	-0.7846	-0.5923	0	1	0	0
T98G-04-SET-18-ALL RUNS-TANDEM	Probable phosphoglycerate mutase 4 OS=Homo sapiens OX=9606 GN=PGAM4 PE=3 SV=1	PGAM4_HUMAN	true	true	true	aLPFWNEEIVPQIk	0.94	iTRAQ8plex (+304), iTRAQ8plex (+304)	21.33	39.2536	9.84		0	-0.5596	0.1481	-0.11	-0.6202	-0.0846	0	14	11	0
T98G-04-SET-18-ALL RUNS-TANDEM	Probable phosphoglycerate mutase 4 OS=Homo sapiens OX=9606 GN=PGAM4 PE=3 SV=1	PGAM4_HUMAN	true	true	true	aLPFWnEEIVPQIk	1	iTRAQ8plex (+304), Deamidated (+1), iTRAQ8plex (+304)	26.39	39.1787	1.84	3.39794	0	0.1612	0.2311	0.02077	-0.3649	-0.1383	0	4	1	0
T98G-04-SET-18-ALL RUNS-TANDEM	Probable phosphoglycerate mutase 4 OS=Homo sapiens OX=9606 GN=PGAM4 PE=3 SV=1	PGAM4_HUMAN	true	true	true	aLPFWNEEIVPqIk	0.95	iTRAQ8plex (+304), Deamidated (+1), iTRAQ8plex (+304)	25.96	39.4116	0.71		0	-0.008518	0.1288	-0.2483	-0.3582	-0.4951	0	4	0	0
T98G-04-SET-18-ALL RUNS-TANDEM	Probable phosphoglycerate mutase 4 OS=Homo sapiens OX=9606 GN=PGAM4 PE=3 SV=1	PGAM4_HUMAN	true	true	true	vLDAIDQMWLPVVR	1	iTRAQ8plex (+304)				1.92082	0	0.5334	0.8181	0.2071	0.3571	0.02368	0	2	0	0
T98G-04-SET-18-ALL RUNS-TANDEM	Probable phosphoglycerate mutase 4 OS=Homo sapiens OX=9606 GN=PGAM4 PE=3 SV=1	PGAM4_HUMAN	true	true	true	yADLTEDQLPSYESPk	0.31	iTRAQ8plex (+304), iTRAQ8plex (+304), iTRAQ8plex (+304)	4.43	39.2783	-2.38		0	-1.158	0.122	-1.33	0.02845	0.1048	0	0	1	0
T98G-04-SET-18-ALL RUNS-TANDEM	Histone H2B type 1-B OS=Homo sapiens OX=9606 GN=HIST1H2BB PE=1 SV=2	H2B1B_HUMAN,H2B1C_HUMAN,H2B1D_HUMAN,H2B1H_HUMAN,H2B1J_HUMAN,H2B1K_HUMAN,H2B1L_HUMAN,H2B1M_HUMAN,H2B1N_HUMAN,H2B1O_HUMAN,H2B2E_HUMAN,H2B2F_HUMAN,H2B3B_HUMAN,H2BFS_HUMAN	true	true	true	aMGIMNSFVNDIFER	1	iTRAQ8plex (+304)	36.68	39.309	13.13	5.12494	0	1.643	-0.02975	1.541	2.327	5.212	0	20	0	0
T98G-04-SET-18-ALL RUNS-TANDEM	Histone H2B type 1-B OS=Homo sapiens OX=9606 GN=HIST1H2BB PE=1 SV=2	H2B1B_HUMAN,H2B1C_HUMAN,H2B1D_HUMAN,H2B1H_HUMAN,H2B1J_HUMAN,H2B1K_HUMAN,H2B1L_HUMAN,H2B1M_HUMAN,H2B1N_HUMAN,H2B1O_HUMAN,H2B2E_HUMAN,H2B2F_HUMAN,H2B3B_HUMAN,H2BFS_HUMAN	true	true	true	amGIMNSFVNDIFER	1	iTRAQ8plex (+304), Oxidation (+16)	33.47	39.3323	7.91	3.65758	0	-0.2298	0.7089	1.622	1.915	2.657	0	1	0	0
T98G-04-SET-18-ALL RUNS-TANDEM	Histone H2B type 1-B OS=Homo sapiens OX=9606 GN=HIST1H2BB PE=1 SV=2	H2B1B_HUMAN,H2B1C_HUMAN,H2B1D_HUMAN,H2B1H_HUMAN,H2B1J_HUMAN,H2B1K_HUMAN,H2B1L_HUMAN,H2B1M_HUMAN,H2B1N_HUMAN,H2B1O_HUMAN,H2B2E_HUMAN,H2B2F_HUMAN,H2B3B_HUMAN,H2BFS_HUMAN	true	true	true	aMGImNSFVNDIFER	0.85	iTRAQ8plex (+304), Oxidation (+16)	16.91	39.3992	9.36		0	Value Missing	-0.4339	0.4548	4.766	6.25	0	3	0	0
T98G-04-SET-18-ALL RUNS-TANDEM	Histone H2B type 1-B OS=Homo sapiens OX=9606 GN=HIST1H2BB PE=1 SV=2	H2B1B_HUMAN,H2B1C_HUMAN,H2B1D_HUMAN,H2B1H_HUMAN,H2B1J_HUMAN,H2B1K_HUMAN,H2B1L_HUMAN,H2B1M_HUMAN,H2B1N_HUMAN,H2B1O_HUMAN,H2B2E_HUMAN,H2B2F_HUMAN,H2B3B_HUMAN,H2BFS_HUMAN	true	true	true	aMGIMnSFVNDIFER	1	iTRAQ8plex (+304), Deamidated (+1)	45.3	39.3389	4.14	5.30103	0	1.101	0.3662	-0.008133	2.24	3.573	0	4	0	0
T98G-04-SET-18-ALL RUNS-TANDEM	Histone H2B type 1-B OS=Homo sapiens OX=9606 GN=HIST1H2BB PE=1 SV=2	H2B1B_HUMAN,H2B1C_HUMAN,H2B1D_HUMAN,H2B1H_HUMAN,H2B1J_HUMAN,H2B1K_HUMAN,H2B1L_HUMAN,H2B1M_HUMAN,H2B1N_HUMAN,H2B1O_HUMAN,H2B2E_HUMAN,H2B2F_HUMAN,H2B3B_HUMAN,H2BFS_HUMAN	true	true	true	aMGIMNSFVnDIFER	0.69	iTRAQ8plex (+304), Deamidated (+1)	18.02	39.3095	3.18		0	-0.232	-0.2679	0.4148	1.14	2.467	0	4	0	0
T98G-04-SET-18-ALL RUNS-TANDEM	Histone H2B type 1-B OS=Homo sapiens OX=9606 GN=HIST1H2BB PE=1 SV=2	H2B1B_HUMAN,H2B1C_HUMAN,H2B1D_HUMAN,H2B1H_HUMAN,H2B1J_HUMAN,H2B1K_HUMAN,H2B1L_HUMAN,H2B1M_HUMAN,H2B1N_HUMAN,H2B1O_HUMAN,H2B2E_HUMAN,H2B2F_HUMAN,H2B3B_HUMAN,H2BFS_HUMAN	true	true	true	aMGImnSFVNDIFER	0.99	iTRAQ8plex (+304), Oxidation (+16), Deamidated (+1)	19.94	39.3389	4.62	0.886057	0	0.5188	-0.4383	-0.8131	-1.383	1.161	0	1	0	0
T98G-04-SET-18-ALL RUNS-TANDEM	Histone H2B type 1-B OS=Homo sapiens OX=9606 GN=HIST1H2BB PE=1 SV=2	H2B1B_HUMAN,H2B1C_HUMAN,H2B1D_HUMAN,H2B1H_HUMAN,H2B1J_HUMAN,H2B1K_HUMAN,H2B1L_HUMAN,H2B1M_HUMAN,H2B1N_HUMAN,H2B1O_HUMAN,H2B2E_HUMAN,H2B2F_HUMAN,H2B3B_HUMAN,H2BFS_HUMAN	true	true	true	lLLPGELAk	0.86	iTRAQ8plex (+304), iTRAQ8plex (+304)	20.79	39.0682	6.64		0	0.4289	0.1535	0.3823	0.7819	1.811	0	5	0	0
T98G-04-SET-18-ALL RUNS-TANDEM	LmjF17.1140-DECOY	LmjF17.1140-DECOY	true	true	true	gEGASAGAAAAAEk	0.26	iTRAQ8plex (+304), iTRAQ8plex (+304)	2.15	39.3465	0		0	Value Missing	-1.764	-0.9006	-1.346	-1.157	0	1	0	0
T98G-04-SET-18-ALL RUNS-TANDEM	LmjF17.1140-DECOY	LmjF17.1140-DECOY	true	true	true	lQLVEENLER	0.87	iTRAQ8plex (+304)	24.25	38.9426	1.52		0	-0.8041	-0.5142	-1.896	-1.09	-1.341	0	1	0	0
T98G-04-SET-18-ALL RUNS-TANDEM	LmjF17.1140-DECOY	LmjF17.1140-DECOY	true	true	true	lQLVEEnLER	1	iTRAQ8plex (+304), Deamidated (+1)	35.98	38.9944	9.85		0	0.1247	-0.2653	-1.018	-1.259	-0.9598	0	36	0	0
T98G-04-SET-18-ALL RUNS-TANDEM	60S acidic ribosomal protein P2 OS=Homo sapiens OX=9606 GN=RPLP2 PE=1 SV=1	RLA2_HUMAN	true	true	true	iLDSVGIEADDDRLNk	0.85	iTRAQ8plex (+304), iTRAQ8plex (+304)	19.15	39.3872	6.93		0	0.05721	-0.0547	-0.1886	-0.4205	-0.1262	0	0	7	0
T98G-04-SET-18-ALL RUNS-TANDEM	60S acidic ribosomal protein P2 OS=Homo sapiens OX=9606 GN=RPLP2 PE=1 SV=1	RLA2_HUMAN	true	true	true	iLDSVGIEADDDRLnk	0.38	iTRAQ8plex (+304), Deamidated (+1), iTRAQ8plex (+304)	12.62	39.3515	0.49		0	-0.3215	-0.06281	0.1001	-0.1993	0.005957	0	0	5	0
T98G-04-SET-18-ALL RUNS-TANDEM	60S acidic ribosomal protein P2 OS=Homo sapiens OX=9606 GN=RPLP2 PE=1 SV=1	RLA2_HUMAN	true	true	true	nIEDVIAQGIGk	1	iTRAQ8plex (+304), iTRAQ8plex (+304)	34.99	39.4091	7.27	2.49485	0	-0.3592	0.07243	-0.2353	-0.5139	-0.4308	0	14	4	0
T98G-04-SET-18-ALL RUNS-TANDEM	60S acidic ribosomal protein P2 OS=Homo sapiens OX=9606 GN=RPLP2 PE=1 SV=1	RLA2_HUMAN	true	true	true	vISELNGkNIEDVIAQGIGk	0.35	iTRAQ8plex (+304), iTRAQ8plex (+304), iTRAQ8plex (+304)	16.54	38.739	0		0	1.364	-1.578	-0.8006	0.3154	0.8722	0	0	0	2
T98G-04-SET-18-ALL RUNS-TANDEM	60S acidic ribosomal protein P2 OS=Homo sapiens OX=9606 GN=RPLP2 PE=1 SV=1	RLA2_HUMAN	true	true	true	vISELnGkNIEDVIAQGIGk	0.77	iTRAQ8plex (+304), Deamidated (+1), iTRAQ8plex (+304), iTRAQ8plex (+304)	17.4	39.2018	5.53		0	0.3251	0.965	0.934	1.365	0.571	0	0	0	3
T98G-04-SET-18-ALL RUNS-TANDEM	60S acidic ribosomal protein P2 OS=Homo sapiens OX=9606 GN=RPLP2 PE=1 SV=1	RLA2_HUMAN	true	true	true	vISELnGknIEDVIAQGIGk	0.95	iTRAQ8plex (+304), Deamidated (+1), iTRAQ8plex (+304), Deamidated (+1), iTRAQ8plex (+304)	25.85	39.1418	1.32		0	Value Missing	0.2192	1.055	0.7158	0.5585	0	0	0	2
T98G-04-SET-18-ALL RUNS-TANDEM	Cytoplasmic dynein 1 heavy chain 1 OS=Homo sapiens OX=9606 GN=DYNC1H1 PE=1 SV=5	DYHC1_HUMAN	true	true	true	dPASGTALQEISFWLNLER	0.95	iTRAQ8plex (+304)				1.48149	0	0.249	0.123	1.26	1.155	2.246	0	0	2	0
T98G-04-SET-18-ALL RUNS-TANDEM	Cytoplasmic dynein 1 heavy chain 1 OS=Homo sapiens OX=9606 GN=DYNC1H1 PE=1 SV=5	DYHC1_HUMAN	true	true	true	dPASGTALqEISFWLNLER	0.9	iTRAQ8plex (+304), Deamidated (+1)				0.886057	0	0.6247	0.1292	1.153	1.473	2.278	0	0	2	0
T98G-04-SET-18-ALL RUNS-TANDEM	Cytoplasmic dynein 1 heavy chain 1 OS=Homo sapiens OX=9606 GN=DYNC1H1 PE=1 SV=5	DYHC1_HUMAN	true	true	true	eNFIPTIVNFSAEEISDAIR	1	iTRAQ8plex (+304)	56.45	39.348	0.04	1.76955	0	Value Missing	Value Missing	Value Missing	1.5	0.6915	0	0	1	0
T98G-04-SET-18-ALL RUNS-TANDEM	Cytoplasmic dynein 1 heavy chain 1 OS=Homo sapiens OX=9606 GN=DYNC1H1 PE=1 SV=5	DYHC1_HUMAN	true	true	true	fGNPLLVQDVESYDPVLNPVLNR	0.83	iTRAQ8plex (+304)	20.59	39.3787	1.75		0	Value Missing	0.137	-0.02423	-0.212	0.7058	0	0	1	0
T98G-04-SET-18-ALL RUNS-TANDEM	Cytoplasmic dynein 1 heavy chain 1 OS=Homo sapiens OX=9606 GN=DYNC1H1 PE=1 SV=5	DYHC1_HUMAN	true	true	true	gIFEALRPLETLPVEGLIR	0.33	iTRAQ8plex (+304)	1.38	39.2717	-1.18		0	0.4956	-1.687	0.4187	0.1546	0.6597	0	0	4	0
T98G-04-SET-18-ALL RUNS-TANDEM	Cytoplasmic dynein 1 heavy chain 1 OS=Homo sapiens OX=9606 GN=DYNC1H1 PE=1 SV=5	DYHC1_HUMAN	true	true	true	iLDDDTIITTLENLkR	1	iTRAQ8plex (+304), iTRAQ8plex (+304)	33.68	38.6225	23.03	1.55284	0	-2.84	-0.218	0.1754	-0.2815	0.1764	0	0	7	0
T98G-04-SET-18-ALL RUNS-TANDEM	Cytoplasmic dynein 1 heavy chain 1 OS=Homo sapiens OX=9606 GN=DYNC1H1 PE=1 SV=5	DYHC1_HUMAN	true	true	true	iLDDDTIITTLEnLkR	0.58	iTRAQ8plex (+304), Deamidated (+1), iTRAQ8plex (+304)	17.6	39.0342	0.51		0	0.3963	0.02786	-0.1139	Value Missing	-0.05935	0	0	1	0
T98G-04-SET-18-ALL RUNS-TANDEM	Cytoplasmic dynein 1 heavy chain 1 OS=Homo sapiens OX=9606 GN=DYNC1H1 PE=1 SV=5	DYHC1_HUMAN	true	true	true	kLVPLLLEDGGEAPAALEAALEEk	0.99	iTRAQ8plex (+304), iTRAQ8plex (+304), iTRAQ8plex (+304)	28.77	37.9505	22.43		0	-2.741	-0.1359	-0.7088	-0.1054	-0.7492	0	0	0	1
T98G-04-SET-18-ALL RUNS-TANDEM	Cytoplasmic dynein 1 heavy chain 1 OS=Homo sapiens OX=9606 GN=DYNC1H1 PE=1 SV=5	DYHC1_HUMAN	true	true	true	lVPLLLEDGGEAPAALEAALEEk	1	iTRAQ8plex (+304), iTRAQ8plex (+304)	24.14	39.2075	18.39	1.63827	0	-0.9731	0.7259	-0.1326	0.4337	-0.3309	0	0	12	0
T98G-04-SET-18-ALL RUNS-TANDEM	Cytoplasmic dynein 1 heavy chain 1 OS=Homo sapiens OX=9606 GN=DYNC1H1 PE=1 SV=5	DYHC1_HUMAN	true	true	true	qnLDALLNQLk	0.24	iTRAQ8plex (+304), Deamidated (+1), iTRAQ8plex (+304)	0.54	39.3455	-0.65		0	-1.375	-1.968	0.5513	0.2633	-0.01152	0	1	0	0
T98G-04-SET-18-ALL RUNS-TANDEM	Cytoplasmic dynein 1 heavy chain 1 OS=Homo sapiens OX=9606 GN=DYNC1H1 PE=1 SV=5	DYHC1_HUMAN	true	true	true	sPLVmDVLNIQGVQR	0.25	iTRAQ8plex (+304), Oxidation (+16)	4.18	39.5626	0.58		No Values	Reference Missing	No Values	No Values	Reference Missing	Reference Missing	0	1	0	0
T98G-04-SET-18-ALL RUNS-TANDEM	Cytoplasmic dynein 1 heavy chain 1 OS=Homo sapiens OX=9606 GN=DYNC1H1 PE=1 SV=5	DYHC1_HUMAN	true	true	true	vQqRNLGVSGR	0.19	iTRAQ8plex (+304), Deamidated (+1)	3.97	39.3217	-1.87		No Values	No Values	Reference Missing	Reference Missing	Reference Missing	Reference Missing	0	1	0	0
T98G-04-SET-18-ALL RUNS-TANDEM	Cytoplasmic dynein 1 heavy chain 1 OS=Homo sapiens OX=9606 GN=DYNC1H1 PE=1 SV=5	DYHC1_HUMAN	true	true	true	vqqRNLGVSGR	0.16	iTRAQ8plex (+304), Deamidated (+1), Deamidated (+1)	2.31	38.9076	0		0	-0.1116	0.3936	-0.1179	0.1401	-0.1867	0	1	0	0
T98G-04-SET-18-ALL RUNS-TANDEM	Cytoplasmic dynein 1 heavy chain 1 OS=Homo sapiens OX=9606 GN=DYNC1H1 PE=1 SV=5	DYHC1_HUMAN	true	true	true	vQVALEELqDLk	1	iTRAQ8plex (+304), Deamidated (+1), iTRAQ8plex (+304)	38.65	39.4719	20.6		0	0.1977	0.4765	-1.24	Value Missing	-0.598	0	1	0	0
T98G-04-SET-18-ALL RUNS-TANDEM	X-ray repair cross-complementing protein 5 OS=Homo sapiens OX=9606 GN=XRCC5 PE=1 SV=3	XRCC5_HUMAN	true	true	true	aSFEEASNQLINHIEQFLDTNETPYFMk	0.84	iTRAQ8plex (+304), iTRAQ8plex (+304)	15.2	38.8632	11.38		0	-1.228	-1.021	0.05734	-0.3477	Reference Missing	0	0	0	2
T98G-04-SET-18-ALL RUNS-TANDEM	X-ray repair cross-complementing protein 5 OS=Homo sapiens OX=9606 GN=XRCC5 PE=1 SV=3	XRCC5_HUMAN	true	true	true	aSFEEASNQLINHIEQFLDTnETPYFMk	0.96	iTRAQ8plex (+304), Deamidated (+1), iTRAQ8plex (+304)	33.14	38.7367	0		0	0.008606	-0.5243	0.1209	0.9966	-0.6876	0	0	0	1
T98G-04-SET-18-ALL RUNS-TANDEM	X-ray repair cross-complementing protein 5 OS=Homo sapiens OX=9606 GN=XRCC5 PE=1 SV=3	XRCC5_HUMAN	true	true	true	dkPSGDTAAVFEEGGDVDDLLDMI	0.25	iTRAQ8plex (+304), iTRAQ8plex (+304)	5.37	39.0059	-0.8		No Values	No Values	No Values	No Values	No Values	No Values	0	0	1	0
T98G-04-SET-18-ALL RUNS-TANDEM	X-ray repair cross-complementing protein 5 OS=Homo sapiens OX=9606 GN=XRCC5 PE=1 SV=3	XRCC5_HUMAN	true	true	true	hLMLPDFDLLEDIESk	0.28	iTRAQ8plex (+304), iTRAQ8plex (+304)	11	39.4171	1.82		0	-0.2331	0.4646	0.3469	0.6053	0.5287	0	0	17	0
T98G-04-SET-18-ALL RUNS-TANDEM	X-ray repair cross-complementing protein 5 OS=Homo sapiens OX=9606 GN=XRCC5 PE=1 SV=3	XRCC5_HUMAN	true	true	true	hLmLPDFDLLEDIESk	0.73	iTRAQ8plex (+304), Oxidation (+16), iTRAQ8plex (+304)	18.99	39.4027	2.58		0	-3.323	-0.4287	0.7137	0.221	-0.1056	0	0	7	0
T98G-04-SET-18-ALL RUNS-TANDEM	X-ray repair cross-complementing protein 5 OS=Homo sapiens OX=9606 GN=XRCC5 PE=1 SV=3	XRCC5_HUMAN	true	true	true	iQPGSQQADFLDALIVSMDVIQHETIGk	0.99	iTRAQ8plex (+304), iTRAQ8plex (+304)	36.98	38.7023	6.18		0	Value Missing	0.2303	0.03866	-0.4901	0.5344	0	0	0	1
T98G-04-SET-18-ALL RUNS-TANDEM	X-ray repair cross-complementing protein 5 OS=Homo sapiens OX=9606 GN=XRCC5 PE=1 SV=3	XRCC5_HUMAN	true	true	true	iqPGSQQADFLDALIVSMDVIQHETIGk	0.9	iTRAQ8plex (+304), Deamidated (+1), iTRAQ8plex (+304)	27.98	38.5673	2.32		0	-1.664	0.2724	Value Missing	Value Missing	-0.1106	0	0	0	1
T98G-04-SET-18-ALL RUNS-TANDEM	X-ray repair cross-complementing protein 5 OS=Homo sapiens OX=9606 GN=XRCC5 PE=1 SV=3	XRCC5_HUMAN	true	true	true	iQPGSqQADFLDALIVSMDVIQHETIGk	0.98	iTRAQ8plex (+304), Deamidated (+1), iTRAQ8plex (+304)	32.31	38.8992	3.31		0	-0.9563	-2.657	Value Missing	Value Missing	Value Missing	0	0	0	1
T98G-04-SET-18-ALL RUNS-TANDEM	X-ray repair cross-complementing protein 5 OS=Homo sapiens OX=9606 GN=XRCC5 PE=1 SV=3	XRCC5_HUMAN	true	true	true	iQPGSQQADFLDALIVSMDVIqHETIGk	0.13	iTRAQ8plex (+304), Deamidated (+1), iTRAQ8plex (+304)	27.24	38.0496	0.6		0	-1.411	-1.095	-1.63	0.4816	0.305	0	0	0	3
T98G-04-SET-18-ALL RUNS-TANDEM	X-ray repair cross-complementing protein 5 OS=Homo sapiens OX=9606 GN=XRCC5 PE=1 SV=3	XRCC5_HUMAN	true	true	true	yAPTEAQLNAVDALIDSMSLAk	1	iTRAQ8plex (+304), iTRAQ8plex (+304)	23.88	39.343	2.87	2.38722	0	1.333	-0.2272	-0.3365	0.08002	Value Missing	0	0	1	0
T98G-04-SET-18-ALL RUNS-TANDEM	14-3-3 protein epsilon OS=Homo sapiens OX=9606 GN=YWHAE PE=1 SV=1	1433E_HUMAN	true	true	true	aAFDDAIAELDTLSEESYk	1	iTRAQ8plex (+304), iTRAQ8plex (+304)	68.76	39.4369	61.5	3.74473	0	-0.3098	-0.2318	-1.198	-2.02	-1.299	0	0	22	0
T98G-04-SET-18-ALL RUNS-TANDEM	14-3-3 protein epsilon OS=Homo sapiens OX=9606 GN=YWHAE PE=1 SV=1	1433E_HUMAN	true	true	true	aAFDDAIAELDTLSEESYkDSTLIMQLLR	1	iTRAQ8plex (+304), iTRAQ8plex (+304)	44.93	38.7645	13.97	0.920819	0	Reference Missing	0.1012	2.871	4.321	3.701	0	0	0	3
T98G-04-SET-18-ALL RUNS-TANDEM	14-3-3 protein epsilon OS=Homo sapiens OX=9606 GN=YWHAE PE=1 SV=1	1433E_HUMAN	true	true	true	aAFDDAIAELDTLSEESYkDSTLImQLLR	0.99	iTRAQ8plex (+304), iTRAQ8plex (+304), Oxidation (+16)	24.02	38.6451	16.03		0	Value Missing	Value Missing	-0.3328	-0.3437	0.4867	0	0	0	1
T98G-04-SET-18-ALL RUNS-TANDEM	14-3-3 protein epsilon OS=Homo sapiens OX=9606 GN=YWHAE PE=1 SV=1	1433E_HUMAN	true	true	true	aASDIAMTELPPTHPIR	0.65	iTRAQ8plex (+304)	14.64	39.5718	8.02		0	Value Missing	-0.1216	-0.06969	-1.741	0.001557	0	0	2	0
T98G-04-SET-18-ALL RUNS-TANDEM	14-3-3 protein epsilon OS=Homo sapiens OX=9606 GN=YWHAE PE=1 SV=1	1433E_HUMAN	true	true	true	lIccDILDVLDk	0.36	iTRAQ8plex (+304), Carbamidomethyl (+57), Carbamidomethyl (+57), iTRAQ8plex (+304)	7.65	39.5535	5.94		0	-1.22	-0.7036	-0.5287	-0.6671	-0.9418	0	1	0	0
T98G-04-SET-18-ALL RUNS-TANDEM	14-3-3 protein epsilon OS=Homo sapiens OX=9606 GN=YWHAE PE=1 SV=1	1433E_HUMAN	true	true	true	lIccDILDVLDkHLIPAANTGESk	1	iTRAQ8plex (+304), Carbamidomethyl (+57), Carbamidomethyl (+57), iTRAQ8plex (+304), iTRAQ8plex (+304)	38.15	38.9182	32.14		0	-0.9197	0.2338	0.3272	0.3287	0.181	0	0	0	5
T98G-04-SET-18-ALL RUNS-TANDEM	Dolichyl-diphosphooligosaccharide--protein glycosyltransferase subunit 2 OS=Homo sapiens OX=9606 GN=RPN2 PE=1 SV=3	RPN2_HUMAN	true	true	true	lMDHVGTEPSIkEDqVIqLMnAIFSk	0.07	iTRAQ8plex (+304), iTRAQ8plex (+304), Deamidated (+1), Deamidated (+1), Deamidated (+1), iTRAQ8plex (+304)	7.4	38.6243	0.93		0	Value Missing	-0.3905	-0.4503	-0.07106	-0.6279	0	0	0	1
T98G-04-SET-18-ALL RUNS-TANDEM	Dolichyl-diphosphooligosaccharide--protein glycosyltransferase subunit 2 OS=Homo sapiens OX=9606 GN=RPN2 PE=1 SV=3	RPN2_HUMAN	true	true	true	lSkEETVLATVQALQTASHLSQQADLR	0.22	iTRAQ8plex (+304), iTRAQ8plex (+304)	9.88	38.7915	0		No Values	No Values	Reference Missing	No Values	No Values	Reference Missing	0	0	0	1
T98G-04-SET-18-ALL RUNS-TANDEM	Dolichyl-diphosphooligosaccharide--protein glycosyltransferase subunit 2 OS=Homo sapiens OX=9606 GN=RPN2 PE=1 SV=3	RPN2_HUMAN	true	true	true	sIVEEIEDLVAR	1	iTRAQ8plex (+304)	46.28	39.3349	40.32	4.07058	0	0.2495	-0.2147	-0.7451	-1.134	-1.168	0	31	0	0
T98G-04-SET-18-ALL RUNS-TANDEM	Dolichyl-diphosphooligosaccharide--protein glycosyltransferase subunit 2 OS=Homo sapiens OX=9606 GN=RPN2 PE=1 SV=3	RPN2_HUMAN	true	true	true	tVDkDQSIAPk	0.89	iTRAQ8plex (+304), iTRAQ8plex (+304), iTRAQ8plex (+304)				0.79588	0	-0.5011	-0.2577	-0.1157	Value Missing	-2.03	0	1	0	0
T98G-04-SET-18-ALL RUNS-TANDEM	ATP-dependent 6-phosphofructokinase, platelet type OS=Homo sapiens OX=9606 GN=PFKP PE=1 SV=2	PFKAP_HUMAN	true	true	true	dLqSNVEHLTEkmk	0.25	iTRAQ8plex (+304), Deamidated (+1), iTRAQ8plex (+304), Oxidation (+16), iTRAQ8plex (+304)	7.89	39.3546	1.82		0	-0.2278	0.4567	0.5272	0.1995	0.02581	0	0	1	0
T98G-04-SET-18-ALL RUNS-TANDEM	ATP-dependent 6-phosphofructokinase, platelet type OS=Homo sapiens OX=9606 GN=PFKP PE=1 SV=2	PFKAP_HUMAN	true	true	true	iIEVVDAIMTTAQSHQR	1	iTRAQ8plex (+304)	64.58	39.3717	32.92	4.56864	0	-1.531	0.07495	-0.4418	-2.159	-1.103	0	0	20	0
T98G-04-SET-18-ALL RUNS-TANDEM	ATP-dependent 6-phosphofructokinase, platelet type OS=Homo sapiens OX=9606 GN=PFKP PE=1 SV=2	PFKAP_HUMAN	true	true	true	iIEVVDAImTTAQSHQR	1	iTRAQ8plex (+304), Oxidation (+16)	73.08	39.4082	45.91	2.46852	0	-2.626	-4.378	-4.281	-5.163	-1.706	0	0	10	0
T98G-04-SET-18-ALL RUNS-TANDEM	ATP-dependent 6-phosphofructokinase, platelet type OS=Homo sapiens OX=9606 GN=PFKP PE=1 SV=2	PFKAP_HUMAN	true	true	true	iIEVVDAIMTTAqSHQR	1	iTRAQ8plex (+304), Deamidated (+1)	25.6	39.2881	2.36	1.82391	No Values	No Values	No Values	Reference Missing	Reference Missing	No Values	0	0	2	0
T98G-04-SET-18-ALL RUNS-TANDEM	ATP-dependent 6-phosphofructokinase, platelet type OS=Homo sapiens OX=9606 GN=PFKP PE=1 SV=2	PFKAP_HUMAN	true	true	true	kYLEEIATQMR	0.86	iTRAQ8plex (+304)				0.638272	No Values	No Values	Reference Missing	No Values	Reference Missing	No Values	0	1	0	0
T98G-04-SET-18-ALL RUNS-TANDEM	Glucose-6-phosphate 1-dehydrogenase OS=Homo sapiens OX=9606 GN=G6PD PE=1 SV=4	G6PD_HUMAN	true	true	true	eMVQNLMVLR	1	iTRAQ8plex (+304)	34.81	39.0347	18.21	0.823909	0	-0.08007	-0.214	-0.3673	-0.7082	-0.5577	0	3	0	0
T98G-04-SET-18-ALL RUNS-TANDEM	Glucose-6-phosphate 1-dehydrogenase OS=Homo sapiens OX=9606 GN=G6PD PE=1 SV=4	G6PD_HUMAN	true	true	true	gGYFDEFGIIR	1	iTRAQ8plex (+304)	16.02	39.3252	13.17	1.4437	0	-0.1456	-0.1338	-0.7568	-0.8852	-0.8969	0	10	0	0
T98G-04-SET-18-ALL RUNS-TANDEM	Glucose-6-phosphate 1-dehydrogenase OS=Homo sapiens OX=9606 GN=G6PD PE=1 SV=4	G6PD_HUMAN	true	true	true	iFTPLLHQIEL	0.87	iTRAQ8plex (+304)				0.69897	No Values	No Values	No Values	No Values	Reference Missing	Reference Missing	0	1	0	0
T98G-04-SET-18-ALL RUNS-TANDEM	Glucose-6-phosphate 1-dehydrogenase OS=Homo sapiens OX=9606 GN=G6PD PE=1 SV=4	G6PD_HUMAN	true	true	true	lFYLALPPTVYEAVTk	1	iTRAQ8plex (+304), iTRAQ8plex (+304)	36.1	39.2881	24.45		No Values	Reference Missing	No Values	Reference Missing	Reference Missing	Reference Missing	0	0	1	0
T98G-04-SET-18-ALL RUNS-TANDEM	Glucose-6-phosphate 1-dehydrogenase OS=Homo sapiens OX=9606 GN=G6PD PE=1 SV=4	G6PD_HUMAN	true	true	true	lkLEDFFAR	0.31	iTRAQ8plex (+304), iTRAQ8plex (+304)	6.38	39.2236	6.38		0	0.197	-0.3311	0.06209	-0.1738	-0.1282	0	0	12	0
T98G-04-SET-18-ALL RUNS-TANDEM	Glucose-6-phosphate 1-dehydrogenase OS=Homo sapiens OX=9606 GN=G6PD PE=1 SV=4	G6PD_HUMAN	true	true	true	lQFHDVAGDIFHQQck	0.35	iTRAQ8plex (+304), Carbamidomethyl (+57), iTRAQ8plex (+304)	8.27	39.4689	0		0	0.2372	0.03634	-0.3329	-0.1394	-0.2929	0	0	2	2
T98G-04-SET-18-ALL RUNS-TANDEM	Glucose-6-phosphate 1-dehydrogenase OS=Homo sapiens OX=9606 GN=G6PD PE=1 SV=4	G6PD_HUMAN	true	true	true	lqFHDVAGDIFHQQck	1	iTRAQ8plex (+304), Deamidated (+1), Carbamidomethyl (+57), iTRAQ8plex (+304)	24.18	39.4929	1.16	2.92082	0	-0.1947	-0.08393	-0.7394	-0.4626	-0.7508	0	0	1	0
T98G-04-SET-18-ALL RUNS-TANDEM	Glucose-6-phosphate 1-dehydrogenase OS=Homo sapiens OX=9606 GN=G6PD PE=1 SV=4	G6PD_HUMAN	true	true	true	lQFHDVAGDIFHqQck	1	iTRAQ8plex (+304), Deamidated (+1), Carbamidomethyl (+57), iTRAQ8plex (+304)	33.29	39.4542	0.04	3.3279	0	-0.2629	-0.6813	-0.3374	-1.586	-0.7225	0	0	1	0
T98G-04-SET-18-ALL RUNS-TANDEM	UDP-glucose 6-dehydrogenase OS=Homo sapiens OX=9606 GN=UGDH PE=1 SV=1	UGDH_HUMAN	true	true	true	eQIVVDLSHPGVSEDDQVSR	0.69	iTRAQ8plex (+304)	14.78	39.4216	7.38		0	Value Missing	0.5733	5.315	-1.154	4.842	0	0	5	0
T98G-04-SET-18-ALL RUNS-TANDEM	UDP-glucose 6-dehydrogenase OS=Homo sapiens OX=9606 GN=UGDH PE=1 SV=1	UGDH_HUMAN	true	true	true	eQIVVDLSHPGVSEDDqVSR	0.56	iTRAQ8plex (+304), Deamidated (+1)	17.14	39.3237	8.2		0	-0.1303	-0.05032	-0.47	-1.187	-0.6918	0	0	1	0
T98G-04-SET-18-ALL RUNS-TANDEM	UDP-glucose 6-dehydrogenase OS=Homo sapiens OX=9606 GN=UGDH PE=1 SV=1	UGDH_HUMAN	true	true	true	iIDSLFNTVTDkk	0.24	iTRAQ8plex (+304), iTRAQ8plex (+304), iTRAQ8plex (+304)	3.16	39.3882	2.25		0	0.3176	0.3552	-0.04243	-0.1108	0.06159	0	0	8	0
T98G-04-SET-18-ALL RUNS-TANDEM	UDP-glucose 6-dehydrogenase OS=Homo sapiens OX=9606 GN=UGDH PE=1 SV=1	UGDH_HUMAN	true	true	true	iIDSLFnTVTDkk	0.38	iTRAQ8plex (+304), Deamidated (+1), iTRAQ8plex (+304), iTRAQ8plex (+304)	13.8	38.9916	4.91		0	0.06006	0.2302	-0.09132	-0.1734	-0.2865	0	0	2	0
T98G-04-SET-18-ALL RUNS-TANDEM	UDP-glucose 6-dehydrogenase OS=Homo sapiens OX=9606 GN=UGDH PE=1 SV=1	UGDH_HUMAN	true	true	true	iSSINSISALcEATGADVEEVATAIGMDQR	0.59	iTRAQ8plex (+304), Carbamidomethyl (+57)	20.01	39.0466	3.46		No Values	No Values	Reference Missing	No Values	No Values	Reference Missing	0	0	0	1
T98G-04-SET-18-ALL RUNS-TANDEM	UDP-glucose 6-dehydrogenase OS=Homo sapiens OX=9606 GN=UGDH PE=1 SV=1	UGDH_HUMAN	true	true	true	vLDGLHNELQTIGFQIETIGk	0.66	iTRAQ8plex (+304), iTRAQ8plex (+304)	17.53	39.072	1.8		0	-1.791	0.5986	0.438	1.092	0.9196	0	0	6	0
T98G-04-SET-18-ALL RUNS-TANDEM	UDP-glucose 6-dehydrogenase OS=Homo sapiens OX=9606 GN=UGDH PE=1 SV=1	UGDH_HUMAN	true	true	true	vLDGLHnELQTIGFQIETIGk	1	iTRAQ8plex (+304), Deamidated (+1), iTRAQ8plex (+304)	34.96	39.1094	5.04	2.61979	0	Reference Missing	Value Missing	Reference Missing	Reference Missing	Value Missing	0	0	3	0
T98G-04-SET-18-ALL RUNS-TANDEM	UDP-glucose 6-dehydrogenase OS=Homo sapiens OX=9606 GN=UGDH PE=1 SV=1	UGDH_HUMAN	true	true	true	vLDGLHNELqTIGFQIETIGk	1	iTRAQ8plex (+304), Deamidated (+1), iTRAQ8plex (+304)	46.16	39.0886	3.93	3.46852	No Values	Reference Missing	Reference Missing	Reference Missing	Reference Missing	Reference Missing	0	0	3	0
T98G-04-SET-18-ALL RUNS-TANDEM	UDP-glucose 6-dehydrogenase OS=Homo sapiens OX=9606 GN=UGDH PE=1 SV=1	UGDH_HUMAN	true	true	true	vLDGLHNELQTIGFqIETIGk	1	iTRAQ8plex (+304), Deamidated (+1), iTRAQ8plex (+304)	47.45	39.0886	2.46	2.48149	0	Value Missing	0.8835	Value Missing	Value Missing	Value Missing	0	0	2	0
T98G-04-SET-18-ALL RUNS-TANDEM	UDP-glucose 6-dehydrogenase OS=Homo sapiens OX=9606 GN=UGDH PE=1 SV=1	UGDH_HUMAN	true	true	true	vLDGLHNELQTIGFQIETIGkk	0.45	iTRAQ8plex (+304), iTRAQ8plex (+304), iTRAQ8plex (+304)	15.09	38.9237	0.1		0	0.5142	-0.8971	0.3409	0.5389	0.1311	0	0	0	2
T98G-04-SET-18-ALL RUNS-TANDEM	Calnexin OS=Homo sapiens OX=9606 GN=CANX PE=1 SV=2	CALX_HUMAN	true	true	true	iPNPDFFEDLEPFR	1	iTRAQ8plex (+304)	39.39	39.3303	8.76		0	-0.01903	-0.5839	-0.525	-0.6931	-0.9367	0	2	0	0
T98G-04-SET-18-ALL RUNS-TANDEM	Calnexin OS=Homo sapiens OX=9606 GN=CANX PE=1 SV=2	CALX_HUMAN	true	true	true	iPnPDFFEDLEPFR	0.6	iTRAQ8plex (+304), Deamidated (+1)	17.04	39.4626	0.7		0	-0.5311	-0.3695	-0.5558	-0.4745	-0.8673	0	5	0	0
T98G-04-SET-18-ALL RUNS-TANDEM	Calnexin OS=Homo sapiens OX=9606 GN=CANX PE=1 SV=2	CALX_HUMAN	true	true	true	kIPNPDFFEDLEPFR	1	iTRAQ8plex (+304), iTRAQ8plex (+304)	16.44	39.5775	0.68	1.49485	0	0.2802	-0.05832	0.07511	0.1023	-0.06966	0	0	13	0
T98G-04-SET-18-ALL RUNS-TANDEM	Calnexin OS=Homo sapiens OX=9606 GN=CANX PE=1 SV=2	CALX_HUMAN	true	true	true	kIPnPDFFEDLEPFR	1	iTRAQ8plex (+304), iTRAQ8plex (+304), Deamidated (+1)	30.51	39.5143	1	1.18046	0	0.4252	0.05082	0.3837	0.2339	0.2713	0	0	13	0
T98G-04-SET-18-ALL RUNS-TANDEM	40S ribosomal protein S5 OS=Homo sapiens OX=9606 GN=RPS5 PE=1 SV=4	RS5_HUMAN	true	true	true	lTGENPLQVLVNAIINSGPR	1	iTRAQ8plex (+304)				6.12494	0	-0.6554	0.8544	-2.781	1.038	-0.7387	0	0	4	0
T98G-04-SET-18-ALL RUNS-TANDEM	40S ribosomal protein S5 OS=Homo sapiens OX=9606 GN=RPS5 PE=1 SV=4	RS5_HUMAN	true	true	true	tIAEcLADELINAAk	1	iTRAQ8plex (+304), Carbamidomethyl (+57), iTRAQ8plex (+304)	73	39.5641	17.7	6.79588	0	-0.2607	0.1692	0.06917	-0.07824	-0.1226	0	9	17	0
T98G-04-SET-18-ALL RUNS-TANDEM	40S ribosomal protein S5 OS=Homo sapiens OX=9606 GN=RPS5 PE=1 SV=4	RS5_HUMAN	true	true	true	tIAEcLADELInAAk	0.82	iTRAQ8plex (+304), Carbamidomethyl (+57), Deamidated (+1), iTRAQ8plex (+304)	9.56	39.3576	5.76	1.61979	0	-0.7126	0.08742	0.3253	-0.1872	-5.155	0	3	0	0
T98G-04-SET-18-ALL RUNS-TANDEM	26S proteasome regulatory subunit 6B OS=Homo sapiens OX=9606 GN=PSMC4 PE=1 SV=2	PRS6B_HUMAN	true	true	true	eNAPAIIFIDEIDAIATk	1	iTRAQ8plex (+304), iTRAQ8plex (+304)	38.25	39.0998	27.32	1.29243	0	-2.386	-0.389	0.1388	-0.7454	-0.8168	0	0	20	0
T98G-04-SET-18-ALL RUNS-TANDEM	26S proteasome regulatory subunit 6B OS=Homo sapiens OX=9606 GN=PSMC4 PE=1 SV=2	PRS6B_HUMAN	true	true	true	enAPAIIFIDEIDAIATk	1	iTRAQ8plex (+304), Deamidated (+1), iTRAQ8plex (+304)	25.43	39.4141	0.69	1.74473	No Values	No Values	No Values	No Values	No Values	Reference Missing	0	0	1	0
T98G-04-SET-18-ALL RUNS-TANDEM	26S proteasome regulatory subunit 6B OS=Homo sapiens OX=9606 GN=PSMC4 PE=1 SV=2	PRS6B_HUMAN	true	true	true	iLLELLNQMDGFDqNVNVk	0.75	iTRAQ8plex (+304), Deamidated (+1), iTRAQ8plex (+304)	19.63	39.22	1.82		No Values	No Values	No Values	Reference Missing	No Values	No Values	0	0	1	0
T98G-04-SET-18-ALL RUNS-TANDEM	26S proteasome regulatory subunit 6B OS=Homo sapiens OX=9606 GN=PSMC4 PE=1 SV=2	PRS6B_HUMAN	true	true	true	iQSIPLVIGQFLEAVD	1	iTRAQ8plex (+304)				2.26761	0	0.2292	0.7704	0.8045	0.4636	0.9042	0	8	0	0
T98G-04-SET-18-ALL RUNS-TANDEM	26S proteasome regulatory subunit 6B OS=Homo sapiens OX=9606 GN=PSMC4 PE=1 SV=2	PRS6B_HUMAN	true	true	true	lQQELEFLEVQEEYIkDEQk	0.24	iTRAQ8plex (+304), iTRAQ8plex (+304), iTRAQ8plex (+304)	11.81	38.853	4.25		0	0.2791	-0.5862	-0.09894	-0.01832	-0.3878	0	0	0	2
T98G-04-SET-18-ALL RUNS-TANDEM	Enoyl-CoA hydratase, mitochondrial OS=Homo sapiens OX=9606 GN=ECHS1 PE=1 SV=4	ECHM_HUMAN	true	true	true	aLNALcDGLIDELNQALk	1	iTRAQ8plex (+304), Carbamidomethyl (+57), iTRAQ8plex (+304)	47.33	39.3328	12.68	2.45593	0	-0.04636	-0.4346	-0.07775	-0.1221	-0.2391	0	0	10	0
T98G-04-SET-18-ALL RUNS-TANDEM	Enoyl-CoA hydratase, mitochondrial OS=Homo sapiens OX=9606 GN=ECHS1 PE=1 SV=4	ECHM_HUMAN	true	true	true	aLnALcDGLIDELNQALk	1	iTRAQ8plex (+304), Deamidated (+1), Carbamidomethyl (+57), iTRAQ8plex (+304)	31.85	39.4349	0.81	0.853872	No Values	No Values	Reference Missing	No Values	No Values	No Values	0	0	1	0
T98G-04-SET-18-ALL RUNS-TANDEM	Enoyl-CoA hydratase, mitochondrial OS=Homo sapiens OX=9606 GN=ECHS1 PE=1 SV=4	ECHM_HUMAN	true	true	true	aLNALcDGLIDELnQALk	1	iTRAQ8plex (+304), Carbamidomethyl (+57), Deamidated (+1), iTRAQ8plex (+304)	51.17	39.4724	1.85	3.35655	0	0.6426	-0.7804	-1.02	0.1372	0.05038	0	0	1	0
T98G-04-SET-18-ALL RUNS-TANDEM	Enoyl-CoA hydratase, mitochondrial OS=Homo sapiens OX=9606 GN=ECHS1 PE=1 SV=4	ECHM_HUMAN	true	true	true	aLNALcDGLIDELNqALk	0.56	iTRAQ8plex (+304), Carbamidomethyl (+57), Deamidated (+1), iTRAQ8plex (+304)	15.47	39.43	0		0	Value Missing	0.2581	0.4701	Value Missing	0.4889	0	0	2	0
T98G-04-SET-18-ALL RUNS-TANDEM	Enoyl-CoA hydratase, mitochondrial OS=Homo sapiens OX=9606 GN=ECHS1 PE=1 SV=4	ECHM_HUMAN	true	true	true	icPVETLVEEAIQcAEk	0.88	iTRAQ8plex (+304), Carbamidomethyl (+57), Carbamidomethyl (+57), iTRAQ8plex (+304)	21.04	39.4685	6.22		0	-0.09039	-0.3779	-0.2	-0.3461	-0.3684	0	0	17	0
T98G-04-SET-18-ALL RUNS-TANDEM	Enoyl-CoA hydratase, mitochondrial OS=Homo sapiens OX=9606 GN=ECHS1 PE=1 SV=4	ECHM_HUMAN	true	true	true	icPVETLVEEAIqcAEk	1	iTRAQ8plex (+304), Carbamidomethyl (+57), Deamidated (+1), Carbamidomethyl (+57), iTRAQ8plex (+304)	47.41	39.4552	0.64	3.69897	0	0.7759	0.3174	0.0004203	0.9217	-0.4489	0	0	1	0
T98G-04-SET-18-ALL RUNS-TANDEM	Ras-related protein Rab-10 OS=Homo sapiens OX=9606 GN=RAB10 PE=1 SV=1	RAB10_HUMAN	true	true	true	aFLTLAEDILR	1	iTRAQ8plex (+304)	33.35	39.0784	26.72	2	0	0.7434	0.7214	0.8018	1.11	0.7091	0	31	0	0
T98G-04-SET-18-ALL RUNS-TANDEM	Ras-related protein Rab-10 OS=Homo sapiens OX=9606 GN=RAB10 PE=1 SV=1	RAB10_HUMAN	true	true	true	sFEnISkWLR	0.25	iTRAQ8plex (+304), Deamidated (+1), iTRAQ8plex (+304)	9.58	39.5046	1.19		0	1.307	Value Missing	Value Missing	Value Missing	Value Missing	0	1	0	0
T98G-04-SET-18-ALL RUNS-TANDEM	Rab GDP dissociation inhibitor beta OS=Homo sapiens OX=9606 GN=GDI2 PE=1 SV=2	GDIB_HUMAN	true	true	true	fDLGQDVIDFTGHAL	0.99	iTRAQ8plex (+304)				1.25964	0	-0.08044	0.5993	0.3571	-0.2307	-0.2233	0	3	0	0
T98G-04-SET-18-ALL RUNS-TANDEM	Rab GDP dissociation inhibitor beta OS=Homo sapiens OX=9606 GN=GDI2 PE=1 SV=2	GDIB_HUMAN	true	true	true	fVSISDLLVPk	1	iTRAQ8plex (+304), iTRAQ8plex (+304)	21.81	39.2804	11.67	1.60206	0	0.4084	0.2306	0.8161	0.3675	0.7302	0	7	0	0
T98G-04-SET-18-ALL RUNS-TANDEM	Rab GDP dissociation inhibitor beta OS=Homo sapiens OX=9606 GN=GDI2 PE=1 SV=2	GDIB_HUMAN	true	true	true	iYkVPSTEAEALASSLMGLFEk	0.78	iTRAQ8plex (+304), iTRAQ8plex (+304), iTRAQ8plex (+304)	20.43	38.1298	15.41		0	-0.5105	0.2267	0.2071	0.8457	0.6677	0	0	0	3
T98G-04-SET-18-ALL RUNS-TANDEM	Rab GDP dissociation inhibitor beta OS=Homo sapiens OX=9606 GN=GDI2 PE=1 SV=2	GDIB_HUMAN	true	true	true	kFDLGQDVIDFTGHAL	0.99	iTRAQ8plex (+304)				1.01773	0	1.53	1.451	1.047	0.9377	1.028	0	0	3	0
T98G-04-SET-18-ALL RUNS-TANDEM	Rab GDP dissociation inhibitor beta OS=Homo sapiens OX=9606 GN=GDI2 PE=1 SV=2	GDIB_HUMAN	true	true	true	vPSTEAEALASSLMGLFEk	0.85	iTRAQ8plex (+304), iTRAQ8plex (+304)	17.9	38.9768	11.76		0	-1.435	2.769	-0.3227	-0.5178	-0.2176	0	0	14	0
T98G-04-SET-18-ALL RUNS-TANDEM	Macrophage migration inhibitory factor OS=Homo sapiens OX=9606 GN=MIF PE=1 SV=4	MIF_HUMAN	true	true	true	aSVPDGFLSELTQQL	1	iTRAQ8plex (+304)				3.29243	0	-0.1829	0.3609	0.2391	-0.2257	-0.277	0	21	0	0
T98G-04-SET-18-ALL RUNS-TANDEM	Macrophage migration inhibitory factor OS=Homo sapiens OX=9606 GN=MIF PE=1 SV=4	MIF_HUMAN	true	true	true	lLcGLLAER	1	iTRAQ8plex (+304), Carbamidomethyl (+57)	26.38	38.1151	5.17	0.920819	0	0.1446	-0.7372	0.8358	0.9546	0.5023	0	7	0	0
T98G-04-SET-18-ALL RUNS-TANDEM	Macrophage migration inhibitory factor OS=Homo sapiens OX=9606 GN=MIF PE=1 SV=4	MIF_HUMAN	true	true	true	pMFIVNTNVPR	0.31	iTRAQ8plex (+304)	9.6	39.0444	0		0	0.006723	0.406	-0.384	-0.1935	-0.4714	0	2	0	0
T98G-04-SET-18-ALL RUNS-TANDEM	Macrophage migration inhibitory factor OS=Homo sapiens OX=9606 GN=MIF PE=1 SV=4	MIF_HUMAN	true	true	true	pMFIVnTNVPR	0.72	iTRAQ8plex (+304), Deamidated (+1)	18.43	39.039	5.3		0	0.5006	0.316	-0.2219	-0.07079	-0.1509	0	1	0	0
T98G-04-SET-18-ALL RUNS-TANDEM	Nicotinamide phosphoribosyltransferase OS=Homo sapiens OX=9606 GN=NAMPT PE=1 SV=1	NAMPT_HUMAN	true	true	true	sTQAPLIIRPDSGNPLDTVLk	1	iTRAQ8plex (+304), iTRAQ8plex (+304)	18.41	39.0918	0.35	1.65758	0	0.07544	-0.3133	-0.6388	-0.1118	-0.2658	0	0	3	0
T98G-04-SET-18-ALL RUNS-TANDEM	Nicotinamide phosphoribosyltransferase OS=Homo sapiens OX=9606 GN=NAMPT PE=1 SV=1	NAMPT_HUMAN	true	true	true	sTQAPLIIRPDSGnPLDTVLk	0.26	iTRAQ8plex (+304), Deamidated (+1), iTRAQ8plex (+304)	4.01	39.1297	0		0	-0.9542	-0.957	-0.3127	-0.9098	-1.118	0	0	1	0
T98G-04-SET-18-ALL RUNS-TANDEM	Nicotinamide phosphoribosyltransferase OS=Homo sapiens OX=9606 GN=NAMPT PE=1 SV=1	NAMPT_HUMAN	true	true	true	tPAGnFVTLEEGk	0.19	iTRAQ8plex (+304), Deamidated (+1), iTRAQ8plex (+304)	4.94	39.5885	-0.54		0	-0.3825	-0.3216	Value Missing	0.1267	0.3175	0	0	1	0
T98G-04-SET-18-ALL RUNS-TANDEM	Nicotinamide phosphoribosyltransferase OS=Homo sapiens OX=9606 GN=NAMPT PE=1 SV=1	NAMPT_HUMAN	true	true	true	vIQGDGVDINTLQEIVEGMk	1	iTRAQ8plex (+304), iTRAQ8plex (+304)	32.06	39.1036	23.74		0	-1.975	-0.136	-0.3245	-1.126	0.1679	0	0	7	0
T98G-04-SET-18-ALL RUNS-TANDEM	Nicotinamide phosphoribosyltransferase OS=Homo sapiens OX=9606 GN=NAMPT PE=1 SV=1	NAMPT_HUMAN	true	true	true	vIQGDGVDInTLQEIVEGMk	1	iTRAQ8plex (+304), Deamidated (+1), iTRAQ8plex (+304)	59.57	39.3141	8.81	1.92082	0	1.005	-0.3006	0.4967	0.385	Value Missing	0	0	2	0
T98G-04-SET-18-ALL RUNS-TANDEM	Nicotinamide phosphoribosyltransferase OS=Homo sapiens OX=9606 GN=NAMPT PE=1 SV=1	NAMPT_HUMAN	true	true	true	vIQGDGVDINTLqEIVEGMk	0.98	iTRAQ8plex (+304), Deamidated (+1), iTRAQ8plex (+304)	30.12	39.3125	0.96		0	-0.2297	0.5492	0.4896	0.146	-3.79	0	0	4	0
T98G-04-SET-18-ALL RUNS-TANDEM	Nicotinamide phosphoribosyltransferase OS=Homo sapiens OX=9606 GN=NAMPT PE=1 SV=1	NAMPT_HUMAN	true	true	true	vIQGDGVDINTLQEIVEGmk	1	iTRAQ8plex (+304), Oxidation (+16), iTRAQ8plex (+304)	47.16	39.1971	1.88	4.00877	0	-0.9137	0.03761	-0.3514	0.2528	-0.3679	0	0	8	0
T98G-04-SET-18-ALL RUNS-TANDEM	Nicotinamide phosphoribosyltransferase OS=Homo sapiens OX=9606 GN=NAMPT PE=1 SV=1	NAMPT_HUMAN	true	true	true	vIQGDGVDInTLQEIVEGmk	0.4	iTRAQ8plex (+304), Deamidated (+1), Oxidation (+16), iTRAQ8plex (+304)	17.59	38.9977	1.87		0	Value Missing	4.573	Value Missing	Reference Missing	4.013	0	0	4	0
T98G-04-SET-18-ALL RUNS-TANDEM	Nicotinamide phosphoribosyltransferase OS=Homo sapiens OX=9606 GN=NAMPT PE=1 SV=1	NAMPT_HUMAN	true	true	true	vIQGDGVDINTLqEIVEGmk	0.99	iTRAQ8plex (+304), Deamidated (+1), Oxidation (+16), iTRAQ8plex (+304)	32.26	38.5649	8.51	1.18046	No Values	No Values	No Values	No Values	Reference Missing	No Values	0	0	1	0
T98G-04-SET-18-ALL RUNS-TANDEM	Ras GTPase-activating-like protein IQGAP1 OS=Homo sapiens OX=9606 GN=IQGAP1 PE=1 SV=1	IQGA1_HUMAN	true	true	true	iLAIGLINEALDEGDAQk	1	iTRAQ8plex (+304), iTRAQ8plex (+304)	34.17	39.2137	0.1	1.60206	0	-2.164	0.1014	0.5476	-0.4781	-0.01088	0	0	9	0
T98G-04-SET-18-ALL RUNS-TANDEM	Ras GTPase-activating-like protein IQGAP1 OS=Homo sapiens OX=9606 GN=IQGAP1 PE=1 SV=1	IQGA1_HUMAN	true	true	true	iLAIGLInEALDEGDAQk	0.93	iTRAQ8plex (+304), Deamidated (+1), iTRAQ8plex (+304)	25.37	39.1913	4.3		0	Value Missing	Reference Missing	Value Missing	Value Missing	Value Missing	0	0	2	0
T98G-04-SET-18-ALL RUNS-TANDEM	Ras GTPase-activating-like protein IQGAP1 OS=Homo sapiens OX=9606 GN=IQGAP1 PE=1 SV=1	IQGA1_HUMAN	true	true	true	lEGVLAEVAQHYQDTLIR	1	iTRAQ8plex (+304)	33.62	39.4156	2.91	1.30103	0	-3.575	-0.5052	-0.5919	-1.234	-0.03791	0	0	14	0
T98G-04-SET-18-ALL RUNS-TANDEM	Ras GTPase-activating-like protein IQGAP1 OS=Homo sapiens OX=9606 GN=IQGAP1 PE=1 SV=1	IQGA1_HUMAN	true	true	true	lEGVLAEVAqHYQDTLIR	1	iTRAQ8plex (+304), Deamidated (+1)	56.46	39.428	15.22	4.72125	0	-0.4329	0.8632	-0.1064	0.3408	0.2863	0	0	3	0
T98G-04-SET-18-ALL RUNS-TANDEM	Ras GTPase-activating-like protein IQGAP1 OS=Homo sapiens OX=9606 GN=IQGAP1 PE=1 SV=1	IQGA1_HUMAN	true	true	true	lEGVLAEVAQHYqDTLIR	0.49	iTRAQ8plex (+304), Deamidated (+1)	15.26	39.3982	0.92		No Values	No Values	No Values	No Values	Reference Missing	No Values	0	0	2	0
T98G-04-SET-18-ALL RUNS-TANDEM	Ras GTPase-activating-like protein IQGAP1 OS=Homo sapiens OX=9606 GN=IQGAP1 PE=1 SV=1	IQGA1_HUMAN	true	true	true	qSGQTDPLqk	0.18	iTRAQ8plex (+304), Deamidated (+1), iTRAQ8plex (+304)	0.63	39.3192	0		No Values	No Values	No Values	No Values	No Values	No Values	0	1	0	0
T98G-04-SET-18-ALL RUNS-TANDEM	Lamin-B1 OS=Homo sapiens OX=9606 GN=LMNB1 PE=1 SV=2	LMNB1_HUMAN	true	true	true	iQELEDLLAk	0.82	iTRAQ8plex (+304), iTRAQ8plex (+304)	16.11	39.3039	8.32		0	0.2046	-0.4215	0.4371	0.4574	0.5277	0	17	0	0
T98G-04-SET-18-ALL RUNS-TANDEM	Lamin-B1 OS=Homo sapiens OX=9606 GN=LMNB1 PE=1 SV=2	LMNB1_HUMAN	true	true	true	iqELEDLLAk	1	iTRAQ8plex (+304), Deamidated (+1), iTRAQ8plex (+304)	28.02	39.3712	0	1.46852	0	0.4231	-0.02238	0.3338	0.5478	0.3186	0	1	0	0
T98G-04-SET-18-ALL RUNS-TANDEM	Lamin-B1 OS=Homo sapiens OX=9606 GN=LMNB1 PE=1 SV=2	LMNB1_HUMAN	true	true	true	sLEGDLEDLkDQIAQLEASLAAAk	1	iTRAQ8plex (+304), iTRAQ8plex (+304), iTRAQ8plex (+304)	24.99	39.1206	19.36		0	0.1282	-0.6088	-0.5429	0.2875	-0.5755	0	0	0	7
T98G-04-SET-18-ALL RUNS-TANDEM	Lamin-B1 OS=Homo sapiens OX=9606 GN=LMNB1 PE=1 SV=2	LMNB1_HUMAN	true	true	true	sLEGDLEDLkDqIAQLEASLAAAk	0.95	iTRAQ8plex (+304), iTRAQ8plex (+304), Deamidated (+1), iTRAQ8plex (+304)	28.54	38.78	4.76		0	-0.3962	-1.069	-0.5499	-0.2207	-0.3744	0	0	0	4
T98G-04-SET-18-ALL RUNS-TANDEM	Lamin-B1 OS=Homo sapiens OX=9606 GN=LMNB1 PE=1 SV=2	LMNB1_HUMAN	true	true	true	sLEGDLEDLkDQIAqLEASLAAAk	0.98	iTRAQ8plex (+304), iTRAQ8plex (+304), Deamidated (+1), iTRAQ8plex (+304)	29.71	39.0238	0		0	Value Missing	-0.4177	-0.8218	-0.5796	0.005072	0	0	0	2
T98G-04-SET-18-ALL RUNS-TANDEM	Malate dehydrogenase, mitochondrial OS=Homo sapiens OX=9606 GN=MDH2 PE=1 SV=3	MDHM_HUMAN	true	true	true	lTLYDIAHTPGVAADLSHIETk	0.84	iTRAQ8plex (+304), iTRAQ8plex (+304)	17.67	39.1887	8.91		0	0.03581	0.1553	-0.1082	0.01846	-0.2411	0	0	6	9
T98G-04-SET-18-ALL RUNS-TANDEM	Malate dehydrogenase, mitochondrial OS=Homo sapiens OX=9606 GN=MDH2 PE=1 SV=3	MDHM_HUMAN	true	true	true	lTLyDIAHTPGVAADLSHIETk	0.96	iTRAQ8plex (+304), iTRAQ8plex (+304), iTRAQ8plex (+304)	21.02	39.1908	12.7		0	-0.2401	0.1326	-0.1304	-0.2658	-0.3084	0	0	0	3
T98G-04-SET-18-ALL RUNS-TANDEM	Malate dehydrogenase, mitochondrial OS=Homo sapiens OX=9606 GN=MDH2 PE=1 SV=3	MDHM_HUMAN	true	true	true	mISDAIPELk	1	iTRAQ8plex (+304), iTRAQ8plex (+304)	24.9	39.2007	18.69		0	0.07639	-0.1856	0.05943	0.4956	0.09375	0	1	0	0
T98G-04-SET-18-ALL RUNS-TANDEM	Malate dehydrogenase, mitochondrial OS=Homo sapiens OX=9606 GN=MDH2 PE=1 SV=3	MDHM_HUMAN	true	true	true	mISDAIPELk	0.19	Oxidation (+16), iTRAQ8plex (+304), iTRAQ8plex (+304)	1.34	39.1323	0		0	-1.987	0.339	0.1569	-0.06047	0.5259	0	1	0	0
T98G-04-SET-18-ALL RUNS-TANDEM	Malate dehydrogenase, mitochondrial OS=Homo sapiens OX=9606 GN=MDH2 PE=1 SV=3	MDHM_HUMAN	true	true	true	vDFPQDQLTALTGR	0.22	iTRAQ8plex (+304)	7.83	39.51	1.6		0	-0.03101	0.1046	-0.3358	0.0571	-0.2232	0	8	0	0
T98G-04-SET-18-ALL RUNS-TANDEM	Malate dehydrogenase, mitochondrial OS=Homo sapiens OX=9606 GN=MDH2 PE=1 SV=3	MDHM_HUMAN	true	true	true	vDFPqDQLTALTGR	1	iTRAQ8plex (+304), Deamidated (+1)	21.04	39.5085	4.41	1.50864	0	0.449	0.02156	-0.4373	-0.2246	-0.4174	0	1	0	0
T98G-04-SET-18-ALL RUNS-TANDEM	Malate dehydrogenase, mitochondrial OS=Homo sapiens OX=9606 GN=MDH2 PE=1 SV=3	MDHM_HUMAN	true	true	true	vDFPQDqLTALTGR	1	iTRAQ8plex (+304), Deamidated (+1)	22.52	39.5163	4.78	1.37675	0	0.1402	-0.1278	-0.7904	-0.1957	-0.7231	0	1	0	0
T98G-04-SET-18-ALL RUNS-TANDEM	Dolichyl-diphosphooligosaccharide--protein glycosyltransferase subunit 1 OS=Homo sapiens OX=9606 GN=RPN1 PE=1 SV=1	RPN1_HUMAN	true	true	true	aEVVLAHLGGGSTSRATSFLLALEPELEAR	0.96	iTRAQ8plex (+304)				0.958607	0	Value Missing	Value Missing	Value Missing	Value Missing	Value Missing	0	0	0	1
T98G-04-SET-18-ALL RUNS-TANDEM	Dolichyl-diphosphooligosaccharide--protein glycosyltransferase subunit 1 OS=Homo sapiens OX=9606 GN=RPN1 PE=1 SV=1	RPN1_HUMAN	true	true	true	aLTSEIALLQSR	0.97	iTRAQ8plex (+304)	25.91	38.9332	11.65		0	0.8346	0.2795	0.3803	0.009328	0.5001	0	1	0	0
T98G-04-SET-18-ALL RUNS-TANDEM	Dolichyl-diphosphooligosaccharide--protein glycosyltransferase subunit 1 OS=Homo sapiens OX=9606 GN=RPN1 PE=1 SV=1	RPN1_HUMAN	true	true	true	aTSFLLALEPELEAR	1	iTRAQ8plex (+304)	31.56	39.4861	24.32	2.03152	0	-0.1154	-0.3439	-0.2787	0.3992	0.07754	0	19	0	0
T98G-04-SET-18-ALL RUNS-TANDEM	Dolichyl-diphosphooligosaccharide--protein glycosyltransferase subunit 1 OS=Homo sapiens OX=9606 GN=RPN1 PE=1 SV=1	RPN1_HUMAN	true	true	true	iDHILDAL	0.61	iTRAQ8plex (+304)	18.63	38.4782	10.04		0	-0.3526	-0.4505	-0.3632	0.329	-0.06005	0	8	0	0
T98G-04-SET-18-ALL RUNS-TANDEM	Dolichyl-diphosphooligosaccharide--protein glycosyltransferase subunit 1 OS=Homo sapiens OX=9606 GN=RPN1 PE=1 SV=1	RPN1_HUMAN	true	true	true	vAcITEQVLTLVNkR	0.28	iTRAQ8plex (+304), Carbamidomethyl (+57), iTRAQ8plex (+304)	11.99	38.9265	0		0	-0.9858	0.02832	Value Missing	1.103	-1.55	0	0	1	0
T98G-04-SET-18-ALL RUNS-TANDEM	40S ribosomal protein S8 OS=Homo sapiens OX=9606 GN=RPS8 PE=1 SV=2	RS8_HUMAN	true	true	true	iIDVVYNASNNELVR	1	iTRAQ8plex (+304)	50.6	39.4616	0.06	2.72125	0	-0.5947	0.02861	-0.0583	0.08892	0.01353	0	14	0	0
T98G-04-SET-18-ALL RUNS-TANDEM	40S ribosomal protein S8 OS=Homo sapiens OX=9606 GN=RPS8 PE=1 SV=2	RS8_HUMAN	true	true	true	iIDVVYnASNNELVR	0.94	iTRAQ8plex (+304), Deamidated (+1)	25.89	39.4591	1.97		0	-0.3979	0.349	0.2645	0.1728	0.8484	0	3	0	0
T98G-04-SET-18-ALL RUNS-TANDEM	40S ribosomal protein S8 OS=Homo sapiens OX=9606 GN=RPS8 PE=1 SV=2	RS8_HUMAN	true	true	true	iIDVVYNASNnELVR	1	iTRAQ8plex (+304), Deamidated (+1)	24.41	39.4616	0	0.958607	0	-0.5733	-0.6441	-0.7069	-0.2037	-0.834	0	2	0	0
T98G-04-SET-18-ALL RUNS-TANDEM	40S ribosomal protein S8 OS=Homo sapiens OX=9606 GN=RPS8 PE=1 SV=2	RS8_HUMAN	true	true	true	iSSLLEEQFQQGk	1	iTRAQ8plex (+304), iTRAQ8plex (+304)	33.53	39.4478	6.86	1.69897	0	-0.4087	-0.09495	-0.07868	-0.1365	0.3029	0	8	1	0
T98G-04-SET-18-ALL RUNS-TANDEM	40S ribosomal protein S8 OS=Homo sapiens OX=9606 GN=RPS8 PE=1 SV=2	RS8_HUMAN	true	true	true	iSSLLEEQFqQGk	0.99	iTRAQ8plex (+304), Deamidated (+1), iTRAQ8plex (+304)	35.19	39.3957	8.16		0	-0.4252	-0.02508	0.3497	0.6655	0.6334	0	0	1	0
T98G-04-SET-18-ALL RUNS-TANDEM	40S ribosomal protein S8 OS=Homo sapiens OX=9606 GN=RPS8 PE=1 SV=2	RS8_HUMAN	true	true	true	iSSLLEEQFQqGk	1	iTRAQ8plex (+304), Deamidated (+1), iTRAQ8plex (+304)	26.66	39.5294	1.5	1.63827	0	-0.5109	-0.8472	0.08405	-0.9926	-0.111	0	1	0	0
T98G-04-SET-18-ALL RUNS-TANDEM	Prohibitin OS=Homo sapiens OX=9606 GN=PHB PE=1 SV=1	PHB_HUMAN	true	true	true	aAELIANSLATAGDGLIELR	1	iTRAQ8plex (+304)	91.22	39.4325	17.79	7.284	0	0.07136	-0.5606	0.4872	0.7146	0.3826	0	12	2	0
T98G-04-SET-18-ALL RUNS-TANDEM	Prohibitin OS=Homo sapiens OX=9606 GN=PHB PE=1 SV=1	PHB_HUMAN	true	true	true	aAELIAnSLATAGDGLIELR	0.97	iTRAQ8plex (+304), Deamidated (+1)	18.81	39.0227	1.69	1.61979	0	Value Missing	-0.9001	0.6915	Value Missing	1.759	0	5	1	0
T98G-04-SET-18-ALL RUNS-TANDEM	Prohibitin OS=Homo sapiens OX=9606 GN=PHB PE=1 SV=1	PHB_HUMAN	true	true	true	fDAGELITQR	0.2	iTRAQ8plex (+304)	8.52	39.08	2.7		0	0.9494	-0.5575	0.4248	-1.453	0.2177	0	2	0	0
T98G-04-SET-18-ALL RUNS-TANDEM	Prohibitin OS=Homo sapiens OX=9606 GN=PHB PE=1 SV=1	PHB_HUMAN	true	true	true	kLEAAEDIAYQLSR	1	iTRAQ8plex (+304), iTRAQ8plex (+304)	35.91	39.3425	9.6	2.55284	0	3.965	3.075	4.083	4.399	4.409	0	0	1	0
T98G-04-SET-18-ALL RUNS-TANDEM	Prohibitin OS=Homo sapiens OX=9606 GN=PHB PE=1 SV=1	PHB_HUMAN	true	true	true	vLPSITTEILk	1	iTRAQ8plex (+304), iTRAQ8plex (+304)	25.84	39.136	18.61	0.958607	0	-0.4996	-0.8298	0.5862	0.6979	-0.0668	0	6	0	0
T98G-04-SET-18-ALL RUNS-TANDEM	Fatty acid synthase OS=Homo sapiens OX=9606 GN=FASN PE=1 SV=3	FAS_HUMAN	true	true	true	aLGLGVEQLPVVFEDVVLHQATILPk	0.97	iTRAQ8plex (+304), iTRAQ8plex (+304)	30.09	38.598	0		0	2.637	Value Missing	1.662	0.6165	-1.663	0	0	0	3
T98G-04-SET-18-ALL RUNS-TANDEM	Fatty acid synthase OS=Homo sapiens OX=9606 GN=FASN PE=1 SV=3	FAS_HUMAN	true	true	true	dLAAVNLDSSLADLGLDSLMSVEVRQTLER	0.15	iTRAQ8plex (+304)	5.62	38.888	0		0	Value Missing	0.1852	0.0539	1.031	-3.351	0	0	0	1
T98G-04-SET-18-ALL RUNS-TANDEM	Fatty acid synthase OS=Homo sapiens OX=9606 GN=FASN PE=1 SV=3	FAS_HUMAN	true	true	true	dLVEAVAHILGIR	1	iTRAQ8plex (+304)	31.14	39.1656	15.94		0	-1.14	0.366	-1.488	-4.049	-1.597	0	0	15	0
T98G-04-SET-18-ALL RUNS-TANDEM	Fatty acid synthase OS=Homo sapiens OX=9606 GN=FASN PE=1 SV=3	FAS_HUMAN	true	true	true	lPPGAMAAVGLSWEEck	0.87	iTRAQ8plex (+304), Carbamidomethyl (+57), iTRAQ8plex (+304)				1.10237	0	0.8443	0.4964	1.242	0.6401	0.8423	0	0	1	0
T98G-04-SET-18-ALL RUNS-TANDEM	Fatty acid synthase OS=Homo sapiens OX=9606 GN=FASN PE=1 SV=3	FAS_HUMAN	true	true	true	tGGMAFHSYFMEAIAPPLLQELk	0.31	iTRAQ8plex (+304), iTRAQ8plex (+304)	10.64	39.2511	3.76		No Values	No Values	No Values	No Values	No Values	No Values	0	0	1	0
T98G-04-SET-18-ALL RUNS-TANDEM	Fatty acid synthase OS=Homo sapiens OX=9606 GN=FASN PE=1 SV=3	FAS_HUMAN	true	true	true	tLLEGSGLESIISIIHSSLAEPR	1	iTRAQ8plex (+304)	27.99	39.1529	23.68	1.95861	0	Value Missing	-0.4612	0.05438	0.3156	-0.2973	0	0	7	0
T98G-04-SET-18-ALL RUNS-TANDEM	T-complex protein 1 subunit zeta OS=Homo sapiens OX=9606 GN=CCT6A PE=1 SV=3	TCPZ_HUMAN	true	true	true	aLQFLEEVk	0.98	iTRAQ8plex (+304), iTRAQ8plex (+304)	19.13	39.311	14.36		0	0.613	0.1983	0.7141	0.6658	0.5951	0	11	0	0
T98G-04-SET-18-ALL RUNS-TANDEM	T-complex protein 1 subunit zeta OS=Homo sapiens OX=9606 GN=CCT6A PE=1 SV=3	TCPZ_HUMAN	true	true	true	aLqFLEEVk	0.27	iTRAQ8plex (+304), Deamidated (+1), iTRAQ8plex (+304)	10.58	39.235	3.26		0	0.4991	-0.09556	0.7757	0.1334	0.2397	0	2	0	0
T98G-04-SET-18-ALL RUNS-TANDEM	T-complex protein 1 subunit zeta OS=Homo sapiens OX=9606 GN=CCT6A PE=1 SV=3	TCPZ_HUMAN	true	true	true	vHAELADVLTEAVVDSILAIk	1	iTRAQ8plex (+304), iTRAQ8plex (+304)	41.12	38.5769	34.15	3.33724	0	-2.087	-0.7299	-0.369	0.9536	-0.8236	0	0	14	1
T98G-04-SET-18-ALL RUNS-TANDEM	60S ribosomal protein L18 OS=Homo sapiens OX=9606 GN=RPL18 PE=1 SV=2	RL18_HUMAN	true	true	true	iLTFDQLALDSPk	1	iTRAQ8plex (+304), iTRAQ8plex (+304)	27	39.5727	12.57	3.24413	0	0.4342	0.4486	0.8153	0.1691	0.6645	0	3	0	0
T98G-04-SET-18-ALL RUNS-TANDEM	60S ribosomal protein L18 OS=Homo sapiens OX=9606 GN=RPL18 PE=1 SV=2	RL18_HUMAN	true	true	true	iLTFDqLALDSPk	1	iTRAQ8plex (+304), Deamidated (+1), iTRAQ8plex (+304)	23.3	39.4522	2.02	2.38722	0	Value Missing	0.1538	0.7749	Value Missing	0.4766	0	1	0	0
T98G-04-SET-18-ALL RUNS-TANDEM	60S ribosomal protein L18 OS=Homo sapiens OX=9606 GN=RPL18 PE=1 SV=2	RL18_HUMAN	true	true	true	lFMSRTNRPPLSLS	0.98	iTRAQ8plex (+304)				1.11351	0	-1.631	0.4425	0.1002	-0.2176	0.3359	0	1	0	0
T98G-04-SET-18-ALL RUNS-TANDEM	60S ribosomal protein L18 OS=Homo sapiens OX=9606 GN=RPL18 PE=1 SV=2	RL18_HUMAN	true	true	true	tAVVVGTITDDVR	0.29	iTRAQ8plex (+304)	3.45	39.136	-2.23		0	-0.02937	-0.1399	-0.1482	-0.1197	-0.1239	0	22	0	0
T98G-04-SET-18-ALL RUNS-TANDEM	40S ribosomal protein S16 OS=Homo sapiens OX=9606 GN=RPS16 PE=1 SV=2	RS16_HUMAN	true	true	true	eIkDILIQYDR	0.35	iTRAQ8plex (+304), iTRAQ8plex (+304)	11.24	39.3414	0		0	-0.6149	-0.3392	-0.06436	0.06643	-0.0188	0	0	1	0
T98G-04-SET-18-ALL RUNS-TANDEM	40S ribosomal protein S16 OS=Homo sapiens OX=9606 GN=RPS16 PE=1 SV=2	RS16_HUMAN	true	true	true	lLEPVLLLGk	0.22	iTRAQ8plex (+304), iTRAQ8plex (+304)	14.62	38.5908	-0.31		0	0.0935	0.1253	0.2355	0.03938	-0.00855	0	16	0	0
T98G-04-SET-18-ALL RUNS-TANDEM	40S ribosomal protein S16 OS=Homo sapiens OX=9606 GN=RPS16 PE=1 SV=2	RS16_HUMAN	true	true	true	lLEPVLLLGkER	0.94	iTRAQ8plex (+304), iTRAQ8plex (+304)	21.89	38.861	11.17		0	-1.103	0.4554	0.9232	0.3955	0.787	0	0	10	0
T98G-04-SET-18-ALL RUNS-TANDEM	60S acidic ribosomal protein P1 OS=Homo sapiens OX=9606 GN=RPLP1 PE=1 SV=1	RLA1_HUMAN	true	true	true	aAGVNVEPFWPGLFAk	1	iTRAQ8plex (+304), iTRAQ8plex (+304)	26.85	39.5303	14.7	4.85387	0	0.02499	0.3131	0.8932	0.6688	0.5447	0	14	7	0
T98G-04-SET-18-ALL RUNS-TANDEM	60S acidic ribosomal protein P1 OS=Homo sapiens OX=9606 GN=RPLP1 PE=1 SV=1	RLA1_HUMAN	true	true	true	aAGVnVEPFWPGLFAk	1	iTRAQ8plex (+304), Deamidated (+1), iTRAQ8plex (+304)	36.37	39.5289	17.31	1.25964	0	1.049	1.279	1.377	2.026	1.972	0	3	0	0
T98G-04-SET-18-ALL RUNS-TANDEM	60S acidic ribosomal protein P1 OS=Homo sapiens OX=9606 GN=RPLP1 PE=1 SV=1	RLA1_HUMAN	true	true	true	dEVTVTEDkINALIk	1	iTRAQ8plex (+304), iTRAQ8plex (+304), iTRAQ8plex (+304)				1.79588	0	-1.844	-0.1866	-0.1502	-0.8905	-0.9452	0	0	3	0
T98G-04-SET-18-ALL RUNS-TANDEM	Ras-related protein Rab-1A OS=Homo sapiens OX=9606 GN=RAB1A PE=1 SV=3	RAB1A_HUMAN	true	true	true	eFADSLGIPFLETSAk	1	iTRAQ8plex (+304), iTRAQ8plex (+304)	31.72	39.4241	22.88	3.92082	0	-0.1717	-0.05768	0.1604	-0.3436	-0.0009974	0	14	4	0
T98G-04-SET-18-ALL RUNS-TANDEM	Ras-related protein Rab-1A OS=Homo sapiens OX=9606 GN=RAB1A PE=1 SV=3	RAB1A_HUMAN	true	true	true	mGPGATAGGAEkSNV	1	iTRAQ8plex (+304), iTRAQ8plex (+304)				1.60206	0	Value Missing	0.3341	0.3052	Value Missing	0.8738	0	0	1	0
T98G-04-SET-18-ALL RUNS-TANDEM	Ras-related protein Rab-1A OS=Homo sapiens OX=9606 GN=RAB1A PE=1 SV=3	RAB1A_HUMAN	true	true	true	mSSmnPEYDYLFk	0.2	iTRAQ8plex (+304), Oxidation (+16), Deamidated (+1), iTRAQ8plex (+304)	8.63	39.4032	6.09		0	0.08225	0.4203	-0.9914	0.253	1.053	0	1	0	0
T98G-04-SET-18-ALL RUNS-TANDEM	Ras-related protein Rab-1A OS=Homo sapiens OX=9606 GN=RAB1A PE=1 SV=3	RAB1A_HUMAN	true	true	true	nATNVEQSFMTMAAEIk	0.49	iTRAQ8plex (+304), iTRAQ8plex (+304)	12	39.4621	5.24		0	Value Missing	0.1739	0.08898	-0.6132	-0.4071	0	0	1	0
T98G-04-SET-18-ALL RUNS-TANDEM	14-3-3 protein gamma OS=Homo sapiens OX=9606 GN=YWHAG PE=1 SV=2	1433G_HUMAN	true	true	true	eLEAVcQDVLSLLDNYLIk	1	iTRAQ8plex (+304), Carbamidomethyl (+57), iTRAQ8plex (+304)	49.46	38.4198	11.2	1.88606	0	0.6864	-0.5936	-0.9263	-1.318	-0.8634	0	0	6	0
T98G-04-SET-18-ALL RUNS-TANDEM	14-3-3 protein gamma OS=Homo sapiens OX=9606 GN=YWHAG PE=1 SV=2	1433G_HUMAN	true	true	true	eLEAVcqDVLSLLDNYLIk	1	iTRAQ8plex (+304), Carbamidomethyl (+57), Deamidated (+1), iTRAQ8plex (+304)	58.54	39.2304	7.11	4.55284	0	0.5337	-1.4	0.2843	-0.2915	-1.043	0	0	2	0
T98G-04-SET-18-ALL RUNS-TANDEM	14-3-3 protein gamma OS=Homo sapiens OX=9606 GN=YWHAG PE=1 SV=2	1433G_HUMAN	true	true	true	eLEAVcQDVLSLLDnYLIk	0.69	iTRAQ8plex (+304), Carbamidomethyl (+57), Deamidated (+1), iTRAQ8plex (+304)	20.2	38.7892	7.7		0	-0.8516	-1.251	-2.46	-0.4535	-1.386	0	0	2	0
T98G-04-SET-18-ALL RUNS-TANDEM	14-3-3 protein gamma OS=Homo sapiens OX=9606 GN=YWHAG PE=1 SV=2	1433G_HUMAN	true	true	true	nVTELnEPLSnEER	0.72	Deamidated (+1), iTRAQ8plex (+304), Deamidated (+1), Deamidated (+1)				1.00877	0	1.083	0.9193	0.6819	1.235	1.783	0	1	0	0
T98G-04-SET-18-ALL RUNS-TANDEM	14-3-3 protein gamma OS=Homo sapiens OX=9606 GN=YWHAG PE=1 SV=2	1433G_HUMAN	true	true	true	tAFDDAIAELDTLNEDSYk	1	iTRAQ8plex (+304), iTRAQ8plex (+304)	31.73	39.4861	26.53		0	0.1974	0.4853	-0.4593	-0.01113	-0.4206	0	0	8	0
T98G-04-SET-18-ALL RUNS-TANDEM	14-3-3 protein gamma OS=Homo sapiens OX=9606 GN=YWHAG PE=1 SV=2	1433G_HUMAN	true	true	true	tAFDDAIAELDTLnEDSYk	0.28	iTRAQ8plex (+304), Deamidated (+1), iTRAQ8plex (+304)	11.16	39.5289	4.7		0	Value Missing	1.014	-0.7247	0.2488	0.5586	0	0	2	0
T98G-04-SET-18-ALL RUNS-TANDEM	14-3-3 protein gamma OS=Homo sapiens OX=9606 GN=YWHAG PE=1 SV=2	1433G_HUMAN	true	true	true	tAFDDAIAELDTLNEDSYkDSTLIMQLLR	1	iTRAQ8plex (+304), iTRAQ8plex (+304)	55.31	38.9154	0		0	0.1155	0.4477	0.003275	1.42	0.1287	0	0	0	2
T98G-04-SET-18-ALL RUNS-TANDEM	14-3-3 protein gamma OS=Homo sapiens OX=9606 GN=YWHAG PE=1 SV=2	1433G_HUMAN	true	true	true	tAFDDAIAELDTLnEDSYkDSTLIMQLLR	1	iTRAQ8plex (+304), Deamidated (+1), iTRAQ8plex (+304)	47.35	38.9982	4.43		0	Value Missing	-2.303	0.3986	0.7176	0.3673	0	0	0	2
T98G-04-SET-18-ALL RUNS-TANDEM	T-complex protein 1 subunit beta OS=Homo sapiens OX=9606 GN=CCT2 PE=1 SV=4	TCPB_HUMAN	true	true	true	gATQQILDEAER	1	iTRAQ8plex (+304)	29.79	39.22	6.97	2.55284	0	0.4075	-0.1564	0.1349	-0.4118	-0.05321	0	2	0	0
T98G-04-SET-18-ALL RUNS-TANDEM	T-complex protein 1 subunit beta OS=Homo sapiens OX=9606 GN=CCT2 PE=1 SV=4	TCPB_HUMAN	true	true	true	lALVTGGEIASTFDHPELVk	0.2	iTRAQ8plex (+304), iTRAQ8plex (+304)	4.3	39.0671	-0.38		0	-2.868	-0.2618	0.1642	0.2485	0.5382	0	0	7	0
T98G-04-SET-18-ALL RUNS-TANDEM	T-complex protein 1 subunit beta OS=Homo sapiens OX=9606 GN=CCT2 PE=1 SV=4	TCPB_HUMAN	true	true	true	lGGSLADSYLDEGFLLDkk	1	iTRAQ8plex (+304), iTRAQ8plex (+304), iTRAQ8plex (+304)	38.5	39.3298	23.6	0.920819	0	0.7354	0.1552	0.6563	0.3058	0.4174	0	0	4	0
T98G-04-SET-18-ALL RUNS-TANDEM	T-complex protein 1 subunit beta OS=Homo sapiens OX=9606 GN=CCT2 PE=1 SV=4	TCPB_HUMAN	true	true	true	lTSFIGAIAIGDLVk	0.24	iTRAQ8plex (+304), iTRAQ8plex (+304)	4.18	39.4141	-0.18		0	Value Missing	-0.1949	-0.6497	1.391	0.7191	0	4	4	0
T98G-04-SET-18-ALL RUNS-TANDEM	T-complex protein 1 subunit beta OS=Homo sapiens OX=9606 GN=CCT2 PE=1 SV=4	TCPB_HUMAN	true	true	true	vQDDEVGDGTTSVTVLAAELLR	1	iTRAQ8plex (+304)	23.94	39.3631	10.12	1.16115	0	-1.638	-0.372	-0.5025	Value Missing	-0.5632	0	0	3	0
T98G-04-SET-18-ALL RUNS-TANDEM	T-complex protein 1 subunit beta OS=Homo sapiens OX=9606 GN=CCT2 PE=1 SV=4	TCPB_HUMAN	true	true	true	vqDDEVGDGTTSVTVLAAELLR	0.97	iTRAQ8plex (+304), Deamidated (+1)	19.79	39.4072	12.54		No Values	No Values	No Values	Reference Missing	No Values	No Values	0	0	1	0
T98G-04-SET-18-ALL RUNS-TANDEM	ADP-ribosylation factor 1 OS=Homo sapiens OX=9606 GN=ARF1 PE=1 SV=2	ARF1_HUMAN,ARF3_HUMAN	true	true	true	lGEIVTTIPTIGF	0.99	iTRAQ8plex (+304)				1.79588	0	-0.07424	-0.2147	Value Missing	0.427	Value Missing	0	1	0	0
T98G-04-SET-18-ALL RUNS-TANDEM	ADP-ribosylation factor 1 OS=Homo sapiens OX=9606 GN=ARF1 PE=1 SV=2	ARF1_HUMAN,ARF3_HUMAN	true	true	true	lGEIVTTIPTIGFNVETVEYk	1	iTRAQ8plex (+304), iTRAQ8plex (+304)	46.12	39.2443	8.98	1.29243	0	Value Missing	-0.827	-0.09137	Value Missing	0.2269	0	0	1	0
T98G-04-SET-18-ALL RUNS-TANDEM	ADP-ribosylation factor 1 OS=Homo sapiens OX=9606 GN=ARF1 PE=1 SV=2	ARF1_HUMAN,ARF3_HUMAN	true	true	true	mLAEDELRDAVLLVFANk	0.71	iTRAQ8plex (+304), iTRAQ8plex (+304)	18.96	39.1934	3.11		0	0.1186	-0.06054	0.3906	0.125	0.4929	0	0	17	0
T98G-04-SET-18-ALL RUNS-TANDEM	ADP-ribosylation factor 1 OS=Homo sapiens OX=9606 GN=ARF1 PE=1 SV=2	ARF1_HUMAN,ARF3_HUMAN	true	true	true	mLAEDELRDAVLLVFANk	0.64	Oxidation (+16), iTRAQ8plex (+304), iTRAQ8plex (+304)	14.28	39.2407	7.59		0	0.5828	3.157	5.312	0.3558	5.079	0	0	6	0
T98G-04-SET-18-ALL RUNS-TANDEM	Prelamin-A/C OS=Homo sapiens OX=9606 GN=LMNA PE=1 SV=1	LMNA_HUMAN	true	true	true	lADALQELR	1	iTRAQ8plex (+304)	27.24	38.109	3.33	1.4437	0	0.4816	-0.1018	0.8103	1.415	1.181	0	12	0	0
T98G-04-SET-18-ALL RUNS-TANDEM	Prelamin-A/C OS=Homo sapiens OX=9606 GN=LMNA PE=1 SV=1	LMNA_HUMAN	true	true	true	lkDLEALLNSk	0.91	iTRAQ8plex (+304), iTRAQ8plex (+304), iTRAQ8plex (+304)	23.49	38.9154	6.72		0	-0.06241	-0.3708	-0.3766	-0.0422	0.2204	0	0	10	0
T98G-04-SET-18-ALL RUNS-TANDEM	Prelamin-A/C OS=Homo sapiens OX=9606 GN=LMNA PE=1 SV=1	LMNA_HUMAN	true	true	true	mQQQLDEYQELLDIk	1	iTRAQ8plex (+304), iTRAQ8plex (+304)	36.14	39.5022	0	1.61979	0	1.522	0.5251	0.8178	0.7118	0.2189	0	0	1	0
T98G-04-SET-18-ALL RUNS-TANDEM	Prelamin-A/C OS=Homo sapiens OX=9606 GN=LMNA PE=1 SV=1	LMNA_HUMAN	true	true	true	vAVEEVDEEGkFVR	0.27	iTRAQ8plex (+304), iTRAQ8plex (+304)	9.74	39.3334	3.32		0	0.7639	-3.694	0.2248	-0.4047	0.07525	0	0	1	0
T98G-04-SET-18-ALL RUNS-TANDEM	Calcium-regulated heat-stable protein 1 OS=Homo sapiens OX=9606 GN=CARHSP1 PE=1 SV=2	CHSP1_HUMAN	true	true	true	lQAVEVVITHL	0.99	iTRAQ8plex (+304)				1.67778	0	-1.114	1.043	0.335	-0.2179	-0.2488	0	7	0	0
T98G-04-SET-18-ALL RUNS-TANDEM	Calcium-regulated heat-stable protein 1 OS=Homo sapiens OX=9606 GN=CARHSP1 PE=1 SV=2	CHSP1_HUMAN	true	true	true	lQAVEVVITHLAPGTk	1	iTRAQ8plex (+304), iTRAQ8plex (+304)	25.2	38.9851	0.63	3.22915	0	-0.3105	-0.6021	-0.0947	-0.2856	-0.0911	0	0	18	0
T98G-04-SET-18-ALL RUNS-TANDEM	40S ribosomal protein S28 OS=Homo sapiens OX=9606 GN=RPS28 PE=1 SV=1	RS28_HUMAN	true	true	true	eGDVLTLLESER	1	iTRAQ8plex (+304)	57.36	39.3197	48.75	2.61979	0	-0.04155	0.2464	-0.1468	-0.5436	-0.4279	0	22	0	0
T98G-04-SET-18-ALL RUNS-TANDEM	40S ribosomal protein S28 OS=Homo sapiens OX=9606 GN=RPS28 PE=1 SV=1	RS28_HUMAN	true	true	true	gPVREGDVLTLLESER	0.41	iTRAQ8plex (+304)	9.05	39.5066	5.5		0	-3.552	-0.4304	1.213	1.008	1.042	0	0	3	0
T98G-04-SET-18-ALL RUNS-TANDEM	Chloride intracellular channel protein 1 OS=Homo sapiens OX=9606 GN=CLIC1 PE=1 SV=4	CLIC1_HUMAN	true	true	true	gFTIPEAFR	0.22	iTRAQ8plex (+304)	5.78	38.8705	5.78		0	-0.202	-0.1714	-0.2284	0.1313	-0.2593	0	4	0	0
T98G-04-SET-18-ALL RUNS-TANDEM	Chloride intracellular channel protein 1 OS=Homo sapiens OX=9606 GN=CLIC1 PE=1 SV=4	CLIC1_HUMAN	true	true	true	gFTIPEAFRGVHRYLSNAYARE	0.99	iTRAQ8plex (+304)				1.60206	No Values	Reference Missing	Reference Missing	No Values	Reference Missing	Reference Missing	0	0	1	0
T98G-04-SET-18-ALL RUNS-TANDEM	Chloride intracellular channel protein 1 OS=Homo sapiens OX=9606 GN=CLIC1 PE=1 SV=4	CLIC1_HUMAN	true	true	true	lAALNPESNTAGLDIFAk	1	iTRAQ8plex (+304), iTRAQ8plex (+304)	52.7	39.164	40.07	3.40894	0	0.5034	0.5392	0.6291	0.4334	0.4992	0	0	13	0
T98G-04-SET-18-ALL RUNS-TANDEM	Chloride intracellular channel protein 1 OS=Homo sapiens OX=9606 GN=CLIC1 PE=1 SV=4	CLIC1_HUMAN	true	true	true	lAALnPESNTAGLDIFAk	0.77	iTRAQ8plex (+304), Deamidated (+1), iTRAQ8plex (+304)	19.15	39.3202	5.67		0	-0.3975	-0.1097	0.0677	-0.1758	0.08535	0	0	2	0
T98G-04-SET-18-ALL RUNS-TANDEM	Chloride intracellular channel protein 1 OS=Homo sapiens OX=9606 GN=CLIC1 PE=1 SV=4	CLIC1_HUMAN	true	true	true	lAALNPESnTAGLDIFAk	1	iTRAQ8plex (+304), Deamidated (+1), iTRAQ8plex (+304)	35.5	39.1418	0.69	2.34679	0	0.8555	0.314	4.322	0.5468	3.668	0	0	5	0
T98G-04-SET-18-ALL RUNS-TANDEM	ATP-citrate synthase OS=Homo sapiens OX=9606 GN=ACLY PE=1 SV=3	ACLY_HUMAN	true	true	true	aGkDLVSSLTSGLLTIGDR	0.51	iTRAQ8plex (+304), iTRAQ8plex (+304)	10.29	39.2273	7.94		No Values	No Values	No Values	No Values	Reference Missing	Reference Missing	0	0	1	0
T98G-04-SET-18-ALL RUNS-TANDEM	ATP-citrate synthase OS=Homo sapiens OX=9606 GN=ACLY PE=1 SV=3	ACLY_HUMAN	true	true	true	dLVSSLTSGLLTIGDR	0.29	iTRAQ8plex (+304)	8.5	39.4384	1.26		0	-0.7715	0.2789	-0.2651	-1.314	-4.34	0	3	0	0
T98G-04-SET-18-ALL RUNS-TANDEM	ATP-citrate synthase OS=Homo sapiens OX=9606 GN=ACLY PE=1 SV=3	ACLY_HUMAN	true	true	true	tIAIIAEGIPEALTR	1	iTRAQ8plex (+304)	24.51	39.3556	11.42	2.95861	0	-0.1835	0.02258	0.09429	0.331	-0.02455	0	21	0	0
T98G-04-SET-18-ALL RUNS-TANDEM	Elongation factor 1-delta OS=Homo sapiens OX=9606 GN=EEF1D PE=1 SV=5	EF1D_HUMAN	true	true	true	eNIQkSLAGSSGP	0.87	Dehydrated (-18), iTRAQ8plex (+304), iTRAQ8plex (+304)				0.79588	0	-1.668	-2.941	0.4781	0.8	-0.2698	0	0	1	0
T98G-04-SET-18-ALL RUNS-TANDEM	Elongation factor 1-delta OS=Homo sapiens OX=9606 GN=EEF1D PE=1 SV=5	EF1D_HUMAN	true	true	true	gVVQELQQAISk	1	iTRAQ8plex (+304), iTRAQ8plex (+304)	28.09	39.2983	25.52	1.4437	0	-0.2017	0.2398	0.1355	0.04028	0.05347	0	18	2	0
T98G-04-SET-18-ALL RUNS-TANDEM	Elongation factor 1-delta OS=Homo sapiens OX=9606 GN=EEF1D PE=1 SV=5	EF1D_HUMAN	true	true	true	gVVQELQqAISk	1	iTRAQ8plex (+304), Deamidated (+1), iTRAQ8plex (+304)	21.28	39.3197	0.03	1.63827	0	-0.06403	0.1938	-0.3121	-0.2495	-0.4624	0	1	0	0
T98G-04-SET-18-ALL RUNS-TANDEM	Elongation factor 1-delta OS=Homo sapiens OX=9606 GN=EEF1D PE=1 SV=5	EF1D_HUMAN	true	true	true	iASLEVENQSLR	0.49	iTRAQ8plex (+304)	12.62	39.285	5.49		0	0.3251	0.05849	0.07578	0.3027	-0.1392	0	2	0	0
T98G-04-SET-18-ALL RUNS-TANDEM	Endoplasmin OS=Homo sapiens OX=9606 GN=HSP90B1 PE=1 SV=1	ENPL_HUMAN	true	true	true	eAVEkEFEPLLNWMk	1	iTRAQ8plex (+304), iTRAQ8plex (+304), iTRAQ8plex (+304)	29.74	39.4017	25.95	2.01773	0	0.1327	0.3826	0.9749	0.3251	0.9377	0	0	12	0
T98G-04-SET-18-ALL RUNS-TANDEM	Endoplasmin OS=Homo sapiens OX=9606 GN=HSP90B1 PE=1 SV=1	ENPL_HUMAN	true	true	true	eFEPLLNWMk	0.79	iTRAQ8plex (+304), iTRAQ8plex (+304)	16.07	39.4983	7.87		0	-0.4557	-0.1648	-0.7199	-1.926	-0.725	0	1	0	0
T98G-04-SET-18-ALL RUNS-TANDEM	Endoplasmin OS=Homo sapiens OX=9606 GN=HSP90B1 PE=1 SV=1	ENPL_HUMAN	true	true	true	gVVDSDDLPLNVSR	1	iTRAQ8plex (+304)	25.83	39.3105	6.38	2.95861	0	0.469	-0.04175	0.03127	-0.3754	0.003462	0	8	0	0
T98G-04-SET-18-ALL RUNS-TANDEM	Endoplasmin OS=Homo sapiens OX=9606 GN=HSP90B1 PE=1 SV=1	ENPL_HUMAN	true	true	true	sILFVPTSAPR	0.17	iTRAQ8plex (+304)	13.14	38.5199	6.7		0	0.8647	0.01392	0.4049	0.6038	0.6448	0	1	0	0
T98G-04-SET-18-ALL RUNS-TANDEM	Endoplasmin OS=Homo sapiens OX=9606 GN=HSP90B1 PE=1 SV=1	ENPL_HUMAN	true	true	true	vFITDDFHDMMPk	1	iTRAQ8plex (+304), iTRAQ8plex (+304)	18.45	39.3902	14.1	1.05552	0	0.06847	0.2988	0.03708	0.2169	0.3511	0	0	1	0
T98G-04-SET-18-ALL RUNS-TANDEM	14-3-3 protein beta/alpha OS=Homo sapiens OX=9606 GN=YWHAB PE=1 SV=3	1433B_HUMAN	true	true	true	ekIEAELQDIcNDVLELLDk	0.15	iTRAQ8plex (+304), iTRAQ8plex (+304), Carbamidomethyl (+57), iTRAQ8plex (+304)	4.17	38.926	-0.57		0	Value Missing	-0.32	-1.138	-1.609	Value Missing	0	0	0	1
T98G-04-SET-18-ALL RUNS-TANDEM	14-3-3 protein beta/alpha OS=Homo sapiens OX=9606 GN=YWHAB PE=1 SV=3	1433B_HUMAN	true	true	true	iEAELQDIcNDVLELLDk	1	iTRAQ8plex (+304), Carbamidomethyl (+57), iTRAQ8plex (+304)	22.36	39.4866	0	1	0	Value Missing	Value Missing	Value Missing	-1.246	-0.806	0	0	1	0
T98G-04-SET-18-ALL RUNS-TANDEM	14-3-3 protein beta/alpha OS=Homo sapiens OX=9606 GN=YWHAB PE=1 SV=3	1433B_HUMAN	true	true	true	tAFDEAIAELDTLNEESYk	0.99	iTRAQ8plex (+304), iTRAQ8plex (+304)	22.76	39.3922	2.81	0.677781	0	-3.001	-0.02823	-0.7209	-3.646	-1.964	0	0	13	0
T98G-04-SET-18-ALL RUNS-TANDEM	14-3-3 protein beta/alpha OS=Homo sapiens OX=9606 GN=YWHAB PE=1 SV=3	1433B_HUMAN	true	true	true	tAFDEAIAELDTLnEESYk	1	iTRAQ8plex (+304), Deamidated (+1), iTRAQ8plex (+304)	44	39.284	10.42	3.65758	0	0.808	0.4515	-0.7434	-1.018	-0.03732	0	0	4	0
T98G-04-SET-18-ALL RUNS-TANDEM	14-3-3 protein beta/alpha OS=Homo sapiens OX=9606 GN=YWHAB PE=1 SV=3	1433B_HUMAN	true	true	true	tAFDEAIAELDTLNEESYkDSTLIMQLLR	1	iTRAQ8plex (+304), iTRAQ8plex (+304)	42.39	38.7489	0.81	1.01323	0	Value Missing	0.1531	-1.208	0.1543	-0.1316	0	0	0	1
T98G-04-SET-18-ALL RUNS-TANDEM	14-3-3 protein beta/alpha OS=Homo sapiens OX=9606 GN=YWHAB PE=1 SV=3	1433B_HUMAN	true	true	true	tAFDEAIAELDTLnEESYkDSTLIMQLLR	1	iTRAQ8plex (+304), Deamidated (+1), iTRAQ8plex (+304)	57.56	38.9059	1.05	1.67778	0	0.5966	-0.2864	-0.06931	0.4826	0.1374	0	0	0	3
T98G-04-SET-18-ALL RUNS-TANDEM	Glucose-6-phosphate isomerase OS=Homo sapiens OX=9606 GN=GPI PE=1 SV=4	G6PI_HUMAN	true	true	true	iLLANFLAQTE	0.91	iTRAQ8plex (+304)				0.853872	0	0.5099	-1.76	-0.2063	0.08697	-0.08417	0	2	0	0
T98G-04-SET-18-ALL RUNS-TANDEM	Glucose-6-phosphate isomerase OS=Homo sapiens OX=9606 GN=GPI PE=1 SV=4	G6PI_HUMAN	true	true	true	iLLAnFLAQTEALMR	0.99	iTRAQ8plex (+304), Deamidated (+1)	30.79	39.3787	7.53		0	Value Missing	0.2924	-0.02134	0.802	0.789	0	1	0	0
T98G-04-SET-18-ALL RUNS-TANDEM	Glucose-6-phosphate isomerase OS=Homo sapiens OX=9606 GN=GPI PE=1 SV=4	G6PI_HUMAN	true	true	true	iLLANFLAqTEALMR	1	iTRAQ8plex (+304), Deamidated (+1)	42.47	39.1651	2.89	2.74473	No Values	No Values	Reference Missing	Reference Missing	Reference Missing	Reference Missing	0	1	0	0
T98G-04-SET-18-ALL RUNS-TANDEM	Glucose-6-phosphate isomerase OS=Homo sapiens OX=9606 GN=GPI PE=1 SV=4	G6PI_HUMAN	true	true	true	kIEPELDGSAQVTSHDASTnGLINFIk	0.55	iTRAQ8plex (+304), iTRAQ8plex (+304), Deamidated (+1), iTRAQ8plex (+304)	24.47	38.3327	4.44		0	-0.5176	0.4202	-0.4612	-0.3901	-0.2222	0	0	0	1
T98G-04-SET-18-ALL RUNS-TANDEM	Glucose-6-phosphate isomerase OS=Homo sapiens OX=9606 GN=GPI PE=1 SV=4	G6PI_HUMAN	true	true	true	lTPFMLGALVAMYEHk	0.2	iTRAQ8plex (+304), iTRAQ8plex (+304)	4.48	39.4871	0.22		0	Value Missing	0.425	0.2171	Value Missing	-0.5587	0	0	1	0
T98G-04-SET-18-ALL RUNS-TANDEM	Glucose-6-phosphate isomerase OS=Homo sapiens OX=9606 GN=GPI PE=1 SV=4	G6PI_HUMAN	true	true	true	tFTTQETITNAETAkEWFLQAAk	0.27	iTRAQ8plex (+304), iTRAQ8plex (+304), iTRAQ8plex (+304)	10.26	38.8835	-0.31		0	0.7968	0.4173	0.434	0.7146	0.09842	0	0	0	1
T98G-04-SET-18-ALL RUNS-TANDEM	Glucose-6-phosphate isomerase OS=Homo sapiens OX=9606 GN=GPI PE=1 SV=4	G6PI_HUMAN	true	true	true	tFTTQETITnAETAkEWFLQAAk	0.3	iTRAQ8plex (+304), Deamidated (+1), iTRAQ8plex (+304), iTRAQ8plex (+304)	14.09	38.7933	1.47		0	1.088	1.138	1.133	Value Missing	0.7641	0	0	0	1
T98G-04-SET-18-ALL RUNS-TANDEM	Glucose-6-phosphate isomerase OS=Homo sapiens OX=9606 GN=GPI PE=1 SV=4	G6PI_HUMAN	true	true	true	tLAQLNPESSLFIIASk	1	iTRAQ8plex (+304), iTRAQ8plex (+304)	32.17	39.0146	10.76	1.5376	0	-0.09219	-0.05028	-0.2857	-0.02661	-0.2446	0	0	12	0
T98G-04-SET-18-ALL RUNS-TANDEM	Glucose-6-phosphate isomerase OS=Homo sapiens OX=9606 GN=GPI PE=1 SV=4	G6PI_HUMAN	true	true	true	tLAqLNPESSLFIIASk	0.99	iTRAQ8plex (+304), Deamidated (+1), iTRAQ8plex (+304)	21.88	38.667	0.71	0.853872	0	1.85	0.4788	-0.3947	1.133	0.6943	0	0	1	0
T98G-04-SET-18-ALL RUNS-TANDEM	Glucose-6-phosphate isomerase OS=Homo sapiens OX=9606 GN=GPI PE=1 SV=4	G6PI_HUMAN	true	true	true	tLAQLnPESSLFIIASk	1	iTRAQ8plex (+304), Deamidated (+1), iTRAQ8plex (+304)	28.08	39.0162	0.52	1.07058	0	Value Missing	0.286	-0.1691	Value Missing	-1.347	0	0	2	0
T98G-04-SET-18-ALL RUNS-TANDEM	Nucleolin OS=Homo sapiens OX=9606 GN=NCL PE=1 SV=3	NUCL_HUMAN	true	true	true	aLELTGLk	1	iTRAQ8plex (+304), iTRAQ8plex (+304)	26.29	38.7419	15.19	1.21467	0	1.058	-0.3741	0.7068	1.548	1.323	0	1	0	0
T98G-04-SET-18-ALL RUNS-TANDEM	Nucleolin OS=Homo sapiens OX=9606 GN=NCL PE=1 SV=3	NUCL_HUMAN	true	true	true	gEGGFGGRGGGRGGFGGRG	0.85	iTRAQ8plex (+304)				0.619789	0	0.01348	0.04416	-0.8413	0.9365	-0.5499	0	0	1	0
T98G-04-SET-18-ALL RUNS-TANDEM	Nucleolin OS=Homo sapiens OX=9606 GN=NCL PE=1 SV=3	NUCL_HUMAN	true	true	true	gEGGFGGRGGGRGGFGGRGGGRG	0.78	iTRAQ8plex (+304)				0.619789	0	Value Missing	1.071	1.053	0.811	1.445	0	0	1	0
T98G-04-SET-18-ALL RUNS-TANDEM	Nucleolin OS=Homo sapiens OX=9606 GN=NCL PE=1 SV=3	NUCL_HUMAN	true	true	true	gLSEDTTEETLkESFDGSVR	0.93	iTRAQ8plex (+304), iTRAQ8plex (+304)	20.74	39.3917	11.93		0	0.5704	-3.099	0.6437	-0.04858	0.2264	0	0	1	0
T98G-04-SET-18-ALL RUNS-TANDEM	Nucleolin OS=Homo sapiens OX=9606 GN=NCL PE=1 SV=3	NUCL_HUMAN	true	true	true	vTQDELkEVFEDAAEIR	1	iTRAQ8plex (+304), iTRAQ8plex (+304)	17.31	39.207	8.27	3.08619	0	0.3237	0.4788	0.8586	0.5692	0.8058	0	0	14	0
T98G-04-SET-18-ALL RUNS-TANDEM	Nucleolin OS=Homo sapiens OX=9606 GN=NCL PE=1 SV=3	NUCL_HUMAN	true	true	true	vTqDELkEVFEDAAEIR	0.35	iTRAQ8plex (+304), Deamidated (+1), iTRAQ8plex (+304)	9.13	39.4988	0.74		0	-0.3859	0.3383	0.5472	0.3891	0.5186	0	0	4	0
T98G-04-SET-18-ALL RUNS-TANDEM	Adenylyl cyclase-associated protein 1 OS=Homo sapiens OX=9606 GN=CAP1 PE=1 SV=5	CAP1_HUMAN	true	true	true	aGAAPYVQAFDSLLAGPVAEYLk	1	iTRAQ8plex (+304), iTRAQ8plex (+304)	34.59	38.5751	9.37	1.31876	0	-1.569	0.2667	-0.9028	0.3916	-0.2401	0	0	10	0
T98G-04-SET-18-ALL RUNS-TANDEM	Adenylyl cyclase-associated protein 1 OS=Homo sapiens OX=9606 GN=CAP1 PE=1 SV=5	CAP1_HUMAN	true	true	true	aGAAPYVqAFDSLLAGPVAEYLk	0.97	iTRAQ8plex (+304), Deamidated (+1), iTRAQ8plex (+304)	19.55	38.5162	1.69	1.1549	0	1.315	0.7684	1.234	Value Missing	0.9643	0	0	2	0
T98G-04-SET-18-ALL RUNS-TANDEM	Adenylyl cyclase-associated protein 1 OS=Homo sapiens OX=9606 GN=CAP1 PE=1 SV=5	CAP1_HUMAN	true	true	true	lGLVFDDVVGIVEIINSk	1	iTRAQ8plex (+304), iTRAQ8plex (+304)	38.36	39.343	34.1	0.568636	0	Value Missing	-3.238	-3.141	-1.666	-2.156	0	0	5	0
T98G-04-SET-18-ALL RUNS-TANDEM	Adenylyl cyclase-associated protein 1 OS=Homo sapiens OX=9606 GN=CAP1 PE=1 SV=5	CAP1_HUMAN	true	true	true	lSDLLAPISEQIk	0.62	iTRAQ8plex (+304), iTRAQ8plex (+304)	16.73	39.2314	4.73		0	-4.362	-0.2196	-0.5206	-0.7576	-0.911	0	3	0	0
T98G-04-SET-18-ALL RUNS-TANDEM	Adenylyl cyclase-associated protein 1 OS=Homo sapiens OX=9606 GN=CAP1 PE=1 SV=5	CAP1_HUMAN	true	true	true	lSDLLAPISEqIk	0.47	iTRAQ8plex (+304), Deamidated (+1), iTRAQ8plex (+304)	13.84	39.2335	0.32		0	Value Missing	Value Missing	-0.01414	Value Missing	-1.543	0	1	0	0
T98G-04-SET-18-ALL RUNS-TANDEM	T-complex protein 1 subunit theta OS=Homo sapiens OX=9606 GN=CCT8 PE=1 SV=4	TCPQ_HUMAN	true	true	true	aGALLELAEELLR	1	iTRAQ8plex (+304)				2.26761	0	-0.7815	0.1272	-0.4873	-0.8593	-0.8229	0	7	0	0
T98G-04-SET-18-ALL RUNS-TANDEM	T-complex protein 1 subunit theta OS=Homo sapiens OX=9606 GN=CCT8 PE=1 SV=4	TCPQ_HUMAN	true	true	true	dIDEVSSLLR	0.27	iTRAQ8plex (+304)	16.82	38.3474	10.12		0	0.2846	0.1865	-0.4185	-0.6478	-0.6564	0	6	0	0
T98G-04-SET-18-ALL RUNS-TANDEM	T-complex protein 1 subunit theta OS=Homo sapiens OX=9606 GN=CCT8 PE=1 SV=4	TCPQ_HUMAN	true	true	true	fAEAFEAIPR	0.22	iTRAQ8plex (+304)	8.4	38.9504	4.87		0	0.5225	0.9099	0.9376	0.371	1.005	0	2	0	0
T98G-04-SET-18-ALL RUNS-TANDEM	T-complex protein 1 subunit theta OS=Homo sapiens OX=9606 GN=CCT8 PE=1 SV=4	TCPQ_HUMAN	true	true	true	lFVTNDAATILR	0.19	iTRAQ8plex (+304)	3.16	39.1403	-0.45		0	0.5223	0.2174	0.5604	0.6328	0.548	0	3	0	0
T98G-04-SET-18-ALL RUNS-TANDEM	T-complex protein 1 subunit theta OS=Homo sapiens OX=9606 GN=CCT8 PE=1 SV=4	TCPQ_HUMAN	true	true	true	lFVTnDAATILR	0.65	iTRAQ8plex (+304), Deamidated (+1)	17.82	39.1286	3.08		0	Value Missing	-0.07274	1.356	1.63	0.4645	0	1	0	0
T98G-04-SET-18-ALL RUNS-TANDEM	T-complex protein 1 subunit theta OS=Homo sapiens OX=9606 GN=CCT8 PE=1 SV=4	TCPQ_HUMAN	true	true	true	nLRDIDEVSSLLR	1	iTRAQ8plex (+304)	41.4	39.4221	2.07	2.30103	No Values	No Values	Reference Missing	Reference Missing	Reference Missing	Reference Missing	0	0	1	0
T98G-04-SET-18-ALL RUNS-TANDEM	T-complex protein 1 subunit theta OS=Homo sapiens OX=9606 GN=CCT8 PE=1 SV=4	TCPQ_HUMAN	true	true	true	nLRDIDEVSSLLR	1	Deamidated (+1), iTRAQ8plex (+304)	37.83	39.4196	0.85	3.61979	0	0.7353	0.4646	1.526	1.717	1.764	0	0	1	0
T98G-04-SET-18-ALL RUNS-TANDEM	Tryptophan--tRNA ligase, cytoplasmic OS=Homo sapiens OX=9606 GN=WARS PE=1 SV=2	SYWC_HUMAN	true	true	true	aLIEVLQPLIAEHQAR	1	iTRAQ8plex (+304)	34.55	39.2619	3.64	3.03152	0	0.3248	-0.5434	-0.008051	0.4587	0.2458	0	0	14	0
T98G-04-SET-18-ALL RUNS-TANDEM	Tryptophan--tRNA ligase, cytoplasmic OS=Homo sapiens OX=9606 GN=WARS PE=1 SV=2	SYWC_HUMAN	true	true	true	aLIEVLqPLIAEHQAR	1	iTRAQ8plex (+304), Deamidated (+1)	55.36	39.2366	8.1	3.88606	0	0.6169	0.3182	0.8966	0.8521	0.2359	0	0	6	0
T98G-04-SET-18-ALL RUNS-TANDEM	Tryptophan--tRNA ligase, cytoplasmic OS=Homo sapiens OX=9606 GN=WARS PE=1 SV=2	SYWC_HUMAN	true	true	true	mPNSEPASLLELFNS	0.9	iTRAQ8plex (+304)				0.823909	0	Value Missing	-1.053	Value Missing	Value Missing	0.6912	0	0	1	0
T98G-04-SET-18-ALL RUNS-TANDEM	Nucleosome assembly protein 1-like 1 OS=Homo sapiens OX=9606 GN=NAP1L1 PE=1 SV=1	NP1L1_HUMAN	true	true	true	lDGLVETPTGYIESLPR	1	iTRAQ8plex (+304)	32.85	39.4689	25.88	1.88606	0	0.3661	0.1818	0.4013	0.3513	0.4186	0	14	0	0
T98G-04-SET-18-ALL RUNS-TANDEM	Nucleosome assembly protein 1-like 1 OS=Homo sapiens OX=9606 GN=NAP1L1 PE=1 SV=1	NP1L1_HUMAN	true	true	true	nVDLLSDMVQEHDEPILk	1	iTRAQ8plex (+304), iTRAQ8plex (+304)	62.64	39.4241	20.47	3.25964	0	0.1739	0.7956	0.3935	0.2217	0.3908	0	0	5	0
T98G-04-SET-18-ALL RUNS-TANDEM	Nucleosome assembly protein 1-like 1 OS=Homo sapiens OX=9606 GN=NAP1L1 PE=1 SV=1	NP1L1_HUMAN	true	true	true	nVDLLSDmVQEHDEPILk	1	iTRAQ8plex (+304), Oxidation (+16), iTRAQ8plex (+304)	17.63	39.4096	1.4	1.13077	No Values	No Values	No Values	Reference Missing	No Values	No Values	0	0	1	0
T98G-04-SET-18-ALL RUNS-TANDEM	Heat shock protein HSP 90-alpha OS=Homo sapiens OX=9606 GN=HSP90AA1 PE=1 SV=5	HS90A_HUMAN	true	true	true	aLLFVPR	0.83	iTRAQ8plex (+304)	15.52	36.1752	0	0.769551	0	1.78	0.12	0.6759	1.518	1.062	0	1	0	0
T98G-04-SET-18-ALL RUNS-TANDEM	Heat shock protein HSP 90-alpha OS=Homo sapiens OX=9606 GN=HSP90AA1 PE=1 SV=5	HS90A_HUMAN	true	true	true	aLLSSGFSLEDPQTHANR	1	iTRAQ8plex (+304)				2.07572	0	-0.008173	0.3789	0.1936	0.1138	-0.07431	0	0	2	0
T98G-04-SET-18-ALL RUNS-TANDEM	Heat shock protein HSP 90-alpha OS=Homo sapiens OX=9606 GN=HSP90AA1 PE=1 SV=5	HS90A_HUMAN	true	true	true	dQVANSAFVER	1	iTRAQ8plex (+304)	33.34	39.1137	3.18	2.284	0	0.8562	-0.1123	-0.02055	0.2337	0.1693	0	3	0	0
T98G-04-SET-18-ALL RUNS-TANDEM	Heat shock protein HSP 90-alpha OS=Homo sapiens OX=9606 GN=HSP90AA1 PE=1 SV=5	HS90A_HUMAN	true	true	true	eLISNSSDALDkIR	1	iTRAQ8plex (+304), iTRAQ8plex (+304)	24.9	39.683	2.33	1.22185	0	0.6	0.4083	0.9883	0.9613	0.9033	0	0	2	0
T98G-04-SET-18-ALL RUNS-TANDEM	Heat shock protein HSP 90-alpha OS=Homo sapiens OX=9606 GN=HSP90AA1 PE=1 SV=5	HS90A_HUMAN	true	true	true	eLISnSSDALDkIR	1	iTRAQ8plex (+304), Deamidated (+1), iTRAQ8plex (+304)	29.85	39.6867	1.42	1.95861	0	0.07404	0.1958	1.049	1.256	1.059	0	0	2	0
T98G-04-SET-18-ALL RUNS-TANDEM	Heat shock protein HSP 90-alpha OS=Homo sapiens OX=9606 GN=HSP90AA1 PE=1 SV=5	HS90A_HUMAN	true	true	true	hLEINPDHSIIETLR	1	iTRAQ8plex (+304)	24.58	39.4783	0	1.72125	0	-0.2174	0.1903	0.01669	0.005624	0.02126	0	0	3	0
T98G-04-SET-18-ALL RUNS-TANDEM	Heat shock protein HSP 90-alpha OS=Homo sapiens OX=9606 GN=HSP90AA1 PE=1 SV=5	HS90A_HUMAN	true	true	true	hLEInPDHSIIETLR	1	iTRAQ8plex (+304), Deamidated (+1)	34.04	39.5323	4.83	4.4437	0	0.3732	0.4057	0.1316	0.3069	-0.1913	0	0	1	2
T98G-04-SET-18-ALL RUNS-TANDEM	Heat shock protein HSP 90-alpha OS=Homo sapiens OX=9606 GN=HSP90AA1 PE=1 SV=5	HS90A_HUMAN	true	true	true	hSQFIGYPITLFVEk	0.96	iTRAQ8plex (+304), iTRAQ8plex (+304)	19.78	39.5813	11.27		0	0.1188	-0.3042	0.3439	0.6574	0.5711	0	0	1	0
T98G-04-SET-18-ALL RUNS-TANDEM	Heat shock protein HSP 90-alpha OS=Homo sapiens OX=9606 GN=HSP90AA1 PE=1 SV=5	HS90A_HUMAN	true	true	true	kHLEINPDHSIIETLR	0.99	iTRAQ8plex (+304), iTRAQ8plex (+304)	24.88	39.3186	14.94		0	0.8176	0.3064	-0.03407	0.2485	0.5782	0	0	0	1
T98G-04-SET-18-ALL RUNS-TANDEM	Heat shock protein HSP 90-alpha OS=Homo sapiens OX=9606 GN=HSP90AA1 PE=1 SV=5	HS90A_HUMAN	true	true	true	vFIMDNcEELIPEYLNFIR	1	iTRAQ8plex (+304), Carbamidomethyl (+57)	39	39.466	0.17	2.03152	0	Value Missing	-1.02	-1.603	-1.008	Value Missing	0	0	1	0
T98G-04-SET-18-ALL RUNS-TANDEM	Aldo-keto reductase family 1 member C3 OS=Homo sapiens OX=9606 GN=AKR1C3 PE=1 SV=4	AK1C3_HUMAN	true	true	true	lNDGHFMPVLGFGTYAPPEVPR	1	iTRAQ8plex (+304)	18.41	39.5289	15.94	2.29243	0	-0.04378	0.08804	-0.01653	0.2958	-0.07177	0	0	7	0
T98G-04-SET-18-ALL RUNS-TANDEM	Aldo-keto reductase family 1 member C3 OS=Homo sapiens OX=9606 GN=AKR1C3 PE=1 SV=4	AK1C3_HUMAN	true	true	true	lnDGHFmPVLGFGTYAPPEVPR	0.93	iTRAQ8plex (+304), Deamidated (+1), Oxidation (+16)	25.29	39.6586	4.94		0	1.759	-0.006315	-0.3245	Value Missing	0.9824	0	0	1	0
T98G-04-SET-18-ALL RUNS-TANDEM	Aldo-keto reductase family 1 member C3 OS=Homo sapiens OX=9606 GN=AKR1C3 PE=1 SV=4	AK1C3_HUMAN	true	true	true	skDIVLVAYSALGSQR	1	iTRAQ8plex (+304), iTRAQ8plex (+304)	26.45	38.8773	21.39	2.18709	0	1.482	0.1422	0.815	0.5894	0.7353	0	0	5	0
T98G-04-SET-18-ALL RUNS-TANDEM	Aldo-keto reductase family 1 member C3 OS=Homo sapiens OX=9606 GN=AKR1C3 PE=1 SV=4	AK1C3_HUMAN	true	true	true	wVDPNSPVLLEDPVLcAL	1	iTRAQ8plex (+304), Carbamidomethyl (+57)				2.16749	0	Value Missing	-0.04992	0.2625	-0.5228	-0.8346	0	5	0	0
T98G-04-SET-18-ALL RUNS-TANDEM	T-complex protein 1 subunit gamma OS=Homo sapiens OX=9606 GN=CCT3 PE=1 SV=4	TCPG_HUMAN	true	true	true	aDIIRTcLGPk	0.98	iTRAQ8plex (+304), Carbamidomethyl (+57), iTRAQ8plex (+304)				1.72125	0	2.788	2.684	3.131	4.234	2.807	0	1	0	0
T98G-04-SET-18-ALL RUNS-TANDEM	T-complex protein 1 subunit gamma OS=Homo sapiens OX=9606 GN=CCT3 PE=1 SV=4	TCPG_HUMAN	true	true	true	aMTGVEQWPYRAVAQALEVIPR	0.21	iTRAQ8plex (+304)	2.51	39.4349	-0.74		0	Value Missing	Value Missing	-0.3586	-0.5067	Value Missing	0	0	1	0
T98G-04-SET-18-ALL RUNS-TANDEM	T-complex protein 1 subunit gamma OS=Homo sapiens OX=9606 GN=CCT3 PE=1 SV=4	TCPG_HUMAN	true	true	true	aVAQALEVIPR	0.52	iTRAQ8plex (+304)	13.31	39.0004	6.98		0	-0.06468	0.1981	0.4295	0.3954	0.2978	0	10	0	0
T98G-04-SET-18-ALL RUNS-TANDEM	T-complex protein 1 subunit gamma OS=Homo sapiens OX=9606 GN=CCT3 PE=1 SV=4	TCPG_HUMAN	true	true	true	aVAqALEVIPR	0.21	iTRAQ8plex (+304), Deamidated (+1)	11.95	38.9465	1.36		0	-0.6465	-0.01002	0.279	0.3798	-0.1712	0	1	0	0
T98G-04-SET-18-ALL RUNS-TANDEM	T-complex protein 1 subunit gamma OS=Homo sapiens OX=9606 GN=CCT3 PE=1 SV=4	TCPG_HUMAN	true	true	true	eLGIWEPLAVk	1	iTRAQ8plex (+304), iTRAQ8plex (+304)	13.55	39.3268	1.37	2.17393	0	0.3022	-0.3582	-0.3732	-0.1033	Value Missing	0	1	0	0
T98G-04-SET-18-ALL RUNS-TANDEM	T-complex protein 1 subunit gamma OS=Homo sapiens OX=9606 GN=CCT3 PE=1 SV=4	TCPG_HUMAN	true	true	true	tAVETAVLLLR	0.19	iTRAQ8plex (+304)	11.95	38.8167	2.65		0	-1.642	-0.2088	0.173	0.4417	0.2699	0	3	0	0
T98G-04-SET-18-ALL RUNS-TANDEM	T-complex protein 1 subunit gamma OS=Homo sapiens OX=9606 GN=CCT3 PE=1 SV=4	TCPG_HUMAN	true	true	true	vEkIPGGIIEDScVLR	0.3	iTRAQ8plex (+304), iTRAQ8plex (+304), Carbamidomethyl (+57)	8.31	39.3671	0.81		0	-0.8586	-0.2491	0.3727	0.5829	0.6995	0	0	1	0
T98G-04-SET-18-ALL RUNS-TANDEM	Vinculin OS=Homo sapiens OX=9606 GN=VCL PE=1 SV=4	VINC_HUMAN	true	true	true	aIPDLTAPVAAVQAAVSNLVR	1	iTRAQ8plex (+304)	23.49	39.3409	6.78	1.72125	0	Value Missing	Reference Missing	Reference Missing	0.209	0.9298	0	1	2	0
T98G-04-SET-18-ALL RUNS-TANDEM	Vinculin OS=Homo sapiens OX=9606 GN=VCL PE=1 SV=4	VINC_HUMAN	true	true	true	aIPDLTAPVAAVqAAVSNLVR	0.96	iTRAQ8plex (+304), Deamidated (+1)	27.78	39.0195	6.17		No Values	No Values	No Values	No Values	Reference Missing	Reference Missing	0	0	1	0
T98G-04-SET-18-ALL RUNS-TANDEM	Vinculin OS=Homo sapiens OX=9606 GN=VCL PE=1 SV=4	VINC_HUMAN	true	true	true	eLLPVLISAmk	0.44	iTRAQ8plex (+304), Oxidation (+16), iTRAQ8plex (+304)	4.83	39.2562	-2.77		0	Value Missing	Value Missing	-0.06568	Value Missing	Value Missing	0	1	0	0
T98G-04-SET-18-ALL RUNS-TANDEM	Vinculin OS=Homo sapiens OX=9606 GN=VCL PE=1 SV=4	VINC_HUMAN	true	true	true	tIESILEPVAQQISHLVIMHEEGEVDGk	1	iTRAQ8plex (+304), iTRAQ8plex (+304)	45.91	38.7703	0.4		0	-2.107	0.02671	0.1627	0.4124	0.5356	0	0	0	10
T98G-04-SET-18-ALL RUNS-TANDEM	Vinculin OS=Homo sapiens OX=9606 GN=VCL PE=1 SV=4	VINC_HUMAN	true	true	true	tIESILEPVAqQISHLVIMHEEGEVDGk	0.13	iTRAQ8plex (+304), Deamidated (+1), iTRAQ8plex (+304)	30.04	37.8597	2.33		0	-0.8833	-0.06059	0.506	0.3674	-0.2039	0	0	0	1
T98G-04-SET-18-ALL RUNS-TANDEM	Vinculin OS=Homo sapiens OX=9606 GN=VCL PE=1 SV=4	VINC_HUMAN	true	true	true	tIESILEPVAQqISHLVIMHEEGEVDGk	0.87	iTRAQ8plex (+304), Deamidated (+1), iTRAQ8plex (+304)	30.24	38.2892	0		0	-1.75	-0.8489	-0.2692	-0.304	-0.2917	0	0	0	1
T98G-04-SET-18-ALL RUNS-TANDEM	Vinculin OS=Homo sapiens OX=9606 GN=VCL PE=1 SV=4	VINC_HUMAN	true	true	true	tIESILEPVAQQISHLVImHEEGEVDGk	0.97	iTRAQ8plex (+304), Oxidation (+16), iTRAQ8plex (+304)	20.24	38.9735	12.81		0	-0.2526	-0.1472	-1.177	-0.5998	-1.094	0	0	0	1
T98G-04-SET-18-ALL RUNS-TANDEM	Heterogeneous nuclear ribonucleoprotein H OS=Homo sapiens OX=9606 GN=HNRNPH1 PE=1 SV=4	HNRH1_HUMAN	true	true	true	aTENDIYNFFSPLNPVR	1	iTRAQ8plex (+304)	22.32	39.6171	13.17	2.25181	0	-1.924	0.6995	0.3906	0.1185	0.7069	0	6	0	0
T98G-04-SET-18-ALL RUNS-TANDEM	Heterogeneous nuclear ribonucleoprotein H OS=Homo sapiens OX=9606 GN=HNRNPH1 PE=1 SV=4	HNRH1_HUMAN	true	true	true	aTENDIYnFFSPLNPVR	0.73	iTRAQ8plex (+304), Deamidated (+1)	19.07	39.5933	4.42		0	0.2468	0.784	1.367	1.174	0.9631	0	2	0	0
T98G-04-SET-18-ALL RUNS-TANDEM	Heterogeneous nuclear ribonucleoprotein H OS=Homo sapiens OX=9606 GN=HNRNPH1 PE=1 SV=4	HNRH1_HUMAN	true	true	true	aTENDIYNFFSPLnPVR	1	iTRAQ8plex (+304), Deamidated (+1)	27.68	39.5737	4.96	1.55284	0	0.1333	-0.5116	-0.9488	-0.02066	-0.2392	0	1	0	0
T98G-04-SET-18-ALL RUNS-TANDEM	Heterogeneous nuclear ribonucleoprotein H OS=Homo sapiens OX=9606 GN=HNRNPH1 PE=1 SV=4	HNRH1_HUMAN	true	true	true	sTGEAFVQFASQEIAEk	1	iTRAQ8plex (+304), iTRAQ8plex (+304)	27.71	39.4871	1.87	1.01323	0	Value Missing	-0.7171	-0.2217	-0.8885	-2.111	0	0	3	0
T98G-04-SET-18-ALL RUNS-TANDEM	Heterogeneous nuclear ribonucleoprotein H OS=Homo sapiens OX=9606 GN=HNRNPH1 PE=1 SV=4	HNRH1_HUMAN	true	true	true	sTGEAFVqFASQEIAEk	1	iTRAQ8plex (+304), Deamidated (+1), iTRAQ8plex (+304)	48.55	39.4954	5.61	0.823909	0	-2.182	-0.2646	0.3281	0.7193	0.01895	0	0	3	0
T98G-04-SET-18-ALL RUNS-TANDEM	Heterogeneous nuclear ribonucleoprotein H OS=Homo sapiens OX=9606 GN=HNRNPH1 PE=1 SV=4	HNRH1_HUMAN	true	true	true	sTGEAFVQFASqEIAEk	1	iTRAQ8plex (+304), Deamidated (+1), iTRAQ8plex (+304)	36.99	39.3268	3.41	1.95861	0	Value Missing	-2.027	0.5445	Value Missing	0.3374	0	0	1	0
T98G-04-SET-18-ALL RUNS-TANDEM	Heterogeneous nuclear ribonucleoprotein H OS=Homo sapiens OX=9606 GN=HNRNPH1 PE=1 SV=4	HNRH1_HUMAN	true	true	true	sTGEAFVqFASqEIAEk	0.99	iTRAQ8plex (+304), Deamidated (+1), Deamidated (+1), iTRAQ8plex (+304)	23.61	39.249	2.2	1.16115	0	0.446	-0.2332	0.7628	0.6772	1.439	0	0	2	0
T98G-04-SET-18-ALL RUNS-TANDEM	60S acidic ribosomal protein P0-like OS=Homo sapiens OX=9606 GN=RPLP0P6 PE=5 SV=1	RLA0L_HUMAN,RLA0_HUMAN	true	true	true	iIQLLDDYPk	0.36	iTRAQ8plex (+304), iTRAQ8plex (+304)	10.91	39.425	3.16		0	0.1334	0.2442	0.6582	0.3865	0.4049	0	11	0	0
T98G-04-SET-18-ALL RUNS-TANDEM	60S acidic ribosomal protein P0-like OS=Homo sapiens OX=9606 GN=RPLP0P6 PE=5 SV=1	RLA0L_HUMAN,RLA0_HUMAN	true	true	true	iIqLLDDYPk	0.9	iTRAQ8plex (+304), Deamidated (+1), iTRAQ8plex (+304)	20.79	39.3727	7.41		0	0.06675	0.06496	0.5277	0.02455	0.2691	0	3	0	0
T98G-04-SET-18-ALL RUNS-TANDEM	60S acidic ribosomal protein P0-like OS=Homo sapiens OX=9606 GN=RPLP0P6 PE=5 SV=1	RLA0L_HUMAN,RLA0_HUMAN	true	true	true	tSFFQALGITTk	1	iTRAQ8plex (+304), iTRAQ8plex (+304)	44.99	39.4037	20.26	3.36653	0	0.3371	0.02198	0.4328	0.5795	0.2465	0	3	0	0
T98G-04-SET-18-ALL RUNS-TANDEM	60S acidic ribosomal protein P0-like OS=Homo sapiens OX=9606 GN=RPLP0P6 PE=5 SV=1	RLA0L_HUMAN,RLA0_HUMAN	true	true	true	tSFFqALGITTk	0.4	iTRAQ8plex (+304), Deamidated (+1), iTRAQ8plex (+304)	11.9	39.4037	1.88		0	0.2651	-0.4211	0.2341	0.5011	0.03492	0	1	0	0
T98G-04-SET-18-ALL RUNS-TANDEM	Obg-like ATPase 1 OS=Homo sapiens OX=9606 GN=OLA1 PE=1 SV=2	OLA1_HUMAN	true	true	true	iGIVGLPNVGk	1	iTRAQ8plex (+304), iTRAQ8plex (+304)	25.88	39.348	8.22	0.657577	0	0.3254	0.04056	0.1912	0.05666	-0.02348	0	5	0	0
T98G-04-SET-18-ALL RUNS-TANDEM	Obg-like ATPase 1 OS=Homo sapiens OX=9606 GN=OLA1 PE=1 SV=2	OLA1_HUMAN	true	true	true	iPAFLNVVDIAGLVk	0.51	iTRAQ8plex (+304), iTRAQ8plex (+304)	16.68	38.9437	0		0	-0.92	-0.01269	1.043	1.505	1.906	0	6	5	0
T98G-04-SET-18-ALL RUNS-TANDEM	Obg-like ATPase 1 OS=Homo sapiens OX=9606 GN=OLA1 PE=1 SV=2	OLA1_HUMAN	true	true	true	iPAFLnVVDIAGLVk	0.94	iTRAQ8plex (+304), Deamidated (+1), iTRAQ8plex (+304)	24.8	39.127	7		0	Value Missing	Value Missing	Value Missing	Value Missing	Value Missing	0	0	1	0
T98G-04-SET-18-ALL RUNS-TANDEM	Phenylalanine--tRNA ligase alpha subunit OS=Homo sapiens OX=9606 GN=FARSA PE=1 SV=3	SYFA_HUMAN	true	true	true	sLQALGEVIEAELR	0.32	iTRAQ8plex (+304)	11.43	39.5022	3.47		0	-0.6526	0.4238	0.04268	0.3803	0.2265	0	14	0	0
T98G-04-SET-18-ALL RUNS-TANDEM	Phenylalanine--tRNA ligase alpha subunit OS=Homo sapiens OX=9606 GN=FARSA PE=1 SV=3	SYFA_HUMAN	true	true	true	sLqALGEVIEAELR	0.35	iTRAQ8plex (+304), Deamidated (+1)	13.77	39.4241	0.3		0	Value Missing	-0.5518	-0.05099	-0.4765	-0.06176	0	2	0	0
T98G-04-SET-18-ALL RUNS-TANDEM	Phenylalanine--tRNA ligase alpha subunit OS=Homo sapiens OX=9606 GN=FARSA PE=1 SV=3	SYFA_HUMAN	true	true	true	vFRVVDSmEDEVQR	0.21	iTRAQ8plex (+304), Oxidation (+16)	3.38	39.4802	3.38		0	0.6688	-0.06412	-0.624	Value Missing	Value Missing	0	1	0	0
T98G-04-SET-18-ALL RUNS-TANDEM	Cathepsin D OS=Homo sapiens OX=9606 GN=CTSD PE=1 SV=1	CATD_HUMAN	true	true	true	iSVNNVLPVFDNLMQQk	1	iTRAQ8plex (+304), iTRAQ8plex (+304)	35.23	39.3455	10.48		0	0.6915	0.002893	0.2897	0.8491	0.7065	0	0	3	0
T98G-04-SET-18-ALL RUNS-TANDEM	Cathepsin D OS=Homo sapiens OX=9606 GN=CTSD PE=1 SV=1	CATD_HUMAN	true	true	true	iSVNnVLPVFDNLMQQk	0.55	iTRAQ8plex (+304), Deamidated (+1), iTRAQ8plex (+304)	14.2	39.346	0		0	Value Missing	-0.4409	-0.7003	0.6557	0.1191	0	0	2	0
T98G-04-SET-18-ALL RUNS-TANDEM	Cathepsin D OS=Homo sapiens OX=9606 GN=CTSD PE=1 SV=1	CATD_HUMAN	true	true	true	iSVNNVLPVFDnLMQQk	0.92	iTRAQ8plex (+304), Deamidated (+1), iTRAQ8plex (+304)	25.68	38.9774	6.35		0	Value Missing	1.494	Value Missing	Value Missing	Value Missing	0	0	2	0
T98G-04-SET-18-ALL RUNS-TANDEM	Cathepsin D OS=Homo sapiens OX=9606 GN=CTSD PE=1 SV=1	CATD_HUMAN	true	true	true	iSVNNVLPVFDNLmQqk	0.68	iTRAQ8plex (+304), Oxidation (+16), Deamidated (+1), iTRAQ8plex (+304)	18.12	39.2169	0		0	Value Missing	Value Missing	Value Missing	Value Missing	0.7619	0	0	1	0
T98G-04-SET-18-ALL RUNS-TANDEM	Cathepsin D OS=Homo sapiens OX=9606 GN=CTSD PE=1 SV=1	CATD_HUMAN	true	true	true	lLDIAcWIHHk	0.66	iTRAQ8plex (+304), Carbamidomethyl (+57), iTRAQ8plex (+304)	17.9	39.5255	4.56		0	0.8094	0.1364	0.7869	0.934	-0.3986	0	0	1	0
T98G-04-SET-18-ALL RUNS-TANDEM	Cathepsin D OS=Homo sapiens OX=9606 GN=CTSD PE=1 SV=1	CATD_HUMAN	true	true	true	vSTLPAITLk	0.53	iTRAQ8plex (+304), iTRAQ8plex (+304)	16.66	39.072	8.31		0	-0.1547	-0.07944	-0.6451	-0.5126	-0.8662	0	7	0	0
T98G-04-SET-18-ALL RUNS-TANDEM	Proteasome activator complex subunit 2 OS=Homo sapiens OX=9606 GN=PSME2 PE=1 SV=4	PSME2_HUMAN	true	true	true	iIYLNQLLQEDSLNVADLTSLR	1	iTRAQ8plex (+304)	71.36	39.0119	8.87	1.72125	No Values	No Values	Reference Missing	Reference Missing	No Values	Reference Missing	0	0	1	0
T98G-04-SET-18-ALL RUNS-TANDEM	Proteasome activator complex subunit 2 OS=Homo sapiens OX=9606 GN=PSME2 PE=1 SV=4	PSME2_HUMAN	true	true	true	qNLFQEAEEFLYR	0.92	iTRAQ8plex (+304)	23.44	39.5163	5.28		0	0.0327	0.2154	0.565	0.6546	0.5028	0	9	0	0
T98G-04-SET-18-ALL RUNS-TANDEM	Proteasome activator complex subunit 2 OS=Homo sapiens OX=9606 GN=PSME2 PE=1 SV=4	PSME2_HUMAN	true	true	true	qnLFQEAEEFLYR	0.77	iTRAQ8plex (+304), Deamidated (+1)	20.54	39.525	0.18		0	0.4222	0.4404	0.6656	0.9903	0.8006	0	3	0	0
T98G-04-SET-18-ALL RUNS-TANDEM	Proteasome activator complex subunit 2 OS=Homo sapiens OX=9606 GN=PSME2 PE=1 SV=4	PSME2_HUMAN	true	true	true	qNLFqEAEEFLYR	0.98	iTRAQ8plex (+304), Deamidated (+1)	26.39	39.4954	16.01		0	0.4932	0.7105	0.2206	0.6555	0.7328	0	3	0	0
T98G-04-SET-18-ALL RUNS-TANDEM	40S ribosomal protein S13 OS=Homo sapiens OX=9606 GN=RPS13 PE=1 SV=2	RS13_HUMAN	true	true	true	gLAPDLPEDLYHLIk	1	iTRAQ8plex (+304), iTRAQ8plex (+304)	18.16	39.3227	13.48	0.823909	0	0.3139	-0.183	0.3515	Reference Missing	0.557	0	0	2	0
T98G-04-SET-18-ALL RUNS-TANDEM	40S ribosomal protein S13 OS=Homo sapiens OX=9606 GN=RPS13 PE=1 SV=2	RS13_HUMAN	true	true	true	gLAPDLPEDLyHLIk	0.18	iTRAQ8plex (+304), iTRAQ8plex (+304), iTRAQ8plex (+304)	6.62	38.9371	-0.5		0	-0.3601	0.3255	0.03827	-0.6265	-0.2378	0	0	4	8
T98G-04-SET-18-ALL RUNS-TANDEM	40S ribosomal protein S13 OS=Homo sapiens OX=9606 GN=RPS13 PE=1 SV=2	RS13_HUMAN	true	true	true	gLTPSQIGVILR	0.72	iTRAQ8plex (+304)	15.3	39.3151	8.04		0	-0.5146	0.1407	-0.09469	-0.441	-0.2476	0	2	0	0
T98G-04-SET-18-ALL RUNS-TANDEM	Ubiquitin-conjugating enzyme E2 L3 OS=Homo sapiens OX=9606 GN=UBE2L3 PE=1 SV=1	UB2L3_HUMAN	true	true	true	tDQVIQSLIALVNDPQPEHPLR	1	iTRAQ8plex (+304)	44.72	39.3131	11.52	4.56864	0	-2.21	-0.9351	0.1626	0.2482	-0.3978	0	0	10	0
T98G-04-SET-18-ALL RUNS-TANDEM	Ubiquitin-conjugating enzyme E2 L3 OS=Homo sapiens OX=9606 GN=UBE2L3 PE=1 SV=1	UB2L3_HUMAN	true	true	true	tDQVIqSLIALVNDPQPEHPLR	0.99	iTRAQ8plex (+304), Deamidated (+1)	27.22	38.8184	8.86	1.04576	No Values	No Values	No Values	No Values	No Values	No Values	0	0	1	0
T98G-04-SET-18-ALL RUNS-TANDEM	Ubiquitin-conjugating enzyme E2 L3 OS=Homo sapiens OX=9606 GN=UBE2L3 PE=1 SV=1	UB2L3_HUMAN	true	true	true	tDQVIQSLIALVnDPQPEHPLR	1	iTRAQ8plex (+304), Deamidated (+1)	37	39.4136	6.61	3.31876	0	Value Missing	0.8076	1.47	1.326	0.4955	0	0	3	0
T98G-04-SET-18-ALL RUNS-TANDEM	Ubiquitin-conjugating enzyme E2 L3 OS=Homo sapiens OX=9606 GN=UBE2L3 PE=1 SV=1	UB2L3_HUMAN	true	true	true	tDQVIQSLIALVNDPqPEHPLR	0.99	iTRAQ8plex (+304), Deamidated (+1)	15.24	38.8807	0	1.82391	No Values	No Values	No Values	Reference Missing	No Values	No Values	0	0	1	0
T98G-04-SET-18-ALL RUNS-TANDEM	Ubiquitin-conjugating enzyme E2 L3 OS=Homo sapiens OX=9606 GN=UBE2L3 PE=1 SV=1	UB2L3_HUMAN	true	true	true	tDqVIqSLIALVnDPqPEHPLRADLAEEYSk	0.11	iTRAQ8plex (+304), Deamidated (+1), Deamidated (+1), Deamidated (+1), Deamidated (+1), iTRAQ8plex (+304)	12.34	38.5552	1.24		No Values	No Values	No Values	No Values	No Values	No Values	0	0	0	1
T98G-04-SET-18-ALL RUNS-TANDEM	Ubiquitin carboxyl-terminal hydrolase isozyme L1 OS=Homo sapiens OX=9606 GN=UCHL1 PE=1 SV=2	UCHL1_HUMAN	true	true	true	fVDVLGLEEESLGSVPAPA	1	iTRAQ8plex (+304)				3.58503	0	Value Missing	-0.3814	0.9306	0.7931	1.047	0	6	0	0
T98G-04-SET-18-ALL RUNS-TANDEM	Ubiquitin carboxyl-terminal hydrolase isozyme L1 OS=Homo sapiens OX=9606 GN=UCHL1 PE=1 SV=2	UCHL1_HUMAN	true	true	true	mQLkPMEINPEMLNk	1	iTRAQ8plex (+304), iTRAQ8plex (+304), iTRAQ8plex (+304)	32.18	39.4027	5.31	1.09691	0	-0.2984	0.1537	-0.3344	-0.5781	-0.7933	0	0	1	0
T98G-04-SET-18-ALL RUNS-TANDEM	Ubiquitin carboxyl-terminal hydrolase isozyme L1 OS=Homo sapiens OX=9606 GN=UCHL1 PE=1 SV=2	UCHL1_HUMAN	true	true	true	mQLkPmEINPEMLNk	0.22	iTRAQ8plex (+304), iTRAQ8plex (+304), Oxidation (+16), iTRAQ8plex (+304)	2.13	39.2007	-1.23		0	-1.553	-0.0271	-0.5807	-3.373	-0.7834	0	0	1	0
T98G-04-SET-18-ALL RUNS-TANDEM	Ubiquitin carboxyl-terminal hydrolase isozyme L1 OS=Homo sapiens OX=9606 GN=UCHL1 PE=1 SV=2	UCHL1_HUMAN	true	true	true	mQLkPMEInPEMLNk	1	iTRAQ8plex (+304), iTRAQ8plex (+304), Deamidated (+1), iTRAQ8plex (+304)	23.25	39.4052	6.6	3.13668	0	0.1077	-0.0008645	-0.149	-0.145	-0.4194	0	0	3	0
T98G-04-SET-18-ALL RUNS-TANDEM	Ubiquitin carboxyl-terminal hydrolase isozyme L1 OS=Homo sapiens OX=9606 GN=UCHL1 PE=1 SV=2	UCHL1_HUMAN	true	true	true	nEAIQAAHDAVAQEGQcR	1	iTRAQ8plex (+304), Carbamidomethyl (+57)	48.52	39.3212	5.89	4.0655	0	-0.4047	-0.1383	-0.6164	-0.6944	-1.089	0	0	3	0
T98G-04-SET-18-ALL RUNS-TANDEM	Ubiquitin carboxyl-terminal hydrolase isozyme L1 OS=Homo sapiens OX=9606 GN=UCHL1 PE=1 SV=2	UCHL1_HUMAN	true	true	true	nEAIqAAHDAVAQEGQcR	1	iTRAQ8plex (+304), Deamidated (+1), Carbamidomethyl (+57)	40.08	39.2428	1.62	4.4437	0	0.4598	-0.2562	-0.1487	0.03489	-0.1611	0	0	1	0
T98G-04-SET-18-ALL RUNS-TANDEM	Transgelin-2 OS=Homo sapiens OX=9606 GN=TAGLN2 PE=1 SV=3	TAGL2_HUMAN	true	true	true	qMEQISQFLQAAER	0.35	iTRAQ8plex (+304)	12.14	39.4665	4.11		0	0.1786	0.02241	-0.1531	0.06542	-0.0753	0	6	0	0
T98G-04-SET-18-ALL RUNS-TANDEM	Transgelin-2 OS=Homo sapiens OX=9606 GN=TAGLN2 PE=1 SV=3	TAGL2_HUMAN	true	true	true	qmEQISQFLQAAER	0.45	iTRAQ8plex (+304), Oxidation (+16)				0.677781	0	Value Missing	-0.1342	Value Missing	Value Missing	Value Missing	0	1	0	0
T98G-04-SET-18-ALL RUNS-TANDEM	Transgelin-2 OS=Homo sapiens OX=9606 GN=TAGLN2 PE=1 SV=3	TAGL2_HUMAN	true	true	true	qMEQISqFLQAAER	0.61	iTRAQ8plex (+304), Deamidated (+1)	15.8	39.4694	7.02		0	Value Missing	-0.9549	0.07701	Value Missing	Value Missing	0	1	0	0
T98G-04-SET-18-ALL RUNS-TANDEM	Transgelin-2 OS=Homo sapiens OX=9606 GN=TAGLN2 PE=1 SV=3	TAGL2_HUMAN	true	true	true	yGINTTDIFQTVDLWEGk	1	iTRAQ8plex (+304), iTRAQ8plex (+304)	53.27	39.4773	0.39	3.22185	0	-0.4512	-1.018	-1.053	-0.3485	-0.1879	0	0	4	0
T98G-04-SET-18-ALL RUNS-TANDEM	Transgelin-2 OS=Homo sapiens OX=9606 GN=TAGLN2 PE=1 SV=3	TAGL2_HUMAN	true	true	true	yGINTTDIFqTVDLWEGk	0.88	iTRAQ8plex (+304), Deamidated (+1), iTRAQ8plex (+304)	21.34	39.4719	3.85		0	0.3126	-0.6199	0.1253	-2.913	0.4539	0	0	3	0
T98G-04-SET-18-ALL RUNS-TANDEM	Neutral alpha-glucosidase AB OS=Homo sapiens OX=9606 GN=GANAB PE=1 SV=3	GANAB_HUMAN	true	true	true	aLLDSLQLGPDSLTVHLIHEVTk	0.77	iTRAQ8plex (+304), iTRAQ8plex (+304)	23.2	38.2679	10.72		0	0.1553	0.1398	0.1369	-0.457	-0.4178	0	0	0	9
T98G-04-SET-18-ALL RUNS-TANDEM	Neutral alpha-glucosidase AB OS=Homo sapiens OX=9606 GN=GANAB PE=1 SV=3	GANAB_HUMAN	true	true	true	aLLDSLqLGPDSLTVHLIHEVTk	1	iTRAQ8plex (+304), Deamidated (+1), iTRAQ8plex (+304)	54.59	38.9221	8.56		0	0.4207	-0.02002	-0.03571	0.1925	0.06342	0	0	0	1
T98G-04-SET-18-ALL RUNS-TANDEM	Neutral alpha-glucosidase AB OS=Homo sapiens OX=9606 GN=GANAB PE=1 SV=3	GANAB_HUMAN	true	true	true	lVAIVDPHIk	0.27	iTRAQ8plex (+304), iTRAQ8plex (+304)	9.41	38.8326	7.39		0	0.2445	-0.5505	0.01527	0.5623	-0.5095	0	0	1	0
T98G-04-SET-18-ALL RUNS-TANDEM	Neutral alpha-glucosidase AB OS=Homo sapiens OX=9606 GN=GANAB PE=1 SV=3	GANAB_HUMAN	true	true	true	yRVPDVLVADPPIAR	0.35	iTRAQ8plex (+304)	5.49	39.5665	-3.62		0	-3.102	-0.2073	-0.2442	-0.07355	-0.3177	0	0	4	0
T98G-04-SET-18-ALL RUNS-TANDEM	Trifunctional enzyme subunit alpha, mitochondrial OS=Homo sapiens OX=9606 GN=HADHA PE=1 SV=2	ECHA_HUMAN	true	true	true	aDMVIEAVFEDLSLk	1	iTRAQ8plex (+304), iTRAQ8plex (+304)	34.28	39.6717	17.83	2.40894	0	0.3192	-0.7917	-1.733	-0.6107	-1.338	0	0	11	0
T98G-04-SET-18-ALL RUNS-TANDEM	Trifunctional enzyme subunit alpha, mitochondrial OS=Homo sapiens OX=9606 GN=HADHA PE=1 SV=2	ECHA_HUMAN	true	true	true	mQLLEIITTEk	1	iTRAQ8plex (+304), iTRAQ8plex (+304)	19	39.4027	5.09	1.50864	0	-0.6346	-0.8718	-0.5686	-0.4699	-0.5632	0	1	0	0
T98G-04-SET-18-ALL RUNS-TANDEM	Trifunctional enzyme subunit alpha, mitochondrial OS=Homo sapiens OX=9606 GN=HADHA PE=1 SV=2	ECHA_HUMAN	true	true	true	tVLGTPEVLLGALPGAGGTQR	1	iTRAQ8plex (+304)	33.99	39.2324	28.31	2.72125	0	-0.3532	-1.338	-0.3643	0.03106	-0.1364	0	2	0	0
T98G-04-SET-18-ALL RUNS-TANDEM	Thioredoxin reductase 1, cytoplasmic OS=Homo sapiens OX=9606 GN=TXNRD1 PE=1 SV=3	TRXR1_HUMAN	true	true	true	qFVPIkVEQIEAGTPGR	0.99	iTRAQ8plex (+304), iTRAQ8plex (+304)	12.86	39.3318	2.13	1.1549	0	0.5973	0.218	0.3655	1.006	-0.1061	0	0	2	0
T98G-04-SET-18-ALL RUNS-TANDEM	Thioredoxin reductase 1, cytoplasmic OS=Homo sapiens OX=9606 GN=TXNRD1 PE=1 SV=3	TRXR1_HUMAN	true	true	true	vMVLDFVTPTPLGTR	1	iTRAQ8plex (+304)	20.61	39.4032	15.71	1.65758	0	0.3209	0.2897	0.7824	0.9571	0.6368	0	11	0	0
T98G-04-SET-18-ALL RUNS-TANDEM	Thioredoxin reductase 1, cytoplasmic OS=Homo sapiens OX=9606 GN=TXNRD1 PE=1 SV=3	TRXR1_HUMAN	true	true	true	vVAQSTNSEEIIEGEYNTVMLAIGR	0.94	iTRAQ8plex (+304)	24.82	39.3972	0		No Values	No Values	No Values	No Values	No Values	No Values	0	0	1	0
T98G-04-SET-18-ALL RUNS-TANDEM	40S ribosomal protein S12 OS=Homo sapiens OX=9606 GN=RPS12 PE=1 SV=3	RS12_HUMAN	true	true	true	dVIEEYFk	0.97	iTRAQ8plex (+304), iTRAQ8plex (+304)	18.97	39.1413	14.14		0	-0.4691	-0.1379	-0.69	-0.2656	-1.106	0	1	0	0
T98G-04-SET-18-ALL RUNS-TANDEM	40S ribosomal protein S12 OS=Homo sapiens OX=9606 GN=RPS12 PE=1 SV=3	RS12_HUMAN	true	true	true	lVEALcAEHQINLIk	0.91	iTRAQ8plex (+304), Carbamidomethyl (+57), iTRAQ8plex (+304)	22.89	39.1829	5.77		0	0.5147	-0.3867	0.1746	0.733	0.2283	0	0	6	0
T98G-04-SET-18-ALL RUNS-TANDEM	40S ribosomal protein S12 OS=Homo sapiens OX=9606 GN=RPS12 PE=1 SV=3	RS12_HUMAN	true	true	true	lVEALcAEHqINLIk	0.75	iTRAQ8plex (+304), Carbamidomethyl (+57), Deamidated (+1), iTRAQ8plex (+304)	19.51	39.3237	0.8		0	0.1252	-0.7114	0.2501	0.1283	0.4398	0	0	7	0
T98G-04-SET-18-ALL RUNS-TANDEM	Importin-9 OS=Homo sapiens OX=9606 GN=IPO9 PE=1 SV=3	IPO9_HUMAN	true	true	true	eALVDTLTGILSPVQEVR	1	iTRAQ8plex (+304)	15.07	39.5207	9.35	1.88606	0	-3.443	-0.1281	-0.07196	-0.4965	-0.0759	0	10	0	0
T98G-04-SET-18-ALL RUNS-TANDEM	Importin-9 OS=Homo sapiens OX=9606 GN=IPO9 PE=1 SV=3	IPO9_HUMAN	true	true	true	eALVDTLTGILSPVqEVR	0.9	iTRAQ8plex (+304), Deamidated (+1)				1	0	Value Missing	0.05266	0.1549	0.386	-0.2844	0	2	0	0
T98G-04-SET-18-ALL RUNS-TANDEM	Importin-9 OS=Homo sapiens OX=9606 GN=IPO9 PE=1 SV=3	IPO9_HUMAN	true	true	true	iFTMAEVyGIR	0.26	iTRAQ8plex (+304), iTRAQ8plex (+304)	9.07	39.3197	4.09		0	Value Missing	-0.04535	0.06076	Value Missing	-0.1938	0	1	0	0
T98G-04-SET-18-ALL RUNS-TANDEM	Importin-9 OS=Homo sapiens OX=9606 GN=IPO9 PE=1 SV=3	IPO9_HUMAN	true	true	true	sRAVEIFTTcAHmIcnmEELEk	0.54	iTRAQ8plex (+304), Carbamidomethyl (+57), Oxidation (+16), Carbamidomethyl (+57), Deamidated (+1), Oxidation (+16), iTRAQ8plex (+304)	15.64	39.2236	3.34		No Values	No Values	No Values	No Values	No Values	No Values	0	0	1	0
T98G-04-SET-18-ALL RUNS-TANDEM	Mucin-19 OS=Homo sapiens OX=9606 GN=MUC19 PE=1 SV=3	MUC19_HUMAN	true	true	true	cELnAnAYSIHTVGLYLILk	0.33	Carbamidomethyl (+57), iTRAQ8plex (+304), Deamidated (+1), Deamidated (+1), iTRAQ8plex (+304)	4.62	39.2752	-1.95		0	-0.02038	-0.6903	-0.5357	0.5515	-0.2179	0	0	1	0
T98G-04-SET-18-ALL RUNS-TANDEM	Mucin-19 OS=Homo sapiens OX=9606 GN=MUC19 PE=1 SV=3	MUC19_HUMAN	true	true	true	dSGVILGSSDQHEVELSRTGGNR	0.99	iTRAQ8plex (+304)				1.24413	0	0.4855	0.763	-0.05477	0.1839	0.8479	0	0	0	1
T98G-04-SET-18-ALL RUNS-TANDEM	Mucin-19 OS=Homo sapiens OX=9606 GN=MUC19 PE=1 SV=3	MUC19_HUMAN	true	true	true	gSTLVTAGVPTRPQVSQPETTVVATR	0.95	iTRAQ8plex (+304)				0.552842	No Values	No Values	No Values	No Values	No Values	No Values	0	0	1	0
T98G-04-SET-18-ALL RUNS-TANDEM	Mucin-19 OS=Homo sapiens OX=9606 GN=MUC19 PE=1 SV=3	MUC19_HUMAN	true	true	true	gTTGQSAEVTGATGQSVGVT	0.95	iTRAQ8plex (+304)				1.13077	0	0.323	0.3021	0.6767	0.8289	0.6111	0	0	1	0
T98G-04-SET-18-ALL RUNS-TANDEM	Mucin-19 OS=Homo sapiens OX=9606 GN=MUC19 PE=1 SV=3	MUC19_HUMAN	true	true	true	gTTGQSAEVTGATGQSVGVTGTTRSSGGVTGIT	0.94	iTRAQ8plex (+304)				0.568636	0	0.2039	0.6872	0.529	Value Missing	0.8656	0	0	0	1
T98G-04-SET-18-ALL RUNS-TANDEM	Mucin-19 OS=Homo sapiens OX=9606 GN=MUC19 PE=1 SV=3	MUC19_HUMAN	true	true	true	iGSSAGVTGk	0.32	iTRAQ8plex (+304), iTRAQ8plex (+304)	0.25	39.3997	-0.85		No Values	Reference Missing	Reference Missing	Reference Missing	No Values	Reference Missing	0	1	0	0
T98G-04-SET-18-ALL RUNS-TANDEM	Mucin-19 OS=Homo sapiens OX=9606 GN=MUC19 PE=1 SV=3	MUC19_HUMAN	true	true	true	nGFENSSGISEDSGVILGSSDqHEVELSRTGGnR	0.95	iTRAQ8plex (+304), Deamidated (+1), Deamidated (+1)				1.33724	0	-0.1361	0.01171	-0.3487	-0.3446	-0.3292	0	0	0	2
T98G-04-SET-18-ALL RUNS-TANDEM	Mucin-19 OS=Homo sapiens OX=9606 GN=MUC19 PE=1 SV=3	MUC19_HUMAN	true	true	true	nGFEnSSGISEDSGVILGSSDQHEVELSRTGGnR	0.92	Deamidated (+1), iTRAQ8plex (+304), Deamidated (+1), Deamidated (+1)				0.920819	0	1.993	0.3399	0.629	0.7927	0.7681	0	0	0	1
T98G-04-SET-18-ALL RUNS-TANDEM	Mucin-19 OS=Homo sapiens OX=9606 GN=MUC19 PE=1 SV=3	MUC19_HUMAN	true	true	true	qAGTSVVAPSTTVAPGSFSTAATTSPGASGMT	0.77	iTRAQ8plex (+304)				0.886057	0	Value Missing	-2.129	0.0527	-0.9233	-0.452	0	0	0	1
T98G-04-SET-18-ALL RUNS-TANDEM	Mucin-19 OS=Homo sapiens OX=9606 GN=MUC19 PE=1 SV=3	MUC19_HUMAN	true	true	true	qGTRSTIEATTSFR	0.39	iTRAQ8plex (+304)	10.41	39.4616	0.92		No Values	No Values	No Values	Reference Missing	No Values	Reference Missing	0	1	0	0
T98G-04-SET-18-ALL RUNS-TANDEM	Mucin-19 OS=Homo sapiens OX=9606 GN=MUC19 PE=1 SV=3	MUC19_HUMAN	true	true	true	sVIGTRTTGTSSGGSGATR	1	iTRAQ8plex (+304)				2.58503	0	0.09338	0.3176	1.001	0.4842	0.5062	0	0	1	0
T98G-04-SET-18-ALL RUNS-TANDEM	Mucin-19 OS=Homo sapiens OX=9606 GN=MUC19 PE=1 SV=3	MUC19_HUMAN	true	true	true	vTETVGASAGVTGTTGPSTEGSGATGPSVV	0.95	iTRAQ8plex (+304)				1	0	1.157	-0.4406	0.5442	0.7136	0.6096	0	0	1	0
T98G-04-SET-18-ALL RUNS-TANDEM	Collagen alpha-3(VI) chain OS=Homo sapiens OX=9606 GN=COL6A3 PE=1 SV=5	CO6A3_HUMAN	true	true	true	gGAVPIGIGIGnADITEmqTISFIPDFAVAIPTFR	0.81	iTRAQ8plex (+304), Deamidated (+1), Oxidation (+16), Deamidated (+1)				0.468521	0	Value Missing	Value Missing	Value Missing	-0.8887	Value Missing	0	0	0	1
T98G-04-SET-18-ALL RUNS-TANDEM	Collagen alpha-3(VI) chain OS=Homo sapiens OX=9606 GN=COL6A3 PE=1 SV=5	CO6A3_HUMAN	true	true	true	iLVGLERVVNLER	0.88	iTRAQ8plex (+304)				1.01773	0	-0.1988	-0.2511	0.1456	0.6746	0.2961	0	1	0	0
T98G-04-SET-18-ALL RUNS-TANDEM	Collagen alpha-3(VI) chain OS=Homo sapiens OX=9606 GN=COL6A3 PE=1 SV=5	CO6A3_HUMAN	true	true	true	lNLLDLDYELAEQLDNIAEk	1	iTRAQ8plex (+304), iTRAQ8plex (+304)	70.75	38.5059	10.25	8	0	-0.6653	0.001428	0.3193	-0.07578	-0.9399	0	0	5	0
T98G-04-SET-18-ALL RUNS-TANDEM	Collagen alpha-3(VI) chain OS=Homo sapiens OX=9606 GN=COL6A3 PE=1 SV=5	CO6A3_HUMAN	true	true	true	lNLLDLDYELAEqLDNIAEk	1	iTRAQ8plex (+304), Deamidated (+1), iTRAQ8plex (+304)	46.24	39.1403	0.26	4.61979	No Values	No Values	No Values	Reference Missing	No Values	Reference Missing	0	0	2	0
T98G-04-SET-18-ALL RUNS-TANDEM	Collagen alpha-3(VI) chain OS=Homo sapiens OX=9606 GN=COL6A3 PE=1 SV=5	CO6A3_HUMAN	true	true	true	lNLLDLDYELAEQLDnIAEk	0.98	iTRAQ8plex (+304), Deamidated (+1), iTRAQ8plex (+304)	18.28	39.0266	0	0.79588	0	1.331	Reference Missing	Value Missing	Value Missing	Value Missing	0	0	2	0
T98G-04-SET-18-ALL RUNS-TANDEM	Collagen alpha-3(VI) chain OS=Homo sapiens OX=9606 GN=COL6A3 PE=1 SV=5	CO6A3_HUMAN	true	true	true	nADPAELEQIVLSPAFILAAESL	1	iTRAQ8plex (+304)				0.823909	0	Value Missing	-0.115	0.4125	0.09261	-0.3496	0	0	0	1
T98G-04-SET-18-ALL RUNS-TANDEM	Collagen alpha-3(VI) chain OS=Homo sapiens OX=9606 GN=COL6A3 PE=1 SV=5	CO6A3_HUMAN	true	true	true	sLDEISqPAQELk	0.25	iTRAQ8plex (+304), Deamidated (+1), iTRAQ8plex (+304)	0.54	39.6152	-1.73		0	0.1397	-0.613	-0.4257	0.556	0.3736	0	0	1	0
T98G-04-SET-18-ALL RUNS-TANDEM	Laminin subunit beta-1 OS=Homo sapiens OX=9606 GN=LAMB1 PE=1 SV=2	LAMB1_HUMAN	true	true	true	aMDLDQDVLSALAEVEQLSk	1	iTRAQ8plex (+304), iTRAQ8plex (+304)	21.59	39.3283	1.89	1.92082	0	-1.09	-0.9216	0.8498	0.474	0.1981	0	0	7	0
T98G-04-SET-18-ALL RUNS-TANDEM	Laminin subunit beta-1 OS=Homo sapiens OX=9606 GN=LAMB1 PE=1 SV=2	LAMB1_HUMAN	true	true	true	aMDLDqDVLSALAEVEQLSk	0.51	iTRAQ8plex (+304), Deamidated (+1), iTRAQ8plex (+304)	13.4	39.3812	4.51		0	Value Missing	Value Missing	0.9347	Reference Missing	Value Missing	0	0	2	0
T98G-04-SET-18-ALL RUNS-TANDEM	Laminin subunit beta-1 OS=Homo sapiens OX=9606 GN=LAMB1 PE=1 SV=2	LAMB1_HUMAN	true	true	true	aMDLDQDVLSALAEVEqLSk	1	iTRAQ8plex (+304), Deamidated (+1), iTRAQ8plex (+304)	34.62	39.3797	1.04	2.45593	No Values	No Values	No Values	Reference Missing	No Values	No Values	0	0	1	0
T98G-04-SET-18-ALL RUNS-TANDEM	Laminin subunit beta-1 OS=Homo sapiens OX=9606 GN=LAMB1 PE=1 SV=2	LAMB1_HUMAN	true	true	true	vESLSQVEVILqHSAADIAR	1	iTRAQ8plex (+304), Deamidated (+1)	66.79	39.5737	16.83	2.16115	0	0.3287	-0.5311	0.2041	-0.04508	0.08425	0	0	3	0
T98G-04-SET-18-ALL RUNS-TANDEM	Eukaryotic translation initiation factor 3 subunit A OS=Homo sapiens OX=9606 GN=EIF3A PE=1 SV=1	EIF3A_HUMAN	true	true	true	lTSLVPFVDAFQLER	1	iTRAQ8plex (+304)	20.46	39.4285	5.52	2	0	1.648	4.249	3.982	2.458	5.012	0	7	0	0
T98G-04-SET-18-ALL RUNS-TANDEM	Eukaryotic translation initiation factor 3 subunit A OS=Homo sapiens OX=9606 GN=EIF3A PE=1 SV=1	EIF3A_HUMAN	true	true	true	lTSLVPFVDAFqLER	1	iTRAQ8plex (+304), Deamidated (+1)	23.57	39.4453	3.9	2.67778	0	Value Missing	0.807	1.394	2.121	1.848	0	5	0	0
T98G-04-SET-18-ALL RUNS-TANDEM	Eukaryotic translation initiation factor 3 subunit A OS=Homo sapiens OX=9606 GN=EIF3A PE=1 SV=1	EIF3A_HUMAN	true	true	true	tLSFGSDLNYATREDAPIGPHLQSMPS	0.86	iTRAQ8plex (+304)				0.431798	0	0.5047	-1.058	-0.06145	Value Missing	-0.07778	0	0	0	1
T98G-04-SET-18-ALL RUNS-TANDEM	Mucin-16 OS=Homo sapiens OX=9606 GN=MUC16 PE=1 SV=3	MUC16_HUMAN	true	true	true	aATGVDAIcTHHLNPQSPGLDR	0.83	iTRAQ8plex (+304), Carbamidomethyl (+57)				0.769551	0	Value Missing	0.2612	-0.02242	-0.7623	0.3112	0	0	1	0
T98G-04-SET-18-ALL RUNS-TANDEM	Mucin-16 OS=Homo sapiens OX=9606 GN=MUC16 PE=1 SV=3	MUC16_HUMAN	true	true	true	eSVSMSVSPSqSMDAAGSSTPGR	1	iTRAQ8plex (+304), Deamidated (+1)				1.45593	0	-1.021	0.05311	0.2909	0.2696	0.6871	0	0	0	1
T98G-04-SET-18-ALL RUNS-TANDEM	Mucin-16 OS=Homo sapiens OX=9606 GN=MUC16 PE=1 SV=3	MUC16_HUMAN	true	true	true	eTSPPSSPLSLPAVTSPHPVSTT	0.94	iTRAQ8plex (+304)				1.33724	No Values	No Values	Reference Missing	Reference Missing	Reference Missing	Reference Missing	0	0	1	0
T98G-04-SET-18-ALL RUNS-TANDEM	Mucin-16 OS=Homo sapiens OX=9606 GN=MUC16 PE=1 SV=3	MUC16_HUMAN	true	true	true	eTSSSERISSATEGSTVLSEVPSGATT	0.91	Dehydrated (-18), iTRAQ8plex (+304)				0.431798	0	-0.4203	-0.1161	0.01383	0.5525	0.3708	0	0	0	1
T98G-04-SET-18-ALL RUNS-TANDEM	Mucin-16 OS=Homo sapiens OX=9606 GN=MUC16 PE=1 SV=3	MUC16_HUMAN	true	true	true	mAYSSGSSPEMTAPGETNTGSTWDPT	0.76	iTRAQ8plex (+304)				0.522879	0	-0.02089	0.1571	-0.0288	0.1894	-0.3255	0	0	0	1
T98G-04-SET-18-ALL RUNS-TANDEM	Mucin-16 OS=Homo sapiens OX=9606 GN=MUC16 PE=1 SV=3	MUC16_HUMAN	true	true	true	qPNILVHLQTSALTLSPT	0.95	Ammonia-loss (-17), iTRAQ8plex (+304)				0.721246	0	-0.6221	-0.0203	0.04001	-1.348	-0.6727	0	1	0	0
T98G-04-SET-18-ALL RUNS-TANDEM	Mucin-16 OS=Homo sapiens OX=9606 GN=MUC16 PE=1 SV=3	MUC16_HUMAN	true	true	true	sISQSLGRVSSVLSESTTEGV	0.75	iTRAQ8plex (+304)				0.79588	0	Value Missing	-1.053	0.3339	-0.3409	1.093	0	0	1	0
T98G-04-SET-18-ALL RUNS-TANDEM	Mucin-16 OS=Homo sapiens OX=9606 GN=MUC16 PE=1 SV=3	MUC16_HUMAN	true	true	true	tEASSAVLTTISP	0.64	iTRAQ8plex (+304)				1.10237	No Values	Reference Missing	Reference Missing	Reference Missing	Reference Missing	Reference Missing	0	1	0	0
T98G-04-SET-18-ALL RUNS-TANDEM	Mucin-16 OS=Homo sapiens OX=9606 GN=MUC16 PE=1 SV=3	MUC16_HUMAN	true	true	true	tIHTTPSPMTSLLTPSLVMTTDTLG	0.97	iTRAQ8plex (+304)				0.823909	0	-0.05135	0.1325	0.08958	-0.2187	0.01671	0	0	1	0
T98G-04-SET-18-ALL RUNS-TANDEM	Mucin-16 OS=Homo sapiens OX=9606 GN=MUC16 PE=1 SV=3	MUC16_HUMAN	true	true	true	tSGTPSSLSSPTIMAAG	0.93	iTRAQ8plex (+304)				0.886057	0	1.432	-0.07291	-0.7877	-0.3333	-1.397	0	0	1	0
T98G-04-SET-18-ALL RUNS-TANDEM	Mucin-16 OS=Homo sapiens OX=9606 GN=MUC16 PE=1 SV=3	MUC16_HUMAN	true	true	true	vTSPEAESSSAISTTISPGIPGVLTSLVTSSGR	0.97	iTRAQ8plex (+304)				0.522879	0	0.04086	-2.687	0.1125	0.1543	0.7478	0	0	0	1
T98G-04-SET-18-ALL RUNS-TANDEM	Mucin-16 OS=Homo sapiens OX=9606 GN=MUC16 PE=1 SV=3	MUC16_HUMAN	true	true	true	vTTLYkGSQLHDTFRFcL	0.95	iTRAQ8plex (+304), iTRAQ8plex (+304), Carbamidomethyl (+57)				0.823909	0	Value Missing	-0.2704	0.03378	-0.05639	0.1132	0	0	1	0
T98G-04-SET-18-ALL RUNS-TANDEM	T-complex protein 1 subunit delta OS=Homo sapiens OX=9606 GN=CCT4 PE=1 SV=4	TCPD_HUMAN	true	true	true	aFADAMEVIPSTLAENAGLnPISTVTELR	0.38	iTRAQ8plex (+304), Deamidated (+1)	16.27	38.8863	0		No Values	No Values	No Values	No Values	No Values	No Values	0	0	1	0
T98G-04-SET-18-ALL RUNS-TANDEM	T-complex protein 1 subunit delta OS=Homo sapiens OX=9606 GN=CCT4 PE=1 SV=4	TCPD_HUMAN	true	true	true	aFADAMEVIPSTLAENAGLNPISTVTELRNRHAQ	0.78	iTRAQ8plex (+304)				0.508638	No Values	No Values	No Values	No Values	No Values	No Values	0	0	0	1
T98G-04-SET-18-ALL RUNS-TANDEM	T-complex protein 1 subunit delta OS=Homo sapiens OX=9606 GN=CCT4 PE=1 SV=4	TCPD_HUMAN	true	true	true	dALSDLALHFL	0.62	iTRAQ8plex (+304)				0.657577	0	Value Missing	Value Missing	0.9805	1.194	0.7195	0	2	0	0
T98G-04-SET-18-ALL RUNS-TANDEM	T-complex protein 1 subunit delta OS=Homo sapiens OX=9606 GN=CCT4 PE=1 SV=4	TCPD_HUMAN	true	true	true	dALSDLALHFLNk	1	iTRAQ8plex (+304), iTRAQ8plex (+304)	54.44	39.4196	18.24	0.69897	0	-0.0108	-0.313	-0.5192	-0.7179	-0.4635	0	0	6	0
T98G-04-SET-18-ALL RUNS-TANDEM	T-complex protein 1 subunit delta OS=Homo sapiens OX=9606 GN=CCT4 PE=1 SV=4	TCPD_HUMAN	true	true	true	vIDPATATSVDLR	1	iTRAQ8plex (+304)	23.23	39.1577	12.56	1.03621	0	-0.4556	-0.1202	0.2291	-0.2989	-0.2913	0	2	0	0
T98G-04-SET-18-ALL RUNS-TANDEM	Nucleoside diphosphate kinase B OS=Homo sapiens OX=9606 GN=NME2 PE=1 SV=1	NDKB_HUMAN	true	true	true	gLVGEIIk	0.96	iTRAQ8plex (+304), iTRAQ8plex (+304)	30.98	38.0855	12.34		0	0.01538	-0.615	-0.7251	-0.4614	-0.5102	0	3	0	0
T98G-04-SET-18-ALL RUNS-TANDEM	Nucleoside diphosphate kinase B OS=Homo sapiens OX=9606 GN=NME2 PE=1 SV=1	NDKB_HUMAN	true	true	true	vMLGETNPADSkPGTIR	0.25	iTRAQ8plex (+304), iTRAQ8plex (+304)	0.87	39.4473	-0.33		0	0.2791	-0.5543	-0.6602	-1.045	-0.4317	0	0	2	0
T98G-04-SET-18-ALL RUNS-TANDEM	Nucleoside diphosphate kinase B OS=Homo sapiens OX=9606 GN=NME2 PE=1 SV=1	NDKB_HUMAN	true	true	true	vMLGETnPADSkPGTIR	0.98	iTRAQ8plex (+304), Deamidated (+1), iTRAQ8plex (+304)	27.72	39.5027	10.41		0	0.2231	-0.6773	-0.07135	-0.05205	-0.2411	0	0	2	0
T98G-04-SET-18-ALL RUNS-TANDEM	Nucleoside diphosphate kinase B OS=Homo sapiens OX=9606 GN=NME2 PE=1 SV=1	NDKB_HUMAN	true	true	true	yMNSGPVVAMVWEGLNVVk	0.5	iTRAQ8plex (+304), iTRAQ8plex (+304)	13.39	39.5626	4.61		0	-0.2682	0.3233	-2.933	-1.922	-0.2419	0	0	3	0
T98G-04-SET-18-ALL RUNS-TANDEM	Nucleoside diphosphate kinase B OS=Homo sapiens OX=9606 GN=NME2 PE=1 SV=1	NDKB_HUMAN	true	true	true	yMnSGPVVAMVWEGLNVVk	0.86	iTRAQ8plex (+304), Deamidated (+1), iTRAQ8plex (+304)	20.87	39.352	5.72		No Values	No Values	No Values	No Values	No Values	No Values	0	0	1	0
T98G-04-SET-18-ALL RUNS-TANDEM	Calmodulin-1 OS=Homo sapiens OX=9606 GN=CALM1 PE=1 SV=1	CALM1_HUMAN,CALM2_HUMAN,CALM3_HUMAN	true	true	true	eAFSLFDkDGDGTITTk	1	iTRAQ8plex (+304), iTRAQ8plex (+304), iTRAQ8plex (+304)	13.32	39.5075	1.99	1.95861	0	-0.1111	-0.1919	-1.303	-1.313	-1.03	0	0	6	0
T98G-04-SET-18-ALL RUNS-TANDEM	Calmodulin-1 OS=Homo sapiens OX=9606 GN=CALM1 PE=1 SV=1	CALM1_HUMAN,CALM2_HUMAN,CALM3_HUMAN	true	true	true	vFDkDGnGYISAAELR	0.9	iTRAQ8plex (+304), iTRAQ8plex (+304), Deamidated (+1)	4.12	39.6118	0	0.79588	0	0.02944	-0.1093	-0.2775	-0.008905	0.1644	0	0	6	0
T98G-04-SET-18-ALL RUNS-TANDEM	Delta(3,5)-Delta(2,4)-dienoyl-CoA isomerase, mitochondrial OS=Homo sapiens OX=9606 GN=ECH1 PE=1 SV=2	ECH1_HUMAN	true	true	true	mFTAGIDLMDMASDILQPk	1	iTRAQ8plex (+304), iTRAQ8plex (+304)	35.14	39.4241	9.43	1.85387	0	-1.499	-1.529	-0.9273	-0.3775	-1.889	0	0	8	0
T98G-04-SET-18-ALL RUNS-TANDEM	Delta(3,5)-Delta(2,4)-dienoyl-CoA isomerase, mitochondrial OS=Homo sapiens OX=9606 GN=ECH1 PE=1 SV=2	ECH1_HUMAN	true	true	true	vFPDkEVMLDAALALAAEISSk	0.95	iTRAQ8plex (+304), iTRAQ8plex (+304), iTRAQ8plex (+304)	19.62	38.9343	11.84		0	0.9588	-0.717	1.025	0.6621	Value Missing	0	0	0	4
T98G-04-SET-18-ALL RUNS-TANDEM	Heterogeneous nuclear ribonucleoprotein Q OS=Homo sapiens OX=9606 GN=SYNCRIP PE=1 SV=2	HNRPQ_HUMAN	true	true	true	aIEALkEFNEDGALAVLQQFk	0.75	iTRAQ8plex (+304), iTRAQ8plex (+304), iTRAQ8plex (+304)	16.81	38.9098	7.21		0	0.7	0.5839	1.285	0.8463	1.153	0	0	0	3
T98G-04-SET-18-ALL RUNS-TANDEM	Heterogeneous nuclear ribonucleoprotein Q OS=Homo sapiens OX=9606 GN=SYNCRIP PE=1 SV=2	HNRPQ_HUMAN	true	true	true	dLFEDELVPLFEk	1	iTRAQ8plex (+304), iTRAQ8plex (+304)	27.22	39.3717	16.66	2.03152	0	-0.612	0.08952	0.4071	0.4767	0.0925	0	8	0	0
T98G-04-SET-18-ALL RUNS-TANDEM	Heterogeneous nuclear ribonucleoprotein Q OS=Homo sapiens OX=9606 GN=SYNCRIP PE=1 SV=2	HNRPQ_HUMAN	true	true	true	yGGPPPDSVYSGqqPSVGTEIFVGkIPR	0.28	iTRAQ8plex (+304), Deamidated (+1), Deamidated (+1), iTRAQ8plex (+304)	16.02	38.6587	4.49		No Values	No Values	No Values	No Values	No Values	No Values	0	0	1	0
T98G-04-SET-18-ALL RUNS-TANDEM	Exportin-2 OS=Homo sapiens OX=9606 GN=CSE1L PE=1 SV=3	XPO2_HUMAN	true	true	true	iIIPEIQk	0.26	iTRAQ8plex (+304), iTRAQ8plex (+304)	6.21	39.0752	-1.45		0	-0.1255	0.09084	-0.5196	1.018	1.862	0	4	0	0
T98G-04-SET-18-ALL RUNS-TANDEM	Exportin-2 OS=Homo sapiens OX=9606 GN=CSE1L PE=1 SV=3	XPO2_HUMAN	true	true	true	lLQTDDEEEAGLLELLk	0.92	iTRAQ8plex (+304), iTRAQ8plex (+304)	20.46	39.0249	11.63		0	-2.35	0.9247	-0.2756	-1.39	-1.308	0	0	8	0
T98G-04-SET-18-ALL RUNS-TANDEM	Titin OS=Homo sapiens OX=9606 GN=TTN PE=1 SV=4	TITIN_HUMAN	true	true	true	aELIQVTAGDPATL	0.84	iTRAQ8plex (+304)				1.19382	0	0.4803	-0.2608	-0.5122	-0.5866	-0.7318	0	1	0	0
T98G-04-SET-18-ALL RUNS-TANDEM	Titin OS=Homo sapiens OX=9606 GN=TTN PE=1 SV=4	TITIN_HUMAN	true	true	true	akNTAGAISAPSESTETIIck	0.31	iTRAQ8plex (+304), iTRAQ8plex (+304), Carbamidomethyl (+57), iTRAQ8plex (+304)	8.21	39.2418	0		No Values	No Values	No Values	No Values	No Values	No Values	0	0	1	0
T98G-04-SET-18-ALL RUNS-TANDEM	Titin OS=Homo sapiens OX=9606 GN=TTN PE=1 SV=4	TITIN_HUMAN	true	true	true	aTNGSGQATSTAELLVkAETAPPnFVqR	0.24	iTRAQ8plex (+304), iTRAQ8plex (+304), Deamidated (+1), Deamidated (+1)	5.73	39.0542	0		No Values	No Values	No Values	No Values	No Values	No Values	0	0	1	0
T98G-04-SET-18-ALL RUNS-TANDEM	Titin OS=Homo sapiens OX=9606 GN=TTN PE=1 SV=4	TITIN_HUMAN	true	true	true	dAIRIDGGqYILR	0.44	iTRAQ8plex (+304), Deamidated (+1)	13.63	39.2521	0.86		0	1.348	Value Missing	Value Missing	Value Missing	Value Missing	0	0	1	0
T98G-04-SET-18-ALL RUNS-TANDEM	Titin OS=Homo sapiens OX=9606 GN=TTN PE=1 SV=4	TITIN_HUMAN	true	true	true	dSAFLVWEPPIIDG	1	iTRAQ8plex (+304)				2	No Values	No Values	Reference Missing	Reference Missing	Reference Missing	No Values	0	1	0	0
T98G-04-SET-18-ALL RUNS-TANDEM	Titin OS=Homo sapiens OX=9606 GN=TTN PE=1 SV=4	TITIN_HUMAN	true	true	true	eVTLDDISQIkAqVk	0.17	iTRAQ8plex (+304), iTRAQ8plex (+304), Deamidated (+1), iTRAQ8plex (+304)	2.9	38.8773	-2.01		0	Value Missing	0.0974	-0.4648	-0.8155	-0.3881	0	0	1	0
T98G-04-SET-18-ALL RUNS-TANDEM	Titin OS=Homo sapiens OX=9606 GN=TTN PE=1 SV=4	TITIN_HUMAN	true	true	true	fDIRPENIIYQTRR	0.92	iTRAQ8plex (+304)				0.769551	0	-0.1715	-0.07293	-0.3207	Value Missing	Value Missing	0	1	0	0
T98G-04-SET-18-ALL RUNS-TANDEM	Titin OS=Homo sapiens OX=9606 GN=TTN PE=1 SV=4	TITIN_HUMAN	true	true	true	iDEIDATSITISWEPPELDGGAPLSGY	0.93	iTRAQ8plex (+304)				0.657577	0	1.012	0.3275	-0.009374	0.116	0.1713	0	0	0	1
T98G-04-SET-18-ALL RUNS-TANDEM	Titin OS=Homo sapiens OX=9606 GN=TTN PE=1 SV=4	TITIN_HUMAN	true	true	true	mAmQRNLcTLELFSVNRk	0.98	iTRAQ8plex (+304), Oxidation (+16), Carbamidomethyl (+57), iTRAQ8plex (+304)				1.07058	0	Value Missing	Value Missing	0.02691	0.9054	0.08476	0	0	2	0
T98G-04-SET-18-ALL RUNS-TANDEM	Titin OS=Homo sapiens OX=9606 GN=TTN PE=1 SV=4	TITIN_HUMAN	true	true	true	mDkVLGSSI	0.82	iTRAQ8plex (+304), iTRAQ8plex (+304)				0.823909	0	-0.2175	0.2529	-0.1998	-0.07886	-0.4178	0	1	0	0
T98G-04-SET-18-ALL RUNS-TANDEM	Vigilin OS=Homo sapiens OX=9606 GN=HDLBP PE=1 SV=2	VIGLN_HUMAN	true	true	true	aNLDRAkAGLLER	0.98	iTRAQ8plex (+304), iTRAQ8plex (+304)				0.920819	0	-0.158	-0.5989	-0.2014	-0.01903	-1.083	0	1	0	0
T98G-04-SET-18-ALL RUNS-TANDEM	Vigilin OS=Homo sapiens OX=9606 GN=HDLBP PE=1 SV=2	VIGLN_HUMAN	true	true	true	aSVITQVFHVPLEER	0.99	iTRAQ8plex (+304)	18.86	39.352	7.18	1.40894	No Values	No Values	Reference Missing	Reference Missing	Reference Missing	No Values	0	0	1	0
T98G-04-SET-18-ALL RUNS-TANDEM	Vigilin OS=Homo sapiens OX=9606 GN=HDLBP PE=1 SV=2	VIGLN_HUMAN	true	true	true	eAqkELEALIQNLDNVVEDSMLVDPk	0.77	iTRAQ8plex (+304), Deamidated (+1), iTRAQ8plex (+304), iTRAQ8plex (+304)	25.99	38.472	2.13		No Values	No Values	Reference Missing	Reference Missing	No Values	No Values	0	0	0	1
T98G-04-SET-18-ALL RUNS-TANDEM	Vigilin OS=Homo sapiens OX=9606 GN=HDLBP PE=1 SV=2	VIGLN_HUMAN	true	true	true	iVGELEQMVSEDVPLDHR	1	iTRAQ8plex (+304)	61.45	39.6047	16.63	4.23657	0	0.7633	3.194	2.385	2.716	Reference Missing	0	0	5	0
T98G-04-SET-18-ALL RUNS-TANDEM	Vigilin OS=Homo sapiens OX=9606 GN=HDLBP PE=1 SV=2	VIGLN_HUMAN	true	true	true	iVGELEqMVSEDVPLDHR	1	iTRAQ8plex (+304), Deamidated (+1)	51.63	39.588	3.73	3.35655	0	0.1482	-0.6176	-1.089	-1.514	-1.028	0	0	1	0
T98G-04-SET-18-ALL RUNS-TANDEM	Vigilin OS=Homo sapiens OX=9606 GN=HDLBP PE=1 SV=2	VIGLN_HUMAN	true	true	true	iVGELEQmVSEDVPLDHR	0.92	iTRAQ8plex (+304), Oxidation (+16)	28.07	39.5313	0		No Values	No Values	No Values	No Values	Reference Missing	Reference Missing	0	0	1	0
T98G-04-SET-18-ALL RUNS-TANDEM	Vigilin OS=Homo sapiens OX=9606 GN=HDLBP PE=1 SV=2	VIGLN_HUMAN	true	true	true	lVGEIMQETGTRINIPPPSV	0.99	iTRAQ8plex (+304)				1.20761	0	0.5851	0.2573	1.488	0.9129	1.122	0	0	1	0
T98G-04-SET-18-ALL RUNS-TANDEM	Ribosome-binding protein 1 OS=Homo sapiens OX=9606 GN=RRBP1 PE=1 SV=5	RRBP1_HUMAN	true	true	true	ePVRAPAVAVAPTPVQPPI	0.83	iTRAQ8plex (+304)				0.920819	No Values	No Values	No Values	No Values	No Values	No Values	0	0	1	0
T98G-04-SET-18-ALL RUNS-TANDEM	Ribosome-binding protein 1 OS=Homo sapiens OX=9606 GN=RRBP1 PE=1 SV=5	RRBP1_HUMAN	true	true	true	iPDHDPAPNVTVLLREPVRAP	0.9	iTRAQ8plex (+304)				1.00436	0	Value Missing	1.33	-0.3368	0.2331	-0.2573	0	0	1	0
T98G-04-SET-18-ALL RUNS-TANDEM	Ribosome-binding protein 1 OS=Homo sapiens OX=9606 GN=RRBP1 PE=1 SV=5	RRBP1_HUMAN	true	true	true	sILAETEGMLR	0.95	iTRAQ8plex (+304)	20.97	38.9592	12.22		0	0.1784	0.1857	0.2785	0.2962	-0.009569	0	4	0	0
T98G-04-SET-18-ALL RUNS-TANDEM	Ribosome-binding protein 1 OS=Homo sapiens OX=9606 GN=RRBP1 PE=1 SV=5	RRBP1_HUMAN	true	true	true	vEPAVSSVVNSIQVLTSk	1	iTRAQ8plex (+304), iTRAQ8plex (+304)	21.04	39.3566	14.82	2.11919	0	Value Missing	Reference Missing	-0.08938	-0.06999	0.5902	0	0	3	0
T98G-04-SET-18-ALL RUNS-TANDEM	Ribosome-binding protein 1 OS=Homo sapiens OX=9606 GN=RRBP1 PE=1 SV=5	RRBP1_HUMAN	true	true	true	vEPAVSSVVnSIQVLTSk	1	iTRAQ8plex (+304), Deamidated (+1), iTRAQ8plex (+304)	37.81	39.5202	2.59	1.65758	0	Value Missing	Value Missing	0.08817	0.4444	-0.7903	0	0	1	0
T98G-04-SET-18-ALL RUNS-TANDEM	Ribosome-binding protein 1 OS=Homo sapiens OX=9606 GN=RRBP1 PE=1 SV=5	RRBP1_HUMAN	true	true	true	vEPAVSSVVNSIqVLTSk	1	iTRAQ8plex (+304), Deamidated (+1), iTRAQ8plex (+304)	51.98	39.508	9.69	3.82391	0	0.08766	-0.4271	-0.6758	-0.7315	Value Missing	0	0	1	0
T98G-04-SET-18-ALL RUNS-TANDEM	NAD(P)H dehydrogenase [quinone] 1 OS=Homo sapiens OX=9606 GN=NQO1 PE=1 SV=1	NQO1_HUMAN	true	true	true	iQILEGWkk	0.13	iTRAQ8plex (+304), iTRAQ8plex (+304), iTRAQ8plex (+304)	1.87	39.2855	-0.53		0	1.14	0.2005	0.7464	1.337	1.193	0	0	1	0
T98G-04-SET-18-ALL RUNS-TANDEM	NAD(P)H dehydrogenase [quinone] 1 OS=Homo sapiens OX=9606 GN=NQO1 PE=1 SV=1	NQO1_HUMAN	true	true	true	lkDPANFQYPAESVLAYk	1	iTRAQ8plex (+304), iTRAQ8plex (+304), iTRAQ8plex (+304)	23.85	38.9856	16.79	1.50864	0	-2.337	-0.0005323	-0.049	0.02274	-0.3545	0	0	5	1
T98G-04-SET-18-ALL RUNS-TANDEM	NAD(P)H dehydrogenase [quinone] 1 OS=Homo sapiens OX=9606 GN=NQO1 PE=1 SV=1	NQO1_HUMAN	true	true	true	lkDPAnFQYPAESVLAYk	1	iTRAQ8plex (+304), iTRAQ8plex (+304), Deamidated (+1), iTRAQ8plex (+304)	25.96	39.1275	0.21	3.58503	0	Value Missing	0.7782	0.08015	-0.2739	0.9493	0	0	1	0
T98G-04-SET-18-ALL RUNS-TANDEM	NAD(P)H dehydrogenase [quinone] 1 OS=Homo sapiens OX=9606 GN=NQO1 PE=1 SV=1	NQO1_HUMAN	true	true	true	lkDPANFqYPAESVLAYk	1	iTRAQ8plex (+304), iTRAQ8plex (+304), Deamidated (+1), iTRAQ8plex (+304)	28.37	38.9586	0	2.60206	0	Value Missing	0.3145	1.29	1.328	-0.2798	0	0	1	0
T98G-04-SET-18-ALL RUNS-TANDEM	NAD(P)H dehydrogenase [quinone] 1 OS=Homo sapiens OX=9606 GN=NQO1 PE=1 SV=1	NQO1_HUMAN	true	true	true	sDLYAMNFNPIISR	1	iTRAQ8plex (+304)				5.63827	0	-0.0085	-0.01794	-0.03873	-0.553	-0.05632	0	2	0	0
T98G-04-SET-18-ALL RUNS-TANDEM	Cytoskeleton-associated protein 4 OS=Homo sapiens OX=9606 GN=CKAP4 PE=1 SV=2	CKAP4_HUMAN	true	true	true	gLLDDLRNDLDR	0.73	iTRAQ8plex (+304)	16.9	39.0784	6.9		0	-0.1	-1.965	0.2452	0.05097	0.05637	0	0	2	0
T98G-04-SET-18-ALL RUNS-TANDEM	Cytoskeleton-associated protein 4 OS=Homo sapiens OX=9606 GN=CKAP4 PE=1 SV=2	CKAP4_HUMAN	true	true	true	gLLDDLRnDLDR	0.44	iTRAQ8plex (+304), Deamidated (+1)	14.44	39.0693	5.07		0	0.02457	0.1285	0.4754	-0.5165	0.1869	0	0	2	0
T98G-04-SET-18-ALL RUNS-TANDEM	Cytoskeleton-associated protein 4 OS=Homo sapiens OX=9606 GN=CKAP4 PE=1 SV=2	CKAP4_HUMAN	true	true	true	sLGETqLVLYGDVEELkR	0.33	iTRAQ8plex (+304), Deamidated (+1), iTRAQ8plex (+304)	1.83	39.3661	-2.05		0	0.8233	0.1314	-0.07671	0.2307	0.5075	0	0	1	0
T98G-04-SET-18-ALL RUNS-TANDEM	Cytoskeleton-associated protein 4 OS=Homo sapiens OX=9606 GN=CKAP4 PE=1 SV=2	CKAP4_HUMAN	true	true	true	sTLQTMESDIYTEVR	0.2	iTRAQ8plex (+304)	1.58	39.3942	1.58		0	0.4452	0.5361	0.5587	0.7038	0.5351	0	2	0	0
T98G-04-SET-18-ALL RUNS-TANDEM	Cytoskeleton-associated protein 4 OS=Homo sapiens OX=9606 GN=CKAP4 PE=1 SV=2	CKAP4_HUMAN	true	true	true	sTLqTMESDIYTEVR	1	iTRAQ8plex (+304), Deamidated (+1)	35.62	39.265	9.28		0	-0.1614	-0.008027	-0.02981	0.3928	-0.2148	0	3	0	0
T98G-04-SET-18-ALL RUNS-TANDEM	Cytoskeleton-associated protein 4 OS=Homo sapiens OX=9606 GN=CKAP4 PE=1 SV=2	CKAP4_HUMAN	true	true	true	vQEQVHTLLSQDQAQAAR	0.83	iTRAQ8plex (+304)	20.49	39.4797	5.3		0	Value Missing	-2.263	0.4902	0.06232	0.09688	0	0	1	0
T98G-04-SET-18-ALL RUNS-TANDEM	Vasodilator-stimulated phosphoprotein OS=Homo sapiens OX=9606 GN=VASP PE=1 SV=3	VASP_HUMAN	true	true	true	vkEEIIEAFVQELR	0.28	iTRAQ8plex (+304), iTRAQ8plex (+304)	8.23	39.2793	0.07		0	-2.138	-0.003103	-0.2979	-0.3028	-0.3159	0	0	10	0
T98G-04-SET-18-ALL RUNS-TANDEM	Vasodilator-stimulated phosphoprotein OS=Homo sapiens OX=9606 GN=VASP PE=1 SV=3	VASP_HUMAN	true	true	true	vQIYHnPTAnSFRVVGR	0.19	iTRAQ8plex (+304), Deamidated (+1), Deamidated (+1)	3.96	39.6722	-0.41		0	0.1093	0.1178	0.3058	-0.2513	-3.045	0	0	1	0
T98G-04-SET-18-ALL RUNS-TANDEM	Adenosylhomocysteinase OS=Homo sapiens OX=9606 GN=AHCY PE=1 SV=4	SAHH_HUMAN	true	true	true	dGPLnMILDDGGDLTNLIHTk	0.2	iTRAQ8plex (+304), Deamidated (+1), iTRAQ8plex (+304)	5.61	39.3872	2.26		0	0.9389	0.7128	-1.297	0.5949	0.3291	0	0	1	0
T98G-04-SET-18-ALL RUNS-TANDEM	Adenosylhomocysteinase OS=Homo sapiens OX=9606 GN=AHCY PE=1 SV=4	SAHH_HUMAN	true	true	true	dGPLNMILDDGGDLTnLIHTk	1	iTRAQ8plex (+304), Deamidated (+1), iTRAQ8plex (+304)	35.78	39.3847	2.87	2.02687	0	-3.018	-0.704	-0.1984	-3.651	-0.6398	0	0	7	0
T98G-04-SET-18-ALL RUNS-TANDEM	Adenosylhomocysteinase OS=Homo sapiens OX=9606 GN=AHCY PE=1 SV=4	SAHH_HUMAN	true	true	true	kALDIAEnEMPGLMR	1	iTRAQ8plex (+304), iTRAQ8plex (+304), Deamidated (+1)	29.71	39.5424	3.97	0.958607	0	1.501	1.248	0.5824	0.9285	0.7616	0	0	1	0
T98G-04-SET-18-ALL RUNS-TANDEM	Adenosylhomocysteinase OS=Homo sapiens OX=9606 GN=AHCY PE=1 SV=4	SAHH_HUMAN	true	true	true	vIITEIDPINALQAAME	0.98	iTRAQ8plex (+304)				1.79588	No Values	No Values	No Values	No Values	No Values	No Values	0	1	0	0
T98G-04-SET-18-ALL RUNS-TANDEM	40S ribosomal protein S15 OS=Homo sapiens OX=9606 GN=RPS15 PE=1 SV=2	RS15_HUMAN	true	true	true	dMIILPEMVGSMVGVYnGk	1	iTRAQ8plex (+304), Deamidated (+1), iTRAQ8plex (+304)	24.96	39.3268	17.73	0.823909	0	-0.6924	-0.6608	-0.9062	-3.199	Value Missing	0	0	4	0
T98G-04-SET-18-ALL RUNS-TANDEM	40S ribosomal protein S15 OS=Homo sapiens OX=9606 GN=RPS15 PE=1 SV=2	RS15_HUMAN	true	true	true	gVDLDQLLDMSYEQLMQLYSAR	1	iTRAQ8plex (+304)	39.39	39.4305	1.29	3.79588	No Values	Reference Missing	Reference Missing	Reference Missing	Reference Missing	Reference Missing	0	0	3	0
T98G-04-SET-18-ALL RUNS-TANDEM	40S ribosomal protein S15 OS=Homo sapiens OX=9606 GN=RPS15 PE=1 SV=2	RS15_HUMAN	true	true	true	gVDLDqLLDMSYEQLMQLYSAR	1	iTRAQ8plex (+304), Deamidated (+1)	54.29	39.3318	2.37	2.69897	No Values	No Values	No Values	Reference Missing	Reference Missing	Reference Missing	0	0	1	0
T98G-04-SET-18-ALL RUNS-TANDEM	40S ribosomal protein S15 OS=Homo sapiens OX=9606 GN=RPS15 PE=1 SV=2	RS15_HUMAN	true	true	true	gVDLDQLLDMSYEqLMQLYSAR	1	iTRAQ8plex (+304), Deamidated (+1)	59.1	39.5124	6.39	4.92082	No Values	No Values	No Values	No Values	No Values	No Values	0	0	2	0
T98G-04-SET-18-ALL RUNS-TANDEM	Multidrug resistance-associated protein 1 OS=Homo sapiens OX=9606 GN=ABCC1 PE=1 SV=3	MRP1_HUMAN	true	true	true	iLVLDEATAAVDLETDDLIQSTIR	1	iTRAQ8plex (+304)	67.73	38.6682	13.24	3.35655	0	Value Missing	-1.928	3.737	Reference Missing	Value Missing	0	0	7	0
T98G-04-SET-18-ALL RUNS-TANDEM	Multidrug resistance-associated protein 1 OS=Homo sapiens OX=9606 GN=ABCC1 PE=1 SV=3	MRP1_HUMAN	true	true	true	mSSEMETnIVAVER	0.47	iTRAQ8plex (+304), Deamidated (+1)	3.63	39.5914	0	0.657577	0	0.7461	0.8954	0.1026	0.9648	0.7384	0	1	0	0
T98G-04-SET-18-ALL RUNS-TANDEM	Multidrug resistance-associated protein 1 OS=Homo sapiens OX=9606 GN=ABCC1 PE=1 SV=3	MRP1_HUMAN	true	true	true	sDPPTLNGITFSI	0.91	iTRAQ8plex (+304)				1.49485	No Values	No Values	Reference Missing	No Values	No Values	No Values	0	1	0	0
T98G-04-SET-18-ALL RUNS-TANDEM	Multidrug resistance-associated protein 1 OS=Homo sapiens OX=9606 GN=ABCC1 PE=1 SV=3	MRP1_HUMAN	true	true	true	sPLFSETIHDPNPcPESSASFL	0.64	iTRAQ8plex (+304), Carbamidomethyl (+57)				0.823909	No Values	No Values	No Values	Reference Missing	No Values	No Values	0	0	1	0
T98G-04-SET-18-ALL RUNS-TANDEM	Myosin light polypeptide 6 OS=Homo sapiens OX=9606 GN=MYL6 PE=1 SV=2	MYL6_HUMAN	true	true	true	nkDQGTYEDYVEGLR	0.99	iTRAQ8plex (+304), iTRAQ8plex (+304)	17.83	39.6511	2.06	0.69897	0	0.6152	-0.6243	-0.9942	-1.84	-0.0297	0	0	1	0
T98G-04-SET-18-ALL RUNS-TANDEM	Myosin light polypeptide 6 OS=Homo sapiens OX=9606 GN=MYL6 PE=1 SV=2	MYL6_HUMAN	true	true	true	vLDFEHFLPML	1	iTRAQ8plex (+304)				1.20066	0	0.7558	0.7851	0.9234	Value Missing	0.1679	0	1	0	0
T98G-04-SET-18-ALL RUNS-TANDEM	Myosin light polypeptide 6 OS=Homo sapiens OX=9606 GN=MYL6 PE=1 SV=2	MYL6_HUMAN	true	true	true	vLDFEHFLPMLQ	0.99	iTRAQ8plex (+304)				0.638272	No Values	Reference Missing	Reference Missing	Reference Missing	Reference Missing	Reference Missing	0	1	0	0
T98G-04-SET-18-ALL RUNS-TANDEM	Myosin light polypeptide 6 OS=Homo sapiens OX=9606 GN=MYL6 PE=1 SV=2	MYL6_HUMAN	true	true	true	vLDFEHFLPMLQTV	1	iTRAQ8plex (+304)				2.3279	0	-0.3478	0.3919	0.6418	0.5586	1.198	0	2	0	0
T98G-04-SET-18-ALL RUNS-TANDEM	Myosin light polypeptide 6 OS=Homo sapiens OX=9606 GN=MYL6 PE=1 SV=2	MYL6_HUMAN	true	true	true	vLDFEHFLPMLQTVAk	1	iTRAQ8plex (+304), iTRAQ8plex (+304)	27.46	39.4841	20.03	1.52288	0	1.347	-0.3058	0.7541	1.671	0.9324	0	0	3	0
T98G-04-SET-18-ALL RUNS-TANDEM	Myosin light polypeptide 6 OS=Homo sapiens OX=9606 GN=MYL6 PE=1 SV=2	MYL6_HUMAN	true	true	true	vLDFEHFLPMLqTVAk	1	iTRAQ8plex (+304), Deamidated (+1), iTRAQ8plex (+304)	36.01	39.4532	1.65	4.37675	0	Value Missing	Value Missing	0.5628	2.302	1.978	0	0	1	0
T98G-04-SET-18-ALL RUNS-TANDEM	14-3-3 protein theta OS=Homo sapiens OX=9606 GN=YWHAQ PE=1 SV=1	1433T_HUMAN	true	true	true	aVTEQGAELSnEER	0.98	iTRAQ8plex (+304), Deamidated (+1)	11.71	39.2598	4.89	0.769551	0	-0.961	Value Missing	0.36	0.8813	-0.965	0	1	0	0
T98G-04-SET-18-ALL RUNS-TANDEM	14-3-3 protein theta OS=Homo sapiens OX=9606 GN=YWHAQ PE=1 SV=1	1433T_HUMAN	true	true	true	tAFDEAIAELDTLNEDSYk	1	iTRAQ8plex (+304), iTRAQ8plex (+304)	35.74	39.4596	0.23	2.49485	0	-2.164	1.07	-0.3525	0.2193	-0.5185	0	0	5	0
T98G-04-SET-18-ALL RUNS-TANDEM	14-3-3 protein theta OS=Homo sapiens OX=9606 GN=YWHAQ PE=1 SV=1	1433T_HUMAN	true	true	true	tAFDEAIAELDTLNEDSYkDSTLIMQLLR	0.97	iTRAQ8plex (+304), iTRAQ8plex (+304)	30.53	38.8457	0		No Values	No Values	No Values	Reference Missing	Reference Missing	Reference Missing	0	0	0	2
T98G-04-SET-18-ALL RUNS-TANDEM	14-3-3 protein theta OS=Homo sapiens OX=9606 GN=YWHAQ PE=1 SV=1	1433T_HUMAN	true	true	true	tAFDEAIAELDTLNEDSYkDSTLIMqLLR	0.99	iTRAQ8plex (+304), iTRAQ8plex (+304), Deamidated (+1)	34.33	38.9115	1.23		0	2.121	0.7173	1.285	Value Missing	Value Missing	0	0	0	1
T98G-04-SET-18-ALL RUNS-TANDEM	Stress-induced-phosphoprotein 1 OS=Homo sapiens OX=9606 GN=STIP1 PE=1 SV=1	STIP1_HUMAN	true	true	true	aLSVGNIDDALQcYSEAIk	1	iTRAQ8plex (+304), Carbamidomethyl (+57), iTRAQ8plex (+304)	48.96	39.4384	1.93	1.4437	0	0.6842	-0.03259	-0.2288	0.3412	-0.31	0	0	2	0
T98G-04-SET-18-ALL RUNS-TANDEM	Stress-induced-phosphoprotein 1 OS=Homo sapiens OX=9606 GN=STIP1 PE=1 SV=1	STIP1_HUMAN	true	true	true	lAYINPDLALEEk	0.87	iTRAQ8plex (+304), iTRAQ8plex (+304)	22.96	39.5124	7.28		0	-1	0.2441	0.06362	-0.1758	-0.2505	0	1	0	0
T98G-04-SET-18-ALL RUNS-TANDEM	Stress-induced-phosphoprotein 1 OS=Homo sapiens OX=9606 GN=STIP1 PE=1 SV=1	STIP1_HUMAN	true	true	true	lMDVGLIAIR	0.11	iTRAQ8plex (+304)	15.68	38.2692	8.58		0	-0.197	-0.1442	1.061	1.19	1.208	0	6	0	0
T98G-04-SET-18-ALL RUNS-TANDEM	Electron transfer flavoprotein subunit alpha, mitochondrial OS=Homo sapiens OX=9606 GN=ETFA PE=1 SV=1	ETFA_HUMAN	true	true	true	gLLPEELTPLILATQk	1	iTRAQ8plex (+304), iTRAQ8plex (+304)	32.48	38.6237	24.5	1.40894	0	0.03971	-0.7375	-0.2697	Value Missing	-0.3673	0	0	1	0
T98G-04-SET-18-ALL RUNS-TANDEM	Electron transfer flavoprotein subunit alpha, mitochondrial OS=Homo sapiens OX=9606 GN=ETFA PE=1 SV=1	ETFA_HUMAN	true	true	true	lEVAPISDIIAIk	0.97	iTRAQ8plex (+304), iTRAQ8plex (+304)	21.24	38.866	13.86		0	0.1295	0.03371	-0.3596	-0.393	-0.03554	0	6	0	0
T98G-04-SET-18-ALL RUNS-TANDEM	Electron transfer flavoprotein subunit alpha, mitochondrial OS=Homo sapiens OX=9606 GN=ETFA PE=1 SV=1	ETFA_HUMAN	true	true	true	lLYDLADQLHAAVGASR	0.44	iTRAQ8plex (+304)	13.66	39.4344	0		0	-0.0476	Value Missing	-1.052	-0.5344	-0.1811	0	0	2	0
T98G-04-SET-18-ALL RUNS-TANDEM	Protein CutA OS=Homo sapiens OX=9606 GN=CUTA PE=1 SV=2	CUTA_HUMAN	true	true	true	sVHPyEVAEVIALPVEQGNFPYLQWVR	0.89	iTRAQ8plex (+304), iTRAQ8plex (+304)	29.2	38.3689	1.6		0	1.356	Value Missing	0.05355	-0.1619	-0.03895	0	0	0	1
T98G-04-SET-18-ALL RUNS-TANDEM	Protein CutA OS=Homo sapiens OX=9606 GN=CUTA PE=1 SV=2	CUTA_HUMAN	true	true	true	sVHPyEVAEVIALPVEqGNFPYLQWVR	1	iTRAQ8plex (+304), iTRAQ8plex (+304), Deamidated (+1)	41.07	38.8795	5.79	0.408935	0	0.5922	-0.1542	-0.6382	0.9121	1.133	0	0	0	1
T98G-04-SET-18-ALL RUNS-TANDEM	Protein CutA OS=Homo sapiens OX=9606 GN=CUTA PE=1 SV=2	CUTA_HUMAN	true	true	true	tQSSLVPALTDFVR	0.6	iTRAQ8plex (+304)	15.86	39.3651	5.18		0	-0.4953	-0.0701	0.09228	-0.5614	0.2429	0	3	0	0
T98G-04-SET-18-ALL RUNS-TANDEM	Protein CutA OS=Homo sapiens OX=9606 GN=CUTA PE=1 SV=2	CUTA_HUMAN	true	true	true	tqSSLVPALTDFVR	0.74	iTRAQ8plex (+304), Deamidated (+1)	21.88	39.2962	4.08		0	-1.383	0.06044	-0.1461	-0.7072	-0.8225	0	3	0	0
T98G-04-SET-18-ALL RUNS-TANDEM	Transmembrane protein 109 OS=Homo sapiens OX=9606 GN=TMEM109 PE=1 SV=1	TM109_HUMAN	true	true	true	aASSISSPWGk	0.62	iTRAQ8plex (+304), iTRAQ8plex (+304)	11.39	39.3303	11.39		0	-0.3309	-0.3582	-1.665	0.1832	-0.267	0	2	0	0
T98G-04-SET-18-ALL RUNS-TANDEM	Transmembrane protein 109 OS=Homo sapiens OX=9606 GN=TMEM109 PE=1 SV=1	TM109_HUMAN	true	true	true	eAPVDVLTQIGR	0.94	iTRAQ8plex (+304)	21.04	39.1121	10.83		0	0.005842	-0.2193	-1.541	-0.8236	-0.5243	0	4	0	0
T98G-04-SET-18-ALL RUNS-TANDEM	Transmembrane protein 109 OS=Homo sapiens OX=9606 GN=TMEM109 PE=1 SV=1	TM109_HUMAN	true	true	true	eAPVDVLTqIGR	0.13	iTRAQ8plex (+304), Deamidated (+1)	10.26	39.0558	1.82		0	-0.3504	-0.2282	-0.2741	0.292	0.09239	0	2	0	0
T98G-04-SET-18-ALL RUNS-TANDEM	Transmembrane protein 109 OS=Homo sapiens OX=9606 GN=TMEM109 PE=1 SV=1	TM109_HUMAN	true	true	true	rEAPVDVLTQIGRSV	0.98	iTRAQ8plex (+304)				0.79588	0	-0.001013	0.1577	-0.2748	Value Missing	0.01988	0	1	0	0
T98G-04-SET-18-ALL RUNS-TANDEM	Importin subunit beta-1 OS=Homo sapiens OX=9606 GN=KPNB1 PE=1 SV=2	IMB1_HUMAN	true	true	true	aAVENLPTFLVEL	0.87	iTRAQ8plex (+304)				0.677781	0	0.4864	-3.405	0.2403	0.6738	0.2981	0	1	0	0
T98G-04-SET-18-ALL RUNS-TANDEM	Importin subunit beta-1 OS=Homo sapiens OX=9606 GN=KPNB1 PE=1 SV=2	IMB1_HUMAN	true	true	true	aAVENLPTFLVELSR	1	iTRAQ8plex (+304)	12.15	39.464	7.62	1.33724	0	0.3324	-0.4651	0.3396	0.4436	0.3525	0	3	0	0
T98G-04-SET-18-ALL RUNS-TANDEM	Importin subunit beta-1 OS=Homo sapiens OX=9606 GN=KPNB1 PE=1 SV=2	IMB1_HUMAN	true	true	true	aAVEnLPTFLVELSR	1	iTRAQ8plex (+304), Deamidated (+1)	15.23	39.3313	0.45	1.74473	No Values	No Values	No Values	No Values	Reference Missing	No Values	0	1	0	0
T98G-04-SET-18-ALL RUNS-TANDEM	Importin subunit beta-1 OS=Homo sapiens OX=9606 GN=KPNB1 PE=1 SV=2	IMB1_HUMAN	true	true	true	dPSVVVRDTAAWTVGR	0.18	iTRAQ8plex (+304)	3.33	39.54	2.13		No Values	Reference Missing	Reference Missing	No Values	No Values	No Values	0	1	0	0
T98G-04-SET-18-ALL RUNS-TANDEM	Importin subunit beta-1 OS=Homo sapiens OX=9606 GN=KPNB1 PE=1 SV=2	IMB1_HUMAN	true	true	true	lLETTDRPDGHQNnLR	0.28	iTRAQ8plex (+304), Deamidated (+1)	4.59	39.4542	-1.02		0	Value Missing	-0.8064	Value Missing	-1.655	-0.2384	0	1	0	0
T98G-04-SET-18-ALL RUNS-TANDEM	Importin subunit beta-1 OS=Homo sapiens OX=9606 GN=KPNB1 PE=1 SV=2	IMB1_HUMAN	true	true	true	sSAYESLMEIVk	0.42	iTRAQ8plex (+304), iTRAQ8plex (+304)	8.62	39.491	6.63		0	-0.4972	-0.01467	-0.2664	-0.1012	-0.196	0	2	0	0
T98G-04-SET-18-ALL RUNS-TANDEM	Apoptosis-associated speck-like protein containing a CARD OS=Homo sapiens OX=9606 GN=PYCARD PE=1 SV=2	ASC_HUMAN	true	true	true	dAILDALENLTAEELkk	0.99	iTRAQ8plex (+304), iTRAQ8plex (+304), iTRAQ8plex (+304)	12.95	39.3546	8.42	0.568636	0	-0.352	-0.5174	-0.6968	-1.077	-1.104	0	0	6	0
T98G-04-SET-18-ALL RUNS-TANDEM	Apoptosis-associated speck-like protein containing a CARD OS=Homo sapiens OX=9606 GN=PYCARD PE=1 SV=2	ASC_HUMAN	true	true	true	eSQSYLVEDLER	0.89	iTRAQ8plex (+304)				0.744727	0	1.258	-0.4262	-0.8041	-0.01026	-0.4626	0	3	0	0
T98G-04-SET-18-ALL RUNS-TANDEM	Delta-1-pyrroline-5-carboxylate synthase OS=Homo sapiens OX=9606 GN=ALDH18A1 PE=1 SV=2	P5CS_HUMAN	true	true	true	hEILLSQSVR	0.23	iTRAQ8plex (+304)	0.46	39.1929	0		0	0.2919	0.6079	0.2102	0.5916	0.1221	0	1	0	0
T98G-04-SET-18-ALL RUNS-TANDEM	Delta-1-pyrroline-5-carboxylate synthase OS=Homo sapiens OX=9606 GN=ALDH18A1 PE=1 SV=2	P5CS_HUMAN	true	true	true	iLHLLTQEALSIHGVkEAVQLVnTR	0.2	iTRAQ8plex (+304), iTRAQ8plex (+304), Deamidated (+1)	12.84	38.6587	0		No Values	No Values	No Values	No Values	No Values	No Values	0	0	1	0
T98G-04-SET-18-ALL RUNS-TANDEM	Delta-1-pyrroline-5-carboxylate synthase OS=Homo sapiens OX=9606 GN=ALDH18A1 PE=1 SV=2	P5CS_HUMAN	true	true	true	lASIVEQVSVLQNQGR	1	iTRAQ8plex (+304)	21.99	39.5066	2.49	1.65758	0	-0.02131	-0.0903	0.1409	-0.1122	-0.1106	0	5	0	0
T98G-04-SET-18-ALL RUNS-TANDEM	Delta-1-pyrroline-5-carboxylate synthase OS=Homo sapiens OX=9606 GN=ALDH18A1 PE=1 SV=2	P5CS_HUMAN	true	true	true	lASIVEQVSVLQnQGR	1	iTRAQ8plex (+304), Deamidated (+1)	22.46	39.5007	0	1.10791	0	0.9796	-0.7536	0.5714	1.495	Value Missing	0	1	0	0
T98G-04-SET-18-ALL RUNS-TANDEM	Delta-1-pyrroline-5-carboxylate synthase OS=Homo sapiens OX=9606 GN=ALDH18A1 PE=1 SV=2	P5CS_HUMAN	true	true	true	sWSNIPFITVPLSRTH	0.86	iTRAQ8plex (+304)				0.744727	0	-0.3245	-0.8617	-0.08915	-0.262	-1.021	0	0	1	0
T98G-04-SET-18-ALL RUNS-TANDEM	Porphobilinogen deaminase OS=Homo sapiens OX=9606 GN=HMBS PE=1 SV=2	HEM3_HUMAN	true	true	true	akDQDILDLVGVLHDPETLLR	1	iTRAQ8plex (+304), iTRAQ8plex (+304)	44.6	39.3344	5	5.42022	0	-0.08781	0.1723	0.05257	0.05155	0.1664	0	0	1	2
T98G-04-SET-18-ALL RUNS-TANDEM	Porphobilinogen deaminase OS=Homo sapiens OX=9606 GN=HMBS PE=1 SV=2	HEM3_HUMAN	true	true	true	akDqDILDLVGVLHDPETLLR	0.23	iTRAQ8plex (+304), iTRAQ8plex (+304), Deamidated (+1)	15.19	38.6847	4.44		0	-2.792	-0.05695	-0.1212	-0.4921	-0.05344	0	0	2	2
T98G-04-SET-18-ALL RUNS-TANDEM	Porphobilinogen deaminase OS=Homo sapiens OX=9606 GN=HMBS PE=1 SV=2	HEM3_HUMAN	true	true	true	vLHDPETLLRcIAER	0.86	iTRAQ8plex (+304), Carbamidomethyl (+57)				0.79588	0	1.897	-0.2442	0.6525	0.8742	-1.791	0	1	0	0
T98G-04-SET-18-ALL RUNS-TANDEM	Proteasome subunit alpha type-2 OS=Homo sapiens OX=9606 GN=PSMA2 PE=1 SV=2	PSA2_HUMAN	true	true	true	lTPTEVkDYLAAIA	0.61	iTRAQ8plex (+304), iTRAQ8plex (+304)	13.62	39.4547	6.89		No Values	Reference Missing	Reference Missing	Reference Missing	Reference Missing	Reference Missing	0	1	0	0
T98G-04-SET-18-ALL RUNS-TANDEM	Proteasome subunit alpha type-2 OS=Homo sapiens OX=9606 GN=PSMA2 PE=1 SV=2	PSA2_HUMAN	true	true	true	lVQIEyALAAVAGGAPSVGIk	0.12	iTRAQ8plex (+304), iTRAQ8plex (+304), iTRAQ8plex (+304)	5.96	38.7355	0.97		No Values	No Values	No Values	No Values	No Values	Reference Missing	0	0	1	0
T98G-04-SET-18-ALL RUNS-TANDEM	Proteasome subunit alpha type-2 OS=Homo sapiens OX=9606 GN=PSMA2 PE=1 SV=2	PSA2_HUMAN	true	true	true	yNEDLELEDAIHTAILTLk	0.8	iTRAQ8plex (+304), iTRAQ8plex (+304)	18.99	39.2737	5.33		0	-0.01991	0.1201	0.2699	0.3441	0.3059	0	0	6	0
T98G-04-SET-18-ALL RUNS-TANDEM	Proteasome subunit alpha type-2 OS=Homo sapiens OX=9606 GN=PSMA2 PE=1 SV=2	PSA2_HUMAN	true	true	true	ynEDLELEDAIHTAILTLk	0.57	iTRAQ8plex (+304), Deamidated (+1), iTRAQ8plex (+304)	16.89	39.1939	2.41		0	Value Missing	Value Missing	Value Missing	Value Missing	Value Missing	0	0	1	0
T98G-04-SET-18-ALL RUNS-TANDEM	Calpain small subunit 1 OS=Homo sapiens OX=9606 GN=CAPNS1 PE=1 SV=1	CPNS1_HUMAN	true	true	true	iLGGVISAISEAAAQYNPEPPPPR	0.26	iTRAQ8plex (+304)	4.81	39.4748	-0.44		0	2.038	0.9537	3.834	-0.3611	1.472	0	0	5	0
T98G-04-SET-18-ALL RUNS-TANDEM	Calpain small subunit 1 OS=Homo sapiens OX=9606 GN=CAPNS1 PE=1 SV=1	CPNS1_HUMAN	true	true	true	iLGGVISAISEAAAqYNPEPPPPR	1	iTRAQ8plex (+304), Deamidated (+1)	36.43	39.4635	14.41	2.79588	0	Value Missing	0.03594	-0.7916	0.5082	Value Missing	0	0	3	0
T98G-04-SET-18-ALL RUNS-TANDEM	Calpain small subunit 1 OS=Homo sapiens OX=9606 GN=CAPNS1 PE=1 SV=1	CPNS1_HUMAN	true	true	true	tDGFGIDTcRSMVAVMDSDTTGk	0.5	iTRAQ8plex (+304), Carbamidomethyl (+57), iTRAQ8plex (+304)	14.79	39.3752	5.35		No Values	No Values	No Values	No Values	No Values	No Values	0	0	1	0
T98G-04-SET-18-ALL RUNS-TANDEM	Lamin-B2 OS=Homo sapiens OX=9606 GN=LMNB2 PE=1 SV=4	LMNB2_HUMAN	true	true	true	tVLVNADGEEVAMRTVk	0.26	iTRAQ8plex (+304), iTRAQ8plex (+304)	12.57	39.008	5.58		0	Value Missing	0.765	0.8275	1.71	Reference Missing	0	0	2	0
T98G-04-SET-18-ALL RUNS-TANDEM	Lamin-B2 OS=Homo sapiens OX=9606 GN=LMNB2 PE=1 SV=4	LMNB2_HUMAN	true	true	true	vTVSRATSSSSGSLSATGR	0.19	iTRAQ8plex (+304)	3.49	39.4822	0		0	0.1943	-0.0776	-0.0608	0.1952	-0.03123	0	1	6	0
T98G-04-SET-18-ALL RUNS-TANDEM	Coatomer subunit beta OS=Homo sapiens OX=9606 GN=COPB1 PE=1 SV=3	COPB_HUMAN	true	true	true	nFEHLIPDAPELIHDFLVNEk	0.3	iTRAQ8plex (+304), iTRAQ8plex (+304)	7.45	39.1545	0		0	0.3309	-0.1057	-0.2546	-0.6127	0.01058	0	0	0	5
T98G-04-SET-18-ALL RUNS-TANDEM	Coatomer subunit beta OS=Homo sapiens OX=9606 GN=COPB1 PE=1 SV=3	COPB_HUMAN	true	true	true	nFEHLIPDAPELIHDFLVnEk	0.39	iTRAQ8plex (+304), Deamidated (+1), iTRAQ8plex (+304)	11.49	39.1551	4.45		0	-0.2799	-0.04644	-0.6983	-0.7841	-1.012	0	0	0	2
T98G-04-SET-18-ALL RUNS-TANDEM	Coatomer subunit beta OS=Homo sapiens OX=9606 GN=COPB1 PE=1 SV=3	COPB_HUMAN	true	true	true	vLQDLVMDILR	0.35	iTRAQ8plex (+304)	13.19	39.0472	1.92		No Values	No Values	Reference Missing	Reference Missing	Reference Missing	Reference Missing	0	2	0	0
T98G-04-SET-18-ALL RUNS-TANDEM	ATP synthase subunit O, mitochondrial OS=Homo sapiens OX=9606 GN=ATP5O PE=1 SV=1	ATPO_HUMAN	true	true	true	fSPLTTNLINLLAENGR	0.33	iTRAQ8plex (+304)	10.78	39.6895	3.42		No Values	No Values	No Values	Reference Missing	No Values	Reference Missing	0	1	0	0
T98G-04-SET-18-ALL RUNS-TANDEM	ATP synthase subunit O, mitochondrial OS=Homo sapiens OX=9606 GN=ATP5O PE=1 SV=1	ATPO_HUMAN	true	true	true	fSPLTTNLINLLAEnGR	1	iTRAQ8plex (+304), Deamidated (+1)	16.08	39.6435	1.62	2.92082	0	-0.4205	-0.6196	0.05627	0.5271	-0.2641	0	5	0	0
T98G-04-SET-18-ALL RUNS-TANDEM	ATP synthase subunit O, mitochondrial OS=Homo sapiens OX=9606 GN=ATP5O PE=1 SV=1	ATPO_HUMAN	true	true	true	fSPLTTnLINLLAEnGR	0.98	iTRAQ8plex (+304), Deamidated (+1), Deamidated (+1)	19.43	39.6374	2.3	1.20066	0	2.882	Value Missing	1.4	1.452	2.035	0	1	0	0
T98G-04-SET-18-ALL RUNS-TANDEM	ATP synthase subunit O, mitochondrial OS=Homo sapiens OX=9606 GN=ATP5O PE=1 SV=1	ATPO_HUMAN	true	true	true	tDPSILGGMIVR	1	iTRAQ8plex (+304)	10.07	39.1254	9.44	0.958607	0	0.153	-0.09292	-0.1585	0.2603	-0.006987	0	1	0	0
T98G-04-SET-18-ALL RUNS-TANDEM	HECD4_HUMAN-DECOY	HECD4_HUMAN-DECOY	true	true	true	kkDGTSLGSVT	0.76	iTRAQ8plex (+304), iTRAQ8plex (+304)				0.886057	0	0.6516	-0.3382	-0.5322	-3.307	-0.2503	0	1	0	0
T98G-04-SET-18-ALL RUNS-TANDEM	HECD4_HUMAN-DECOY	HECD4_HUMAN-DECOY	true	true	true	lSSLGSTGGFLSRTASSGSGGPPPVL	0.98	iTRAQ8plex (+304)				0.60206	0	Value Missing	-0.5866	-0.5489	1.935	1.265	0	0	0	1
T98G-04-SET-18-ALL RUNS-TANDEM	HECD4_HUMAN-DECOY	HECD4_HUMAN-DECOY	true	true	true	lSSLGSTGGFLSRTASSGSGGPPPVLMVLYTGcT	1	iTRAQ8plex (+304), Carbamidomethyl (+57)				1.22185	0	-1.243	-0.9498	-0.3166	-4.643	-0.6551	0	0	0	5
T98G-04-SET-18-ALL RUNS-TANDEM	HECD4_HUMAN-DECOY	HECD4_HUMAN-DECOY	true	true	true	nNQLQEALNTLIVDR	0.25	iTRAQ8plex (+304)	0.76	39.4374	0.5		0	Value Missing	-0.2682	-0.6046	-3.539	-0.2673	0	1	0	0
T98G-04-SET-18-ALL RUNS-TANDEM	Proteasome activator complex subunit 3 OS=Homo sapiens OX=9606 GN=PSME3 PE=1 SV=1	PSME3_HUMAN	true	true	true	iTSEAEDLVANFFPk	0.99	iTRAQ8plex (+304), iTRAQ8plex (+304)	28.25	39.7437	13.56		0	-0.5844	-1.352	-3.902	0.233	0.3753	0	2	3	0
T98G-04-SET-18-ALL RUNS-TANDEM	Proteasome activator complex subunit 3 OS=Homo sapiens OX=9606 GN=PSME3 PE=1 SV=1	PSME3_HUMAN	true	true	true	iTSEAEDLVAnFFPk	1	iTRAQ8plex (+304), Deamidated (+1), iTRAQ8plex (+304)	34.03	39.5914	0.87	2.19382	0	0.322	0.7604	0.9912	0.8474	Value Missing	0	0	1	0
T98G-04-SET-18-ALL RUNS-TANDEM	Proteasome activator complex subunit 3 OS=Homo sapiens OX=9606 GN=PSME3 PE=1 SV=1	PSME3_HUMAN	true	true	true	tVESEAASYLDQISR	0.92	iTRAQ8plex (+304)	15.61	39.6118	14.7		0	0.08786	0.3583	0.3477	-0.0726	0.1283	0	2	0	0
T98G-04-SET-18-ALL RUNS-TANDEM	Radixin OS=Homo sapiens OX=9606 GN=RDX PE=1 SV=1	RADI_HUMAN	true	true	true	akFFPEDVSEELIQEITQR	0.86	iTRAQ8plex (+304), iTRAQ8plex (+304)	13.06	39.4802	11.85		0	Value Missing	-0.2478	0.3837	0.5508	0.6086	0	0	1	0
T98G-04-SET-18-ALL RUNS-TANDEM	Radixin OS=Homo sapiens OX=9606 GN=RDX PE=1 SV=1	RADI_HUMAN	true	true	true	fFPEDVSEELIQEITQR	1	iTRAQ8plex (+304)	18.42	39.5444	14.79	3.48149	0	-1.461	0.2517	-2.108	-2.806	-2.028	0	4	1	0
T98G-04-SET-18-ALL RUNS-TANDEM	Radixin OS=Homo sapiens OX=9606 GN=RDX PE=1 SV=1	RADI_HUMAN	true	true	true	fFPEDVSEELIQEITqR	1	iTRAQ8plex (+304), Deamidated (+1)	14.43	39.5463	0.73	2.24413	0	-2.298	-3.904	-0.8944	Value Missing	-0.6403	0	1	0	0
T98G-04-SET-18-ALL RUNS-TANDEM	Radixin OS=Homo sapiens OX=9606 GN=RDX PE=1 SV=1	RADI_HUMAN	true	true	true	kGTELWLGVDALGLNIYEHDDk	0.36	iTRAQ8plex (+304), iTRAQ8plex (+304), iTRAQ8plex (+304)	7.01	39.0666	-1.58		No Values	No Values	No Values	No Values	No Values	No Values	0	0	1	0
T98G-04-SET-18-ALL RUNS-TANDEM	Heterogeneous nuclear ribonucleoprotein A1 OS=Homo sapiens OX=9606 GN=HNRNPA1 PE=1 SV=5	ROA1_HUMAN	true	true	true	gFGFVTYATVEEVDAAMNARPHk	0.87	iTRAQ8plex (+304), iTRAQ8plex (+304)	22.73	39.3318	3.28		0	Value Missing	0.5332	1.188	1.565	1.17	0	0	0	1
T98G-04-SET-18-ALL RUNS-TANDEM	Heterogeneous nuclear ribonucleoprotein A1 OS=Homo sapiens OX=9606 GN=HNRNPA1 PE=1 SV=5	ROA1_HUMAN	true	true	true	gFGFVTYATVEEVDAAMnARPHk	0.64	iTRAQ8plex (+304), Deamidated (+1), iTRAQ8plex (+304)	16.68	39.3581	0		0	Value Missing	0.3351	1.777	1.648	1.583	0	0	0	1
T98G-04-SET-18-ALL RUNS-TANDEM	Heterogeneous nuclear ribonucleoprotein A1 OS=Homo sapiens OX=9606 GN=HNRNPA1 PE=1 SV=5	ROA1_HUMAN	true	true	true	iEVIEIMTDR	0.94	iTRAQ8plex (+304)	27.61	38.7075	10.65		0	0.4594	0.1557	-0.412	-0.5188	-0.09757	0	6	0	0
T98G-04-SET-18-ALL RUNS-TANDEM	Thioredoxin-dependent peroxide reductase, mitochondrial OS=Homo sapiens OX=9606 GN=PRDX3 PE=1 SV=3	PRDX3_HUMAN	true	true	true	dYGVLLEGSGLALR	0.56	iTRAQ8plex (+304)	10.35	39.3877	8.16		0	-0.08232	0.1295	-0.1198	0.1083	0.1425	0	2	0	0
[truncated: 242 more rows]
