# Supplementary material for: Sequesterpene Lactones Isolated from a Brazilian Cerrado Plant (Eremanthus spp.) as Anti-Proliferative Compounds, Characterized by Functional and Proteomic Analysis, Are Candidates for New Therapeutics in Glioblastoma
Source: Int J Mol Sci. 2020 Jul 1;21(13):4713. doi: 10.3390/ijms21134713 (PMC7369765; doi:10.3390/ijms21134713)
Supplement: Supplementary file 1 [file ijms-21-04713-s001.zip › Supp Table 4 Peptide quantificationfor U87MG.xlsx]

## Sheet: Table 4 Quantitative Peptide Re
U87MG-DIRETO-ALL RUNS-PKL-TANDEM-04-SET-18, Quantitative Peptide report created on 04/10/2019
Experiment: U87MG-DIRETO-ALL RUNS-PKL-TANDEM-04-SET-18
	Identification Criteria: unknown
		Scaffold Version: Scaffold_4.4.1.1
		Quantification Type: iTRAQ 8-Plex
		Peak Quantitation Measurement: Centroided Peak Intensity
		Protein Thresholds: 99.0% minimum and 2 peptides minimum
		Peptide Thresholds: 13.0% minimum
	Purity Correction Set: unknown
		iTRAQ 8-Plex Purity no Correction:
			Purity Correction Values: [0.000,0.000,1.000,0.000,0.000]; [0.000,0.00940,0.991,0.000,0.000]; [0.000,0.000,1.000,0.000,0.000]; [0.000,0.000,1.000,0.000,0.000]; [0.000,0.000,1.000,0.000,0.000]; [0.000,0.000,1.000,0.000,0.000]; [0.000,0.000,1.000,0.000,0.000]; [0.000,0.000,0.000,0.000,0.000]; [0.000,0.000,1.000,0.000,0.000]
			Samples Applied To: All Samples
	Quantitation Preferences: unknown
		Minimum Value Preference:
			Use Minimum Absolute Intensity: false
			Minimum Absolute Intensity: 0.0
			Minimum Value: 0.01
		Ratio-Based Normalization Preference:
			Use Normalization: true
		Model Preference:
			Model Type: Ratio-Based Normalization
		View Preference:
			View Type: Log2 Ratio
	Peptide Value Calculator: unknown
		Normalize Channels on Median Sample Ratio: Yes
		Normalize Samples on Median Protein Ratio: Yes
		Housekeeping proteins: Normalize Using All Proteins
		Use Non-Exclusive Peptides: No
		Minimum Value Percentile: 1.00%
	Quantitative Test: unknown
		Quantitative Test: ANOVA Test (P-Value)
Experiment	Protein Name	Accession Numbers	Valid	Assigned	Exclusive	Sequence	Prob	Modifications	Mascot Ion Score	Mascot Identity Score	Mascot Delta Ion Score	X! Tandem	Quant 1	Quant 2	Quant 3	Quant 7	Quant 4	Quant 5	Quant 6	+1H	+2H	+3H	+4H	Other Proteins
U87MG-DIRETO-ALL RUNS-PKL-TANDEM-04-SET-18	Vimentin OS=Homo sapiens OX=9606 GN=VIM PE=1 SV=4	VIME_HUMAN	true	true	true	dNLAEDIMR	1	iTRAQ8plex (+304)	25	38.6806	9.99	0.677781	0	0.1552	0.5866	0.1008	-0.3571	-0.361	-0.8508	0	1	0	0
U87MG-DIRETO-ALL RUNS-PKL-TANDEM-04-SET-18	Vimentin OS=Homo sapiens OX=9606 GN=VIM PE=1 SV=4	VIME_HUMAN	true	true	true	eEAENTLQSFR	0.78	iTRAQ8plex (+304)	19.26	39.2002	7.7		0	-0.1586	0.5323	-0.1378	-0.5716	-0.5489	-0.758	0	6	0	0
U87MG-DIRETO-ALL RUNS-PKL-TANDEM-04-SET-18	Vimentin OS=Homo sapiens OX=9606 GN=VIM PE=1 SV=4	VIME_HUMAN	true	true	true	eEAEnTLQSFR	0.17	iTRAQ8plex (+304), Deamidated (+1)	10.05	39.2967	3.89		0	-0.2671	0.09719	0.122	-1.327	Value Missing	-0.4967	0	1	0	0
U87MG-DIRETO-ALL RUNS-PKL-TANDEM-04-SET-18	Vimentin OS=Homo sapiens OX=9606 GN=VIM PE=1 SV=4	VIME_HUMAN	true	true	true	eEAENTLqSFRQDVDNASLAR	0.38	iTRAQ8plex (+304), Deamidated (+1)	5.56	39.1735	0.06		0	-0.3048	-0.8325	-1.092	-1.056	0.03979	-0.5348	0	0	2	0
U87MG-DIRETO-ALL RUNS-PKL-TANDEM-04-SET-18	Vimentin OS=Homo sapiens OX=9606 GN=VIM PE=1 SV=4	VIME_HUMAN	true	true	true	eEAENTLQSFRqDVDNASLAR	0.76	iTRAQ8plex (+304), Deamidated (+1)	16.99	39.2665	0		No Values	Reference Missing	Reference Missing	Reference Missing	Reference Missing	Reference Missing	Reference Missing	0	0	1	0
U87MG-DIRETO-ALL RUNS-PKL-TANDEM-04-SET-18	Vimentin OS=Homo sapiens OX=9606 GN=VIM PE=1 SV=4	VIME_HUMAN	true	true	true	eTNLDSLPLVDTHSk	0.85	iTRAQ8plex (+304), iTRAQ8plex (+304)	16.84	39.6445	9.71		0	0.1045	0.3116	-0.03811	-0.7296	-0.2609	-0.3747	0	2	11	0
U87MG-DIRETO-ALL RUNS-PKL-TANDEM-04-SET-18	Vimentin OS=Homo sapiens OX=9606 GN=VIM PE=1 SV=4	VIME_HUMAN	true	true	true	eYQDLLNVk	1	iTRAQ8plex (+304), iTRAQ8plex (+304)	32.25	39.5694	4.29	2.5376	0	0.2628	0.291	-0.1292	-0.8991	-0.5281	-0.6457	0	16	0	0
U87MG-DIRETO-ALL RUNS-PKL-TANDEM-04-SET-18	Vimentin OS=Homo sapiens OX=9606 GN=VIM PE=1 SV=4	VIME_HUMAN	true	true	true	eyQDLLNVk	0.41	iTRAQ8plex (+304), iTRAQ8plex (+304), iTRAQ8plex (+304)	3.17	39.3692	0		0	-0.468	-0.4035	-0.5033	-1.034	-1.082	-0.5896	0	0	1	0
U87MG-DIRETO-ALL RUNS-PKL-TANDEM-04-SET-18	Vimentin OS=Homo sapiens OX=9606 GN=VIM PE=1 SV=4	VIME_HUMAN	true	true	true	eYQDLLnVk	1	iTRAQ8plex (+304), Deamidated (+1), iTRAQ8plex (+304)	30.48	39.5689	3.89	1.03152	0	-0.1556	0.2083	-0.05204	-1.142	-0.8487	-0.2506	0	4	0	0
U87MG-DIRETO-ALL RUNS-PKL-TANDEM-04-SET-18	Vimentin OS=Homo sapiens OX=9606 GN=VIM PE=1 SV=4	VIME_HUMAN	true	true	true	fADLSEAANR	0.25	iTRAQ8plex (+304)	10.11	39.0816	2.29		0	-0.817	-0.3576	-0.5669	-0.8851	-0.8137	-0.5563	0	9	0	0
U87MG-DIRETO-ALL RUNS-PKL-TANDEM-04-SET-18	Vimentin OS=Homo sapiens OX=9606 GN=VIM PE=1 SV=4	VIME_HUMAN	true	true	true	iLLAELEQL	0.98	iTRAQ8plex (+304)				1.23657	0	1.151	0.5526	-3.136	-1.989	-3.02	-3.039	0	19	0	0
U87MG-DIRETO-ALL RUNS-PKL-TANDEM-04-SET-18	Vimentin OS=Homo sapiens OX=9606 GN=VIM PE=1 SV=4	VIME_HUMAN	true	true	true	iLLAELEQLk	1	iTRAQ8plex (+304), iTRAQ8plex (+304)	37.43	39.3003	15.41	3.10791	0	0.6168	0.731	-0.1212	-1.306	-1.912	-1.839	0	38	32	0
U87MG-DIRETO-ALL RUNS-PKL-TANDEM-04-SET-18	Vimentin OS=Homo sapiens OX=9606 GN=VIM PE=1 SV=4	VIME_HUMAN	true	true	true	iLLAELEqLk	1	iTRAQ8plex (+304), Deamidated (+1), iTRAQ8plex (+304)	56.43	39.1645	13.98		0	0.5588	0.647	-0.07803	-1.197	-1.962	-1.779	0	12	2	0
U87MG-DIRETO-ALL RUNS-PKL-TANDEM-04-SET-18	Vimentin OS=Homo sapiens OX=9606 GN=VIM PE=1 SV=4	VIME_HUMAN	true	true	true	iLLAELEQLkGQGk	0.65	iTRAQ8plex (+304), iTRAQ8plex (+304), iTRAQ8plex (+304)	17.77	39.1286	4.74		0	0.7758	0.2231	-0.125	-0.8196	-1.145	-1.026	0	0	14	13
U87MG-DIRETO-ALL RUNS-PKL-TANDEM-04-SET-18	Vimentin OS=Homo sapiens OX=9606 GN=VIM PE=1 SV=4	VIME_HUMAN	true	true	true	iLLAELEqLkGQGk	0.6	iTRAQ8plex (+304), Deamidated (+1), iTRAQ8plex (+304), iTRAQ8plex (+304)	16.33	38.9916	0.44		0	0.7782	0.3668	-0.0377	-0.659	-0.9988	-0.7028	0	0	4	0
U87MG-DIRETO-ALL RUNS-PKL-TANDEM-04-SET-18	Vimentin OS=Homo sapiens OX=9606 GN=VIM PE=1 SV=4	VIME_HUMAN	true	true	true	iLLAELEQLkGqGk	0.84	iTRAQ8plex (+304), iTRAQ8plex (+304), Deamidated (+1), iTRAQ8plex (+304)	19.39	39.0601	4.2		0	0.9403	0.5282	0.1253	-0.2976	-0.5866	-0.3106	0	0	2	0
U87MG-DIRETO-ALL RUNS-PKL-TANDEM-04-SET-18	Vimentin OS=Homo sapiens OX=9606 GN=VIM PE=1 SV=4	VIME_HUMAN	true	true	true	iSLPLPNFSSL	0.95	iTRAQ8plex (+304)				0.69897	0	-0.5888	-0.9165	-1.239	-1.686	-0.988	-0.7015	0	8	0	0
U87MG-DIRETO-ALL RUNS-PKL-TANDEM-04-SET-18	Vimentin OS=Homo sapiens OX=9606 GN=VIM PE=1 SV=4	VIME_HUMAN	true	true	true	kVESLQEEIAFLk	1	iTRAQ8plex (+304), iTRAQ8plex (+304), iTRAQ8plex (+304)	31.17	38.8161	22.23	2.39794	0	0.4577	0.5928	0.02382	-0.428	-0.9517	-0.825	0	0	18	1
U87MG-DIRETO-ALL RUNS-PKL-TANDEM-04-SET-18	Vimentin OS=Homo sapiens OX=9606 GN=VIM PE=1 SV=4	VIME_HUMAN	true	true	true	kVESLqEEIAFLk	1	iTRAQ8plex (+304), iTRAQ8plex (+304), Deamidated (+1), iTRAQ8plex (+304)	39.68	39.1656	4.56	1.88606	0	0.5895	0.51	-0.1006	-0.7167	-0.7872	-1.01	0	0	6	0
U87MG-DIRETO-ALL RUNS-PKL-TANDEM-04-SET-18	Vimentin OS=Homo sapiens OX=9606 GN=VIM PE=1 SV=4	VIME_HUMAN	true	true	true	lGDLYEEEMR	1	iTRAQ8plex (+304)	22.28	39.5966	16.63	0.769551	0	0.5305	0.5415	-0.1196	-0.7414	-0.5586	-0.8564	0	7	0	0
U87MG-DIRETO-ALL RUNS-PKL-TANDEM-04-SET-18	Vimentin OS=Homo sapiens OX=9606 GN=VIM PE=1 SV=4	VIME_HUMAN	true	true	true	lGDLYEEEmR	0.29	iTRAQ8plex (+304), Oxidation (+16)	7.29	39.1434	7.1		0	0.1474	0.2986	-0.1155	-0.5342	-0.6416	-0.3144	0	5	0	0
U87MG-DIRETO-ALL RUNS-PKL-TANDEM-04-SET-18	Vimentin OS=Homo sapiens OX=9606 GN=VIM PE=1 SV=4	VIME_HUMAN	true	true	true	lGDLYEEEMRELR	1	iTRAQ8plex (+304)	23.77	39.6076	18.12	0.585027	0	0.2295	-0.4653	-0.3086	-0.9396	-0.584	-0.6793	0	0	2	0
U87MG-DIRETO-ALL RUNS-PKL-TANDEM-04-SET-18	Vimentin OS=Homo sapiens OX=9606 GN=VIM PE=1 SV=4	VIME_HUMAN	true	true	true	lGDLYEEEmRELR	0.44	iTRAQ8plex (+304), Oxidation (+16)	10.23	39.3842	1.01		0	4.163	1.381	2.934	3.601	2.378	2.863	0	0	1	0
U87MG-DIRETO-ALL RUNS-PKL-TANDEM-04-SET-18	Vimentin OS=Homo sapiens OX=9606 GN=VIM PE=1 SV=4	VIME_HUMAN	true	true	true	lLQDSVDFSLADAINTEFk	1	iTRAQ8plex (+304), iTRAQ8plex (+304)	64.15	39.5961	60.98	3.24413	0	0.04133	-0.08547	-0.6659	-0.946	-0.6623	-3.671	0	0	92	0
U87MG-DIRETO-ALL RUNS-PKL-TANDEM-04-SET-18	Vimentin OS=Homo sapiens OX=9606 GN=VIM PE=1 SV=4	VIME_HUMAN	true	true	true	lLqDSVDFSLADAINTEFk	0.64	iTRAQ8plex (+304), Deamidated (+1), iTRAQ8plex (+304)	20.55	39.6014	2.01		0	-0.09666	-0.8522	0.3374	-0.1211	-0.7574	-0.8745	0	0	5	0
U87MG-DIRETO-ALL RUNS-PKL-TANDEM-04-SET-18	Vimentin OS=Homo sapiens OX=9606 GN=VIM PE=1 SV=4	VIME_HUMAN	true	true	true	lLQDSVDFSLADAInTEFk	0.33	iTRAQ8plex (+304), Deamidated (+1), iTRAQ8plex (+304)	8.39	39.6553	1.68		0	3.997	0.5769	-0.8251	-0.6357	-3.947	-4.213	0	0	23	0
U87MG-DIRETO-ALL RUNS-PKL-TANDEM-04-SET-18	Vimentin OS=Homo sapiens OX=9606 GN=VIM PE=1 SV=4	VIME_HUMAN	true	true	true	lQDEIQNMkEEMAR	0.92	iTRAQ8plex (+304), iTRAQ8plex (+304)	23.8	39.3586	1.73		0	0.588	0.3436	-0.1408	-0.8291	-0.8697	-1.198	0	1	4	0
U87MG-DIRETO-ALL RUNS-PKL-TANDEM-04-SET-18	Vimentin OS=Homo sapiens OX=9606 GN=VIM PE=1 SV=4	VIME_HUMAN	true	true	true	lqDEIQNMkEEMAR	0.95	iTRAQ8plex (+304), Deamidated (+1), iTRAQ8plex (+304)	23.94	39.3465	0.13		0	0.6142	0.3195	-0.07603	-0.9067	-1.043	-1.096	0	0	1	0
U87MG-DIRETO-ALL RUNS-PKL-TANDEM-04-SET-18	Vimentin OS=Homo sapiens OX=9606 GN=VIM PE=1 SV=4	VIME_HUMAN	true	true	true	lQDEIqNMkEEMAR	0.85	iTRAQ8plex (+304), Deamidated (+1), iTRAQ8plex (+304)	19.11	39.3997	0.03		0	0.6063	0.3486	-0.1713	-1.012	-1.27	-1.329	0	1	4	0
U87MG-DIRETO-ALL RUNS-PKL-TANDEM-04-SET-18	Vimentin OS=Homo sapiens OX=9606 GN=VIM PE=1 SV=4	VIME_HUMAN	true	true	true	lQDEIQnMkEEMAR	0.62	iTRAQ8plex (+304), Deamidated (+1), iTRAQ8plex (+304)	18.62	39.4364	1.31		0	0.6249	0.36	0.2462	-0.5752	-0.5831	-0.8761	0	0	2	0
U87MG-DIRETO-ALL RUNS-PKL-TANDEM-04-SET-18	Vimentin OS=Homo sapiens OX=9606 GN=VIM PE=1 SV=4	VIME_HUMAN	true	true	true	lQDEIQNmkEEMAR	0.46	iTRAQ8plex (+304), Oxidation (+16), iTRAQ8plex (+304)	10.46	39.4101	0.01		0	0.7113	0.541	-0.1445	-1.121	-0.8456	-0.936	0	0	2	0
U87MG-DIRETO-ALL RUNS-PKL-TANDEM-04-SET-18	Vimentin OS=Homo sapiens OX=9606 GN=VIM PE=1 SV=4	VIME_HUMAN	true	true	true	lQDEIQNMkEEmAR	0.45	iTRAQ8plex (+304), iTRAQ8plex (+304), Oxidation (+16)	1.28	39.4507	0		0	0.7446	0.5946	0.003276	-0.5352	-0.684	-1.056	0	0	4	0
U87MG-DIRETO-ALL RUNS-PKL-TANDEM-04-SET-18	Vimentin OS=Homo sapiens OX=9606 GN=VIM PE=1 SV=4	VIME_HUMAN	true	true	true	lQDEIQNmkEEmAR	0.6	iTRAQ8plex (+304), Oxidation (+16), iTRAQ8plex (+304), Oxidation (+16)	14.47	39.4325	1.99		0	0.4615	0.3892	-0.3119	-1.085	-1.035	-0.5717	0	0	1	0
U87MG-DIRETO-ALL RUNS-PKL-TANDEM-04-SET-18	Vimentin OS=Homo sapiens OX=9606 GN=VIM PE=1 SV=4	VIME_HUMAN	true	true	true	lQEEmLQREEAENTLQSFR	0.18	iTRAQ8plex (+304), Oxidation (+16)	11.33	39.4734	2.37		0	Reference Missing	0.3054	Reference Missing	-0.8628	Value Missing	Reference Missing	0	0	2	0
U87MG-DIRETO-ALL RUNS-PKL-TANDEM-04-SET-18	Vimentin OS=Homo sapiens OX=9606 GN=VIM PE=1 SV=4	VIME_HUMAN	true	true	true	lQEEMLqREEAENTLQSFR	1	iTRAQ8plex (+304), Deamidated (+1)	29.51	39.3556	3.2	1.33724	0	0.4909	0.3429	-0.09098	-0.9303	-0.8218	-1.081	0	0	7	0
U87MG-DIRETO-ALL RUNS-PKL-TANDEM-04-SET-18	Vimentin OS=Homo sapiens OX=9606 GN=VIM PE=1 SV=4	VIME_HUMAN	true	true	true	lQEEMLQREEAEnTLQSFR	0.94	iTRAQ8plex (+304), Deamidated (+1)	22.95	39.2314	0.03		0	0.2323	0.5887	-0.174	-2.247	-1.405	Value Missing	0	0	1	0
U87MG-DIRETO-ALL RUNS-PKL-TANDEM-04-SET-18	Vimentin OS=Homo sapiens OX=9606 GN=VIM PE=1 SV=4	VIME_HUMAN	true	true	true	lQEEmLqREEAENTLQSFR	0.51	iTRAQ8plex (+304), Oxidation (+16), Deamidated (+1)	14.8	39.343	1.33		0	0.4731	0.3523	-0.06314	-0.6525	-0.7555	-0.6703	0	0	1	0
U87MG-DIRETO-ALL RUNS-PKL-TANDEM-04-SET-18	Vimentin OS=Homo sapiens OX=9606 GN=VIM PE=1 SV=4	VIME_HUMAN	true	true	true	lQEEmLQREEAEnTLQSFR	0.98	iTRAQ8plex (+304), Oxidation (+16), Deamidated (+1)	28.36	39.3075	7.69		0	0.1683	0.5786	-0.9434	-1.371	-1.035	-1.169	0	0	1	0
U87MG-DIRETO-ALL RUNS-PKL-TANDEM-04-SET-18	Vimentin OS=Homo sapiens OX=9606 GN=VIM PE=1 SV=4	VIME_HUMAN	true	true	true	lQEEmLQREEAENTLqSFR	0.84	iTRAQ8plex (+304), Oxidation (+16), Deamidated (+1)	18.05	39.2454	6.14		0	0.3599	0.1003	-0.22	-2.854	-0.8239	-1.13	0	0	1	0
U87MG-DIRETO-ALL RUNS-PKL-TANDEM-04-SET-18	Vimentin OS=Homo sapiens OX=9606 GN=VIM PE=1 SV=4	VIME_HUMAN	true	true	true	nLQEAEEWYk	0.15	iTRAQ8plex (+304), iTRAQ8plex (+304)	4.72	39.4344	0.96		0	0.6242	0.4539	-0.01697	-0.9298	-1.166	-0.6252	0	9	0	0
U87MG-DIRETO-ALL RUNS-PKL-TANDEM-04-SET-18	Vimentin OS=Homo sapiens OX=9606 GN=VIM PE=1 SV=4	VIME_HUMAN	true	true	true	qVQSLTcEVDALk	1	iTRAQ8plex (+304), Carbamidomethyl (+57), iTRAQ8plex (+304)	43.83	39.6028	23.42	1.42022	0	0.4508	0.693	-0.3445	-1.377	-1.441	-0.7763	0	4	0	0
U87MG-DIRETO-ALL RUNS-PKL-TANDEM-04-SET-18	Vimentin OS=Homo sapiens OX=9606 GN=VIM PE=1 SV=4	VIME_HUMAN	true	true	true	qVQSLTcEVDALkGTNESLER	1	iTRAQ8plex (+304), Carbamidomethyl (+57), iTRAQ8plex (+304)	41.3	39.4002	32.16	0.823909	0	0.3839	0.1844	-0.2647	-1.506	-0.8003	-1.204	0	0	11	0
U87MG-DIRETO-ALL RUNS-PKL-TANDEM-04-SET-18	Vimentin OS=Homo sapiens OX=9606 GN=VIM PE=1 SV=4	VIME_HUMAN	true	true	true	qVqSLTcEVDALkGTNESLER	1	iTRAQ8plex (+304), Deamidated (+1), Carbamidomethyl (+57), iTRAQ8plex (+304)	32.38	39.3531	0.42	0.585027	0	-0.1265	0.09484	-0.03086	-0.7301	-1.288	-0.6842	0	0	2	0
U87MG-DIRETO-ALL RUNS-PKL-TANDEM-04-SET-18	Vimentin OS=Homo sapiens OX=9606 GN=VIM PE=1 SV=4	VIME_HUMAN	true	true	true	qVQSLTcEVDALkGTnESLER	1	iTRAQ8plex (+304), Carbamidomethyl (+57), iTRAQ8plex (+304), Deamidated (+1)	58.85	39.3531	1.11	2.11919	0	0.8928	0.06456	-0.4814	-2.708	-3.804	-1.423	0	0	4	0
U87MG-DIRETO-ALL RUNS-PKL-TANDEM-04-SET-18	Vimentin OS=Homo sapiens OX=9606 GN=VIM PE=1 SV=4	VIME_HUMAN	true	true	true	rQDVDNASLARLDLER	0.73	iTRAQ8plex (+304)				0.744727	0	0.3941	0.08656	-0.3085	0.2367	0.3253	0.6383	0	1	0	0
U87MG-DIRETO-ALL RUNS-PKL-TANDEM-04-SET-18	Vimentin OS=Homo sapiens OX=9606 GN=VIM PE=1 SV=4	VIME_HUMAN	true	true	true	tnEkVELQELNDR	1	iTRAQ8plex (+304), Deamidated (+1), iTRAQ8plex (+304)	7.7	39.6506	1.08	2.82391	0	-0.4201	-0.3617	-0.4966	-1.362	-1.051	-1.057	0	0	1	0
U87MG-DIRETO-ALL RUNS-PKL-TANDEM-04-SET-18	Vimentin OS=Homo sapiens OX=9606 GN=VIM PE=1 SV=4	VIME_HUMAN	true	true	true	vESLqEEIAFLk	0.73	iTRAQ8plex (+304), Deamidated (+1), iTRAQ8plex (+304)	14.73	39.5957	8.23		0	0.709	0.5899	0.04673	-3.402	-3.042	0.1228	0	1	0	0
U87MG-DIRETO-ALL RUNS-PKL-TANDEM-04-SET-18	Vimentin OS=Homo sapiens OX=9606 GN=VIM PE=1 SV=4	VIME_HUMAN	true	true	true	vESLQEEIAFLkk	0.41	iTRAQ8plex (+304), iTRAQ8plex (+304), iTRAQ8plex (+304)	11.07	39.2799	5.3		0	0.7531	0.5594	0.2818	-0.2985	-0.937	-0.02575	0	0	2	0
U87MG-DIRETO-ALL RUNS-PKL-TANDEM-04-SET-18	Vimentin OS=Homo sapiens OX=9606 GN=VIM PE=1 SV=4	VIME_HUMAN	true	true	true	vEVERDNLAEDIMR	0.99	iTRAQ8plex (+304)	29.76	39.5051	14.39		0	0.313	0.284	0.04124	-0.3653	-0.5114	-0.658	0	2	7	0
U87MG-DIRETO-ALL RUNS-PKL-TANDEM-04-SET-18	Vimentin OS=Homo sapiens OX=9606 GN=VIM PE=1 SV=4	VIME_HUMAN	true	true	true	vEVERDnLAEDIMR	1	iTRAQ8plex (+304), Deamidated (+1)	20.79	39.5124	2.07	1.72125	0	0.5346	0.5324	0.0412	-0.664	-0.5571	-0.5117	0	0	3	0
U87MG-DIRETO-ALL RUNS-PKL-TANDEM-04-SET-18	Vimentin OS=Homo sapiens OX=9606 GN=VIM PE=1 SV=4	VIME_HUMAN	true	true	true	vEVERDNLAEDImR	0.71	iTRAQ8plex (+304), Oxidation (+16)	17.81	39.2901	6.81		0	0.5201	0.3832	-0.1842	-0.8817	-0.5402	-0.6638	0	0	10	0
U87MG-DIRETO-ALL RUNS-PKL-TANDEM-04-SET-18	Vimentin OS=Homo sapiens OX=9606 GN=VIM PE=1 SV=4	VIME_HUMAN	true	true	true	vEVERDnLAEDImR	0.71	iTRAQ8plex (+304), Deamidated (+1), Oxidation (+16)	23.76	39.3197	1.51		0	-0.2376	-0.02539	-0.01462	-0.7727	-3.043	-1.41	0	0	2	0
U87MG-DIRETO-ALL RUNS-PKL-TANDEM-04-SET-18	Glyceraldehyde-3-phosphate dehydrogenase OS=Homo sapiens OX=9606 GN=GAPDH PE=1 SV=3	G3P_HUMAN	true	true	true	aEnGkLVInGNPITIFQER	1	iTRAQ8plex (+304), Deamidated (+1), iTRAQ8plex (+304), Deamidated (+1)	9.24	39.4196	0	1.58503	0	-0.8572	-0.03475	-1.146	-0.6212	0.2888	-1.333	0	0	1	0
U87MG-DIRETO-ALL RUNS-PKL-TANDEM-04-SET-18	Glyceraldehyde-3-phosphate dehydrogenase OS=Homo sapiens OX=9606 GN=GAPDH PE=1 SV=3	G3P_HUMAN	true	true	true	aEnGkLVInGNPITIFqER	0.42	iTRAQ8plex (+304), Deamidated (+1), iTRAQ8plex (+304), Deamidated (+1), Deamidated (+1)	7.96	39.49	0.5		0	0.5578	1.572	1.005	0.6445	1.888	-0.2525	0	0	1	0
U87MG-DIRETO-ALL RUNS-PKL-TANDEM-04-SET-18	Glyceraldehyde-3-phosphate dehydrogenase OS=Homo sapiens OX=9606 GN=GAPDH PE=1 SV=3	G3P_HUMAN	true	true	true	gALQNIIPASTGAAk	1	iTRAQ8plex (+304), iTRAQ8plex (+304)	60.42	39.432	8.47	5.01773	0	-0.2254	-0.05537	-0.002259	-0.1202	0.2924	0.3272	0	21	13	0
U87MG-DIRETO-ALL RUNS-PKL-TANDEM-04-SET-18	Glyceraldehyde-3-phosphate dehydrogenase OS=Homo sapiens OX=9606 GN=GAPDH PE=1 SV=3	G3P_HUMAN	true	true	true	gALqNIIPASTGAAk	1	iTRAQ8plex (+304), Deamidated (+1), iTRAQ8plex (+304)	51.86	39.4002	0.13	4.08619	0	-0.3761	-0.2207	-0.07144	-0.1838	0.3641	0.5458	0	2	0	0
U87MG-DIRETO-ALL RUNS-PKL-TANDEM-04-SET-18	Glyceraldehyde-3-phosphate dehydrogenase OS=Homo sapiens OX=9606 GN=GAPDH PE=1 SV=3	G3P_HUMAN	true	true	true	gALQnIIPASTGAAk	1	iTRAQ8plex (+304), Deamidated (+1), iTRAQ8plex (+304)	56.94	39.3842	2.01	5.26761	0	-0.3738	-0.04941	-0.07923	-0.5169	-0.2574	-0.5537	0	1	3	0
U87MG-DIRETO-ALL RUNS-PKL-TANDEM-04-SET-18	Glyceraldehyde-3-phosphate dehydrogenase OS=Homo sapiens OX=9606 GN=GAPDH PE=1 SV=3	G3P_HUMAN	true	true	true	gIVEGLMTTVHAITATQk	1	iTRAQ8plex (+304), iTRAQ8plex (+304)				1.12494	0	0.02886	-0.3263	-0.347	-0.2932	-0.3676	-0.1125	0	0	5	0
U87MG-DIRETO-ALL RUNS-PKL-TANDEM-04-SET-18	Glyceraldehyde-3-phosphate dehydrogenase OS=Homo sapiens OX=9606 GN=GAPDH PE=1 SV=3	G3P_HUMAN	true	true	true	iISNAScTTNcLAPLAk	0.45	iTRAQ8plex (+304), Carbamidomethyl (+57), Carbamidomethyl (+57), iTRAQ8plex (+304)	11.46	39.5041	2.13		0	-0.09346	-0.2853	-0.1399	-0.2966	0.02634	0.3181	0	0	6	0
U87MG-DIRETO-ALL RUNS-PKL-TANDEM-04-SET-18	Glyceraldehyde-3-phosphate dehydrogenase OS=Homo sapiens OX=9606 GN=GAPDH PE=1 SV=3	G3P_HUMAN	true	true	true	iISnAScTTNcLAPLAk	0.54	iTRAQ8plex (+304), Deamidated (+1), Carbamidomethyl (+57), Carbamidomethyl (+57), iTRAQ8plex (+304)	6.23	39.511	-3.56		0	0.1341	0.1581	0.8686	0.24	0.4018	0.2008	0	0	2	0
U87MG-DIRETO-ALL RUNS-PKL-TANDEM-04-SET-18	Glyceraldehyde-3-phosphate dehydrogenase OS=Homo sapiens OX=9606 GN=GAPDH PE=1 SV=3	G3P_HUMAN	true	true	true	ikWGDAGAEYVVESTGVFTTMEk	0.51	iTRAQ8plex (+304), iTRAQ8plex (+304), iTRAQ8plex (+304)	10.11	39.1803	7.38		0	0.09926	-0.04816	0.06314	0.1741	0.4407	0.257	0	0	0	3
U87MG-DIRETO-ALL RUNS-PKL-TANDEM-04-SET-18	Glyceraldehyde-3-phosphate dehydrogenase OS=Homo sapiens OX=9606 GN=GAPDH PE=1 SV=3	G3P_HUMAN	true	true	true	ikWGDAGAEyVVESTGVFTTMEk	0.85	iTRAQ8plex (+304), iTRAQ8plex (+304), iTRAQ8plex (+304), iTRAQ8plex (+304)	18.62	38.7541	11.41		0	-0.5416	-0.4355	-0.04687	0.3433	0.3486	-0.2348	0	0	0	1
U87MG-DIRETO-ALL RUNS-PKL-TANDEM-04-SET-18	Glyceraldehyde-3-phosphate dehydrogenase OS=Homo sapiens OX=9606 GN=GAPDH PE=1 SV=3	G3P_HUMAN	true	true	true	lISWYDNEFGYSNR	0.5	iTRAQ8plex (+304)	1.1	39.2454	0		0	-0.001161	-0.1608	0.05312	0.4476	0.4863	0.2855	0	22	0	0
U87MG-DIRETO-ALL RUNS-PKL-TANDEM-04-SET-18	Glyceraldehyde-3-phosphate dehydrogenase OS=Homo sapiens OX=9606 GN=GAPDH PE=1 SV=3	G3P_HUMAN	true	true	true	lISWyDNEFGYSNR	0.43	iTRAQ8plex (+304), iTRAQ8plex (+304)	5.59	39.6355	-3.19		0	-0.469	-0.3928	0.2245	0.1745	0.3871	0.3099	0	0	1	0
U87MG-DIRETO-ALL RUNS-PKL-TANDEM-04-SET-18	Glyceraldehyde-3-phosphate dehydrogenase OS=Homo sapiens OX=9606 GN=GAPDH PE=1 SV=3	G3P_HUMAN	true	true	true	lISWYDnEFGYSNR	1	iTRAQ8plex (+304), Deamidated (+1)	22.09	39.2655	1.31	2.60206	0	-0.1033	0.3053	0.1684	0.3762	0.4366	0.1502	0	9	0	0
U87MG-DIRETO-ALL RUNS-PKL-TANDEM-04-SET-18	Glyceraldehyde-3-phosphate dehydrogenase OS=Homo sapiens OX=9606 GN=GAPDH PE=1 SV=3	G3P_HUMAN	true	true	true	lISWYDNEFGySNR	0.45	iTRAQ8plex (+304), iTRAQ8plex (+304)	9.3	39.5482	0		0	-0.1595	0.3596	0.2223	-0.1761	0.4203	0.3373	0	0	2	0
U87MG-DIRETO-ALL RUNS-PKL-TANDEM-04-SET-18	Glyceraldehyde-3-phosphate dehydrogenase OS=Homo sapiens OX=9606 GN=GAPDH PE=1 SV=3	G3P_HUMAN	true	true	true	lISWYDNEFGYSnR	0.31	iTRAQ8plex (+304), Deamidated (+1)	11.97	39.4255	-1.31		0	0.5239	0.3424	1.096	Value Missing	0.8372	1.679	0	1	0	0
U87MG-DIRETO-ALL RUNS-PKL-TANDEM-04-SET-18	Glyceraldehyde-3-phosphate dehydrogenase OS=Homo sapiens OX=9606 GN=GAPDH PE=1 SV=3	G3P_HUMAN	true	true	true	lISWYDnEFGySNR	1	iTRAQ8plex (+304), Deamidated (+1), iTRAQ8plex (+304)	23.77	39.5794	3.05	0.958607	0	-0.1987	-0.2015	0.02282	0.3119	0.4457	0.05398	0	0	5	0
U87MG-DIRETO-ALL RUNS-PKL-TANDEM-04-SET-18	Glyceraldehyde-3-phosphate dehydrogenase OS=Homo sapiens OX=9606 GN=GAPDH PE=1 SV=3	G3P_HUMAN	true	true	true	lVInGNPITIFQER	1	iTRAQ8plex (+304), Deamidated (+1)	18.92	39.4488	2.74	1.31876	0	-0.2033	0.2985	-0.1054	-0.3176	-0.3824	-0.6467	0	27	0	0
U87MG-DIRETO-ALL RUNS-PKL-TANDEM-04-SET-18	Glyceraldehyde-3-phosphate dehydrogenase OS=Homo sapiens OX=9606 GN=GAPDH PE=1 SV=3	G3P_HUMAN	true	true	true	lVINGnPITIFQER	0.45	iTRAQ8plex (+304), Deamidated (+1)	0.19	39.4478	0		0	0.09472	0.2696	0.07653	0.2904	Value Missing	Value Missing	0	2	0	0
U87MG-DIRETO-ALL RUNS-PKL-TANDEM-04-SET-18	Glyceraldehyde-3-phosphate dehydrogenase OS=Homo sapiens OX=9606 GN=GAPDH PE=1 SV=3	G3P_HUMAN	true	true	true	lVINGNPITIFqER	1	iTRAQ8plex (+304), Deamidated (+1)	12.94	39.4424	0.08	1.50864	0	-0.07572	0.003091	-0.4056	-0.929	Value Missing	Value Missing	0	1	0	0
U87MG-DIRETO-ALL RUNS-PKL-TANDEM-04-SET-18	Glyceraldehyde-3-phosphate dehydrogenase OS=Homo sapiens OX=9606 GN=GAPDH PE=1 SV=3	G3P_HUMAN	true	true	true	lVInGnPITIFQER	0.99	iTRAQ8plex (+304), Deamidated (+1), Deamidated (+1)	20.94	39.4438	0.12	0.823909	0	-0.3074	0.3757	-0.4758	-0.2622	-1.362	-0.5075	0	6	0	0
U87MG-DIRETO-ALL RUNS-PKL-TANDEM-04-SET-18	Glyceraldehyde-3-phosphate dehydrogenase OS=Homo sapiens OX=9606 GN=GAPDH PE=1 SV=3	G3P_HUMAN	true	true	true	lVInGNPITIFqER	1	iTRAQ8plex (+304), Deamidated (+1), Deamidated (+1)	17.84	39.4384	0	1.3279	0	-0.4734	0.3313	-0.2406	-0.1368	-0.4069	-0.8929	0	3	0	0
U87MG-DIRETO-ALL RUNS-PKL-TANDEM-04-SET-18	Glyceraldehyde-3-phosphate dehydrogenase OS=Homo sapiens OX=9606 GN=GAPDH PE=1 SV=3	G3P_HUMAN	true	true	true	lVInGNPITIFQERDPSk	0.81	iTRAQ8plex (+304), Deamidated (+1), iTRAQ8plex (+304)	17.74	39.3772	2.34		0	-0.0118	-0.02971	-0.03388	0.01544	0.1885	0.2709	0	0	5	1
U87MG-DIRETO-ALL RUNS-PKL-TANDEM-04-SET-18	Glyceraldehyde-3-phosphate dehydrogenase OS=Homo sapiens OX=9606 GN=GAPDH PE=1 SV=3	G3P_HUMAN	true	true	true	lVInGnPITIFQERDPSk	1	iTRAQ8plex (+304), Deamidated (+1), Deamidated (+1), iTRAQ8plex (+304)	21.27	39.3972	0.67	1.05552	0	-0.2196	-0.1097	-0.1649	0.02745	0.2472	0.0845	0	0	15	0
U87MG-DIRETO-ALL RUNS-PKL-TANDEM-04-SET-18	Glyceraldehyde-3-phosphate dehydrogenase OS=Homo sapiens OX=9606 GN=GAPDH PE=1 SV=3	G3P_HUMAN	true	true	true	lVInGNPITIFqERDPSk	0.32	iTRAQ8plex (+304), Deamidated (+1), Deamidated (+1), iTRAQ8plex (+304)	10.6	39.2819	0.63		0	-0.1397	0.0943	-0.1271	0.02239	0.1341	0.235	0	0	8	0
U87MG-DIRETO-ALL RUNS-PKL-TANDEM-04-SET-18	Glyceraldehyde-3-phosphate dehydrogenase OS=Homo sapiens OX=9606 GN=GAPDH PE=1 SV=3	G3P_HUMAN	true	true	true	rVIISAPSADAPMFVmGVNHEk	0.43	iTRAQ8plex (+304), Oxidation (+16), iTRAQ8plex (+304)	3.99	39.4616	0		0	0.1317	0.4089	0.3502	-0.007227	0.7032	0.5945	0	0	0	1
U87MG-DIRETO-ALL RUNS-PKL-TANDEM-04-SET-18	Glyceraldehyde-3-phosphate dehydrogenase OS=Homo sapiens OX=9606 GN=GAPDH PE=1 SV=3	G3P_HUMAN	true	true	true	rVPTANVSVVDLTcR	0.98	iTRAQ8plex (+304), Carbamidomethyl (+57)				1.45593	0	-0.03412	-0.2584	0.156	0.1325	0.4896	0.8931	0	0	1	0
U87MG-DIRETO-ALL RUNS-PKL-TANDEM-04-SET-18	Glyceraldehyde-3-phosphate dehydrogenase OS=Homo sapiens OX=9606 GN=GAPDH PE=1 SV=3	G3P_HUMAN	true	true	true	vDIVAINDPFIDL	1	iTRAQ8plex (+304)				2.20761	0	0.5454	-0.7645	-0.0827	0.3603	-1.301	-2.139	0	13	0	0
U87MG-DIRETO-ALL RUNS-PKL-TANDEM-04-SET-18	Glyceraldehyde-3-phosphate dehydrogenase OS=Homo sapiens OX=9606 GN=GAPDH PE=1 SV=3	G3P_HUMAN	true	true	true	vDIVAINDPFIDLNYM	1	iTRAQ8plex (+304)				3.76955	0	-0.04981	-0.132	-0.3415	1.02	1.728	-0.5771	0	12	0	0
U87MG-DIRETO-ALL RUNS-PKL-TANDEM-04-SET-18	Glyceraldehyde-3-phosphate dehydrogenase OS=Homo sapiens OX=9606 GN=GAPDH PE=1 SV=3	G3P_HUMAN	true	true	true	vDIVAINDPFIDLNYMV	1	iTRAQ8plex (+304)				3.42022	0	1.348	2.385	2.38	Value Missing	Value Missing	1.862	0	1	0	0
U87MG-DIRETO-ALL RUNS-PKL-TANDEM-04-SET-18	Glyceraldehyde-3-phosphate dehydrogenase OS=Homo sapiens OX=9606 GN=GAPDH PE=1 SV=3	G3P_HUMAN	true	true	true	vIHDNFGIVEGLMTTV	1	iTRAQ8plex (+304)				3.284	0	0.01735	0.8288	0.2615	0.1816	0.4698	0.763	0	8	0	0
U87MG-DIRETO-ALL RUNS-PKL-TANDEM-04-SET-18	Glyceraldehyde-3-phosphate dehydrogenase OS=Homo sapiens OX=9606 GN=GAPDH PE=1 SV=3	G3P_HUMAN	true	true	true	vIHDNFGIVEGLMTTVH	1	iTRAQ8plex (+304)				3.48149	0	0.2076	0.2687	0.4064	-0.2185	-0.3142	-0.2127	0	1	9	0
U87MG-DIRETO-ALL RUNS-PKL-TANDEM-04-SET-18	Glyceraldehyde-3-phosphate dehydrogenase OS=Homo sapiens OX=9606 GN=GAPDH PE=1 SV=3	G3P_HUMAN	true	true	true	vIHDNFGIVEGLMTTVHAITA	0.99	iTRAQ8plex (+304)				1.05552	0	Reference Missing	Value Missing	0.5233	Value Missing	-1.233	-0.2557	0	0	3	0
U87MG-DIRETO-ALL RUNS-PKL-TANDEM-04-SET-18	Glyceraldehyde-3-phosphate dehydrogenase OS=Homo sapiens OX=9606 GN=GAPDH PE=1 SV=3	G3P_HUMAN	true	true	true	vIHDNFGIVEGLMTTVHAITATQk	0.82	iTRAQ8plex (+304), iTRAQ8plex (+304)	19.3	39.144	3.16		0	-1.018	-1.839	0.08217	0.8717	0.9725	0.09656	0	0	0	15
U87MG-DIRETO-ALL RUNS-PKL-TANDEM-04-SET-18	Glyceraldehyde-3-phosphate dehydrogenase OS=Homo sapiens OX=9606 GN=GAPDH PE=1 SV=3	G3P_HUMAN	true	true	true	vIHDnFGIVEGLMTTVHAITATQk	1	iTRAQ8plex (+304), Deamidated (+1), iTRAQ8plex (+304)	60.2	39.2366	0.14	3.11919	0	-1.1	-1.887	-0.08514	0.7335	0.9093	0.1333	0	0	0	12
U87MG-DIRETO-ALL RUNS-PKL-TANDEM-04-SET-18	Glyceraldehyde-3-phosphate dehydrogenase OS=Homo sapiens OX=9606 GN=GAPDH PE=1 SV=3	G3P_HUMAN	true	true	true	vIHDNFGIVEGLmTTVHAITATQk	1	iTRAQ8plex (+304), Oxidation (+16), iTRAQ8plex (+304)	56.85	39.2758	50.9		0	-1.11	-1.487	-0.1457	0.879	1.012	0.3221	0	0	0	12
U87MG-DIRETO-ALL RUNS-PKL-TANDEM-04-SET-18	Glyceraldehyde-3-phosphate dehydrogenase OS=Homo sapiens OX=9606 GN=GAPDH PE=1 SV=3	G3P_HUMAN	true	true	true	vIHDNFGIVEGLMTTVHAITATqk	0.95	iTRAQ8plex (+304), Deamidated (+1), iTRAQ8plex (+304)	27.62	39.0891	1.24		0	-0.1723	-0.09751	-0.2751	0.7791	1.005	0.134	0	0	0	1
U87MG-DIRETO-ALL RUNS-PKL-TANDEM-04-SET-18	Glyceraldehyde-3-phosphate dehydrogenase OS=Homo sapiens OX=9606 GN=GAPDH PE=1 SV=3	G3P_HUMAN	true	true	true	vIHDnFGIVEGLmTTVHAITATQk	1	iTRAQ8plex (+304), Deamidated (+1), Oxidation (+16), iTRAQ8plex (+304)	54.86	39.0907	0.66	0.259637	0	-0.6271	-0.8823	-0.1615	0.7166	0.5755	0.174	0	0	0	6
U87MG-DIRETO-ALL RUNS-PKL-TANDEM-04-SET-18	Glyceraldehyde-3-phosphate dehydrogenase OS=Homo sapiens OX=9606 GN=GAPDH PE=1 SV=3	G3P_HUMAN	true	true	true	vIHDnFGIVEGLMTTVHAITATqk	0.69	iTRAQ8plex (+304), Deamidated (+1), Deamidated (+1), iTRAQ8plex (+304)	17	39.1693	1.66		0	-2.272	-0.3939	0.4155	0.05293	0.4372	-0.11	0	0	0	3
U87MG-DIRETO-ALL RUNS-PKL-TANDEM-04-SET-18	Glyceraldehyde-3-phosphate dehydrogenase OS=Homo sapiens OX=9606 GN=GAPDH PE=1 SV=3	G3P_HUMAN	true	true	true	vIISAPSADAPMFVMGVNHEk	1	iTRAQ8plex (+304), iTRAQ8plex (+304)	49.44	39.3515	5.98	3.79588	0	-0.2428	-0.5973	-0.2847	-0.202	-0.3612	-0.2146	0	0	10	0
U87MG-DIRETO-ALL RUNS-PKL-TANDEM-04-SET-18	Glyceraldehyde-3-phosphate dehydrogenase OS=Homo sapiens OX=9606 GN=GAPDH PE=1 SV=3	G3P_HUMAN	true	true	true	vIPELnGk	0.26	iTRAQ8plex (+304), Deamidated (+1), iTRAQ8plex (+304)	19.71	38.4516	6.62		0	-0.9703	-0.6573	-0.5205	-0.8556	-0.2765	-0.2169	0	9	0	0
U87MG-DIRETO-ALL RUNS-PKL-TANDEM-04-SET-18	Glyceraldehyde-3-phosphate dehydrogenase OS=Homo sapiens OX=9606 GN=GAPDH PE=1 SV=3	G3P_HUMAN	true	true	true	vPTANVSVVDLTcR	1	iTRAQ8plex (+304), Carbamidomethyl (+57)	23.45	39.3767	11.34	0.677781	0	0.01613	0.3385	1.158	1.961	1.994	1.598	0	6	0	0
U87MG-DIRETO-ALL RUNS-PKL-TANDEM-04-SET-18	Glyceraldehyde-3-phosphate dehydrogenase OS=Homo sapiens OX=9606 GN=GAPDH PE=1 SV=3	G3P_HUMAN	true	true	true	vPTAnVSVVDLTcR	0.37	iTRAQ8plex (+304), Deamidated (+1), Carbamidomethyl (+57)	6.75	39.3852	3.54		0	-0.3543	-0.8188	-0.08628	0.8686	1.154	0.2097	0	2	0	0
U87MG-DIRETO-ALL RUNS-PKL-TANDEM-04-SET-18	Glyceraldehyde-3-phosphate dehydrogenase OS=Homo sapiens OX=9606 GN=GAPDH PE=1 SV=3	G3P_HUMAN	true	true	true	vVDLMAHMASkE	1	iTRAQ8plex (+304), iTRAQ8plex (+304)	25.98	39.541	21.52	0.69897	0	-0.4205	-0.4785	-0.05242	0.02213	0.3406	0.3059	0	11	25	0
U87MG-DIRETO-ALL RUNS-PKL-TANDEM-04-SET-18	Glyceraldehyde-3-phosphate dehydrogenase OS=Homo sapiens OX=9606 GN=GAPDH PE=1 SV=3	G3P_HUMAN	true	true	true	vVDLmAHMASkE	0.35	iTRAQ8plex (+304), Oxidation (+16), iTRAQ8plex (+304)	9.35	39.6539	1.72		0	-0.1936	-0.2496	-0.0357	0.1862	0.8648	0.3436	0	0	2	0
U87MG-DIRETO-ALL RUNS-PKL-TANDEM-04-SET-18	Glyceraldehyde-3-phosphate dehydrogenase OS=Homo sapiens OX=9606 GN=GAPDH PE=1 SV=3	G3P_HUMAN	true	true	true	vVDLMAHmASkE	0.96	iTRAQ8plex (+304), Oxidation (+16), iTRAQ8plex (+304)	22.78	39.6553	11.89		0	-0.5076	-0.4213	-0.1438	-0.07338	0.5854	0.2921	0	0	15	0
U87MG-DIRETO-ALL RUNS-PKL-TANDEM-04-SET-18	Glyceraldehyde-3-phosphate dehydrogenase OS=Homo sapiens OX=9606 GN=GAPDH PE=1 SV=3	G3P_HUMAN	true	true	true	vVDLmAHmASkE	0.43	iTRAQ8plex (+304), Oxidation (+16), Oxidation (+16), iTRAQ8plex (+304)	4.87	39.567	-1.04		0	-0.7532	-0.2617	-0.4806	-0.2746	0.1911	0.4865	0	0	4	0
U87MG-DIRETO-ALL RUNS-PKL-TANDEM-04-SET-18	Glyceraldehyde-3-phosphate dehydrogenase OS=Homo sapiens OX=9606 GN=GAPDH PE=1 SV=3	G3P_HUMAN	true	true	true	wGDAGAEYVVESTGVFTTMEk	0.14	iTRAQ8plex (+304), iTRAQ8plex (+304)	7.98	39.3767	5.36		0	-0.06599	-0.5141	-0.1207	-0.02378	0.08203	-0.2661	0	0	64	0
U87MG-DIRETO-ALL RUNS-PKL-TANDEM-04-SET-18	Glyceraldehyde-3-phosphate dehydrogenase OS=Homo sapiens OX=9606 GN=GAPDH PE=1 SV=3	G3P_HUMAN	true	true	true	wGDAGAEyVVESTGVFTTMEk	1	iTRAQ8plex (+304), iTRAQ8plex (+304), iTRAQ8plex (+304)	24.2	39.3556	22.15		0	-0.4697	-0.02092	0.04427	0.7033	-0.02545	0.3493	0	0	0	1
U87MG-DIRETO-ALL RUNS-PKL-TANDEM-04-SET-18	Endoplasmic reticulum chaperone BiP OS=Homo sapiens OX=9606 GN=HSPA5 PE=1 SV=2	BIP_HUMAN	true	true	true	akFEELNMDLFR	1	iTRAQ8plex (+304), iTRAQ8plex (+304)	21.45	39.4675	3.46	2.39794	0	-0.02532	0.004101	0.9376	2.21	0.6786	1.477	0	0	8	0
U87MG-DIRETO-ALL RUNS-PKL-TANDEM-04-SET-18	Endoplasmic reticulum chaperone BiP OS=Homo sapiens OX=9606 GN=HSPA5 PE=1 SV=2	BIP_HUMAN	true	true	true	akFEELnMDLFR	0.46	iTRAQ8plex (+304), iTRAQ8plex (+304), Deamidated (+1)	11.68	39.4738	1.37		0	0.05131	-0.09676	1.09	2.359	0.4905	1.686	0	0	1	0
U87MG-DIRETO-ALL RUNS-PKL-TANDEM-04-SET-18	Endoplasmic reticulum chaperone BiP OS=Homo sapiens OX=9606 GN=HSPA5 PE=1 SV=2	BIP_HUMAN	true	true	true	akFEELNmDLFR	1	iTRAQ8plex (+304), iTRAQ8plex (+304), Oxidation (+16)	33.91	39.4616	29.46		0	0.3785	0.1222	0.6719	1.73	0.1067	0.8899	0	0	3	0
U87MG-DIRETO-ALL RUNS-PKL-TANDEM-04-SET-18	Endoplasmic reticulum chaperone BiP OS=Homo sapiens OX=9606 GN=HSPA5 PE=1 SV=2	BIP_HUMAN	true	true	true	aVEEkIEWLESHQDADIEDFk	0.41	iTRAQ8plex (+304), iTRAQ8plex (+304), iTRAQ8plex (+304)	5.51	39.087	-1.13		0	0.136	-0.08791	-0.01616	0.8534	-0.6599	0.8471	0	0	0	2
U87MG-DIRETO-ALL RUNS-PKL-TANDEM-04-SET-18	Endoplasmic reticulum chaperone BiP OS=Homo sapiens OX=9606 GN=HSPA5 PE=1 SV=2	BIP_HUMAN	true	true	true	dAGTIAGLNVMR	1	iTRAQ8plex (+304)	44.75	38.7332	21.12	1.67778	0	-0.3333	-0.05667	0.4572	1.26	0.161	1.445	0	8	0	0
U87MG-DIRETO-ALL RUNS-PKL-TANDEM-04-SET-18	Endoplasmic reticulum chaperone BiP OS=Homo sapiens OX=9606 GN=HSPA5 PE=1 SV=2	BIP_HUMAN	true	true	true	dAGTIAGLnVMR	0.92	iTRAQ8plex (+304), Deamidated (+1)	30.78	38.7326	0.16		0	-0.1358	0.04025	0.2961	0.8376	-0.2174	0.9925	0	2	0	0
U87MG-DIRETO-ALL RUNS-PKL-TANDEM-04-SET-18	Endoplasmic reticulum chaperone BiP OS=Homo sapiens OX=9606 GN=HSPA5 PE=1 SV=2	BIP_HUMAN	true	true	true	dAGTIAGLNVmR	0.39	iTRAQ8plex (+304), Oxidation (+16)	16.48	39.0945	0.97		0	-0.09167	-0.003472	0.1927	0.357	0.3879	0.8742	0	1	0	0
U87MG-DIRETO-ALL RUNS-PKL-TANDEM-04-SET-18	Endoplasmic reticulum chaperone BiP OS=Homo sapiens OX=9606 GN=HSPA5 PE=1 SV=2	BIP_HUMAN	true	true	true	dAGTIAGLnVmR	0.14	iTRAQ8plex (+304), Deamidated (+1), Oxidation (+16)	12.36	39.0859	6.93		0	0.8814	0.6421	1.207	1.796	0.8671	2.321	0	3	0	0
U87MG-DIRETO-ALL RUNS-PKL-TANDEM-04-SET-18	Endoplasmic reticulum chaperone BiP OS=Homo sapiens OX=9606 GN=HSPA5 PE=1 SV=2	BIP_HUMAN	true	true	true	dNHLLGTFDLTGIPPAPR	0.39	iTRAQ8plex (+304)	8.33	39.628	0		0	0.1062	0.2803	0.1988	0.3471	-0.08915	0.3478	0	0	74	0
U87MG-DIRETO-ALL RUNS-PKL-TANDEM-04-SET-18	Endoplasmic reticulum chaperone BiP OS=Homo sapiens OX=9606 GN=HSPA5 PE=1 SV=2	BIP_HUMAN	true	true	true	dnHLLGTFDLTGIPPAPR	1	iTRAQ8plex (+304), Deamidated (+1)	37.86	39.6487	1.83	2.92082	0	-0.3209	0.6895	0.3897	-0.3799	0.1652	0.5679	0	0	5	0
U87MG-DIRETO-ALL RUNS-PKL-TANDEM-04-SET-18	Endoplasmic reticulum chaperone BiP OS=Homo sapiens OX=9606 GN=HSPA5 PE=1 SV=2	BIP_HUMAN	true	true	true	eLEEIVQPIISk	1	iTRAQ8plex (+304), iTRAQ8plex (+304)	21.3	39.5318	17.03	2.05552	0	0.2323	0.1557	0.3597	0.9858	-0.433	1.074	0	19	0	0
U87MG-DIRETO-ALL RUNS-PKL-TANDEM-04-SET-18	Endoplasmic reticulum chaperone BiP OS=Homo sapiens OX=9606 GN=HSPA5 PE=1 SV=2	BIP_HUMAN	true	true	true	eLEEIVqPIISk	0.81	iTRAQ8plex (+304), Deamidated (+1), iTRAQ8plex (+304)	20.64	39.5386	11		0	0.7744	0.2722	0.5889	1.554	1	1.175	0	5	0	0
U87MG-DIRETO-ALL RUNS-PKL-TANDEM-04-SET-18	Endoplasmic reticulum chaperone BiP OS=Homo sapiens OX=9606 GN=HSPA5 PE=1 SV=2	BIP_HUMAN	true	true	true	fEELNMDLFR	0.66	iTRAQ8plex (+304)	19.31	38.9165	1.67		0	0.2051	0.1071	0.6414	1.337	0.01095	1.525	0	20	0	0
U87MG-DIRETO-ALL RUNS-PKL-TANDEM-04-SET-18	Endoplasmic reticulum chaperone BiP OS=Homo sapiens OX=9606 GN=HSPA5 PE=1 SV=2	BIP_HUMAN	true	true	true	fEELnMDLFR	0.93	iTRAQ8plex (+304), Deamidated (+1)	17.87	39.0227	1	1.04096	0	0.4927	0.2686	0.8625	1.515	0.2942	1.863	0	6	0	0
U87MG-DIRETO-ALL RUNS-PKL-TANDEM-04-SET-18	Endoplasmic reticulum chaperone BiP OS=Homo sapiens OX=9606 GN=HSPA5 PE=1 SV=2	BIP_HUMAN	true	true	true	fEELNmDLFR	0.44	iTRAQ8plex (+304), Oxidation (+16)	12.5	39.0347	5.6		0	-0.04694	0.04976	0.4219	1.349	0.08217	1.698	0	16	0	0
U87MG-DIRETO-ALL RUNS-PKL-TANDEM-04-SET-18	Endoplasmic reticulum chaperone BiP OS=Homo sapiens OX=9606 GN=HSPA5 PE=1 SV=2	BIP_HUMAN	true	true	true	fEELnmDLFR	0.82	iTRAQ8plex (+304), Deamidated (+1), Oxidation (+16)	20.04	39.0347	0.59		0	-0.04608	-0.3342	0.6814	1.364	-0.2214	1.733	0	1	0	0
U87MG-DIRETO-ALL RUNS-PKL-TANDEM-04-SET-18	Endoplasmic reticulum chaperone BiP OS=Homo sapiens OX=9606 GN=HSPA5 PE=1 SV=2	BIP_HUMAN	true	true	true	iDTRNELESYAYSLk	1	iTRAQ8plex (+304), iTRAQ8plex (+304)	14.93	39.5684	9.18	1	0	0.4053	0.3454	1.04	2.092	0.5242	1.775	0	0	1	0
U87MG-DIRETO-ALL RUNS-PKL-TANDEM-04-SET-18	Endoplasmic reticulum chaperone BiP OS=Homo sapiens OX=9606 GN=HSPA5 PE=1 SV=2	BIP_HUMAN	true	true	true	iEWLESHQDADIEDFk	1	iTRAQ8plex (+304), iTRAQ8plex (+304)	26.25	39.429	11.09	2.26761	0	0.4048	0.3633	0.6563	0.8438	0.1253	0.7971	0	0	11	0
U87MG-DIRETO-ALL RUNS-PKL-TANDEM-04-SET-18	Endoplasmic reticulum chaperone BiP OS=Homo sapiens OX=9606 GN=HSPA5 PE=1 SV=2	BIP_HUMAN	true	true	true	iEWLESHqDADIEDFk	1	iTRAQ8plex (+304), Deamidated (+1), iTRAQ8plex (+304)	22.27	39.4802	4.25	2.76955	0	-0.4875	0.7061	0.7095	0.7537	-0.1167	1.065	0	0	2	0
U87MG-DIRETO-ALL RUNS-PKL-TANDEM-04-SET-18	Endoplasmic reticulum chaperone BiP OS=Homo sapiens OX=9606 GN=HSPA5 PE=1 SV=2	BIP_HUMAN	true	true	true	iEWLESHQDADIEDFkAk	0.93	iTRAQ8plex (+304), iTRAQ8plex (+304), iTRAQ8plex (+304)	16.26	39.3008	12.07		0	0.2976	0.2882	0.1539	1.097	0.4676	0.9219	0	0	0	3
U87MG-DIRETO-ALL RUNS-PKL-TANDEM-04-SET-18	Endoplasmic reticulum chaperone BiP OS=Homo sapiens OX=9606 GN=HSPA5 PE=1 SV=2	BIP_HUMAN	true	true	true	iINEPTAAAIAYGLDkR	0.88	iTRAQ8plex (+304), iTRAQ8plex (+304)	16.19	39.3008	-4.67		0	0.2112	-0.02819	0.8403	2.212	0.8272	2.169	0	0	9	0
U87MG-DIRETO-ALL RUNS-PKL-TANDEM-04-SET-18	Endoplasmic reticulum chaperone BiP OS=Homo sapiens OX=9606 GN=HSPA5 PE=1 SV=2	BIP_HUMAN	true	true	true	iInEPTAAAIAYGLDkR	1	iTRAQ8plex (+304), Deamidated (+1), iTRAQ8plex (+304)	22.25	39.3682	2.57	1.52288	0	0.4924	0.4263	1.065	2.911	1.244	2.171	0	0	3	0
U87MG-DIRETO-ALL RUNS-PKL-TANDEM-04-SET-18	Endoplasmic reticulum chaperone BiP OS=Homo sapiens OX=9606 GN=HSPA5 PE=1 SV=2	BIP_HUMAN	true	true	true	iTPSYVAFTPEGER	1	iTRAQ8plex (+304)	41.03	39.3631	37.81	3.79588	0	0.06515	0.2644	0.5424	1.302	0.009522	1.409	0	21	0	0
U87MG-DIRETO-ALL RUNS-PKL-TANDEM-04-SET-18	Endoplasmic reticulum chaperone BiP OS=Homo sapiens OX=9606 GN=HSPA5 PE=1 SV=2	BIP_HUMAN	true	true	true	kELEEIVQPIISk	0.76	iTRAQ8plex (+304), iTRAQ8plex (+304), iTRAQ8plex (+304)	14.65	39.073	9.92		0	-0.0001819	0.1945	0.44	0.8908	0.1738	1.634	0	0	18	0
U87MG-DIRETO-ALL RUNS-PKL-TANDEM-04-SET-18	Endoplasmic reticulum chaperone BiP OS=Homo sapiens OX=9606 GN=HSPA5 PE=1 SV=2	BIP_HUMAN	true	true	true	kELEEIVqPIISk	1	iTRAQ8plex (+304), iTRAQ8plex (+304), Deamidated (+1), iTRAQ8plex (+304)	30.37	38.9031	0.98	0.958607	0	-0.1354	0.3211	0.7975	1.032	0.3132	1.886	0	0	3	0
U87MG-DIRETO-ALL RUNS-PKL-TANDEM-04-SET-18	Endoplasmic reticulum chaperone BiP OS=Homo sapiens OX=9606 GN=HSPA5 PE=1 SV=2	BIP_HUMAN	true	true	true	kSDIDEIVLVGGSTR	1	iTRAQ8plex (+304), iTRAQ8plex (+304)	34.35	39.5794	28.86	1.95861	0	0.06844	0.1182	0.2472	0.603	0.01997	0.4577	0	0	22	0
U87MG-DIRETO-ALL RUNS-PKL-TANDEM-04-SET-18	Endoplasmic reticulum chaperone BiP OS=Homo sapiens OX=9606 GN=HSPA5 PE=1 SV=2	BIP_HUMAN	true	true	true	lYGSAGPPPTGEEDTAEkDEL	1	iTRAQ8plex (+304), iTRAQ8plex (+304)	36.03	39.2937	29.52	0.823909	0	-0.03204	0.103	-0.9866	-0.17	0.3092	0.8037	0	0	1	0
U87MG-DIRETO-ALL RUNS-PKL-TANDEM-04-SET-18	Endoplasmic reticulum chaperone BiP OS=Homo sapiens OX=9606 GN=HSPA5 PE=1 SV=2	BIP_HUMAN	true	true	true	nELESYAYSLk	0.43	iTRAQ8plex (+304), iTRAQ8plex (+304)	6.72	39.4763	5.24		0	-0.366	0.07204	0.7535	1.695	0.4893	2.081	0	8	0	0
U87MG-DIRETO-ALL RUNS-PKL-TANDEM-04-SET-18	Endoplasmic reticulum chaperone BiP OS=Homo sapiens OX=9606 GN=HSPA5 PE=1 SV=2	BIP_HUMAN	true	true	true	nQLTSNPENTVFDAk	1	iTRAQ8plex (+304), iTRAQ8plex (+304)	50.12	39.5046	14.68	6.85387	0	Value Missing	0.7847	Value Missing	1.438	0.3665	1.74	0	1	0	0
U87MG-DIRETO-ALL RUNS-PKL-TANDEM-04-SET-18	Endoplasmic reticulum chaperone BiP OS=Homo sapiens OX=9606 GN=HSPA5 PE=1 SV=2	BIP_HUMAN	true	true	true	nQLTSnPENTVFDAk	1	iTRAQ8plex (+304), Deamidated (+1), iTRAQ8plex (+304)	53.87	39.49	1.66	6.60206	0	1.532	1.018	Value Missing	2.439	1.868	2.917	0	1	0	0
U87MG-DIRETO-ALL RUNS-PKL-TANDEM-04-SET-18	Endoplasmic reticulum chaperone BiP OS=Homo sapiens OX=9606 GN=HSPA5 PE=1 SV=2	BIP_HUMAN	true	true	true	sDIDEIVLVGGSTR	1	iTRAQ8plex (+304)	33.1	39.3339	25.83	5.08092	0	-0.05942	0.3286	0.4465	0.6989	-0.2022	1.067	0	25	0	0
U87MG-DIRETO-ALL RUNS-PKL-TANDEM-04-SET-18	Endoplasmic reticulum chaperone BiP OS=Homo sapiens OX=9606 GN=HSPA5 PE=1 SV=2	BIP_HUMAN	true	true	true	sQIFSTASDNQPTVTIk	1	iTRAQ8plex (+304), iTRAQ8plex (+304)	11.19	39.5679	4.73	0.420216	0	0.2003	0.937	0.1752	0.06967	-0.1694	0.5397	0	0	3	0
U87MG-DIRETO-ALL RUNS-PKL-TANDEM-04-SET-18	Endoplasmic reticulum chaperone BiP OS=Homo sapiens OX=9606 GN=HSPA5 PE=1 SV=2	BIP_HUMAN	true	true	true	sQIFSTASDNqPTVTIk	1	iTRAQ8plex (+304), Deamidated (+1), iTRAQ8plex (+304)	20.98	39.5405	0	1.29243	0	-0.5526	-0.5959	-0.2387	-0.2109	-0.1154	0.0003207	0	0	1	0
U87MG-DIRETO-ALL RUNS-PKL-TANDEM-04-SET-18	Endoplasmic reticulum chaperone BiP OS=Homo sapiens OX=9606 GN=HSPA5 PE=1 SV=2	BIP_HUMAN	true	true	true	tFAPEEISAMVLTk	0.69	iTRAQ8plex (+304), iTRAQ8plex (+304)	12.36	39.6539	12.36		0	-0.001881	-0.04979	0.7993	1.847	0.2206	1.748	0	25	16	0
U87MG-DIRETO-ALL RUNS-PKL-TANDEM-04-SET-18	Endoplasmic reticulum chaperone BiP OS=Homo sapiens OX=9606 GN=HSPA5 PE=1 SV=2	BIP_HUMAN	true	true	true	tFAPEEISAmVLTk	0.25	iTRAQ8plex (+304), Oxidation (+16), iTRAQ8plex (+304)	3.51	39.628	0		0	2.609	2.26	1.733	3.758	0.3039	2.725	0	10	7	0
U87MG-DIRETO-ALL RUNS-PKL-TANDEM-04-SET-18	Endoplasmic reticulum chaperone BiP OS=Homo sapiens OX=9606 GN=HSPA5 PE=1 SV=2	BIP_HUMAN	true	true	true	tWNDPSVQQDIk	1	iTRAQ8plex (+304), iTRAQ8plex (+304)	26.01	39.427	3.91	3.27572	0	-0.2158	0.1379	0.06584	1.045	-0.5225	1.607	0	4	0	0
U87MG-DIRETO-ALL RUNS-PKL-TANDEM-04-SET-18	Endoplasmic reticulum chaperone BiP OS=Homo sapiens OX=9606 GN=HSPA5 PE=1 SV=2	BIP_HUMAN	true	true	true	tWNDPSVqQDIk	1	iTRAQ8plex (+304), Deamidated (+1), iTRAQ8plex (+304)	22.62	39.4503	7.45	2.4318	No Values	Reference Missing	Reference Missing	Reference Missing	Reference Missing	Reference Missing	Reference Missing	0	1	0	0
U87MG-DIRETO-ALL RUNS-PKL-TANDEM-04-SET-18	Endoplasmic reticulum chaperone BiP OS=Homo sapiens OX=9606 GN=HSPA5 PE=1 SV=2	BIP_HUMAN	true	true	true	tWNDPSVQqDIk	1	iTRAQ8plex (+304), Deamidated (+1), iTRAQ8plex (+304)	28.15	39.4571	0	2.10237	0	-0.123	0.1718	0.474	1.237	-1.679	1.499	0	2	0	0
U87MG-DIRETO-ALL RUNS-PKL-TANDEM-04-SET-18	Endoplasmic reticulum chaperone BiP OS=Homo sapiens OX=9606 GN=HSPA5 PE=1 SV=2	BIP_HUMAN	true	true	true	vLEDSDLkkSDIDEIVLVGGSTR	1	iTRAQ8plex (+304), iTRAQ8plex (+304), iTRAQ8plex (+304)				1.34679	0	0.1324	-0.08467	1.125	1.994	0.3489	1.69	0	0	0	1
U87MG-DIRETO-ALL RUNS-PKL-TANDEM-04-SET-18	Endoplasmic reticulum chaperone BiP OS=Homo sapiens OX=9606 GN=HSPA5 PE=1 SV=2	BIP_HUMAN	true	true	true	vTHAVVTVPAYFNDA	1	iTRAQ8plex (+304)				2.4437	0	0.2191	-0.08399	-0.07401	-0.09146	-0.4839	0.6032	0	8	0	0
U87MG-DIRETO-ALL RUNS-PKL-TANDEM-04-SET-18	Pyruvate kinase PKM OS=Homo sapiens OX=9606 GN=PKM PE=1 SV=4	KPYM_HUMAN	true	true	true	aEGSDVANAVLDGADcIMLSGETAk	1	iTRAQ8plex (+304), Carbamidomethyl (+57), iTRAQ8plex (+304)	28.64	39.3268	22.63		No Values	No Values	No Values	No Values	No Values	No Values	No Values	0	0	1	0
U87MG-DIRETO-ALL RUNS-PKL-TANDEM-04-SET-18	Pyruvate kinase PKM OS=Homo sapiens OX=9606 GN=PKM PE=1 SV=4	KPYM_HUMAN	true	true	true	aEGSDVAnAVLDGADcIMLSGETAkGDYPLEAVR	0.22	iTRAQ8plex (+304), Deamidated (+1), Carbamidomethyl (+57), iTRAQ8plex (+304)	21.6	38.3809	3.43		No Values	Reference Missing	Reference Missing	No Values	Reference Missing	No Values	No Values	0	0	0	1
U87MG-DIRETO-ALL RUNS-PKL-TANDEM-04-SET-18	Pyruvate kinase PKM OS=Homo sapiens OX=9606 GN=PKM PE=1 SV=4	KPYM_HUMAN	true	true	true	aGkPVIcATQMLESMIk	1	iTRAQ8plex (+304), iTRAQ8plex (+304), Carbamidomethyl (+57), iTRAQ8plex (+304)	41.36	39.3425	1.47	3.76955	0	-0.2729	-0.813	0.1802	0.7158	1.19	0.307	0	0	6	0
U87MG-DIRETO-ALL RUNS-PKL-TANDEM-04-SET-18	Pyruvate kinase PKM OS=Homo sapiens OX=9606 GN=PKM PE=1 SV=4	KPYM_HUMAN	true	true	true	aGkPVIcATqMLESMIk	1	iTRAQ8plex (+304), iTRAQ8plex (+304), Carbamidomethyl (+57), Deamidated (+1), iTRAQ8plex (+304)	37.74	39.2727	2.23	4.45593	0	-0.2404	-1.496	0.3201	0.8096	1.156	0.5057	0	0	10	0
U87MG-DIRETO-ALL RUNS-PKL-TANDEM-04-SET-18	Pyruvate kinase PKM OS=Homo sapiens OX=9606 GN=PKM PE=1 SV=4	KPYM_HUMAN	true	true	true	aGkPVIcATQMLESmIk	1	iTRAQ8plex (+304), iTRAQ8plex (+304), Carbamidomethyl (+57), Oxidation (+16), iTRAQ8plex (+304)	26.84	39.3616	9.62	0.455932	0	-1.064	-2.312	-0.3677	0.986	0.5113	0.3339	0	0	11	0
U87MG-DIRETO-ALL RUNS-PKL-TANDEM-04-SET-18	Pyruvate kinase PKM OS=Homo sapiens OX=9606 GN=PKM PE=1 SV=4	KPYM_HUMAN	true	true	true	aGkPVIcATqMLESmIk	0.98	iTRAQ8plex (+304), iTRAQ8plex (+304), Carbamidomethyl (+57), Deamidated (+1), Oxidation (+16), iTRAQ8plex (+304)	28.83	39.3495	1.14		0	-0.6139	Value Missing	-0.04624	1.05	0.6139	0.39	0	0	1	0
U87MG-DIRETO-ALL RUNS-PKL-TANDEM-04-SET-18	Pyruvate kinase PKM OS=Homo sapiens OX=9606 GN=PKM PE=1 SV=4	KPYM_HUMAN	true	true	true	aGkPVIcATQmLESmIk	0.42	iTRAQ8plex (+304), iTRAQ8plex (+304), Carbamidomethyl (+57), Oxidation (+16), Oxidation (+16), iTRAQ8plex (+304)	9.07	39.2665	0		0	Value Missing	Value Missing	0.5644	1.008	2.249	Value Missing	0	0	1	0
U87MG-DIRETO-ALL RUNS-PKL-TANDEM-04-SET-18	Pyruvate kinase PKM OS=Homo sapiens OX=9606 GN=PKM PE=1 SV=4	KPYM_HUMAN	true	true	true	aGkPVIcATqmLESmIk	0.52	iTRAQ8plex (+304), iTRAQ8plex (+304), Carbamidomethyl (+57), Deamidated (+1), Oxidation (+16), Oxidation (+16), iTRAQ8plex (+304)	14.17	39.2634	1.46		0	0.7714	Value Missing	Value Missing	1.807	Value Missing	Value Missing	0	0	1	0
U87MG-DIRETO-ALL RUNS-PKL-TANDEM-04-SET-18	Pyruvate kinase PKM OS=Homo sapiens OX=9606 GN=PKM PE=1 SV=4	KPYM_HUMAN	true	true	true	cDENILWLDYk	1	Carbamidomethyl (+57), iTRAQ8plex (+304), iTRAQ8plex (+304)	28.37	39.4116	17.38	3.21467	0	-0.08518	-0.02416	-0.347	0.3292	-0.02529	-0.1597	0	3	0	0
U87MG-DIRETO-ALL RUNS-PKL-TANDEM-04-SET-18	Pyruvate kinase PKM OS=Homo sapiens OX=9606 GN=PKM PE=1 SV=4	KPYM_HUMAN	true	true	true	eAEAAIYHLQLFEEL	0.79	iTRAQ8plex (+304)				0.619789	0	-0.451	-0.09411	-0.806	Value Missing	Value Missing	-0.2285	0	1	0	0
U87MG-DIRETO-ALL RUNS-PKL-TANDEM-04-SET-18	Pyruvate kinase PKM OS=Homo sapiens OX=9606 GN=PKM PE=1 SV=4	KPYM_HUMAN	true	true	true	eAEAAIYHLQLFEELRR	0.5	iTRAQ8plex (+304)	12.12	39.4527	0		0	-0.3955	-0.5039	-0.2854	0.3648	0.8516	0.0504	0	0	4	6
U87MG-DIRETO-ALL RUNS-PKL-TANDEM-04-SET-18	Pyruvate kinase PKM OS=Homo sapiens OX=9606 GN=PKM PE=1 SV=4	KPYM_HUMAN	true	true	true	eAEAAIyHLQLFEELRR	0.41	iTRAQ8plex (+304), iTRAQ8plex (+304)	5.88	39.3937	-0.3		0	-1.449	-0.9641	-0.3598	0.1598	0.05038	-0.8152	0	0	0	2
U87MG-DIRETO-ALL RUNS-PKL-TANDEM-04-SET-18	Pyruvate kinase PKM OS=Homo sapiens OX=9606 GN=PKM PE=1 SV=4	KPYM_HUMAN	true	true	true	eAEAAIYHLqLFEELRR	0.63	iTRAQ8plex (+304), Deamidated (+1)	14.08	39.4571	-1.15		0	-0.527	-0.1821	-5.202	0.07514	0.578	-0.1756	0	0	1	2
U87MG-DIRETO-ALL RUNS-PKL-TANDEM-04-SET-18	Pyruvate kinase PKM OS=Homo sapiens OX=9606 GN=PKM PE=1 SV=4	KPYM_HUMAN	true	true	true	eAEAAIyHLqLFEELRR	0.27	iTRAQ8plex (+304), iTRAQ8plex (+304), Deamidated (+1)	9.33	39.3732	1.69		0	-1.267	-1.324	-1.126	-1.296	-0.2422	-1.457	0	0	0	1
U87MG-DIRETO-ALL RUNS-PKL-TANDEM-04-SET-18	Pyruvate kinase PKM OS=Homo sapiens OX=9606 GN=PKM PE=1 SV=4	KPYM_HUMAN	true	true	true	fDEILEASDGIMVAR	1	iTRAQ8plex (+304)	45.96	39.5636	40.45	4.10791	0	-0.5047	-0.3743	-0.3672	-0.003352	-0.1299	0.03572	0	2	0	0
U87MG-DIRETO-ALL RUNS-PKL-TANDEM-04-SET-18	Pyruvate kinase PKM OS=Homo sapiens OX=9606 GN=PKM PE=1 SV=4	KPYM_HUMAN	true	true	true	fGVEQDVDMVFASF	0.75	iTRAQ8plex (+304)				1.04096	0	Value Missing	-0.8984	-0.487	0.7755	Value Missing	0.6961	0	2	0	0
U87MG-DIRETO-ALL RUNS-PKL-TANDEM-04-SET-18	Pyruvate kinase PKM OS=Homo sapiens OX=9606 GN=PKM PE=1 SV=4	KPYM_HUMAN	true	true	true	fGVEQDVDMVFASFIR	1	iTRAQ8plex (+304)	20.49	39.4586	2.43	2.04096	0	-1.055	-0.6768	0.6703	1.429	1.113	0.5071	0	7	0	0
U87MG-DIRETO-ALL RUNS-PKL-TANDEM-04-SET-18	Pyruvate kinase PKM OS=Homo sapiens OX=9606 GN=PKM PE=1 SV=4	KPYM_HUMAN	true	true	true	fGVEqDVDMVFASFIR	1	iTRAQ8plex (+304), Deamidated (+1)	30.36	39.3872	8.54	1.85387	0	-1.056	-1.05	5.573	6.093	5.121	3.146	0	4	0	0
U87MG-DIRETO-ALL RUNS-PKL-TANDEM-04-SET-18	Pyruvate kinase PKM OS=Homo sapiens OX=9606 GN=PKM PE=1 SV=4	KPYM_HUMAN	true	true	true	fGVEqDVDmVFASFIR	0.9	iTRAQ8plex (+304), Deamidated (+1), Oxidation (+16)	6.88	39.5521	0.02	1.05061	0	Value Missing	Value Missing	-0.8037	1.463	Value Missing	0.102	0	1	0	0
U87MG-DIRETO-ALL RUNS-PKL-TANDEM-04-SET-18	Pyruvate kinase PKM OS=Homo sapiens OX=9606 GN=PKM PE=1 SV=4	KPYM_HUMAN	true	true	true	fGVEQDVDmVFASFIRk	0.44	iTRAQ8plex (+304), Oxidation (+16), iTRAQ8plex (+304)	2.97	39.5482	-0.76		0	0.1029	0.2843	Value Missing	-0.4821	-1.142	0.5977	0	0	1	0
U87MG-DIRETO-ALL RUNS-PKL-TANDEM-04-SET-18	Pyruvate kinase PKM OS=Homo sapiens OX=9606 GN=PKM PE=1 SV=4	KPYM_HUMAN	true	true	true	gADFLVTEVEnGGSLGSk	1	iTRAQ8plex (+304), Deamidated (+1), iTRAQ8plex (+304)	22.44	39.608	6.15	1.58503	0	0.1027	0.2782	-0.02987	-0.1035	-0.3624	-0.01506	0	11	20	0
U87MG-DIRETO-ALL RUNS-PKL-TANDEM-04-SET-18	Pyruvate kinase PKM OS=Homo sapiens OX=9606 GN=PKM PE=1 SV=4	KPYM_HUMAN	true	true	true	gDLGIEIPAEk	1	iTRAQ8plex (+304), iTRAQ8plex (+304)	12.4	39.3722	3.95	1.19382	0	-0.2258	0.02058	-0.1263	-0.051	0.1357	0.2447	0	21	0	0
U87MG-DIRETO-ALL RUNS-PKL-TANDEM-04-SET-18	Pyruvate kinase PKM OS=Homo sapiens OX=9606 GN=PKM PE=1 SV=4	KPYM_HUMAN	true	true	true	gDVVIVLTGWRPGSGFTNTmRVVPVP	0.36	iTRAQ8plex (+304), Oxidation (+16)	9.08	39.2675	2.38		No Values	No Values	No Values	No Values	Reference Missing	No Values	No Values	0	0	1	0
U87MG-DIRETO-ALL RUNS-PKL-TANDEM-04-SET-18	Pyruvate kinase PKM OS=Homo sapiens OX=9606 GN=PKM PE=1 SV=4	KPYM_HUMAN	true	true	true	gIFPVLckDPVQE	0.55	iTRAQ8plex (+304), Carbamidomethyl (+57), iTRAQ8plex (+304)				0.585027	0	-0.4376	0.03965	-0.3604	-0.741	-0.6181	-0.231	0	2	0	0
U87MG-DIRETO-ALL RUNS-PKL-TANDEM-04-SET-18	Pyruvate kinase PKM OS=Homo sapiens OX=9606 GN=PKM PE=1 SV=4	KPYM_HUMAN	true	true	true	gIFPVLckDPVQEAWAEDVDLR	0.79	iTRAQ8plex (+304), Carbamidomethyl (+57), iTRAQ8plex (+304)	18.15	39.2978	1.71		0	-0.3425	-0.501	-0.07652	-0.2403	0.08444	-0.1303	0	0	0	1
U87MG-DIRETO-ALL RUNS-PKL-TANDEM-04-SET-18	Pyruvate kinase PKM OS=Homo sapiens OX=9606 GN=PKM PE=1 SV=4	KPYM_HUMAN	true	true	true	iTLDNAYMEk	1	iTRAQ8plex (+304), iTRAQ8plex (+304)	30.19	39.4116	21.29	1.79588	0	0.2739	0.09466	0.1992	0.123	1.136	0.3642	0	1	0	0
U87MG-DIRETO-ALL RUNS-PKL-TANDEM-04-SET-18	Pyruvate kinase PKM OS=Homo sapiens OX=9606 GN=PKM PE=1 SV=4	KPYM_HUMAN	true	true	true	iYVDDGLISLQVk	1	iTRAQ8plex (+304), iTRAQ8plex (+304)	40.28	39.5497	18.36	3.05061	0	0.1208	-0.3091	-0.009788	0.5673	0.5425	0.5319	0	33	0	0
U87MG-DIRETO-ALL RUNS-PKL-TANDEM-04-SET-18	Pyruvate kinase PKM OS=Homo sapiens OX=9606 GN=PKM PE=1 SV=4	KPYM_HUMAN	true	true	true	iYVDDGLISLqVk	1	iTRAQ8plex (+304), Deamidated (+1), iTRAQ8plex (+304)	31	39.5761	4.59	2.76955	0	-0.01102	-0.5476	-0.1602	0.2202	0.6426	0.198	0	5	0	0
U87MG-DIRETO-ALL RUNS-PKL-TANDEM-04-SET-18	Pyruvate kinase PKM OS=Homo sapiens OX=9606 GN=PKM PE=1 SV=4	KPYM_HUMAN	true	true	true	lAPITSDPTEATAVGAVEASFk	1	iTRAQ8plex (+304), iTRAQ8plex (+304)	28.78	39.0293	16.25	2.88606	0	-0.1426	-0.0568	-0.9564	-0.08555	-0.5369	0.02131	0	0	40	0
U87MG-DIRETO-ALL RUNS-PKL-TANDEM-04-SET-18	Pyruvate kinase PKM OS=Homo sapiens OX=9606 GN=PKM PE=1 SV=4	KPYM_HUMAN	true	true	true	lDIDSPPITAR	1	iTRAQ8plex (+304)	27.69	39.5876	10.58	0.958607	0	-0.3258	-0.1756	0.007946	0.04828	0.1032	0.2079	0	18	0	0
U87MG-DIRETO-ALL RUNS-PKL-TANDEM-04-SET-18	Pyruvate kinase PKM OS=Homo sapiens OX=9606 GN=PKM PE=1 SV=4	KPYM_HUMAN	true	true	true	nTGIIcTIGPASR	1	iTRAQ8plex (+304), Carbamidomethyl (+57)	34.45	39.2356	5.08	3.07058	0	-0.5576	-0.1063	0.02028	-0.2631	0.102	-0.03641	0	11	0	0
U87MG-DIRETO-ALL RUNS-PKL-TANDEM-04-SET-18	Pyruvate kinase PKM OS=Homo sapiens OX=9606 GN=PKM PE=1 SV=4	KPYM_HUMAN	true	true	true	qkGADFLVTEVEnGGSLGSk	1	iTRAQ8plex (+304), iTRAQ8plex (+304), Deamidated (+1), iTRAQ8plex (+304)	47.77	39.3339	7.15	4.92082	0	-0.4374	Reference Missing	0.03113	Reference Missing	-0.2788	-0.3731	0	0	2	0
U87MG-DIRETO-ALL RUNS-PKL-TANDEM-04-SET-18	Pyruvate kinase PKM OS=Homo sapiens OX=9606 GN=PKM PE=1 SV=4	KPYM_HUMAN	true	true	true	rFDEILEASDGIMVAR	0.98	iTRAQ8plex (+304)	28.27	39.6095	10.84		0	0.1615	-0.09466	0.1499	0.5018	0.1355	0.2636	0	1	21	0
U87MG-DIRETO-ALL RUNS-PKL-TANDEM-04-SET-18	Pyruvate kinase PKM OS=Homo sapiens OX=9606 GN=PKM PE=1 SV=4	KPYM_HUMAN	true	true	true	rFDEILEASDGImVAR	0.97	iTRAQ8plex (+304), Oxidation (+16)	22.58	39.5727	15.46		0	-0.2026	-5.825	-0.1147	-0.7419	0.4281	-3.951	0	0	12	0
U87MG-DIRETO-ALL RUNS-PKL-TANDEM-04-SET-18	Pyruvate kinase PKM OS=Homo sapiens OX=9606 GN=PKM PE=1 SV=4	KPYM_HUMAN	true	true	true	tATESFASDPILYRPVAVALDTk	1	iTRAQ8plex (+304), iTRAQ8plex (+304)	23.99	39.1745	21.21		0	-0.5612	-0.6669	-0.1777	-0.171	-0.8008	-0.5847	0	0	0	1
U87MG-DIRETO-ALL RUNS-PKL-TANDEM-04-SET-18	Pyruvate kinase PKM OS=Homo sapiens OX=9606 GN=PKM PE=1 SV=4	KPYM_HUMAN	true	true	true	tATESFASDPILYRPVAVALDTkGPEIR	0.18	iTRAQ8plex (+304), iTRAQ8plex (+304)	6.44	38.8451	2.94		0	-0.2154	-0.2126	0.299	1	1.145	0.9269	0	0	0	4
U87MG-DIRETO-ALL RUNS-PKL-TANDEM-04-SET-18	Pyruvate kinase PKM OS=Homo sapiens OX=9606 GN=PKM PE=1 SV=4	KPYM_HUMAN	true	true	true	vNFAMNVGk	0.38	iTRAQ8plex (+304), iTRAQ8plex (+304)	9.01	39.065	2.86		0	-0.2042	0.02506	-0.2549	-0.1734	0.2566	0.1337	0	1	0	0
U87MG-DIRETO-ALL RUNS-PKL-TANDEM-04-SET-18	Actin, cytoplasmic 1 OS=Homo sapiens OX=9606 GN=ACTB PE=1 SV=1	ACTB_HUMAN,ACTG_HUMAN	true	true	true	aVFPSIVGRPR	0.39	iTRAQ8plex (+304)	1.75	39.1645	0		0	-0.4583	-0.03916	0.1223	0.04094	0.6457	0.3555	0	3	11	0
U87MG-DIRETO-ALL RUNS-PKL-TANDEM-04-SET-18	Actin, cytoplasmic 1 OS=Homo sapiens OX=9606 GN=ACTB PE=1 SV=1	ACTB_HUMAN,ACTG_HUMAN	true	true	true	cPEALFQPSFL	0.94	Carbamidomethyl (+57), iTRAQ8plex (+304)				0.657577	0	-0.8315	0.04211	-1.742	0.5109	-0.2256	0.5392	0	1	0	0
U87MG-DIRETO-ALL RUNS-PKL-TANDEM-04-SET-18	Actin, cytoplasmic 1 OS=Homo sapiens OX=9606 GN=ACTB PE=1 SV=1	ACTB_HUMAN,ACTG_HUMAN	true	true	true	dLTDYLMk	0.28	iTRAQ8plex (+304), iTRAQ8plex (+304)	4.98	39.0466	4.98		0	-0.2523	-0.03952	-0.3111	-0.39	-0.3698	-0.313	0	27	2	0
U87MG-DIRETO-ALL RUNS-PKL-TANDEM-04-SET-18	Actin, cytoplasmic 1 OS=Homo sapiens OX=9606 GN=ACTB PE=1 SV=1	ACTB_HUMAN,ACTG_HUMAN	true	true	true	dLTDYLmk	0.92	iTRAQ8plex (+304), Oxidation (+16), iTRAQ8plex (+304)	14.34	39.1307	12.72		0	-0.1118	0.05927	-0.2552	-0.2746	-0.3218	-0.2103	0	16	0	0
U87MG-DIRETO-ALL RUNS-PKL-TANDEM-04-SET-18	Actin, cytoplasmic 1 OS=Homo sapiens OX=9606 GN=ACTB PE=1 SV=1	ACTB_HUMAN,ACTG_HUMAN	true	true	true	eITALAPSTMk	0.98	iTRAQ8plex (+304), iTRAQ8plex (+304)	23.73	39.3591	15.21		0	-0.6371	-0.2457	-0.1152	-0.1495	0.2501	0.2262	0	21	1	0
U87MG-DIRETO-ALL RUNS-PKL-TANDEM-04-SET-18	Actin, cytoplasmic 1 OS=Homo sapiens OX=9606 GN=ACTB PE=1 SV=1	ACTB_HUMAN,ACTG_HUMAN	true	true	true	eITALAPSTmk	0.38	iTRAQ8plex (+304), Oxidation (+16), iTRAQ8plex (+304)	5.41	39.4586	4.3		0	-0.6632	-0.08187	0.1091	-0.2602	0.1528	-0.05311	0	6	0	0
U87MG-DIRETO-ALL RUNS-PKL-TANDEM-04-SET-18	Actin, cytoplasmic 1 OS=Homo sapiens OX=9606 GN=ACTB PE=1 SV=1	ACTB_HUMAN,ACTG_HUMAN	true	true	true	ekLcYVALDFEQEMATAASSSSLEk	0.37	iTRAQ8plex (+304), iTRAQ8plex (+304), Carbamidomethyl (+57), iTRAQ8plex (+304)	12.38	38.8997	6.2		0	-0.2424	-0.1657	-0.5267	0.4263	0.2695	-0.4132	0	0	0	4
U87MG-DIRETO-ALL RUNS-PKL-TANDEM-04-SET-18	Actin, cytoplasmic 1 OS=Homo sapiens OX=9606 GN=ACTB PE=1 SV=1	ACTB_HUMAN,ACTG_HUMAN	true	true	true	ekLcYVALDFEqEMATAASSSSLEk	1	iTRAQ8plex (+304), iTRAQ8plex (+304), Carbamidomethyl (+57), Deamidated (+1), iTRAQ8plex (+304)	78.35	38.9713	3.81	2.33724	0	0.11	0.2783	0.3512	0.09791	0.7812	-0.08888	0	0	0	5
U87MG-DIRETO-ALL RUNS-PKL-TANDEM-04-SET-18	Actin, cytoplasmic 1 OS=Homo sapiens OX=9606 GN=ACTB PE=1 SV=1	ACTB_HUMAN,ACTG_HUMAN	true	true	true	ekLcYVALDFEQEmATAASSSSLEk	0.49	iTRAQ8plex (+304), iTRAQ8plex (+304), Carbamidomethyl (+57), Oxidation (+16), iTRAQ8plex (+304)	15.46	38.9003	5.58		0	-0.401	-0.03254	-0.1148	0.05776	-0.1922	0.2948	0	0	0	6
U87MG-DIRETO-ALL RUNS-PKL-TANDEM-04-SET-18	Actin, cytoplasmic 1 OS=Homo sapiens OX=9606 GN=ACTB PE=1 SV=1	ACTB_HUMAN,ACTG_HUMAN	true	true	true	fRcPEALFQPSFL	1	iTRAQ8plex (+304), Carbamidomethyl (+57)				1.39794	0	-0.02781	-1.556	Value Missing	-0.8159	Value Missing	0.2927	0	0	1	0
U87MG-DIRETO-ALL RUNS-PKL-TANDEM-04-SET-18	Actin, cytoplasmic 1 OS=Homo sapiens OX=9606 GN=ACTB PE=1 SV=1	ACTB_HUMAN,ACTG_HUMAN	true	true	true	lcYVALDFEQEMATAASSSSLEk	0.9	iTRAQ8plex (+304), Carbamidomethyl (+57), iTRAQ8plex (+304)				1.11919	0	-0.7926	-0.6413	0.1543	-0.1279	0.1273	0.1526	0	0	3	2
U87MG-DIRETO-ALL RUNS-PKL-TANDEM-04-SET-18	Actin, cytoplasmic 1 OS=Homo sapiens OX=9606 GN=ACTB PE=1 SV=1	ACTB_HUMAN,ACTG_HUMAN	true	true	true	lcyVALDFEQEMATAASSSSLEk	1	iTRAQ8plex (+304), Carbamidomethyl (+57), iTRAQ8plex (+304), iTRAQ8plex (+304)	40	39.0982	33.79		0	-1.322	-0.5581	-5.488	-0.1921	-0.4507	-0.4647	0	0	0	4
U87MG-DIRETO-ALL RUNS-PKL-TANDEM-04-SET-18	Actin, cytoplasmic 1 OS=Homo sapiens OX=9606 GN=ACTB PE=1 SV=1	ACTB_HUMAN,ACTG_HUMAN	true	true	true	lcYVALDFEqEMATAASSSSLEk	0.84	iTRAQ8plex (+304), Carbamidomethyl (+57), Deamidated (+1), iTRAQ8plex (+304)	18.83	39.1041	6.66		No Values	No Values	No Values	Reference Missing	Reference Missing	No Values	No Values	0	0	2	0
U87MG-DIRETO-ALL RUNS-PKL-TANDEM-04-SET-18	Actin, cytoplasmic 1 OS=Homo sapiens OX=9606 GN=ACTB PE=1 SV=1	ACTB_HUMAN,ACTG_HUMAN	true	true	true	lcyVALDFEqEMATAASSSSLEk	1	iTRAQ8plex (+304), Carbamidomethyl (+57), iTRAQ8plex (+304), Deamidated (+1), iTRAQ8plex (+304)	50.66	39.0875	3.13	1.42022	0	-0.3806	-0.3039	-0.4576	-0.001007	-0.1893	-0.2797	0	0	0	5
U87MG-DIRETO-ALL RUNS-PKL-TANDEM-04-SET-18	Actin, cytoplasmic 1 OS=Homo sapiens OX=9606 GN=ACTB PE=1 SV=1	ACTB_HUMAN,ACTG_HUMAN	true	true	true	lcyVALDFEQEmATAASSSSLEk	0.95	iTRAQ8plex (+304), Carbamidomethyl (+57), iTRAQ8plex (+304), Oxidation (+16), iTRAQ8plex (+304)	19.82	39.0466	12.91		No Values	Reference Missing	Reference Missing	No Values	Reference Missing	Reference Missing	No Values	0	0	0	1
U87MG-DIRETO-ALL RUNS-PKL-TANDEM-04-SET-18	Actin, cytoplasmic 1 OS=Homo sapiens OX=9606 GN=ACTB PE=1 SV=1	ACTB_HUMAN,ACTG_HUMAN	true	true	true	lDLAGRDLTDYLMk	0.45	iTRAQ8plex (+304), iTRAQ8plex (+304)	9.92	39.4047	3.6		0	0.4169	0.2991	0.7706	1.368	1.561	1.481	0	0	7	0
U87MG-DIRETO-ALL RUNS-PKL-TANDEM-04-SET-18	Actin, cytoplasmic 1 OS=Homo sapiens OX=9606 GN=ACTB PE=1 SV=1	ACTB_HUMAN,ACTG_HUMAN	true	true	true	lDLAGRDLTDYLmk	0.78	iTRAQ8plex (+304), Oxidation (+16), iTRAQ8plex (+304)	14.19	39.4856	8.52		0	-0.09453	-0.5961	0.7488	0.9142	1.631	1.509	0	0	2	0
U87MG-DIRETO-ALL RUNS-PKL-TANDEM-04-SET-18	Actin, cytoplasmic 1 OS=Homo sapiens OX=9606 GN=ACTB PE=1 SV=1	ACTB_HUMAN,ACTG_HUMAN	true	true	true	sGDGVTHTVPIYEGYALPHAILR	0.98	iTRAQ8plex (+304)				0.886057	0	0.2436	0.482	Reference Missing	-1.712	0.4543	Reference Missing	0	0	2	0
U87MG-DIRETO-ALL RUNS-PKL-TANDEM-04-SET-18	Actin, cytoplasmic 1 OS=Homo sapiens OX=9606 GN=ACTB PE=1 SV=1	ACTB_HUMAN,ACTG_HUMAN	true	true	true	sGGTTMYPGIADR	0.99	iTRAQ8plex (+304)				1.46852	0	-0.625	0.04952	-0.1884	-0.6334	-0.4707	-0.0172	0	1	0	0
U87MG-DIRETO-ALL RUNS-PKL-TANDEM-04-SET-18	Actin, cytoplasmic 1 OS=Homo sapiens OX=9606 GN=ACTB PE=1 SV=1	ACTB_HUMAN,ACTG_HUMAN	true	true	true	sYELPDGQVITIGNER	1	iTRAQ8plex (+304)	57.64	39.3445	12.19	5.58503	0	-0.09603	0.03116	-0.0118	0.04572	0.0954	-0.07326	0	26	0	0
U87MG-DIRETO-ALL RUNS-PKL-TANDEM-04-SET-18	Actin, cytoplasmic 1 OS=Homo sapiens OX=9606 GN=ACTB PE=1 SV=1	ACTB_HUMAN,ACTG_HUMAN	true	true	true	syELPDGQVITIGNER	1	iTRAQ8plex (+304), iTRAQ8plex (+304)	33.24	39.49	0.2	3.38722	0	-0.148	0.06648	-0.1022	-0.1993	0.0002984	-0.1865	0	0	20	0
U87MG-DIRETO-ALL RUNS-PKL-TANDEM-04-SET-18	Actin, cytoplasmic 1 OS=Homo sapiens OX=9606 GN=ACTB PE=1 SV=1	ACTB_HUMAN,ACTG_HUMAN	true	true	true	sYELPDGqVITIGNER	0.3	iTRAQ8plex (+304), Deamidated (+1)	5.16	39.463	1.04		0	-0.1904	-0.1207	0.04044	0.1444	0.06107	-0.1511	0	9	0	0
U87MG-DIRETO-ALL RUNS-PKL-TANDEM-04-SET-18	Actin, cytoplasmic 1 OS=Homo sapiens OX=9606 GN=ACTB PE=1 SV=1	ACTB_HUMAN,ACTG_HUMAN	true	true	true	sYELPDGQVITIGnER	1	iTRAQ8plex (+304), Deamidated (+1)	27.93	39.5129	5.88	2.55284	0	-0.1313	0.08547	0.2869	-0.1043	0.5374	-0.05518	0	6	0	0
U87MG-DIRETO-ALL RUNS-PKL-TANDEM-04-SET-18	Actin, cytoplasmic 1 OS=Homo sapiens OX=9606 GN=ACTB PE=1 SV=1	ACTB_HUMAN,ACTG_HUMAN	true	true	true	syELPDGqVITIGNER	0.26	iTRAQ8plex (+304), iTRAQ8plex (+304), Deamidated (+1)	4.78	39.4802	1.32		0	8.711e-05	0.57	-0.0157	-0.05947	0.285	-0.01827	0	0	2	0
U87MG-DIRETO-ALL RUNS-PKL-TANDEM-04-SET-18	Actin, cytoplasmic 1 OS=Homo sapiens OX=9606 GN=ACTB PE=1 SV=1	ACTB_HUMAN,ACTG_HUMAN	true	true	true	sYELPDGqVITIGnER	1	iTRAQ8plex (+304), Deamidated (+1), Deamidated (+1)	22.61	39.4493	1.52	3.26761	0	-0.1751	0.8983	1.147	0.7447	0.6878	0.3533	0	3	0	0
U87MG-DIRETO-ALL RUNS-PKL-TANDEM-04-SET-18	Actin, cytoplasmic 1 OS=Homo sapiens OX=9606 GN=ACTB PE=1 SV=1	ACTB_HUMAN,ACTG_HUMAN	true	true	true	tTGIVMDSGDGVTHTVPIYEGYALPHAILR	1	iTRAQ8plex (+304)	70.41	39.1142	61.75		0	-0.3306	-0.1248	-0.1402	0.3007	0.4805	0.2238	0	0	0	10
U87MG-DIRETO-ALL RUNS-PKL-TANDEM-04-SET-18	Actin, cytoplasmic 1 OS=Homo sapiens OX=9606 GN=ACTB PE=1 SV=1	ACTB_HUMAN,ACTG_HUMAN	true	true	true	tTGIVmDSGDGVTHTVPIYEGYALPHAILR	1	iTRAQ8plex (+304), Oxidation (+16)	66.92	39.1487	57.25	1.13077	0	0.231	-0.03995	0.1924	0.2861	0.5889	0.3491	0	0	0	7
U87MG-DIRETO-ALL RUNS-PKL-TANDEM-04-SET-18	Actin, cytoplasmic 1 OS=Homo sapiens OX=9606 GN=ACTB PE=1 SV=1	ACTB_HUMAN,ACTG_HUMAN	true	true	true	tTGIVMDSGDGVTHTVPIyEGYALPHAILR	0.94	iTRAQ8plex (+304), iTRAQ8plex (+304)	26.08	38.8292	4.92		0	0.04152	0.04959	0.2227	0.2878	0.4519	0.1444	0	0	0	1
U87MG-DIRETO-ALL RUNS-PKL-TANDEM-04-SET-18	Actin, cytoplasmic 1 OS=Homo sapiens OX=9606 GN=ACTB PE=1 SV=1	ACTB_HUMAN,ACTG_HUMAN	true	true	true	tTGIVMDSGDGVTHTVPIYEGyALPHAILR	1	iTRAQ8plex (+304), iTRAQ8plex (+304)	36.26	38.7541	6.3	1.1549	0	0.5438	0.0496	0.2971	0.7189	0.7348	0.1372	0	0	0	1
U87MG-DIRETO-ALL RUNS-PKL-TANDEM-04-SET-18	Actin, cytoplasmic 1 OS=Homo sapiens OX=9606 GN=ACTB PE=1 SV=1	ACTB_HUMAN,ACTG_HUMAN	true	true	true	vAPEEHPVLLTEA	0.92	iTRAQ8plex (+304)				1.09152	No Values	Reference Missing	Reference Missing	Reference Missing	Reference Missing	Reference Missing	Reference Missing	0	1	0	0
U87MG-DIRETO-ALL RUNS-PKL-TANDEM-04-SET-18	Actin, cytoplasmic 1 OS=Homo sapiens OX=9606 GN=ACTB PE=1 SV=1	ACTB_HUMAN,ACTG_HUMAN	true	true	true	vAPEEHPVLLTEAPLNPk	1	iTRAQ8plex (+304), iTRAQ8plex (+304)	30.86	39.3576	10.55	1.09152	0	-0.4444	-0.3592	-0.2828	0.1421	0.2771	-0.09749	0	0	21	1
U87MG-DIRETO-ALL RUNS-PKL-TANDEM-04-SET-18	Actin, cytoplasmic 1 OS=Homo sapiens OX=9606 GN=ACTB PE=1 SV=1	ACTB_HUMAN,ACTG_HUMAN	true	true	true	vAPEEHPVLLTEAPLnPk	1	iTRAQ8plex (+304), Deamidated (+1), iTRAQ8plex (+304)	41.35	39.2655	3.13	3.14267	0	-0.001995	0.08378	-0.5303	0.2268	0.8066	-0.04563	0	0	3	0
U87MG-DIRETO-ALL RUNS-PKL-TANDEM-04-SET-18	60 kDa heat shock protein, mitochondrial OS=Homo sapiens OX=9606 GN=HSPD1 PE=1 SV=2	CH60_HUMAN	true	true	true	aAVEEGIVLGGGcALLR	0.39	iTRAQ8plex (+304), Carbamidomethyl (+57)	8.91	39.5646	0.41		0	0.1779	0.2896	0.0318	-0.04217	-0.07992	-0.1166	0	17	0	0
U87MG-DIRETO-ALL RUNS-PKL-TANDEM-04-SET-18	60 kDa heat shock protein, mitochondrial OS=Homo sapiens OX=9606 GN=HSPD1 PE=1 SV=2	CH60_HUMAN	true	true	true	aLMLQGVDLLADAVAVTMGPk	1	iTRAQ8plex (+304), iTRAQ8plex (+304)	33.4	39.4993	22.93		0	0.7135	-0.0658	1.16	1.559	1.772	0.5517	0	0	13	0
U87MG-DIRETO-ALL RUNS-PKL-TANDEM-04-SET-18	60 kDa heat shock protein, mitochondrial OS=Homo sapiens OX=9606 GN=HSPD1 PE=1 SV=2	CH60_HUMAN	true	true	true	aLMLQGVDLLADAVAVTmGPk	1	iTRAQ8plex (+304), Oxidation (+16), iTRAQ8plex (+304)	48.71	39.3987	19.46	1.10237	No Values	Reference Missing	No Values	No Values	Reference Missing	Reference Missing	No Values	0	0	1	0
U87MG-DIRETO-ALL RUNS-PKL-TANDEM-04-SET-18	60 kDa heat shock protein, mitochondrial OS=Homo sapiens OX=9606 GN=HSPD1 PE=1 SV=2	CH60_HUMAN	true	true	true	aLmLqGVDLLADAVAVTMGPk	0.75	iTRAQ8plex (+304), Oxidation (+16), Deamidated (+1), iTRAQ8plex (+304)	17.76	39.3369	2.41		No Values	No Values	No Values	Reference Missing	No Values	No Values	No Values	0	0	1	0
U87MG-DIRETO-ALL RUNS-PKL-TANDEM-04-SET-18	60 kDa heat shock protein, mitochondrial OS=Homo sapiens OX=9606 GN=HSPD1 PE=1 SV=2	CH60_HUMAN	true	true	true	aLMLqGVDLLADAVAVTmGPk	0.99	iTRAQ8plex (+304), Deamidated (+1), Oxidation (+16), iTRAQ8plex (+304)	18.04	39.3757	0.99	0.568636	No Values	No Values	No Values	Reference Missing	Reference Missing	Reference Missing	No Values	0	0	2	0
U87MG-DIRETO-ALL RUNS-PKL-TANDEM-04-SET-18	60 kDa heat shock protein, mitochondrial OS=Homo sapiens OX=9606 GN=HSPD1 PE=1 SV=2	CH60_HUMAN	true	true	true	cEFQDAYVLLSEk	1	Carbamidomethyl (+57), iTRAQ8plex (+304), iTRAQ8plex (+304)	18.75	39.3682	7.7	2	0	0.2918	0.3544	0.6086	-0.7482	-0.1463	0.2451	0	2	0	0
U87MG-DIRETO-ALL RUNS-PKL-TANDEM-04-SET-18	60 kDa heat shock protein, mitochondrial OS=Homo sapiens OX=9606 GN=HSPD1 PE=1 SV=2	CH60_HUMAN	true	true	true	cEFqDAYVLLSEk	1	Carbamidomethyl (+57), iTRAQ8plex (+304), Deamidated (+1), iTRAQ8plex (+304)	14.08	39.3967	0.27	1.06048	0	-1.021	-3.752	-0.9245	-1.267	-1.234	-0.9113	0	1	0	0
U87MG-DIRETO-ALL RUNS-PKL-TANDEM-04-SET-18	60 kDa heat shock protein, mitochondrial OS=Homo sapiens OX=9606 GN=HSPD1 PE=1 SV=2	CH60_HUMAN	true	true	true	dMAIATGGAVFGEEGLTLNLEDVQPHDLGk	0.32	iTRAQ8plex (+304), iTRAQ8plex (+304)	12.87	38.8846	0		0	0.05505	0.1258	-0.7611	Value Missing	-0.158	-0.0843	0	0	0	6
U87MG-DIRETO-ALL RUNS-PKL-TANDEM-04-SET-18	60 kDa heat shock protein, mitochondrial OS=Homo sapiens OX=9606 GN=HSPD1 PE=1 SV=2	CH60_HUMAN	true	true	true	dMAIATGGAVFGEEGLTLnLEDVQPHDLGk	0.99	iTRAQ8plex (+304), Deamidated (+1), iTRAQ8plex (+304)	37.72	38.9198	3.8		0	-0.9593	0.2917	0.4564	0.2017	0.1322	-0.7203	0	0	0	2
U87MG-DIRETO-ALL RUNS-PKL-TANDEM-04-SET-18	60 kDa heat shock protein, mitochondrial OS=Homo sapiens OX=9606 GN=HSPD1 PE=1 SV=2	CH60_HUMAN	true	true	true	dMAIATGGAVFGEEGLTLNLEDVqPHDLGk	0.45	iTRAQ8plex (+304), Deamidated (+1), iTRAQ8plex (+304)	15.16	38.9064	0.17		No Values	No Values	No Values	No Values	Reference Missing	Reference Missing	No Values	0	0	0	1
U87MG-DIRETO-ALL RUNS-PKL-TANDEM-04-SET-18	60 kDa heat shock protein, mitochondrial OS=Homo sapiens OX=9606 GN=HSPD1 PE=1 SV=2	CH60_HUMAN	true	true	true	gVMLAVDAVIAEL	0.89	iTRAQ8plex (+304)				0.920819	0	Reference Missing	-1.214	Reference Missing	Reference Missing	0.1404	-2.208	0	2	0	0
U87MG-DIRETO-ALL RUNS-PKL-TANDEM-04-SET-18	60 kDa heat shock protein, mitochondrial OS=Homo sapiens OX=9606 GN=HSPD1 PE=1 SV=2	CH60_HUMAN	true	true	true	gVMLAVDAVIAELk	0.98	iTRAQ8plex (+304), iTRAQ8plex (+304)	25.41	39.4161	12.24		0	4.377	0.8063	0.4043	0.7356	0.6236	0.3386	0	0	11	0
U87MG-DIRETO-ALL RUNS-PKL-TANDEM-04-SET-18	60 kDa heat shock protein, mitochondrial OS=Homo sapiens OX=9606 GN=HSPD1 PE=1 SV=2	CH60_HUMAN	true	true	true	gVMLAVDAVIAELkk	1	iTRAQ8plex (+304), iTRAQ8plex (+304), iTRAQ8plex (+304)	31.24	39.1603	27.49	2.34679	0	-0.1533	-1.137	-0.3756	0.1975	0.101	-0.3802	0	0	22	3
U87MG-DIRETO-ALL RUNS-PKL-TANDEM-04-SET-18	60 kDa heat shock protein, mitochondrial OS=Homo sapiens OX=9606 GN=HSPD1 PE=1 SV=2	CH60_HUMAN	true	true	true	gVmLAVDAVIAELkk	0.45	iTRAQ8plex (+304), Oxidation (+16), iTRAQ8plex (+304), iTRAQ8plex (+304)	3.98	39.2881	-1.09		0	0.06791	-1.006	-0.1368	0.08339	0.407	-0.1222	0	0	10	0
U87MG-DIRETO-ALL RUNS-PKL-TANDEM-04-SET-18	60 kDa heat shock protein, mitochondrial OS=Homo sapiens OX=9606 GN=HSPD1 PE=1 SV=2	CH60_HUMAN	true	true	true	iGIEIIk	0.86	iTRAQ8plex (+304), iTRAQ8plex (+304)	12.76	38.3046	0	0.552842	0	0.1251	0.1299	Value Missing	-0.9235	0.02839	Value Missing	0	1	0	0
U87MG-DIRETO-ALL RUNS-PKL-TANDEM-04-SET-18	60 kDa heat shock protein, mitochondrial OS=Homo sapiens OX=9606 GN=HSPD1 PE=1 SV=2	CH60_HUMAN	true	true	true	iQEIIEQLDVTTSEYEk	1	iTRAQ8plex (+304), iTRAQ8plex (+304)	47.13	39.4221	37.01	1.69897	0	0.9537	0.7799	-0.1388	-1.687	-2.662	-0.4009	0	0	19	0
U87MG-DIRETO-ALL RUNS-PKL-TANDEM-04-SET-18	60 kDa heat shock protein, mitochondrial OS=Homo sapiens OX=9606 GN=HSPD1 PE=1 SV=2	CH60_HUMAN	true	true	true	iQEIIEqLDVTTSEYEk	1	iTRAQ8plex (+304), Deamidated (+1), iTRAQ8plex (+304)	24.59	39.349	4.96	2.82391	0	0.6862	0.7113	-0.3142	0.06977	-0.5553	-3.504	0	0	6	0
U87MG-DIRETO-ALL RUNS-PKL-TANDEM-04-SET-18	60 kDa heat shock protein, mitochondrial OS=Homo sapiens OX=9606 GN=HSPD1 PE=1 SV=2	CH60_HUMAN	true	true	true	iQEIIEQLDVTTSEYEkEk	1	iTRAQ8plex (+304), iTRAQ8plex (+304), iTRAQ8plex (+304)	35.76	39.1084	7.71		0	0.6281	0.4416	-0.2279	-0.2128	-0.7064	-1.003	0	0	0	14
U87MG-DIRETO-ALL RUNS-PKL-TANDEM-04-SET-18	60 kDa heat shock protein, mitochondrial OS=Homo sapiens OX=9606 GN=HSPD1 PE=1 SV=2	CH60_HUMAN	true	true	true	iQEIIEQLDVTTSEyEkEk	0.75	iTRAQ8plex (+304), iTRAQ8plex (+304), iTRAQ8plex (+304), iTRAQ8plex (+304)	17.07	38.7754	10.03		0	-0.4703	0.08906	-1.113	0.03883	-0.9005	-0.1614	0	0	0	2
U87MG-DIRETO-ALL RUNS-PKL-TANDEM-04-SET-18	60 kDa heat shock protein, mitochondrial OS=Homo sapiens OX=9606 GN=HSPD1 PE=1 SV=2	CH60_HUMAN	true	true	true	iSSIQSIVPALEI	0.72	iTRAQ8plex (+304)				0.79588	0	-1.016	-0.338	-4.511	-1.931	-0.009996	-0.05589	0	3	0	0
U87MG-DIRETO-ALL RUNS-PKL-TANDEM-04-SET-18	60 kDa heat shock protein, mitochondrial OS=Homo sapiens OX=9606 GN=HSPD1 PE=1 SV=2	CH60_HUMAN	true	true	true	iSSIQSIVPALEIANA	1	iTRAQ8plex (+304)				4.55284	0	0.3946	0.1828	0.5855	-0.1259	-0.1186	-0.0007163	0	22	0	0
U87MG-DIRETO-ALL RUNS-PKL-TANDEM-04-SET-18	60 kDa heat shock protein, mitochondrial OS=Homo sapiens OX=9606 GN=HSPD1 PE=1 SV=2	CH60_HUMAN	true	true	true	kPLVIIAEDVDGEALSTLVLNR	1	iTRAQ8plex (+304), iTRAQ8plex (+304)	60.82	39.2752	52.66	6.82391	0	-0.3038	0.6776	0.3561	0.04252	0.284	-0.7944	0	0	7	0
U87MG-DIRETO-ALL RUNS-PKL-TANDEM-04-SET-18	60 kDa heat shock protein, mitochondrial OS=Homo sapiens OX=9606 GN=HSPD1 PE=1 SV=2	CH60_HUMAN	true	true	true	kPLVIIAEDVDGEALSTLVLnR	0.97	iTRAQ8plex (+304), iTRAQ8plex (+304), Deamidated (+1)	9.83	39.2526	-3.66	0.49485	No Values	No Values	Reference Missing	No Values	No Values	No Values	No Values	0	0	1	0
U87MG-DIRETO-ALL RUNS-PKL-TANDEM-04-SET-18	60 kDa heat shock protein, mitochondrial OS=Homo sapiens OX=9606 GN=HSPD1 PE=1 SV=2	CH60_HUMAN	true	true	true	lSDGVAVLk	0.29	iTRAQ8plex (+304), iTRAQ8plex (+304)	12.6	39.0271	7.52		0	-1.083	-1.193	-0.8441	-1.133	-0.3029	-0.5267	0	4	0	0
U87MG-DIRETO-ALL RUNS-PKL-TANDEM-04-SET-18	60 kDa heat shock protein, mitochondrial OS=Homo sapiens OX=9606 GN=HSPD1 PE=1 SV=2	CH60_HUMAN	true	true	true	lVQDVANNTNEEAGDGTTTATVLAR	1	iTRAQ8plex (+304)	47.02	39.2433	40.68	2.95861	0	-2.449	0.1627	Value Missing	-0.2652	Value Missing	0.6089	0	0	2	0
U87MG-DIRETO-ALL RUNS-PKL-TANDEM-04-SET-18	60 kDa heat shock protein, mitochondrial OS=Homo sapiens OX=9606 GN=HSPD1 PE=1 SV=2	CH60_HUMAN	true	true	true	lVQDVANNTnEEAGDGTTTATVLAR	1	iTRAQ8plex (+304), Deamidated (+1)	54.8	39.2881	1.69	1.76955	0	-0.1464	0.7979	0.2001	-2.685	Value Missing	Value Missing	0	0	1	0
U87MG-DIRETO-ALL RUNS-PKL-TANDEM-04-SET-18	60 kDa heat shock protein, mitochondrial OS=Homo sapiens OX=9606 GN=HSPD1 PE=1 SV=2	CH60_HUMAN	true	true	true	mLQGVDLLADAVAVTMGPk	1	iTRAQ8plex (+304), iTRAQ8plex (+304)				6.22185	0	-0.1232	Value Missing	Value Missing	Value Missing	Value Missing	Value Missing	0	0	1	0
U87MG-DIRETO-ALL RUNS-PKL-TANDEM-04-SET-18	60 kDa heat shock protein, mitochondrial OS=Homo sapiens OX=9606 GN=HSPD1 PE=1 SV=2	CH60_HUMAN	true	true	true	qGVDLLADAVAVTMGPk	1	iTRAQ8plex (+304), iTRAQ8plex (+304)				1.67778	0	-1.279	-1.159	-0.2908	Value Missing	-0.4327	Value Missing	0	0	1	0
U87MG-DIRETO-ALL RUNS-PKL-TANDEM-04-SET-18	60 kDa heat shock protein, mitochondrial OS=Homo sapiens OX=9606 GN=HSPD1 PE=1 SV=2	CH60_HUMAN	true	true	true	tALLDAAGVASLLTTA	0.98	iTRAQ8plex (+304)				1.06048	0	Value Missing	Value Missing	Value Missing	Value Missing	Value Missing	0.3468	0	1	0	0
U87MG-DIRETO-ALL RUNS-PKL-TANDEM-04-SET-18	60 kDa heat shock protein, mitochondrial OS=Homo sapiens OX=9606 GN=HSPD1 PE=1 SV=2	CH60_HUMAN	true	true	true	tLNDELEIIEGMk	1	iTRAQ8plex (+304), iTRAQ8plex (+304)	55.38	39.5158	22.19	5.4437	0	0.3192	0.1254	-0.09526	-0.5701	-0.4889	-0.4392	0	6	1	0
U87MG-DIRETO-ALL RUNS-PKL-TANDEM-04-SET-18	60 kDa heat shock protein, mitochondrial OS=Homo sapiens OX=9606 GN=HSPD1 PE=1 SV=2	CH60_HUMAN	true	true	true	tLNDELEIIEGmk	1	iTRAQ8plex (+304), Oxidation (+16), iTRAQ8plex (+304)	27.57	39.4557	17.87		0	0.4499	0.4161	-0.1935	-0.5106	-0.8156	-0.3756	0	9	7	0
U87MG-DIRETO-ALL RUNS-PKL-TANDEM-04-SET-18	60 kDa heat shock protein, mitochondrial OS=Homo sapiens OX=9606 GN=HSPD1 PE=1 SV=2	CH60_HUMAN	true	true	true	vGEVIVTkDDAMLLk	1	iTRAQ8plex (+304), iTRAQ8plex (+304), iTRAQ8plex (+304)	3.42	39.1196	0	1.72125	0	0.289	0.2244	-0.04426	-0.1285	0.0445	0.06333	0	0	6	0
U87MG-DIRETO-ALL RUNS-PKL-TANDEM-04-SET-18	60 kDa heat shock protein, mitochondrial OS=Homo sapiens OX=9606 GN=HSPD1 PE=1 SV=2	CH60_HUMAN	true	true	true	vGEVIVTkDDAmLLk	0.6	iTRAQ8plex (+304), iTRAQ8plex (+304), Oxidation (+16), iTRAQ8plex (+304)	12.67	39.2988	6.92		0	0.4732	0.07536	-0.1887	-0.1396	-1.419	-0.1417	0	0	1	0
U87MG-DIRETO-ALL RUNS-PKL-TANDEM-04-SET-18	Annexin A1 OS=Homo sapiens OX=9606 GN=ANXA1 PE=1 SV=2	ANXA1_HUMAN	true	true	true	aLTGHLEEVVL	0.98	iTRAQ8plex (+304)				1.04576	0	0.3416	0.167	0.321	0.06619	-0.05029	0.7066	0	3	0	0
U87MG-DIRETO-ALL RUNS-PKL-TANDEM-04-SET-18	Annexin A1 OS=Homo sapiens OX=9606 GN=ANXA1 PE=1 SV=2	ANXA1_HUMAN	true	true	true	aLTGHLEEVVLAL	0.99	iTRAQ8plex (+304)				1.04576	0	0.8432	-0.1852	0.817	0.7224	1.071	1.548	0	3	0	0
U87MG-DIRETO-ALL RUNS-PKL-TANDEM-04-SET-18	Annexin A1 OS=Homo sapiens OX=9606 GN=ANXA1 PE=1 SV=2	ANXA1_HUMAN	true	true	true	aLTGHLEEVVLALLk	0.83	iTRAQ8plex (+304), iTRAQ8plex (+304)	22	38.739	13.68		0	-0.8105	-1.868	-0.03059	1.194	0.5023	-0.1369	0	9	29	2
U87MG-DIRETO-ALL RUNS-PKL-TANDEM-04-SET-18	Annexin A1 OS=Homo sapiens OX=9606 GN=ANXA1 PE=1 SV=2	ANXA1_HUMAN	true	true	true	dITSDTSGDFR	0.74	iTRAQ8plex (+304)	15.33	39.0477	8.23		0	-1.023	-0.7876	-0.7468	-0.9131	-0.4026	-0.2044	0	2	0	0
U87MG-DIRETO-ALL RUNS-PKL-TANDEM-04-SET-18	Annexin A1 OS=Homo sapiens OX=9606 GN=ANXA1 PE=1 SV=2	ANXA1_HUMAN	true	true	true	gDRSEDFGVNEDLADSDAR	1	iTRAQ8plex (+304)	20.94	39.1132	2.41	1.35655	0	-0.5616	-0.4985	0.1868	0.8734	-0.2547	0.8208	0	0	1	0
U87MG-DIRETO-ALL RUNS-PKL-TANDEM-04-SET-18	Annexin A1 OS=Homo sapiens OX=9606 GN=ANXA1 PE=1 SV=2	ANXA1_HUMAN	true	true	true	gDRSEDFGVnEDLADSDAR	1	iTRAQ8plex (+304), Deamidated (+1)	38.54	39.351	4.43	1.82391	0	-0.2158	0.01728	0.03655	-0.6891	0.04705	0.4184	0	0	3	0
U87MG-DIRETO-ALL RUNS-PKL-TANDEM-04-SET-18	Annexin A1 OS=Homo sapiens OX=9606 GN=ANXA1 PE=1 SV=2	ANXA1_HUMAN	true	true	true	gGPGSAVSPYPTFNPSSDVAALHk	1	iTRAQ8plex (+304), iTRAQ8plex (+304)	41.92	39.2916	39.28	2.39794	0	1.077	1.743	1.404	1.281	1.371	0.9224	0	0	3	0
U87MG-DIRETO-ALL RUNS-PKL-TANDEM-04-SET-18	Annexin A1 OS=Homo sapiens OX=9606 GN=ANXA1 PE=1 SV=2	ANXA1_HUMAN	true	true	true	gGPGSAVSPYPTFnPSSDVAALHk	1	iTRAQ8plex (+304), Deamidated (+1), iTRAQ8plex (+304)	17.48	39.3692	0.08	1.39794	0	Value Missing	0.5327	0.6508	1.158	Value Missing	-0.3795	0	0	1	0
U87MG-DIRETO-ALL RUNS-PKL-TANDEM-04-SET-18	Annexin A1 OS=Homo sapiens OX=9606 GN=ANXA1 PE=1 SV=2	ANXA1_HUMAN	true	true	true	gLGTDEDTLIEILASR	1	iTRAQ8plex (+304)	48.88	39.4763	46.19	6.52288	0	0.2704	0.1563	0.3675	0.5076	0.05725	0.3836	0	54	1	0
U87MG-DIRETO-ALL RUNS-PKL-TANDEM-04-SET-18	Annexin A1 OS=Homo sapiens OX=9606 GN=ANXA1 PE=1 SV=2	ANXA1_HUMAN	true	true	true	gTDVNVFNTILTT	0.97	iTRAQ8plex (+304)				0.537602	0	-0.1697	0.3646	0.2978	-1.392	Value Missing	-0.5441	0	1	0	0
U87MG-DIRETO-ALL RUNS-PKL-TANDEM-04-SET-18	Annexin A1 OS=Homo sapiens OX=9606 GN=ANXA1 PE=1 SV=2	ANXA1_HUMAN	true	true	true	gTDVnVFNTILTTR	0.15	iTRAQ8plex (+304), Deamidated (+1)	2.58	39.5119	2.58		0	-0.02822	-3.044	0.469	0.2824	0.3276	0.5384	0	1	0	0
U87MG-DIRETO-ALL RUNS-PKL-TANDEM-04-SET-18	Annexin A1 OS=Homo sapiens OX=9606 GN=ANXA1 PE=1 SV=2	ANXA1_HUMAN	true	true	true	gVDEATIIDILTk	1	iTRAQ8plex (+304), iTRAQ8plex (+304)	22.89	39.1041	7.42	1.36653	0	0.1523	0.1722	-0.02599	0.07088	-0.3768	0.2943	0	33	22	0
U87MG-DIRETO-ALL RUNS-PKL-TANDEM-04-SET-18	Annexin A1 OS=Homo sapiens OX=9606 GN=ANXA1 PE=1 SV=2	ANXA1_HUMAN	true	true	true	gVDEATIIDILTkR	0.98	iTRAQ8plex (+304), iTRAQ8plex (+304)	19.09	39.4753	16.16		0	0.4333	-0.106	0.5468	1.174	0.6722	0.7373	0	3	23	0
U87MG-DIRETO-ALL RUNS-PKL-TANDEM-04-SET-18	Annexin A1 OS=Homo sapiens OX=9606 GN=ANXA1 PE=1 SV=2	ANXA1_HUMAN	true	true	true	qAWFIENEEqEYVQTVk	1	iTRAQ8plex (+304), Deamidated (+1), iTRAQ8plex (+304)	51.5	39.4802	0.06		0	-0.4735	-0.2459	-0.4209	-0.1577	-0.2718	-0.01906	0	0	2	0
U87MG-DIRETO-ALL RUNS-PKL-TANDEM-04-SET-18	Annexin A2 OS=Homo sapiens OX=9606 GN=ANXA2 PE=1 SV=2	ANXA2_HUMAN	true	true	true	aEDGSVIDYELIDQDAR	0.85	iTRAQ8plex (+304)	18.79	39.2809	5.17		0	0.8402	1.082	0.1596	0.4263	-0.37	0.3482	0	10	0	0
U87MG-DIRETO-ALL RUNS-PKL-TANDEM-04-SET-18	Annexin A2 OS=Homo sapiens OX=9606 GN=ANXA2 PE=1 SV=2	ANXA2_HUMAN	true	true	true	aEDGSVIDYELIDqDAR	0.96	iTRAQ8plex (+304), Deamidated (+1)	10.8	39.5143	4.2	0.79588	0	0.5908	0.8749	0.7296	-0.6578	-0.9357	-0.9476	0	4	0	0
U87MG-DIRETO-ALL RUNS-PKL-TANDEM-04-SET-18	Annexin A2 OS=Homo sapiens OX=9606 GN=ANXA2 PE=1 SV=2	ANXA2_HUMAN	true	true	true	aYTNFDAERDALNIETAIk	1	iTRAQ8plex (+304), iTRAQ8plex (+304)	32.01	39.4429	0.31	2.13077	0	-0.3419	-0.1408	-0.5101	-0.01702	-0.2206	-0.1017	0	0	3	0
U87MG-DIRETO-ALL RUNS-PKL-TANDEM-04-SET-18	Annexin A2 OS=Homo sapiens OX=9606 GN=ANXA2 PE=1 SV=2	ANXA2_HUMAN	true	true	true	aYTNFDAERDALnIETAIk	1	iTRAQ8plex (+304), Deamidated (+1), iTRAQ8plex (+304)	40.7	39.4507	5.96	2.61979	0	-0.0888	-0.1142	0.01519	-0.1466	0.0328	0.006992	0	0	7	0
U87MG-DIRETO-ALL RUNS-PKL-TANDEM-04-SET-18	Annexin A2 OS=Homo sapiens OX=9606 GN=ANXA2 PE=1 SV=2	ANXA2_HUMAN	true	true	true	dLYDAGVk	0.99	iTRAQ8plex (+304), iTRAQ8plex (+304)	23.45	39.0363	18.86		0	-1.494	-1.373	-1.16	-1.648	-0.6513	-0.5716	0	1	0	0
U87MG-DIRETO-ALL RUNS-PKL-TANDEM-04-SET-18	Annexin A2 OS=Homo sapiens OX=9606 GN=ANXA2 PE=1 SV=2	ANXA2_HUMAN	true	true	true	gDLENAFLNL	1	iTRAQ8plex (+304)				2.04096	0	-1.772	-1.133	Reference Missing	Value Missing	1.705	0.4054	0	5	0	0
U87MG-DIRETO-ALL RUNS-PKL-TANDEM-04-SET-18	Annexin A2 OS=Homo sapiens OX=9606 GN=ANXA2 PE=1 SV=2	ANXA2_HUMAN	true	true	true	gDLENAFLNLVQcI	0.93	iTRAQ8plex (+304), Carbamidomethyl (+57)				0.958607	No Values	Reference Missing	No Values	Reference Missing	No Values	Reference Missing	No Values	0	1	0	0
U87MG-DIRETO-ALL RUNS-PKL-TANDEM-04-SET-18	Annexin A2 OS=Homo sapiens OX=9606 GN=ANXA2 PE=1 SV=2	ANXA2_HUMAN	true	true	true	gLGTDEDSLIEIIcSR	1	iTRAQ8plex (+304), Carbamidomethyl (+57)	70.59	39.4057	57.83	4.25964	0	0.2007	0.3356	0.1439	-0.06897	-0.4392	-0.08852	0	36	4	0
U87MG-DIRETO-ALL RUNS-PKL-TANDEM-04-SET-18	Annexin A2 OS=Homo sapiens OX=9606 GN=ANXA2 PE=1 SV=2	ANXA2_HUMAN	true	true	true	gVDEVTIVNILTNR	1	iTRAQ8plex (+304)	40.19	39.4022	3.48	4.11919	0	0.1752	0.2012	-0.008931	-0.01121	0.025	0.008737	0	24	2	0
U87MG-DIRETO-ALL RUNS-PKL-TANDEM-04-SET-18	Annexin A2 OS=Homo sapiens OX=9606 GN=ANXA2 PE=1 SV=2	ANXA2_HUMAN	true	true	true	gVDEVTIVnILTNR	1	iTRAQ8plex (+304), Deamidated (+1)	39.55	39.4042	1.55	3.34679	0	0.1842	0.1496	0.183	-0.04671	0.04477	-0.1307	0	13	0	0
U87MG-DIRETO-ALL RUNS-PKL-TANDEM-04-SET-18	Annexin A2 OS=Homo sapiens OX=9606 GN=ANXA2 PE=1 SV=2	ANXA2_HUMAN	true	true	true	gVDEVTIVNILTnR	0.99	iTRAQ8plex (+304), Deamidated (+1)	18.54	39.2091	0	1.09152	0	-1.22	-0.3438	-0.702	-0.6084	-0.1296	-1.088	0	1	0	0
U87MG-DIRETO-ALL RUNS-PKL-TANDEM-04-SET-18	Annexin A2 OS=Homo sapiens OX=9606 GN=ANXA2 PE=1 SV=2	ANXA2_HUMAN	true	true	true	lSLEGDHSTPPSAYGSVk	0.96	iTRAQ8plex (+304), iTRAQ8plex (+304)	22.15	39.6071	11.66		0	0.1973	-0.3428	-1.371	-2.139	-1.779	0.7328	0	0	3	0
U87MG-DIRETO-ALL RUNS-PKL-TANDEM-04-SET-18	Annexin A2 OS=Homo sapiens OX=9606 GN=ANXA2 PE=1 SV=2	ANXA2_HUMAN	true	true	true	rAEDGSVIDYELIDQDAR	1	iTRAQ8plex (+304)	39.23	39.5444	24.14	1.4318	0	0.1344	0.353	0.08807	-0.3399	0.09078	-0.1355	0	0	11	0
U87MG-DIRETO-ALL RUNS-PKL-TANDEM-04-SET-18	Annexin A2 OS=Homo sapiens OX=9606 GN=ANXA2 PE=1 SV=2	ANXA2_HUMAN	true	true	true	rAEDGSVIDYELIDqDAR	0.47	iTRAQ8plex (+304), Deamidated (+1)	12.81	39.5046	0		0	Value Missing	2.088	Value Missing	1.08	Value Missing	Value Missing	0	0	1	0
U87MG-DIRETO-ALL RUNS-PKL-TANDEM-04-SET-18	Annexin A2 OS=Homo sapiens OX=9606 GN=ANXA2 PE=1 SV=2	ANXA2_HUMAN	true	true	true	sALSGHLETVILGLLk	0.91	iTRAQ8plex (+304), iTRAQ8plex (+304)	21.37	39.3242	0		0	-0.9953	-1.505	-1.032	1.002	1.224	-0.2375	0	0	15	0
U87MG-DIRETO-ALL RUNS-PKL-TANDEM-04-SET-18	Annexin A2 OS=Homo sapiens OX=9606 GN=ANXA2 PE=1 SV=2	ANXA2_HUMAN	true	true	true	tDLEkDIISDTSGDFR	1	iTRAQ8plex (+304), iTRAQ8plex (+304)	10.62	39.3268	2.64	1.36653	0	0.4608	0.2745	0.4721	-0.1653	0.004323	0.4419	0	0	5	0
U87MG-DIRETO-ALL RUNS-PKL-TANDEM-04-SET-18	Annexin A2 OS=Homo sapiens OX=9606 GN=ANXA2 PE=1 SV=2	ANXA2_HUMAN	true	true	true	tDLEkDIISDTSGDFRk	1	iTRAQ8plex (+304), iTRAQ8plex (+304), iTRAQ8plex (+304)				2.58503	0	0.2246	0.08055	-0.7069	0.1023	-3.453	0.1076	0	0	3	0
U87MG-DIRETO-ALL RUNS-PKL-TANDEM-04-SET-18	Annexin A2 OS=Homo sapiens OX=9606 GN=ANXA2 PE=1 SV=2	ANXA2_HUMAN	true	true	true	tkGVDEVTIVNILTNR	1	iTRAQ8plex (+304), iTRAQ8plex (+304)	31.6	39.2891	11.69	1.22185	0	0.2149	0.06704	-0.01337	0.02825	-0.06718	0.2467	0	0	13	0
U87MG-DIRETO-ALL RUNS-PKL-TANDEM-04-SET-18	Annexin A2 OS=Homo sapiens OX=9606 GN=ANXA2 PE=1 SV=2	ANXA2_HUMAN	true	true	true	tkGVDEVTIVnILTNR	0.51	iTRAQ8plex (+304), iTRAQ8plex (+304), Deamidated (+1)	13.27	39.1939	4.91		0	0.2853	-0.2215	0.05406	-0.9215	0.2845	-0.03106	0	0	2	0
U87MG-DIRETO-ALL RUNS-PKL-TANDEM-04-SET-18	Annexin A2 OS=Homo sapiens OX=9606 GN=ANXA2 PE=1 SV=2	ANXA2_HUMAN	true	true	true	wISIMTER	0.68	iTRAQ8plex (+304)	16.47	39.2184	2.21		0	0.372	0.08825	0.4487	-0.09763	0.5467	0.415	0	20	0	0
U87MG-DIRETO-ALL RUNS-PKL-TANDEM-04-SET-18	L-lactate dehydrogenase A chain OS=Homo sapiens OX=9606 GN=LDHA PE=1 SV=2	LDHA_HUMAN	true	true	true	aIGLSVADLAESIMk	0.98	iTRAQ8plex (+304), iTRAQ8plex (+304)				1.18046	0	-0.329	-0.3435	-0.1424	-0.3304	-0.4612	-0.499	0	8	12	0
U87MG-DIRETO-ALL RUNS-PKL-TANDEM-04-SET-18	L-lactate dehydrogenase A chain OS=Homo sapiens OX=9606 GN=LDHA PE=1 SV=2	LDHA_HUMAN	true	true	true	dLADELALVDVIEDk	1	iTRAQ8plex (+304), iTRAQ8plex (+304)	18.73	39.5114	13.58	1.88606	0	-0.3282	-0.5116	-0.483	-0.5369	-1.361	-4.018	0	24	18	0
U87MG-DIRETO-ALL RUNS-PKL-TANDEM-04-SET-18	L-lactate dehydrogenase A chain OS=Homo sapiens OX=9606 GN=LDHA PE=1 SV=2	LDHA_HUMAN	true	true	true	dLADELALVDVIEDkLk	1	iTRAQ8plex (+304), iTRAQ8plex (+304), iTRAQ8plex (+304)	41.73	39.195	35.19		0	-0.5067	-1.948	-1.967	-0.9598	0.301	-0.2272	0	0	3	0
U87MG-DIRETO-ALL RUNS-PKL-TANDEM-04-SET-18	L-lactate dehydrogenase A chain OS=Homo sapiens OX=9606 GN=LDHA PE=1 SV=2	LDHA_HUMAN	true	true	true	fIIPNVVk	0.81	iTRAQ8plex (+304), iTRAQ8plex (+304)	23.39	39.0287	8.69		0	-0.2241	0.1362	0.3274	0.4326	0.7937	0.8041	0	12	0	0
U87MG-DIRETO-ALL RUNS-PKL-TANDEM-04-SET-18	L-lactate dehydrogenase A chain OS=Homo sapiens OX=9606 GN=LDHA PE=1 SV=2	LDHA_HUMAN	true	true	true	fIIPnVVk	0.3	iTRAQ8plex (+304), Deamidated (+1), iTRAQ8plex (+304)	8.64	38.9834	0.83		0	0.5983	0.4391	-0.1462	1.463	2.025	1.292	0	1	0	0
U87MG-DIRETO-ALL RUNS-PKL-TANDEM-04-SET-18	L-lactate dehydrogenase A chain OS=Homo sapiens OX=9606 GN=LDHA PE=1 SV=2	LDHA_HUMAN	true	true	true	gLYGIkDDVFLSVPcILGQnGISDLVk	0.19	iTRAQ8plex (+304), iTRAQ8plex (+304), Carbamidomethyl (+57), Deamidated (+1), iTRAQ8plex (+304)	16.56	38.5673	0		0	-3.613	0.004133	-0.2542	0.9826	0.8601	0.7959	0	0	0	10
U87MG-DIRETO-ALL RUNS-PKL-TANDEM-04-SET-18	L-lactate dehydrogenase A chain OS=Homo sapiens OX=9606 GN=LDHA PE=1 SV=2	LDHA_HUMAN	true	true	true	gLYGIkDDVFLSVPcILGqnGISDLVk	0.97	iTRAQ8plex (+304), iTRAQ8plex (+304), Carbamidomethyl (+57), Deamidated (+1), Deamidated (+1), iTRAQ8plex (+304)	41.57	38.2885	1.88		0	-0.1131	-0.2978	0.3178	1.282	0.854	0.7352	0	0	0	1
U87MG-DIRETO-ALL RUNS-PKL-TANDEM-04-SET-18	L-lactate dehydrogenase A chain OS=Homo sapiens OX=9606 GN=LDHA PE=1 SV=2	LDHA_HUMAN	true	true	true	lLIVSNPVDILTY	1	iTRAQ8plex (+304)				3.17393	0	-0.255	-0.2018	0.07823	0.07408	0.06148	-0.04762	0	22	0	0
U87MG-DIRETO-ALL RUNS-PKL-TANDEM-04-SET-18	L-lactate dehydrogenase A chain OS=Homo sapiens OX=9606 GN=LDHA PE=1 SV=2	LDHA_HUMAN	true	true	true	lLIVSNPVDILTYV	1	iTRAQ8plex (+304)				1.79588	0	0.5284	0.32	1.431	0.8933	1.209	0.9394	0	8	0	0
U87MG-DIRETO-ALL RUNS-PKL-TANDEM-04-SET-18	L-lactate dehydrogenase A chain OS=Homo sapiens OX=9606 GN=LDHA PE=1 SV=2	LDHA_HUMAN	true	true	true	lLIVSNPVDILTYVA	0.98	iTRAQ8plex (+304)				1.03621	0	Value Missing	Value Missing	Value Missing	Value Missing	Value Missing	Value Missing	0	1	0	0
U87MG-DIRETO-ALL RUNS-PKL-TANDEM-04-SET-18	L-lactate dehydrogenase A chain OS=Homo sapiens OX=9606 GN=LDHA PE=1 SV=2	LDHA_HUMAN	true	true	true	lLIVSNPVDILTYVAWk	1	iTRAQ8plex (+304), iTRAQ8plex (+304)	46.68	38.8908	0	1.21467	0	-1.706	-1.461	Value Missing	0.4883	1.16	Value Missing	0	0	1	0
U87MG-DIRETO-ALL RUNS-PKL-TANDEM-04-SET-18	L-lactate dehydrogenase A chain OS=Homo sapiens OX=9606 GN=LDHA PE=1 SV=2	LDHA_HUMAN	true	true	true	qVVESAYEVIk	0.99	iTRAQ8plex (+304), iTRAQ8plex (+304)	7.5	39.4866	2.84	0.769551	0	-0.2174	-0.3041	-0.4777	-0.5937	0.06729	-0.1395	0	10	1	0
U87MG-DIRETO-ALL RUNS-PKL-TANDEM-04-SET-18	L-lactate dehydrogenase A chain OS=Homo sapiens OX=9606 GN=LDHA PE=1 SV=2	LDHA_HUMAN	true	true	true	sADTLWGIQk	0.29	iTRAQ8plex (+304), iTRAQ8plex (+304)	8.04	39.1355	6.27		0	-0.1459	-0.3354	0.5272	0.3079	0.7913	0.4045	0	2	0	0
U87MG-DIRETO-ALL RUNS-PKL-TANDEM-04-SET-18	L-lactate dehydrogenase A chain OS=Homo sapiens OX=9606 GN=LDHA PE=1 SV=2	LDHA_HUMAN	true	true	true	sADTLWGIqk	1	iTRAQ8plex (+304), Deamidated (+1), iTRAQ8plex (+304)	27.93	39.1344	0.57	1.95861	0	0.2407	0.5165	1.087	1.115	1.807	1.544	0	1	0	0
U87MG-DIRETO-ALL RUNS-PKL-TANDEM-04-SET-18	Tubulin alpha-1B chain OS=Homo sapiens OX=9606 GN=TUBA1B PE=1 SV=1	TBA1B_HUMAN	true	true	true	aVFVDLEPTVIDEVR	1	iTRAQ8plex (+304)	57.69	39.554	40.04	4.01323	0	-0.02272	-0.07085	0.1729	0.1803	0.5288	0.4256	0	36	2	0
U87MG-DIRETO-ALL RUNS-PKL-TANDEM-04-SET-18	Tubulin alpha-1B chain OS=Homo sapiens OX=9606 GN=TUBA1B PE=1 SV=1	TBA1B_HUMAN	true	true	true	dVNAAIATIk	1	iTRAQ8plex (+304), iTRAQ8plex (+304)	22.59	39.1424	13.17	3.27572	0	-0.9104	-0.4964	-0.4743	-0.7435	0.1163	-0.09758	0	17	0	0
U87MG-DIRETO-ALL RUNS-PKL-TANDEM-04-SET-18	Tubulin alpha-1B chain OS=Homo sapiens OX=9606 GN=TUBA1B PE=1 SV=1	TBA1B_HUMAN	true	true	true	eIIDLVLDR	1	iTRAQ8plex (+304)	25.53	38.6864	4.22	1	0	-0.5524	-0.2741	-0.176	-0.4703	-0.06122	-0.4574	0	23	0	0
U87MG-DIRETO-ALL RUNS-PKL-TANDEM-04-SET-18	Tubulin alpha-1B chain OS=Homo sapiens OX=9606 GN=TUBA1B PE=1 SV=1	TBA1B_HUMAN	true	true	true	eIIDLVLDRI	1	iTRAQ8plex (+304)				1.04096	No Values	Reference Missing	Reference Missing	Reference Missing	No Values	Reference Missing	Reference Missing	0	1	0	0
U87MG-DIRETO-ALL RUNS-PKL-TANDEM-04-SET-18	Tubulin alpha-1B chain OS=Homo sapiens OX=9606 GN=TUBA1B PE=1 SV=1	TBA1B_HUMAN	true	true	true	iHFPLATYAPVI	0.76	iTRAQ8plex (+304)				0.552842	No Values	Reference Missing	No Values	No Values	Reference Missing	No Values	No Values	0	1	0	0
U87MG-DIRETO-ALL RUNS-PKL-TANDEM-04-SET-18	Tubulin alpha-1B chain OS=Homo sapiens OX=9606 GN=TUBA1B PE=1 SV=1	TBA1B_HUMAN	true	true	true	iHFPLATYAPVISAEk	0.92	iTRAQ8plex (+304), iTRAQ8plex (+304)	18.36	39.5124	13.46		0	-0.2905	-0.1215	0.03018	-0.1787	0.4173	-0.4562	0	0	13	0
U87MG-DIRETO-ALL RUNS-PKL-TANDEM-04-SET-18	Tubulin alpha-1B chain OS=Homo sapiens OX=9606 GN=TUBA1B PE=1 SV=1	TBA1B_HUMAN	true	true	true	lISQIVSSITA	0.99	iTRAQ8plex (+304)				1.22185	0	-1.167	-0.5995	-1.125	-1.079	-1.174	-0.9892	0	10	0	0
U87MG-DIRETO-ALL RUNS-PKL-TANDEM-04-SET-18	Tubulin alpha-1B chain OS=Homo sapiens OX=9606 GN=TUBA1B PE=1 SV=1	TBA1B_HUMAN	true	true	true	lISqIVSSITASLR	0.63	iTRAQ8plex (+304), Deamidated (+1)	15.35	39.2778	1.4		0	Value Missing	-0.1948	-0.04122	0.0371	0.8894	-0.8963	0	1	0	0
U87MG-DIRETO-ALL RUNS-PKL-TANDEM-04-SET-18	Tubulin alpha-1B chain OS=Homo sapiens OX=9606 GN=TUBA1B PE=1 SV=1	TBA1B_HUMAN	true	true	true	lNVDLTEFQTNLVPYPR	1	iTRAQ8plex (+304)				6.79588	0	-0.4328	-0.2641	0.01698	-0.1908	-1.066	-0.3279	0	8	0	0
U87MG-DIRETO-ALL RUNS-PKL-TANDEM-04-SET-18	Tubulin alpha-1B chain OS=Homo sapiens OX=9606 GN=TUBA1B PE=1 SV=1	TBA1B_HUMAN	true	true	true	lTEFQTNLVPYPR	0.99	iTRAQ8plex (+304)				1.24413	0	0.5195	0.6774	Value Missing	0.7074	1.075	0.3793	0	1	0	0
U87MG-DIRETO-ALL RUNS-PKL-TANDEM-04-SET-18	Tubulin alpha-1B chain OS=Homo sapiens OX=9606 GN=TUBA1B PE=1 SV=1	TBA1B_HUMAN	true	true	true	nLDIERPTYTNLNR	0.25	iTRAQ8plex (+304)	3.72	39.4689	3.72		0	-0.597	-0.2917	-0.2062	-0.304	-0.1618	-0.3929	0	0	1	0
U87MG-DIRETO-ALL RUNS-PKL-TANDEM-04-SET-18	Tubulin alpha-1B chain OS=Homo sapiens OX=9606 GN=TUBA1B PE=1 SV=1	TBA1B_HUMAN	true	true	true	qLFHPEQLITGk	0.53	iTRAQ8plex (+304), iTRAQ8plex (+304)	12.13	39.4773	0		0	-0.5646	-0.2259	-0.2218	-0.5087	-0.09794	-0.2536	0	0	8	0
U87MG-DIRETO-ALL RUNS-PKL-TANDEM-04-SET-18	Tubulin alpha-1B chain OS=Homo sapiens OX=9606 GN=TUBA1B PE=1 SV=1	TBA1B_HUMAN	true	true	true	qLFHPEqLITGk	0.87	iTRAQ8plex (+304), Deamidated (+1), iTRAQ8plex (+304)	19.81	39.4394	0		0	-0.386	-0.8404	-0.5778	-0.1808	-1.138	-0.2321	0	0	1	0
U87MG-DIRETO-ALL RUNS-PKL-TANDEM-04-SET-18	Tubulin alpha-1B chain OS=Homo sapiens OX=9606 GN=TUBA1B PE=1 SV=1	TBA1B_HUMAN	true	true	true	qLFHPEQLITGkEDAANNYAR	0.6	iTRAQ8plex (+304), iTRAQ8plex (+304)	14.72	39.5352	0		0	-0.4139	-0.291	-0.3862	-0.2351	0.3473	0.4189	0	0	0	3
U87MG-DIRETO-ALL RUNS-PKL-TANDEM-04-SET-18	Tubulin alpha-1B chain OS=Homo sapiens OX=9606 GN=TUBA1B PE=1 SV=1	TBA1B_HUMAN	true	true	true	sIQFVDWcPTGFk	0.47	iTRAQ8plex (+304), Carbamidomethyl (+57), iTRAQ8plex (+304)	11.63	39.7308	7.2		0	0.04089	-0.09493	1.074	0.9433	Value Missing	0.2229	0	1	0	0
U87MG-DIRETO-ALL RUNS-PKL-TANDEM-04-SET-18	Tubulin alpha-1B chain OS=Homo sapiens OX=9606 GN=TUBA1B PE=1 SV=1	TBA1B_HUMAN	true	true	true	tIGGGDDSFNTFFSETGAGk	1	iTRAQ8plex (+304), iTRAQ8plex (+304)	31.04	39.3546	20.17		0	0.01474	-0.1021	-0.1565	-0.07303	-0.01799	-0.5306	0	0	8	0
U87MG-DIRETO-ALL RUNS-PKL-TANDEM-04-SET-18	Tubulin alpha-1B chain OS=Homo sapiens OX=9606 GN=TUBA1B PE=1 SV=1	TBA1B_HUMAN	true	true	true	tIGGGDDSFnTFFSETGAGk	1	iTRAQ8plex (+304), Deamidated (+1), iTRAQ8plex (+304)	35.32	39.3742	2.39	1.58503	0	-0.6092	-0.4966	-1.822	-0.1355	0.4154	Value Missing	0	0	1	0
U87MG-DIRETO-ALL RUNS-PKL-TANDEM-04-SET-18	Tubulin alpha-1B chain OS=Homo sapiens OX=9606 GN=TUBA1B PE=1 SV=1	TBA1B_HUMAN	true	true	true	tIGkEIIDLVLDR	0.99	iTRAQ8plex (+304), iTRAQ8plex (+304)				1.35655	0	0.3011	-0.368	-0.4379	-3.089	-1.729	-1.956	0	0	4	0
U87MG-DIRETO-ALL RUNS-PKL-TANDEM-04-SET-18	Tubulin alpha-1B chain OS=Homo sapiens OX=9606 GN=TUBA1B PE=1 SV=1	TBA1B_HUMAN	true	true	true	vGINYQPPTVVPGGDLAk	1	iTRAQ8plex (+304), iTRAQ8plex (+304)	17.63	39.4699	15.21	1.10791	0	-0.2115	-0.4757	-0.855	-0.2425	-0.6831	-0.4498	0	0	2	0
U87MG-DIRETO-ALL RUNS-PKL-TANDEM-04-SET-18	Tubulin alpha-1B chain OS=Homo sapiens OX=9606 GN=TUBA1B PE=1 SV=1	TBA1B_HUMAN	true	true	true	vGINYqPPTVVPGGDLAk	0.99	iTRAQ8plex (+304), Deamidated (+1), iTRAQ8plex (+304)	15.5	39.4349	0.17	0.552842	0	-0.06323	-0.3304	0.5835	-0.9612	-2.275	0.03247	0	0	1	0
U87MG-DIRETO-ALL RUNS-PKL-TANDEM-04-SET-18	ATP synthase subunit beta, mitochondrial OS=Homo sapiens OX=9606 GN=ATP5F1B PE=1 SV=3	ATPB_HUMAN	true	true	true	aIAELGIYPAVDPLDSTSR	0.47	iTRAQ8plex (+304)	9.78	39.4156	5.06		0	0.4422	0.001317	0.4207	0.009227	-0.144	-1.876	0	15	0	0
U87MG-DIRETO-ALL RUNS-PKL-TANDEM-04-SET-18	ATP synthase subunit beta, mitochondrial OS=Homo sapiens OX=9606 GN=ATP5F1B PE=1 SV=3	ATPB_HUMAN	true	true	true	dQEGQDVLLFIDNI	0.97	iTRAQ8plex (+304)				0.744727	0	0.2395	-0.845	0.1715	-4.387	-3.746	-0.5578	0	4	0	0
U87MG-DIRETO-ALL RUNS-PKL-TANDEM-04-SET-18	ATP synthase subunit beta, mitochondrial OS=Homo sapiens OX=9606 GN=ATP5F1B PE=1 SV=3	ATPB_HUMAN	true	true	true	eGLPPILNALEVQGR	0.97	iTRAQ8plex (+304)				1.04096	0	0.5109	0.2865	-0.03666	-0.3028	-0.9629	-0.4693	0	7	0	0
U87MG-DIRETO-ALL RUNS-PKL-TANDEM-04-SET-18	ATP synthase subunit beta, mitochondrial OS=Homo sapiens OX=9606 GN=ATP5F1B PE=1 SV=3	ATPB_HUMAN	true	true	true	fLSQPFQVAEVFTGHMGk	1	iTRAQ8plex (+304), iTRAQ8plex (+304)	50.58	39.5299	5.34	2.26761	0	-0.6063	-4.168	-3.257	-0.5253	-0.5308	-0.5156	0	0	4	0
U87MG-DIRETO-ALL RUNS-PKL-TANDEM-04-SET-18	ATP synthase subunit beta, mitochondrial OS=Homo sapiens OX=9606 GN=ATP5F1B PE=1 SV=3	ATPB_HUMAN	true	true	true	fTQAGSEVSALLGR	1	iTRAQ8plex (+304)	34.32	39.1986	9.78	5.04576	0	-0.09669	0.04495	-0.1994	-0.4151	-0.5813	-0.1984	0	16	0	0
U87MG-DIRETO-ALL RUNS-PKL-TANDEM-04-SET-18	ATP synthase subunit beta, mitochondrial OS=Homo sapiens OX=9606 GN=ATP5F1B PE=1 SV=3	ATPB_HUMAN	true	true	true	fTqAGSEVSALLGR	0.99	iTRAQ8plex (+304), Deamidated (+1)	11.23	39.2002	0.56	1.03152	0	-0.02102	-0.007248	0.07506	-0.5758	-0.526	-0.6073	0	3	0	0
U87MG-DIRETO-ALL RUNS-PKL-TANDEM-04-SET-18	ATP synthase subunit beta, mitochondrial OS=Homo sapiens OX=9606 GN=ATP5F1B PE=1 SV=3	ATPB_HUMAN	true	true	true	iGLFGGAGVGk	0.77	iTRAQ8plex (+304), iTRAQ8plex (+304)	17.85	39.1068	12.02		0	0.169	0.2264	0.2729	-0.7288	-0.001188	-0.3066	0	6	0	0
U87MG-DIRETO-ALL RUNS-PKL-TANDEM-04-SET-18	ATP synthase subunit beta, mitochondrial OS=Homo sapiens OX=9606 GN=ATP5F1B PE=1 SV=3	ATPB_HUMAN	true	true	true	iMDPNIVGSEHYDVAR	0.95	iTRAQ8plex (+304)	14.81	39.5245	0.33	1.82391	0	-0.1399	-0.08378	0.1624	-0.3868	0.083	-0.687	0	0	1	0
U87MG-DIRETO-ALL RUNS-PKL-TANDEM-04-SET-18	ATP synthase subunit beta, mitochondrial OS=Homo sapiens OX=9606 GN=ATP5F1B PE=1 SV=3	ATPB_HUMAN	true	true	true	iMNVIGEPIDER	1	iTRAQ8plex (+304)	14.05	39.4876	1.44	1.10237	0	0.1732	0.264	0.1	-0.3034	-0.05072	-0.1185	0	8	0	0
U87MG-DIRETO-ALL RUNS-PKL-TANDEM-04-SET-18	ATP synthase subunit beta, mitochondrial OS=Homo sapiens OX=9606 GN=ATP5F1B PE=1 SV=3	ATPB_HUMAN	true	true	true	imNVIGEPIDER	0.39	iTRAQ8plex (+304), Oxidation (+16)	4.09	39.4344	4.09		0	0.1495	0.3201	0.03444	-0.8676	-0.1988	-0.1347	0	4	0	0
U87MG-DIRETO-ALL RUNS-PKL-TANDEM-04-SET-18	ATP synthase subunit beta, mitochondrial OS=Homo sapiens OX=9606 GN=ATP5F1B PE=1 SV=3	ATPB_HUMAN	true	true	true	iMnVIGEPIDER	0.47	iTRAQ8plex (+304), Deamidated (+1)	15.16	39.49	4.02		0	1.06	-0.377	0.8921	-0.0988	0.5668	0.4955	0	1	0	0
U87MG-DIRETO-ALL RUNS-PKL-TANDEM-04-SET-18	ATP synthase subunit beta, mitochondrial OS=Homo sapiens OX=9606 GN=ATP5F1B PE=1 SV=3	ATPB_HUMAN	true	true	true	lVLEVAQHLGESTVR	1	iTRAQ8plex (+304)	31.14	39.6609	19.99	0.568636	0	0.1925	0.1767	-0.1025	-0.261	-0.1867	-0.6287	0	4	29	0
U87MG-DIRETO-ALL RUNS-PKL-TANDEM-04-SET-18	ATP synthase subunit beta, mitochondrial OS=Homo sapiens OX=9606 GN=ATP5F1B PE=1 SV=3	ATPB_HUMAN	true	true	true	lVLEVAqHLGESTVR	0.99	iTRAQ8plex (+304), Deamidated (+1)	25.36	39.3997	2.02	1.04096	0	0.3652	0.6959	1.382	-1.299	0.6913	0.09038	0	0	5	0
U87MG-DIRETO-ALL RUNS-PKL-TANDEM-04-SET-18	ATP synthase subunit beta, mitochondrial OS=Homo sapiens OX=9606 GN=ATP5F1B PE=1 SV=3	ATPB_HUMAN	true	true	true	sLQDIIAILGMDELSEEDkLTVSR	0.85	iTRAQ8plex (+304), iTRAQ8plex (+304)	15.35	39.103	10.62		0	0.6036	0.06936	0.8006	0.2523	0.6097	-0.8378	0	0	0	1
U87MG-DIRETO-ALL RUNS-PKL-TANDEM-04-SET-18	ATP synthase subunit beta, mitochondrial OS=Homo sapiens OX=9606 GN=ATP5F1B PE=1 SV=3	ATPB_HUMAN	true	true	true	tIAMDGTEGLVR	0.44	iTRAQ8plex (+304)	8.68	39.1313	6.45		0	-0.3571	-0.3187	-0.821	-0.5909	-0.1976	0.03227	0	1	0	0
U87MG-DIRETO-ALL RUNS-PKL-TANDEM-04-SET-18	ATP synthase subunit beta, mitochondrial OS=Homo sapiens OX=9606 GN=ATP5F1B PE=1 SV=3	ATPB_HUMAN	true	true	true	tVLIMELINNV	0.99	iTRAQ8plex (+304)				1.61979	0	0.2884	0.4044	0.04737	-0.2583	0.4197	-0.4167	0	10	0	0
U87MG-DIRETO-ALL RUNS-PKL-TANDEM-04-SET-18	ATP synthase subunit beta, mitochondrial OS=Homo sapiens OX=9606 GN=ATP5F1B PE=1 SV=3	ATPB_HUMAN	true	true	true	tVLIMELINNVAk	0.5	iTRAQ8plex (+304), iTRAQ8plex (+304)	15.39	39.2169	0		0	-1.294	Value Missing	-1.13	-1.035	Value Missing	Value Missing	0	0	1	0
U87MG-DIRETO-ALL RUNS-PKL-TANDEM-04-SET-18	ATP synthase subunit beta, mitochondrial OS=Homo sapiens OX=9606 GN=ATP5F1B PE=1 SV=3	ATPB_HUMAN	true	true	true	vLDSGAPIkIPVGPETL	0.98	iTRAQ8plex (+304), iTRAQ8plex (+304)				1.22915	0	1.219	2.172	0.5578	Value Missing	1.122	Value Missing	0	1	0	0
U87MG-DIRETO-ALL RUNS-PKL-TANDEM-04-SET-18	ATP synthase subunit beta, mitochondrial OS=Homo sapiens OX=9606 GN=ATP5F1B PE=1 SV=3	ATPB_HUMAN	true	true	true	vLDSGAPIkIPVGPETLGR	0.35	iTRAQ8plex (+304), iTRAQ8plex (+304)	12.32	39.4166	3.58		0	0.367	-0.07567	-0.09085	-0.2551	-0.4282	-0.2403	0	0	4	0
U87MG-DIRETO-ALL RUNS-PKL-TANDEM-04-SET-18	ATP synthase subunit beta, mitochondrial OS=Homo sapiens OX=9606 GN=ATP5F1B PE=1 SV=3	ATPB_HUMAN	true	true	true	vVDLLAPYAk	0.91	iTRAQ8plex (+304), iTRAQ8plex (+304)	18.87	39.1466	13.2		0	-0.02918	-0.1169	-0.07904	-0.8693	-0.2999	-0.4229	0	8	0	0
U87MG-DIRETO-ALL RUNS-PKL-TANDEM-04-SET-18	Tubulin beta-4B chain OS=Homo sapiens OX=9606 GN=TUBB4B PE=1 SV=1	TBB4B_HUMAN	true	true	true	aLTVPELTQQMFDAk	1	iTRAQ8plex (+304), iTRAQ8plex (+304)	29.29	39.628	5.69	0.60206	0	-0.2992	-0.1473	0.2364	0.3054	0.5871	0.3853	0	4	6	0
U87MG-DIRETO-ALL RUNS-PKL-TANDEM-04-SET-18	Tubulin beta-4B chain OS=Homo sapiens OX=9606 GN=TUBB4B PE=1 SV=1	TBB4B_HUMAN	true	true	true	aLTVPELTqQMFDAk	0.43	iTRAQ8plex (+304), Deamidated (+1), iTRAQ8plex (+304)	12.51	39.6166	2.47		0	0.07218	0.02392	0.1763	-0.0006618	0.2067	0.07628	0	0	1	0
U87MG-DIRETO-ALL RUNS-PKL-TANDEM-04-SET-18	Tubulin beta-4B chain OS=Homo sapiens OX=9606 GN=TUBB4B PE=1 SV=1	TBB4B_HUMAN	true	true	true	aLTVPELTQqMFDAk	1	iTRAQ8plex (+304), Deamidated (+1), iTRAQ8plex (+304)	47.58	39.6057	1.19	1.42022	0	-0.02875	0.1398	0.4199	0.3526	1.223	1.005	0	4	7	0
U87MG-DIRETO-ALL RUNS-PKL-TANDEM-04-SET-18	Tubulin beta-4B chain OS=Homo sapiens OX=9606 GN=TUBB4B PE=1 SV=1	TBB4B_HUMAN	true	true	true	aLTVPELTQQmFDAk	0.65	iTRAQ8plex (+304), Oxidation (+16), iTRAQ8plex (+304)	19.93	39.4151	5.61		0	-5.19	0.002726	-0.2934	-1.073	-0.7837	-4.369	0	1	4	0
U87MG-DIRETO-ALL RUNS-PKL-TANDEM-04-SET-18	Tubulin beta-4B chain OS=Homo sapiens OX=9606 GN=TUBB4B PE=1 SV=1	TBB4B_HUMAN	true	true	true	aLTVPELTQqmFDAk	0.45	iTRAQ8plex (+304), Deamidated (+1), Oxidation (+16), iTRAQ8plex (+304)	9.47	39.5061	0		0	0.4163	0.03058	0.5188	Value Missing	Value Missing	0.8353	0	0	2	0
U87MG-DIRETO-ALL RUNS-PKL-TANDEM-04-SET-18	Tubulin beta-4B chain OS=Homo sapiens OX=9606 GN=TUBB4B PE=1 SV=1	TBB4B_HUMAN	true	true	true	aVLVDLEPGTMDSVR	1	iTRAQ8plex (+304)	40.54	39.488	32.83	2.07572	0	-0.5273	-0.09612	-0.1001	-0.2902	0.4306	0.4256	0	11	0	0
U87MG-DIRETO-ALL RUNS-PKL-TANDEM-04-SET-18	Tubulin beta-4B chain OS=Homo sapiens OX=9606 GN=TUBB4B PE=1 SV=1	TBB4B_HUMAN	true	true	true	aVLVDLEPGTmDSVR	0.81	iTRAQ8plex (+304), Oxidation (+16)	18.02	39.431	0		0	0.04446	-0.1682	0.1757	0.1597	0.6479	0.2791	0	9	0	0
U87MG-DIRETO-ALL RUNS-PKL-TANDEM-04-SET-18	Tubulin beta-4B chain OS=Homo sapiens OX=9606 GN=TUBB4B PE=1 SV=1	TBB4B_HUMAN	true	true	true	fWEVISDEHGIDPTGTyHGDSDLQLER	0.61	iTRAQ8plex (+304), iTRAQ8plex (+304)	22.56	38.5974	3.21		0	0.003465	-0.06006	0.03066	-0.2543	0.5978	0.2375	0	0	0	4
U87MG-DIRETO-ALL RUNS-PKL-TANDEM-04-SET-18	Tubulin beta-4B chain OS=Homo sapiens OX=9606 GN=TUBB4B PE=1 SV=1	TBB4B_HUMAN	true	true	true	fWEVISDEHGIDPTGTyHGDSDLqLER	1	iTRAQ8plex (+304), iTRAQ8plex (+304), Deamidated (+1)	18.59	38.6171	6.52	0.49485	0	0.2685	-0.03013	0.2031	0.03726	0.5642	0.4103	0	0	0	1
U87MG-DIRETO-ALL RUNS-PKL-TANDEM-04-SET-18	Heat shock protein HSP 90-alpha OS=Homo sapiens OX=9606 GN=HSP90AA1 PE=1 SV=5	HS90A_HUMAN	true	true	true	aLLFVPR	0.86	iTRAQ8plex (+304)	17.52	36.2335	0	0.823909	0	-0.1992	-0.2608	0.3565	0.266	0.892	0.4362	0	2	0	0
U87MG-DIRETO-ALL RUNS-PKL-TANDEM-04-SET-18	Heat shock protein HSP 90-alpha OS=Homo sapiens OX=9606 GN=HSP90AA1 PE=1 SV=5	HS90A_HUMAN	true	true	true	aLLSSGFSLEDPQTHANR	0.97	iTRAQ8plex (+304)				1.22185	0	-0.7597	0.4027	-0.1317	-0.1481	-0.3117	-0.4867	0	0	7	0
U87MG-DIRETO-ALL RUNS-PKL-TANDEM-04-SET-18	Heat shock protein HSP 90-alpha OS=Homo sapiens OX=9606 GN=HSP90AA1 PE=1 SV=5	HS90A_HUMAN	true	true	true	eLISNSSDALDkIR	1	iTRAQ8plex (+304), iTRAQ8plex (+304)	15.3	39.6942	0.05	1.56864	0	-0.1017	0.1055	0.1425	0.1174	0.7123	0.5011	0	0	4	0
U87MG-DIRETO-ALL RUNS-PKL-TANDEM-04-SET-18	Heat shock protein HSP 90-alpha OS=Homo sapiens OX=9606 GN=HSP90AA1 PE=1 SV=5	HS90A_HUMAN	true	true	true	eLISnSSDALDkIR	0.22	iTRAQ8plex (+304), Deamidated (+1), iTRAQ8plex (+304)	9.33	39.6511	1.6		0	-0.4861	-0.06997	-0.1674	0.4849	0.5566	0.2406	0	0	1	0
U87MG-DIRETO-ALL RUNS-PKL-TANDEM-04-SET-18	Heat shock protein HSP 90-alpha OS=Homo sapiens OX=9606 GN=HSP90AA1 PE=1 SV=5	HS90A_HUMAN	true	true	true	hLEINPDHSIIETLR	1	iTRAQ8plex (+304)	35.77	39.5333	8.46	3.52288	0	0.6371	0.5286	0.6695	0.1931	-0.1058	1.012	0	0	1	0
U87MG-DIRETO-ALL RUNS-PKL-TANDEM-04-SET-18	Heat shock protein HSP 90-alpha OS=Homo sapiens OX=9606 GN=HSP90AA1 PE=1 SV=5	HS90A_HUMAN	true	true	true	hLEInPDHSIIETLR	1	iTRAQ8plex (+304), Deamidated (+1)	43.37	39.5265	13.58	3.17393	0	-0.1887	-0.106	0.05896	-0.2114	0.1765	0.2811	0	0	2	0
U87MG-DIRETO-ALL RUNS-PKL-TANDEM-04-SET-18	Heat shock protein HSP 90-alpha OS=Homo sapiens OX=9606 GN=HSP90AA1 PE=1 SV=5	HS90A_HUMAN	true	true	true	hSQFIGYPITLFVEk	0.77	iTRAQ8plex (+304), iTRAQ8plex (+304)	15.41	39.6147	12.12		0	-4.067	-0.59	Value Missing	-0.3444	Value Missing	-0.7643	0	0	1	0
U87MG-DIRETO-ALL RUNS-PKL-TANDEM-04-SET-18	Heat shock protein HSP 90-alpha OS=Homo sapiens OX=9606 GN=HSP90AA1 PE=1 SV=5	HS90A_HUMAN	true	true	true	kHLEINPDHSIIETLR	0.53	iTRAQ8plex (+304), iTRAQ8plex (+304)	4.49	39.3742	-3.38		0	-0.3337	-0.1821	0.06839	0.1292	0.6345	0.3761	0	0	0	2
U87MG-DIRETO-ALL RUNS-PKL-TANDEM-04-SET-18	Heat shock protein HSP 90-alpha OS=Homo sapiens OX=9606 GN=HSP90AA1 PE=1 SV=5	HS90A_HUMAN	true	true	true	rAPFDLFENR	0.94	iTRAQ8plex (+304)	21.79	39.1923	8.74		0	Value Missing	Value Missing	Value Missing	-0.7953	0.1036	-0.04262	0	0	1	0
U87MG-DIRETO-ALL RUNS-PKL-TANDEM-04-SET-18	Alpha-enolase OS=Homo sapiens OX=9606 GN=ENO1 PE=1 SV=2	ENOA_HUMAN	true	true	true	aAVPSGASTGIYEALELR	1	iTRAQ8plex (+304)	26.46	39.4655	18.4	1.03621	0	0.1711	-0.1753	0.2333	0.5475	0.9881	0.4211	0	6	0	0
U87MG-DIRETO-ALL RUNS-PKL-TANDEM-04-SET-18	Alpha-enolase OS=Homo sapiens OX=9606 GN=ENO1 PE=1 SV=2	ENOA_HUMAN	true	true	true	aAVPSGASTGIyEALELR	0.61	iTRAQ8plex (+304), iTRAQ8plex (+304)	13.53	39.5299	6.84		0	-1.018	-0.6379	0.2178	-0.1991	Value Missing	Value Missing	0	0	1	0
U87MG-DIRETO-ALL RUNS-PKL-TANDEM-04-SET-18	Alpha-enolase OS=Homo sapiens OX=9606 GN=ENO1 PE=1 SV=2	ENOA_HUMAN	true	true	true	dATNVGDEGGFAPNILENk	0.65	iTRAQ8plex (+304), iTRAQ8plex (+304)	15.17	39.3882	4.82		0	0.08714	-0.0219	0.1695	-1.711	-0.07066	0.32	0	0	5	0
U87MG-DIRETO-ALL RUNS-PKL-TANDEM-04-SET-18	Alpha-enolase OS=Homo sapiens OX=9606 GN=ENO1 PE=1 SV=2	ENOA_HUMAN	true	true	true	dATNVGDEGGFAPnILENk	1	iTRAQ8plex (+304), Deamidated (+1), iTRAQ8plex (+304)	37.91	39.3232	0.34	5.52288	0	0.2044	0.3356	Value Missing	1.051	0.9324	Value Missing	0	0	1	0
U87MG-DIRETO-ALL RUNS-PKL-TANDEM-04-SET-18	Alpha-enolase OS=Homo sapiens OX=9606 GN=ENO1 PE=1 SV=2	ENOA_HUMAN	true	true	true	dATNVGDEGGFAPNILEnk	1	iTRAQ8plex (+304), Deamidated (+1), iTRAQ8plex (+304)	15.02	39.3591	5.07	1.34679	0	0.2525	1.037	Value Missing	0.7698	1.183	Value Missing	0	0	1	0
U87MG-DIRETO-ALL RUNS-PKL-TANDEM-04-SET-18	Alpha-enolase OS=Homo sapiens OX=9606 GN=ENO1 PE=1 SV=2	ENOA_HUMAN	true	true	true	dATNVGDEGGFAPNILENkEGLELLk	1	iTRAQ8plex (+304), iTRAQ8plex (+304), iTRAQ8plex (+304)	32.87	38.8689	28.23	1.38722	0	-0.126	-0.2845	-0.04506	0.3841	0.6608	0.3446	0	0	0	19
U87MG-DIRETO-ALL RUNS-PKL-TANDEM-04-SET-18	Alpha-enolase OS=Homo sapiens OX=9606 GN=ENO1 PE=1 SV=2	ENOA_HUMAN	true	true	true	dATNVGDEGGFAPNILEnkEGLELLk	0.95	iTRAQ8plex (+304), Deamidated (+1), iTRAQ8plex (+304), iTRAQ8plex (+304)	26.54	38.8784	0		0	Value Missing	0.5322	0.5789	0.2611	0.4167	1.54	0	0	0	1
U87MG-DIRETO-ALL RUNS-PKL-TANDEM-04-SET-18	Alpha-enolase OS=Homo sapiens OX=9606 GN=ENO1 PE=1 SV=2	ENOA_HUMAN	true	true	true	gNPTVEVDLFTSk	1	iTRAQ8plex (+304), iTRAQ8plex (+304)	53.26	39.5236	24.16	4.01773	0	-0.329	-0.3002	0.254	0.2853	0.3099	0.3303	0	13	0	0
U87MG-DIRETO-ALL RUNS-PKL-TANDEM-04-SET-18	Alpha-enolase OS=Homo sapiens OX=9606 GN=ENO1 PE=1 SV=2	ENOA_HUMAN	true	true	true	gnPTVEVDLFTSk	1	iTRAQ8plex (+304), Deamidated (+1), iTRAQ8plex (+304)	20.38	39.5294	0.48	2.39794	0	0.4761	0.2399	0.1107	0.9253	0.3323	0.7894	0	1	0	0
U87MG-DIRETO-ALL RUNS-PKL-TANDEM-04-SET-18	Alpha-enolase OS=Homo sapiens OX=9606 GN=ENO1 PE=1 SV=2	ENOA_HUMAN	true	true	true	hIADLAGNSEVILPVPAFNVInGGSHAGNk	0.96	iTRAQ8plex (+304), Deamidated (+1), iTRAQ8plex (+304)	27.42	38.9337	1.42		0	0.04642	-0.3138	0.2584	-0.05181	0.3275	0.5235	0	0	0	3
U87MG-DIRETO-ALL RUNS-PKL-TANDEM-04-SET-18	Alpha-enolase OS=Homo sapiens OX=9606 GN=ENO1 PE=1 SV=2	ENOA_HUMAN	true	true	true	hIADLAGnSEVILPVPAFNVInGGSHAGNk	0.91	iTRAQ8plex (+304), Deamidated (+1), Deamidated (+1), iTRAQ8plex (+304)	27.23	38.8218	0.53		0	-0.06315	0.2331	0.5863	1.002	1.22	0.1833	0	0	0	5
U87MG-DIRETO-ALL RUNS-PKL-TANDEM-04-SET-18	Alpha-enolase OS=Homo sapiens OX=9606 GN=ENO1 PE=1 SV=2	ENOA_HUMAN	true	true	true	hIADLAGNSEVILPVPAFnVInGGSHAGNk	1	iTRAQ8plex (+304), Deamidated (+1), Deamidated (+1), iTRAQ8plex (+304)	51.28	38.9691	2.02		0	0.8998	0.3229	0.4851	0.3088	1.223	0.478	0	0	0	2
U87MG-DIRETO-ALL RUNS-PKL-TANDEM-04-SET-18	Alpha-enolase OS=Homo sapiens OX=9606 GN=ENO1 PE=1 SV=2	ENOA_HUMAN	true	true	true	hIADLAGnSEVILPVPAFnVInGGSHAGNk	0.98	iTRAQ8plex (+304), Deamidated (+1), Deamidated (+1), Deamidated (+1), iTRAQ8plex (+304)	29.89	39.0304	0.19		0	0.6372	5.501	-1.206	-1.314	-0.2428	0.6496	0	0	0	3
U87MG-DIRETO-ALL RUNS-PKL-TANDEM-04-SET-18	Alpha-enolase OS=Homo sapiens OX=9606 GN=ENO1 PE=1 SV=2	ENOA_HUMAN	true	true	true	iGAEVYHNLk	0.95	iTRAQ8plex (+304), iTRAQ8plex (+304)	21.93	39.3283	8.83		0	-0.8467	-0.6569	-0.9992	-0.8476	-0.2579	0.1861	0	0	1	0
U87MG-DIRETO-ALL RUNS-PKL-TANDEM-04-SET-18	Alpha-enolase OS=Homo sapiens OX=9606 GN=ENO1 PE=1 SV=2	ENOA_HUMAN	true	true	true	lAMQEFMILPVGA	0.51	iTRAQ8plex (+304)				0.638272	0	0.7318	-0.2793	Reference Missing	0.3009	0.6543	0.7758	0	2	0	0
U87MG-DIRETO-ALL RUNS-PKL-TANDEM-04-SET-18	Alpha-enolase OS=Homo sapiens OX=9606 GN=ENO1 PE=1 SV=2	ENOA_HUMAN	true	true	true	mQEFMILPVGAANFR	0.96	iTRAQ8plex (+304)				0.823909	0	0.4041	5.628	5.292	5.406	5.996	5.46	0	3	0	0
U87MG-DIRETO-ALL RUNS-PKL-TANDEM-04-SET-18	Alpha-enolase OS=Homo sapiens OX=9606 GN=ENO1 PE=1 SV=2	ENOA_HUMAN	true	true	true	sFIkDYPVVSIEDPFD	0.98	iTRAQ8plex (+304), iTRAQ8plex (+304)				1.42022	0	-0.1716	-0.1425	-0.07753	-0.2124	-0.03913	0.2053	0	0	2	0
U87MG-DIRETO-ALL RUNS-PKL-TANDEM-04-SET-18	Alpha-enolase OS=Homo sapiens OX=9606 GN=ENO1 PE=1 SV=2	ENOA_HUMAN	true	true	true	sFIkDYPVVSIEDPFDQDDWGAWQk	0.22	iTRAQ8plex (+304), iTRAQ8plex (+304), iTRAQ8plex (+304)	11.58	38.8451	7.1		0	-1.413	-1.133	-0.08364	-2.562	-0.00191	-1.442	0	0	0	2
U87MG-DIRETO-ALL RUNS-PKL-TANDEM-04-SET-18	Alpha-enolase OS=Homo sapiens OX=9606 GN=ENO1 PE=1 SV=2	ENOA_HUMAN	true	true	true	sGETEDTFIADLVVGLcTGQIk	0.77	iTRAQ8plex (+304), Carbamidomethyl (+57), iTRAQ8plex (+304)	14.05	39.4012	8.77		0	-0.1297	-0.2456	0.0178	0.2274	0.717	0.3903	0	0	7	0
U87MG-DIRETO-ALL RUNS-PKL-TANDEM-04-SET-18	Alpha-enolase OS=Homo sapiens OX=9606 GN=ENO1 PE=1 SV=2	ENOA_HUMAN	true	true	true	vNQIGSVTESLQAck	1	iTRAQ8plex (+304), Carbamidomethyl (+57), iTRAQ8plex (+304)	25.78	39.5766	0	2.34679	0	-0.5642	-0.7134	-0.3491	-0.4768	0.1087	Value Missing	0	0	1	0
U87MG-DIRETO-ALL RUNS-PKL-TANDEM-04-SET-18	Alpha-enolase OS=Homo sapiens OX=9606 GN=ENO1 PE=1 SV=2	ENOA_HUMAN	true	true	true	yISPDQLADLYk	0.46	iTRAQ8plex (+304), iTRAQ8plex (+304)	0.95	39.5602	0.95		0	0.002483	-0.1198	0.1193	0.4258	0.5511	0.5387	0	16	5	0
U87MG-DIRETO-ALL RUNS-PKL-TANDEM-04-SET-18	Alpha-enolase OS=Homo sapiens OX=9606 GN=ENO1 PE=1 SV=2	ENOA_HUMAN	true	true	true	yISPDqLADLYk	0.93	iTRAQ8plex (+304), Deamidated (+1), iTRAQ8plex (+304)	27.91	39.4876	4.54		0	-0.328	-0.2367	0.01591	0.1633	0.4837	0.3866	0	6	3	0
U87MG-DIRETO-ALL RUNS-PKL-TANDEM-04-SET-18	Heat shock cognate 71 kDa protein OS=Homo sapiens OX=9606 GN=HSPA8 PE=1 SV=1	HSP7C_HUMAN	true	true	true	aRFEELNADLFR	0.41	iTRAQ8plex (+304)	8.91	39.4335	0.63		0	-0.1342	0.1679	0.1748	0.1715	-0.06231	0.09151	0	1	12	0
U87MG-DIRETO-ALL RUNS-PKL-TANDEM-04-SET-18	Heat shock cognate 71 kDa protein OS=Homo sapiens OX=9606 GN=HSPA8 PE=1 SV=1	HSP7C_HUMAN	true	true	true	aRFEELnADLFR	0.99	iTRAQ8plex (+304), Deamidated (+1)	13.63	39.43	0	0.886057	0	4.406	1.887	4.243	4.052	3.942	2.671	0	1	2	0
U87MG-DIRETO-ALL RUNS-PKL-TANDEM-04-SET-18	Heat shock cognate 71 kDa protein OS=Homo sapiens OX=9606 GN=HSPA8 PE=1 SV=1	HSP7C_HUMAN	true	true	true	dAGTIAGLNVLR	1	iTRAQ8plex (+304)	30.63	39.1892	0	2.55284	0	-0.2224	-0.1456	0.1355	0.1729	0.3682	0.1752	0	17	0	0
U87MG-DIRETO-ALL RUNS-PKL-TANDEM-04-SET-18	Heat shock cognate 71 kDa protein OS=Homo sapiens OX=9606 GN=HSPA8 PE=1 SV=1	HSP7C_HUMAN	true	true	true	dAGTIAGLnVLR	1	iTRAQ8plex (+304), Deamidated (+1)	16.42	39.1782	0	1.01773	0	0.1554	-0.1196	0.1729	0.3727	1.065	0.4755	0	3	0	0
U87MG-DIRETO-ALL RUNS-PKL-TANDEM-04-SET-18	Heat shock cognate 71 kDa protein OS=Homo sapiens OX=9606 GN=HSPA8 PE=1 SV=1	HSP7C_HUMAN	true	true	true	fEELNADLFR	1	iTRAQ8plex (+304)	31.1	39.4483	4.32	0.886057	0	0.174	0.2269	0.2561	-0.06475	0.006843	-0.144	0	14	0	0
U87MG-DIRETO-ALL RUNS-PKL-TANDEM-04-SET-18	Heat shock cognate 71 kDa protein OS=Homo sapiens OX=9606 GN=HSPA8 PE=1 SV=1	HSP7C_HUMAN	true	true	true	fEELnADLFR	0.31	iTRAQ8plex (+304), Deamidated (+1)	12.33	39.4468	1.49		0	-0.1256	-0.07771	-0.2437	0.02071	-0.3117	-0.1088	0	2	0	0
U87MG-DIRETO-ALL RUNS-PKL-TANDEM-04-SET-18	Heat shock cognate 71 kDa protein OS=Homo sapiens OX=9606 GN=HSPA8 PE=1 SV=1	HSP7C_HUMAN	true	true	true	iINEPTAAAIAYGLDkk	0.7	iTRAQ8plex (+304), iTRAQ8plex (+304), iTRAQ8plex (+304)	16.56	39.3697	4.33		0	-1.734	-0.654	-0.06077	0.1163	0.4121	0.8539	0	0	2	0
U87MG-DIRETO-ALL RUNS-PKL-TANDEM-04-SET-18	Heat shock cognate 71 kDa protein OS=Homo sapiens OX=9606 GN=HSPA8 PE=1 SV=1	HSP7C_HUMAN	true	true	true	lDkSqIHDIVLVGGSTR	1	iTRAQ8plex (+304), iTRAQ8plex (+304), Deamidated (+1)	18	39.3757	2.07	2	0	1.064	0.8255	0.9829	0.4274	0.8126	1.236	0	0	1	0
U87MG-DIRETO-ALL RUNS-PKL-TANDEM-04-SET-18	Heat shock cognate 71 kDa protein OS=Homo sapiens OX=9606 GN=HSPA8 PE=1 SV=1	HSP7C_HUMAN	true	true	true	lLQDFFnGk	0.67	iTRAQ8plex (+304), Deamidated (+1), iTRAQ8plex (+304)	14.26	39.4221	8.67		0	0.4308	0.3664	0.1818	0.1332	0.1791	0.094	0	15	0	0
U87MG-DIRETO-ALL RUNS-PKL-TANDEM-04-SET-18	Heat shock cognate 71 kDa protein OS=Homo sapiens OX=9606 GN=HSPA8 PE=1 SV=1	HSP7C_HUMAN	true	true	true	lLQDFFnGkELNk	0.48	iTRAQ8plex (+304), Deamidated (+1), iTRAQ8plex (+304), iTRAQ8plex (+304)	3.97	39.2886	-1.31		0	0.1645	-0.01697	0.02035	0.05596	0.5526	0.3326	0	0	9	0
U87MG-DIRETO-ALL RUNS-PKL-TANDEM-04-SET-18	Heat shock cognate 71 kDa protein OS=Homo sapiens OX=9606 GN=HSPA8 PE=1 SV=1	HSP7C_HUMAN	true	true	true	lLqDFFnGkELNk	0.64	iTRAQ8plex (+304), Deamidated (+1), Deamidated (+1), iTRAQ8plex (+304), iTRAQ8plex (+304)	15.49	39.3666	1.5		0	0.5914	0.2091	-0.06087	-0.01516	1.067	0.2173	0	0	2	0
U87MG-DIRETO-ALL RUNS-PKL-TANDEM-04-SET-18	Heat shock cognate 71 kDa protein OS=Homo sapiens OX=9606 GN=HSPA8 PE=1 SV=1	HSP7C_HUMAN	true	true	true	lLqDFFNGkELnk	0.24	iTRAQ8plex (+304), Deamidated (+1), iTRAQ8plex (+304), Deamidated (+1), iTRAQ8plex (+304)	4.65	39.22	1.82		0	0.2241	0.3333	0.1477	0.414	0.2861	0.4246	0	0	1	0
U87MG-DIRETO-ALL RUNS-PKL-TANDEM-04-SET-18	Heat shock cognate 71 kDa protein OS=Homo sapiens OX=9606 GN=HSPA8 PE=1 SV=1	HSP7C_HUMAN	true	true	true	lLQDFFnGkELnk	0.31	iTRAQ8plex (+304), Deamidated (+1), iTRAQ8plex (+304), Deamidated (+1), iTRAQ8plex (+304)	8.73	39.2567	1		0	0.2711	-0.2387	0.1128	0.2313	0.2067	0.2853	0	0	1	0
U87MG-DIRETO-ALL RUNS-PKL-TANDEM-04-SET-18	Heat shock cognate 71 kDa protein OS=Homo sapiens OX=9606 GN=HSPA8 PE=1 SV=1	HSP7C_HUMAN	true	true	true	mkEIAEAYLGk	1	iTRAQ8plex (+304), iTRAQ8plex (+304), iTRAQ8plex (+304)	26.16	39.3003	20.3	2.29243	0	-0.1366	-0.3011	-0.2244	-0.6135	0.06525	0.1749	0	0	5	0
U87MG-DIRETO-ALL RUNS-PKL-TANDEM-04-SET-18	Heat shock cognate 71 kDa protein OS=Homo sapiens OX=9606 GN=HSPA8 PE=1 SV=1	HSP7C_HUMAN	true	true	true	nSLESYAFNMk	1	iTRAQ8plex (+304), iTRAQ8plex (+304)	27.85	39.3887	12.5	1.49485	0	0.006787	0.0264	-0.9697	-0.8461	0.4737	0.1945	0	1	0	0
U87MG-DIRETO-ALL RUNS-PKL-TANDEM-04-SET-18	Heat shock cognate 71 kDa protein OS=Homo sapiens OX=9606 GN=HSPA8 PE=1 SV=1	HSP7C_HUMAN	true	true	true	sFYPEEVSSMVLTk	1	iTRAQ8plex (+304), iTRAQ8plex (+304)	18.47	39.4714	14.76	1.10237	0	0.5512	Value Missing	0.7872	-0.4173	0.6924	0.6867	0	2	0	0
U87MG-DIRETO-ALL RUNS-PKL-TANDEM-04-SET-18	Heat shock cognate 71 kDa protein OS=Homo sapiens OX=9606 GN=HSPA8 PE=1 SV=1	HSP7C_HUMAN	true	true	true	sINPDEAVAYGAAVQAAILSGDk	1	iTRAQ8plex (+304), iTRAQ8plex (+304)	34.16	39.4221	28.4	2.88606	0	-1.882	Value Missing	Value Missing	Value Missing	Value Missing	Reference Missing	0	0	2	0
U87MG-DIRETO-ALL RUNS-PKL-TANDEM-04-SET-18	Heat shock cognate 71 kDa protein OS=Homo sapiens OX=9606 GN=HSPA8 PE=1 SV=1	HSP7C_HUMAN	true	true	true	tTPSYVAFTDTER	0.99	iTRAQ8plex (+304)	7.81	39.3085	6.68	0.853872	0	-0.2954	0.0972	-0.3075	-0.711	0.3082	-0.06303	0	5	0	0
U87MG-DIRETO-ALL RUNS-PKL-TANDEM-04-SET-18	Heat shock cognate 71 kDa protein OS=Homo sapiens OX=9606 GN=HSPA8 PE=1 SV=1	HSP7C_HUMAN	true	true	true	tTPSyVAFTDTER	1	iTRAQ8plex (+304), iTRAQ8plex (+304)	18.18	39.4915	13.52	0.638272	0	0.2411	0.2049	0.3615	0.09315	0.4999	0.0994	0	0	1	0
U87MG-DIRETO-ALL RUNS-PKL-TANDEM-04-SET-18	Heat shock cognate 71 kDa protein OS=Homo sapiens OX=9606 GN=HSPA8 PE=1 SV=1	HSP7C_HUMAN	true	true	true	tVTnAVVTVPAYFNDSQR	1	iTRAQ8plex (+304), Deamidated (+1)	43.98	39.5032	7.44	5.79588	0	Value Missing	0.6221	1.199	0.6364	Value Missing	Value Missing	0	1	0	0
U87MG-DIRETO-ALL RUNS-PKL-TANDEM-04-SET-18	Annexin A5 OS=Homo sapiens OX=9606 GN=ANXA5 PE=1 SV=2	ANXA5_HUMAN	true	true	true	aLLLLcGEDD	1	iTRAQ8plex (+304), Carbamidomethyl (+57)	41.31	38.2308	24.54	0.823909	0	0.1254	0.1711	0.9947	0.3504	0.4377	1.277	0	4	0	0
U87MG-DIRETO-ALL RUNS-PKL-TANDEM-04-SET-18	Annexin A5 OS=Homo sapiens OX=9606 GN=ANXA5 PE=1 SV=2	ANXA5_HUMAN	true	true	true	dLLDDLkSELTGk	0.35	iTRAQ8plex (+304), iTRAQ8plex (+304), iTRAQ8plex (+304)	5.72	39.3982	0.15		0	0.08936	0.2591	-0.3345	-0.4227	-0.5892	0.02449	0	0	11	0
U87MG-DIRETO-ALL RUNS-PKL-TANDEM-04-SET-18	Annexin A5 OS=Homo sapiens OX=9606 GN=ANXA5 PE=1 SV=2	ANXA5_HUMAN	true	true	true	fDERADAETLR	1	iTRAQ8plex (+304)				1.52288	0	3.234	3.308	Value Missing	3.299	2.934	Value Missing	0	1	0	0
U87MG-DIRETO-ALL RUNS-PKL-TANDEM-04-SET-18	Annexin A5 OS=Homo sapiens OX=9606 GN=ANXA5 PE=1 SV=2	ANXA5_HUMAN	true	true	true	gLGTDEESILTLLT	0.89	iTRAQ8plex (+304)				1.1549	0	Value Missing	Value Missing	-0.2658	0.4629	-0.7514	-1.259	0	1	0	0
U87MG-DIRETO-ALL RUNS-PKL-TANDEM-04-SET-18	Annexin A5 OS=Homo sapiens OX=9606 GN=ANXA5 PE=1 SV=2	ANXA5_HUMAN	true	true	true	gLGTDEESILTLLTSR	1	iTRAQ8plex (+304)	55.65	39.2324	46.07	7.13668	0	-0.1252	-0.1553	0.1149	0.4796	0.2868	0.3278	0	38	3	0
U87MG-DIRETO-ALL RUNS-PKL-TANDEM-04-SET-18	Annexin A5 OS=Homo sapiens OX=9606 GN=ANXA5 PE=1 SV=2	ANXA5_HUMAN	true	true	true	gTVTDFPGFDER	0.35	iTRAQ8plex (+304)	7.86	39.3862	2.92		0	-0.1611	0.1099	0.06067	-0.2908	0.02663	-0.03537	0	6	0	0
U87MG-DIRETO-ALL RUNS-PKL-TANDEM-04-SET-18	Annexin A5 OS=Homo sapiens OX=9606 GN=ANXA5 PE=1 SV=2	ANXA5_HUMAN	true	true	true	sEIDLFNIR	0.39	iTRAQ8plex (+304)	13.56	39.118	3.5		0	-0.5431	-0.04068	-0.1973	0.02296	0.3269	-0.2224	0	7	0	0
U87MG-DIRETO-ALL RUNS-PKL-TANDEM-04-SET-18	Annexin A5 OS=Homo sapiens OX=9606 GN=ANXA5 PE=1 SV=2	ANXA5_HUMAN	true	true	true	sIPAYLAETLYYAMk	1	iTRAQ8plex (+304), iTRAQ8plex (+304)	22.95	39.3682	15.02	0.638272	0	-3.926	-0.3327	0.2406	0.4814	0.5741	0.4555	0	2	2	0
U87MG-DIRETO-ALL RUNS-PKL-TANDEM-04-SET-18	Annexin A5 OS=Homo sapiens OX=9606 GN=ANXA5 PE=1 SV=2	ANXA5_HUMAN	true	true	true	vLTEIIASR	1	iTRAQ8plex (+304)	16.96	38.1836	10.21	1	0	-0.6163	-0.3255	-0.1506	-0.4642	-0.05434	-0.1462	0	19	0	0
U87MG-DIRETO-ALL RUNS-PKL-TANDEM-04-SET-18	Annexin A5 OS=Homo sapiens OX=9606 GN=ANXA5 PE=1 SV=2	ANXA5_HUMAN	true	true	true	wGTDEEkFITIFGTR	1	iTRAQ8plex (+304), iTRAQ8plex (+304)	6.53	39.35	0.61	0.537602	0	-0.3106	-0.306	-0.006563	0.3585	0.2262	0.2338	0	0	4	0
U87MG-DIRETO-ALL RUNS-PKL-TANDEM-04-SET-18	Elongation factor 2 OS=Homo sapiens OX=9606 GN=EEF2 PE=1 SV=4	EF2_HUMAN	true	true	true	aLLELqLEPEELYQTFQR	1	iTRAQ8plex (+304), Deamidated (+1)	45.16	39.5453	8.89	5.69897	0	-0.5225	-0.5206	-0.9078	0.07159	-0.0645	-0.6664	0	0	2	0
U87MG-DIRETO-ALL RUNS-PKL-TANDEM-04-SET-18	Elongation factor 2 OS=Homo sapiens OX=9606 GN=EEF2 PE=1 SV=4	EF2_HUMAN	true	true	true	aLLELQLEPEELYQTFqR	1	iTRAQ8plex (+304), Deamidated (+1)	29.27	39.3207	5.14	2.72125	No Values	Reference Missing	Reference Missing	No Values	Reference Missing	Reference Missing	No Values	0	0	1	0
U87MG-DIRETO-ALL RUNS-PKL-TANDEM-04-SET-18	Elongation factor 2 OS=Homo sapiens OX=9606 GN=EEF2 PE=1 SV=4	EF2_HUMAN	true	true	true	aRPFPDGLAEDIDkGEVSAR	0.44	iTRAQ8plex (+304), iTRAQ8plex (+304)	9.15	39.4856	0.28		0	0.3606	0.3051	-0.1145	-0.448	0.03894	-0.32	0	0	0	1
U87MG-DIRETO-ALL RUNS-PKL-TANDEM-04-SET-18	Elongation factor 2 OS=Homo sapiens OX=9606 GN=EEF2 PE=1 SV=4	EF2_HUMAN	true	true	true	dGTGPNILTDITk	1	iTRAQ8plex (+304), iTRAQ8plex (+304)				2.52288	0	-0.04932	-0.246	-0.3532	-0.3436	-0.6451	0.0872	0	1	0	0
U87MG-DIRETO-ALL RUNS-PKL-TANDEM-04-SET-18	Elongation factor 2 OS=Homo sapiens OX=9606 GN=EEF2 PE=1 SV=4	EF2_HUMAN	true	true	true	eGIPALDNFLDkL	0.21	iTRAQ8plex (+304), iTRAQ8plex (+304)	8.79	39.4017	4.11		0	0.07096	-0.01951	0.2603	0.713	0.4531	0.2552	0	19	12	0
U87MG-DIRETO-ALL RUNS-PKL-TANDEM-04-SET-18	Elongation factor 2 OS=Homo sapiens OX=9606 GN=EEF2 PE=1 SV=4	EF2_HUMAN	true	true	true	eGIPALDnFLDkL	0.98	iTRAQ8plex (+304), Deamidated (+1), iTRAQ8plex (+304)	28.04	39.3832	5.36		0	0.1992	0.4158	0.4494	1.049	1.345	0.7229	0	7	6	0
U87MG-DIRETO-ALL RUNS-PKL-TANDEM-04-SET-18	Elongation factor 2 OS=Homo sapiens OX=9606 GN=EEF2 PE=1 SV=4	EF2_HUMAN	true	true	true	gIPALDNFLDkL	0.98	iTRAQ8plex (+304), iTRAQ8plex (+304)				0.958607	0	-0.0729	-0.3292	-0.7586	0.09813	0.2162	-0.05822	0	1	0	0
U87MG-DIRETO-ALL RUNS-PKL-TANDEM-04-SET-18	Elongation factor 2 OS=Homo sapiens OX=9606 GN=EEF2 PE=1 SV=4	EF2_HUMAN	true	true	true	gLkEGIPALDNFLDkL	1	iTRAQ8plex (+304), iTRAQ8plex (+304), iTRAQ8plex (+304)				1.79588	0	-3.145	0.1301	1.078	1.645	1.718	2.034	0	0	4	0
U87MG-DIRETO-ALL RUNS-PKL-TANDEM-04-SET-18	Elongation factor 2 OS=Homo sapiens OX=9606 GN=EEF2 PE=1 SV=4	EF2_HUMAN	true	true	true	gLkEGIPALDnFLDkL	0.99	iTRAQ8plex (+304), iTRAQ8plex (+304), Deamidated (+1), iTRAQ8plex (+304)				2.14267	No Values	Reference Missing	No Values	No Values	Reference Missing	Reference Missing	Reference Missing	0	0	1	0
U87MG-DIRETO-ALL RUNS-PKL-TANDEM-04-SET-18	Elongation factor 2 OS=Homo sapiens OX=9606 GN=EEF2 PE=1 SV=4	EF2_HUMAN	true	true	true	gVQYLNEIkDSVVAGFQWATk	0.48	iTRAQ8plex (+304), iTRAQ8plex (+304), iTRAQ8plex (+304)	18.72	38.8275	1.34		0	1.686	1.18	1.205	1.8	2.384	Value Missing	0	0	0	1
U87MG-DIRETO-ALL RUNS-PKL-TANDEM-04-SET-18	Elongation factor 2 OS=Homo sapiens OX=9606 GN=EEF2 PE=1 SV=4	EF2_HUMAN	true	true	true	iWcFGPDGTGPNILTDITk	0.98	iTRAQ8plex (+304), Carbamidomethyl (+57), iTRAQ8plex (+304)	28.12	39.432	1.9		No Values	No Values	Reference Missing	Reference Missing	No Values	No Values	Reference Missing	0	0	1	0
U87MG-DIRETO-ALL RUNS-PKL-TANDEM-04-SET-18	Elongation factor 2 OS=Homo sapiens OX=9606 GN=EEF2 PE=1 SV=4	EF2_HUMAN	true	true	true	lMEPIYLVEI	0.45	iTRAQ8plex (+304)				0.585027	No Values	No Values	No Values	No Values	No Values	No Values	No Values	0	1	0	0
U87MG-DIRETO-ALL RUNS-PKL-TANDEM-04-SET-18	Elongation factor 2 OS=Homo sapiens OX=9606 GN=EEF2 PE=1 SV=4	EF2_HUMAN	true	true	true	sTAISLFYELSENDLNFIk	0.97	iTRAQ8plex (+304), iTRAQ8plex (+304)	27.39	39.3298	0		0	-0.2712	-0.2754	-0.7234	0.5603	0.4232	0.1828	0	0	13	0
U87MG-DIRETO-ALL RUNS-PKL-TANDEM-04-SET-18	Elongation factor 2 OS=Homo sapiens OX=9606 GN=EEF2 PE=1 SV=4	EF2_HUMAN	true	true	true	sTAISLFYELSEnDLNFIk	0.95	iTRAQ8plex (+304), Deamidated (+1), iTRAQ8plex (+304)	24.34	39.3242	1.39		0	0.07197	-1.916	-0.03596	0.6436	0.6599	-0.07313	0	0	5	0
U87MG-DIRETO-ALL RUNS-PKL-TANDEM-04-SET-18	Elongation factor 2 OS=Homo sapiens OX=9606 GN=EEF2 PE=1 SV=4	EF2_HUMAN	true	true	true	sTAISLFYELSENDLnFIk	0.52	iTRAQ8plex (+304), Deamidated (+1), iTRAQ8plex (+304)	18.46	39.2231	1.38		0	Value Missing	-0.3013	Value Missing	Value Missing	-0.5072	Value Missing	0	0	2	0
U87MG-DIRETO-ALL RUNS-PKL-TANDEM-04-SET-18	Elongation factor 2 OS=Homo sapiens OX=9606 GN=EEF2 PE=1 SV=4	EF2_HUMAN	true	true	true	tFcQLILDPIFk	1	iTRAQ8plex (+304), Carbamidomethyl (+57), iTRAQ8plex (+304)	19.15	39.4856	8.69	0.920819	0	-0.9259	-0.5259	0.1792	0.6292	1.025	0.03388	0	5	0	0
U87MG-DIRETO-ALL RUNS-PKL-TANDEM-04-SET-18	Elongation factor 2 OS=Homo sapiens OX=9606 GN=EEF2 PE=1 SV=4	EF2_HUMAN	true	true	true	vFDAIMNFk	0.98	iTRAQ8plex (+304), iTRAQ8plex (+304)	18.16	39.3596	18.16		0	-0.5998	-0.4624	-0.3255	-0.3709	0.05091	-0.003371	0	1	0	0
U87MG-DIRETO-ALL RUNS-PKL-TANDEM-04-SET-18	Elongation factor 2 OS=Homo sapiens OX=9606 GN=EEF2 PE=1 SV=4	EF2_HUMAN	true	true	true	vNFTVDQIR	0.15	iTRAQ8plex (+304)	4.21	39.0342	-2.43		0	-0.004874	0.1965	0.5239	0.9049	1.096	0.1817	0	2	0	0
U87MG-DIRETO-ALL RUNS-PKL-TANDEM-04-SET-18	Elongation factor 2 OS=Homo sapiens OX=9606 GN=EEF2 PE=1 SV=4	EF2_HUMAN	true	true	true	vNFTVDqIR	0.33	iTRAQ8plex (+304), Deamidated (+1)	8.73	39.0363	0.93		0	-0.4392	0.1775	-1.219	-0.2364	0.6054	0.7123	0	1	0	0
U87MG-DIRETO-ALL RUNS-PKL-TANDEM-04-SET-18	Elongation factor 2 OS=Homo sapiens OX=9606 GN=EEF2 PE=1 SV=4	EF2_HUMAN	true	true	true	yVEPIEDVPcGnIVGLVGVDQFLVk	0.96	iTRAQ8plex (+304), iTRAQ8plex (+304), Carbamidomethyl (+57), Deamidated (+1), iTRAQ8plex (+304)	30.93	38.6297	5.17		0	-0.7119	0.07081	-0.2066	0.3456	-0.6905	Value Missing	0	0	0	1
U87MG-DIRETO-ALL RUNS-PKL-TANDEM-04-SET-18	Transitional endoplasmic reticulum ATPase OS=Homo sapiens OX=9606 GN=VCP PE=1 SV=4	TERA_HUMAN	true	true	true	dVDLEFLAk	1	iTRAQ8plex (+304), iTRAQ8plex (+304)	29.68	39.4807	21.53		0	0.5171	-0.1222	-0.6417	-0.515	0.2406	0.2603	0	3	0	0
U87MG-DIRETO-ALL RUNS-PKL-TANDEM-04-SET-18	Transitional endoplasmic reticulum ATPase OS=Homo sapiens OX=9606 GN=VCP PE=1 SV=4	TERA_HUMAN	true	true	true	eLQELVQYPVEHPDkFLk	0.91	iTRAQ8plex (+304), iTRAQ8plex (+304), iTRAQ8plex (+304)	19.99	39.1661	8.18		0	0.6766	0.5463	0.3838	0.757	1.069	0.8046	0	0	0	4
U87MG-DIRETO-ALL RUNS-PKL-TANDEM-04-SET-18	Transitional endoplasmic reticulum ATPase OS=Homo sapiens OX=9606 GN=VCP PE=1 SV=4	TERA_HUMAN	true	true	true	lADDVDLEQVANETHGHVGADLAALcSEAALQAIR	1	iTRAQ8plex (+304), Carbamidomethyl (+57)	33.62	38.4042	0	1.29243	No Values	Reference Missing	Reference Missing	Reference Missing	Reference Missing	No Values	Reference Missing	0	0	0	3
U87MG-DIRETO-ALL RUNS-PKL-TANDEM-04-SET-18	Transitional endoplasmic reticulum ATPase OS=Homo sapiens OX=9606 GN=VCP PE=1 SV=4	TERA_HUMAN	true	true	true	lADDVDLEqVANETHGHVGADLAALcSEAALQAIR	1	iTRAQ8plex (+304), Deamidated (+1), Carbamidomethyl (+57)	37.49	38.6694	0.7	1.79588	0	-0.03865	4.522	0.7982	5.058	4.68	Reference Missing	0	0	0	4
U87MG-DIRETO-ALL RUNS-PKL-TANDEM-04-SET-18	Transitional endoplasmic reticulum ATPase OS=Homo sapiens OX=9606 GN=VCP PE=1 SV=4	TERA_HUMAN	true	true	true	lADDVDLEQVAnETHGHVGADLAALcSEAALQAIR	1	iTRAQ8plex (+304), Deamidated (+1), Carbamidomethyl (+57)	58.44	38.5655	4.68	4.01773	0	0.1708	-1.038	0.5181	-0.5772	-0.8247	0.1195	0	0	0	6
U87MG-DIRETO-ALL RUNS-PKL-TANDEM-04-SET-18	Transitional endoplasmic reticulum ATPase OS=Homo sapiens OX=9606 GN=VCP PE=1 SV=4	TERA_HUMAN	true	true	true	lADDVDLEqVAnETHGHVGADLAALcSEAALQAIR	1	iTRAQ8plex (+304), Deamidated (+1), Deamidated (+1), Carbamidomethyl (+57)	20.61	38.6876	13.15	0.823909	0	-0.565	0.4331	-0.02177	0.154	-0.2476	0.1661	0	0	0	1
U87MG-DIRETO-ALL RUNS-PKL-TANDEM-04-SET-18	Transitional endoplasmic reticulum ATPase OS=Homo sapiens OX=9606 GN=VCP PE=1 SV=4	TERA_HUMAN	true	true	true	lADDVDLEqVAnETHGHVGADLAALcSEAALqAIR	1	iTRAQ8plex (+304), Deamidated (+1), Deamidated (+1), Carbamidomethyl (+57), Deamidated (+1)	37.05	38.651	34.2	3.25964	0	-0.1188	0.03023	-0.05142	0.1298	0.3459	0.6535	0	0	0	3
U87MG-DIRETO-ALL RUNS-PKL-TANDEM-04-SET-18	Transitional endoplasmic reticulum ATPase OS=Homo sapiens OX=9606 GN=VCP PE=1 SV=4	TERA_HUMAN	true	true	true	lDQLIYIPLPDEk	1	iTRAQ8plex (+304), iTRAQ8plex (+304)	28.31	39.4354	10.5	2.46852	0	0.4216	-0.3299	0.2656	0.3127	-0.09846	-0.1664	0	19	0	0
U87MG-DIRETO-ALL RUNS-PKL-TANDEM-04-SET-18	Transitional endoplasmic reticulum ATPase OS=Homo sapiens OX=9606 GN=VCP PE=1 SV=4	TERA_HUMAN	true	true	true	lDqLIYIPLPDEk	1	iTRAQ8plex (+304), Deamidated (+1), iTRAQ8plex (+304)	17.05	39.4993	2.13	2.14267	0	-0.2206	-0.5161	0.1715	-0.3915	0.2413	0.7428	0	1	0	0
U87MG-DIRETO-ALL RUNS-PKL-TANDEM-04-SET-18	Transitional endoplasmic reticulum ATPase OS=Homo sapiens OX=9606 GN=VCP PE=1 SV=4	TERA_HUMAN	true	true	true	nAPAIIFIDELDAIAPk	1	iTRAQ8plex (+304), iTRAQ8plex (+304)	71.51	39.3054	39.95	3.92082	0	0.09359	0.1894	-0.001753	-0.07469	-0.261	-0.4146	0	0	19	0
U87MG-DIRETO-ALL RUNS-PKL-TANDEM-04-SET-18	Transitional endoplasmic reticulum ATPase OS=Homo sapiens OX=9606 GN=VCP PE=1 SV=4	TERA_HUMAN	true	true	true	nAPAIIFIDELDAIAPk	0.78	Deamidated (+1), iTRAQ8plex (+304), iTRAQ8plex (+304)	16.26	39.3283	6.39		0	-0.1594	0.4036	0.567	Value Missing	Value Missing	0.7701	0	0	1	0
U87MG-DIRETO-ALL RUNS-PKL-TANDEM-04-SET-18	Transitional endoplasmic reticulum ATPase OS=Homo sapiens OX=9606 GN=VCP PE=1 SV=4	TERA_HUMAN	true	true	true	qAAPcVLFFDELDSIAk	1	iTRAQ8plex (+304), Carbamidomethyl (+57), iTRAQ8plex (+304)	41.65	39.286	11.69	5.85387	0	-1.192	-2.929	-0.6433	-1.002	-1.289	-1.242	0	0	5	0
U87MG-DIRETO-ALL RUNS-PKL-TANDEM-04-SET-18	Transitional endoplasmic reticulum ATPase OS=Homo sapiens OX=9606 GN=VCP PE=1 SV=4	TERA_HUMAN	true	true	true	qRAHVIVMAATNRPNSI	0.92	iTRAQ8plex (+304)				1.48149	0	0.2033	0.1796	-0.05557	-0.0899	0.1363	-0.01859	0	12	0	0
U87MG-DIRETO-ALL RUNS-PKL-TANDEM-04-SET-18	Transitional endoplasmic reticulum ATPase OS=Homo sapiens OX=9606 GN=VCP PE=1 SV=4	TERA_HUMAN	true	true	true	vINQILTEMDGMSTk	0.89	iTRAQ8plex (+304), iTRAQ8plex (+304)	23.66	39.729	7.6		0	0.4881	0.3987	0.4278	0.5244	0.003664	Value Missing	0	0	3	0
U87MG-DIRETO-ALL RUNS-PKL-TANDEM-04-SET-18	Phosphoglycerate kinase 1 OS=Homo sapiens OX=9606 GN=PGK1 PE=1 SV=3	PGK1_HUMAN	true	true	true	acANPAAGSVILLENLR	1	iTRAQ8plex (+304), Carbamidomethyl (+57)	34.09	39.5564	6.69	2.22915	0	-0.9875	-1.05	0.06449	0.3611	0.5124	0.4502	0	8	0	0
U87MG-DIRETO-ALL RUNS-PKL-TANDEM-04-SET-18	Phosphoglycerate kinase 1 OS=Homo sapiens OX=9606 GN=PGK1 PE=1 SV=3	PGK1_HUMAN	true	true	true	acAnPAAGSVILLENLR	1	iTRAQ8plex (+304), Carbamidomethyl (+57), Deamidated (+1)	18.72	39.5453	0.7	1.88606	0	-0.1835	-0.2658	-4.582	-0.01306	-1.437	0.1004	0	4	0	0
U87MG-DIRETO-ALL RUNS-PKL-TANDEM-04-SET-18	Phosphoglycerate kinase 1 OS=Homo sapiens OX=9606 GN=PGK1 PE=1 SV=3	PGK1_HUMAN	true	true	true	acANPAAGSVILLEnLR	1	iTRAQ8plex (+304), Carbamidomethyl (+57), Deamidated (+1)	27.6	39.5564	0.33	2.85387	0	-0.4596	-0.7957	0.0502	0.08973	0.2977	-2.845	0	1	0	0
U87MG-DIRETO-ALL RUNS-PKL-TANDEM-04-SET-18	Phosphoglycerate kinase 1 OS=Homo sapiens OX=9606 GN=PGK1 PE=1 SV=3	PGK1_HUMAN	true	true	true	aLESPERPFLAILGGAk	0.75	iTRAQ8plex (+304), iTRAQ8plex (+304)	14.41	39.2567	7.78		0	-0.1764	-0.3231	0.1681	0.6267	0.7156	0.5757	0	5	15	1
U87MG-DIRETO-ALL RUNS-PKL-TANDEM-04-SET-18	Phosphoglycerate kinase 1 OS=Homo sapiens OX=9606 GN=PGK1 PE=1 SV=3	PGK1_HUMAN	true	true	true	aLMDEVVk	0.46	iTRAQ8plex (+304), iTRAQ8plex (+304)	9.42	39.1593	6.78		0	-0.4619	-0.3323	-0.07302	-0.3946	-0.1373	0.1967	0	2	0	0
U87MG-DIRETO-ALL RUNS-PKL-TANDEM-04-SET-18	Phosphoglycerate kinase 1 OS=Homo sapiens OX=9606 GN=PGK1 PE=1 SV=3	PGK1_HUMAN	true	true	true	iTLPVDFVTADkFDENAk	0.91	iTRAQ8plex (+304), iTRAQ8plex (+304), iTRAQ8plex (+304)	17.36	39.1429	10.47		0	-0.2812	0.03158	0.02959	0.0146	0.00306	0.1859	0	0	7	3
U87MG-DIRETO-ALL RUNS-PKL-TANDEM-04-SET-18	Phosphoglycerate kinase 1 OS=Homo sapiens OX=9606 GN=PGK1 PE=1 SV=3	PGK1_HUMAN	true	true	true	iTLPVDFVTADkFDEnAk	0.66	iTRAQ8plex (+304), iTRAQ8plex (+304), Deamidated (+1), iTRAQ8plex (+304)	15.79	39.1876	1.1		0	-0.0267	-0.1312	-0.3059	0.06123	0.2021	0.358	0	0	2	0
U87MG-DIRETO-ALL RUNS-PKL-TANDEM-04-SET-18	Phosphoglycerate kinase 1 OS=Homo sapiens OX=9606 GN=PGK1 PE=1 SV=3	PGK1_HUMAN	true	true	true	lGDVYVNDAFGTAHR	1	iTRAQ8plex (+304)	69.53	39.4743	5.32	2.45593	0	-0.01502	0.2072	-0.1436	-0.4778	-0.1808	0.3439	0	0	5	0
U87MG-DIRETO-ALL RUNS-PKL-TANDEM-04-SET-18	Phosphoglycerate kinase 1 OS=Homo sapiens OX=9606 GN=PGK1 PE=1 SV=3	PGK1_HUMAN	true	true	true	lGDVYVnDAFGTAHR	1	iTRAQ8plex (+304), Deamidated (+1)	37.08	39.5027	0.13	2.72125	No Values	Reference Missing	Reference Missing	Reference Missing	Reference Missing	Reference Missing	Reference Missing	0	0	1	0
U87MG-DIRETO-ALL RUNS-PKL-TANDEM-04-SET-18	Phosphoglycerate kinase 1 OS=Homo sapiens OX=9606 GN=PGK1 PE=1 SV=3	PGK1_HUMAN	true	true	true	lTLDkLDVk	0.32	iTRAQ8plex (+304), iTRAQ8plex (+304), iTRAQ8plex (+304)	1.97	39.3242	-0.19		0	-1.082	-0.6875	-0.3536	-0.4887	0.5572	0.3656	0	0	2	0
U87MG-DIRETO-ALL RUNS-PKL-TANDEM-04-SET-18	Phosphoglycerate kinase 1 OS=Homo sapiens OX=9606 GN=PGK1 PE=1 SV=3	PGK1_HUMAN	true	true	true	sLEPVAVELk	1	iTRAQ8plex (+304), iTRAQ8plex (+304)				1.52288	0	-0.3233	0.06406	-0.3592	-0.9571	-0.3281	-0.09592	0	3	0	0
U87MG-DIRETO-ALL RUNS-PKL-TANDEM-04-SET-18	Phosphoglycerate kinase 1 OS=Homo sapiens OX=9606 GN=PGK1 PE=1 SV=3	PGK1_HUMAN	true	true	true	vDFNVPMk	1	iTRAQ8plex (+304), iTRAQ8plex (+304)	18.86	39.4478	10.26	0.886057	0	-0.4971	0.006104	0.05032	-0.429	-0.1363	-0.07452	0	2	0	0
U87MG-DIRETO-ALL RUNS-PKL-TANDEM-04-SET-18	Phosphoglycerate kinase 1 OS=Homo sapiens OX=9606 GN=PGK1 PE=1 SV=3	PGK1_HUMAN	true	true	true	vLNNMEIGTSLFDEEGAk	1	iTRAQ8plex (+304), iTRAQ8plex (+304)	59.09	39.3425	13.99	4.65758	0	-0.3227	-0.4119	0.3554	-0.1689	0.4683	0.0918	0	0	1	0
U87MG-DIRETO-ALL RUNS-PKL-TANDEM-04-SET-18	Phosphoglycerate kinase 1 OS=Homo sapiens OX=9606 GN=PGK1 PE=1 SV=3	PGK1_HUMAN	true	true	true	vLPGVDALSNI	0.93	iTRAQ8plex (+304)	14.05	38.4386	4.09	0.886057	0	-2.123	-0.1582	0.4996	0.8257	0.8386	1.446	0	3	0	0
U87MG-DIRETO-ALL RUNS-PKL-TANDEM-04-SET-18	Phosphoglycerate kinase 1 OS=Homo sapiens OX=9606 GN=PGK1 PE=1 SV=3	PGK1_HUMAN	true	true	true	vLPGVDALSnI	1	iTRAQ8plex (+304), Deamidated (+1)	53.57	38.4423	5.18	2.58503	0	-0.2744	-0.02213	0.278	0.335	0.1705	0.01976	0	17	0	0
U87MG-DIRETO-ALL RUNS-PKL-TANDEM-04-SET-18	Stress-70 protein, mitochondrial OS=Homo sapiens OX=9606 GN=HSPA9 PE=1 SV=2	GRP75_HUMAN	true	true	true	aQFEGIVTDLI	1	iTRAQ8plex (+304)				2.25964	No Values	Reference Missing	Reference Missing	Reference Missing	Reference Missing	Reference Missing	Reference Missing	0	2	0	0
U87MG-DIRETO-ALL RUNS-PKL-TANDEM-04-SET-18	Stress-70 protein, mitochondrial OS=Homo sapiens OX=9606 GN=HSPA9 PE=1 SV=2	GRP75_HUMAN	true	true	true	aQFEGIVTDLIR	1	iTRAQ8plex (+304)	38.34	39.2044	10.15	3.60206	0	0.4634	0.3502	0.1504	0.007643	-0.2025	-0.1189	0	28	0	0
U87MG-DIRETO-ALL RUNS-PKL-TANDEM-04-SET-18	Stress-70 protein, mitochondrial OS=Homo sapiens OX=9606 GN=HSPA9 PE=1 SV=2	GRP75_HUMAN	true	true	true	aqFEGIVTDLIR	1	iTRAQ8plex (+304), Deamidated (+1)	34.99	39.1892	3.85	1.23657	0	0.6691	0.7813	0.3098	0.2931	0.3105	0.1757	0	7	0	0
U87MG-DIRETO-ALL RUNS-PKL-TANDEM-04-SET-18	Stress-70 protein, mitochondrial OS=Homo sapiens OX=9606 GN=HSPA9 PE=1 SV=2	GRP75_HUMAN	true	true	true	dAGQISGLNVLR	0.24	iTRAQ8plex (+304)	5.08	39.0227	0.45		0	0.2259	0.2423	0.3749	0.4139	0.4381	0.4665	0	2	0	0
U87MG-DIRETO-ALL RUNS-PKL-TANDEM-04-SET-18	Stress-70 protein, mitochondrial OS=Homo sapiens OX=9606 GN=HSPA9 PE=1 SV=2	GRP75_HUMAN	true	true	true	dAGqISGLNVLR	0.99	iTRAQ8plex (+304), Deamidated (+1)	35.92	39.0293	2.4		0	-1.072	0.1935	-0.9459	-0.2462	-0.3064	-0.01119	0	1	0	0
U87MG-DIRETO-ALL RUNS-PKL-TANDEM-04-SET-18	Stress-70 protein, mitochondrial OS=Homo sapiens OX=9606 GN=HSPA9 PE=1 SV=2	GRP75_HUMAN	true	true	true	lLGQFTLIGIPPAPR	1	iTRAQ8plex (+304)	6.32	39.4052	2.57	1.35655	0	1.432	0.1244	0.9414	1.204	0.1493	Value Missing	0	2	0	0
U87MG-DIRETO-ALL RUNS-PKL-TANDEM-04-SET-18	Stress-70 protein, mitochondrial OS=Homo sapiens OX=9606 GN=HSPA9 PE=1 SV=2	GRP75_HUMAN	true	true	true	mISASRAAAARLVGAAASR	0.67	iTRAQ8plex (+304)				0.376751	0	-0.7357	0.4012	Value Missing	1.378	0.4288	0.1975	0	0	1	0
U87MG-DIRETO-ALL RUNS-PKL-TANDEM-04-SET-18	Stress-70 protein, mitochondrial OS=Homo sapiens OX=9606 GN=HSPA9 PE=1 SV=2	GRP75_HUMAN	true	true	true	sTnGDTFLGGEDFDQALLR	1	iTRAQ8plex (+304), Deamidated (+1)	47.41	39.2675	19.1	4.46852	0	0.5532	0.2968	0.003548	-0.6334	-2.851	-0.1946	0	14	0	0
U87MG-DIRETO-ALL RUNS-PKL-TANDEM-04-SET-18	Stress-70 protein, mitochondrial OS=Homo sapiens OX=9606 GN=HSPA9 PE=1 SV=2	GRP75_HUMAN	true	true	true	sTnGDTFLGGEDFDqALLR	1	iTRAQ8plex (+304), Deamidated (+1), Deamidated (+1)	24.93	39.348	2.23	3.13668	No Values	Reference Missing	Reference Missing	Reference Missing	Reference Missing	Reference Missing	Reference Missing	0	1	0	0
U87MG-DIRETO-ALL RUNS-PKL-TANDEM-04-SET-18	Stress-70 protein, mitochondrial OS=Homo sapiens OX=9606 GN=HSPA9 PE=1 SV=2	GRP75_HUMAN	true	true	true	vEAVNMAEGIIHDTETk	1	iTRAQ8plex (+304), iTRAQ8plex (+304)	50.81	39.6014	6.86	3.67778	0	0.06111	0.383	-0.4428	-0.8206	-0.562	-0.8278	0	0	3	0
U87MG-DIRETO-ALL RUNS-PKL-TANDEM-04-SET-18	Stress-70 protein, mitochondrial OS=Homo sapiens OX=9606 GN=HSPA9 PE=1 SV=2	GRP75_HUMAN	true	true	true	vQQTVQDLFGR	1	iTRAQ8plex (+304)	23.63	39.1519	2.31	2.76955	0	0.3191	0.5276	0.1318	-0.2951	-0.2383	-0.2324	0	12	0	0
U87MG-DIRETO-ALL RUNS-PKL-TANDEM-04-SET-18	Stress-70 protein, mitochondrial OS=Homo sapiens OX=9606 GN=HSPA9 PE=1 SV=2	GRP75_HUMAN	true	true	true	vqQTVQDLFGR	0.63	iTRAQ8plex (+304), Deamidated (+1)	15.02	39.1508	0.05		0	0.02691	0.5314	-0.07439	-0.06498	-0.3695	-0.2103	0	2	0	0
U87MG-DIRETO-ALL RUNS-PKL-TANDEM-04-SET-18	Stress-70 protein, mitochondrial OS=Homo sapiens OX=9606 GN=HSPA9 PE=1 SV=2	GRP75_HUMAN	true	true	true	vQqTVQDLFGR	1	iTRAQ8plex (+304), Deamidated (+1)	23.19	39.1535	0.58	1.72125	0	0.4633	0.5922	0.0851	-0.5672	-0.01326	-0.2122	0	4	0	0
U87MG-DIRETO-ALL RUNS-PKL-TANDEM-04-SET-18	Stress-70 protein, mitochondrial OS=Homo sapiens OX=9606 GN=HSPA9 PE=1 SV=2	GRP75_HUMAN	true	true	true	vQQTVqDLFGR	0.83	iTRAQ8plex (+304), Deamidated (+1)	23.03	39.2101	1.26		0	0.6498	0.4243	-0.3797	-0.2916	Value Missing	Value Missing	0	1	0	0
U87MG-DIRETO-ALL RUNS-PKL-TANDEM-04-SET-18	Tubulin beta chain OS=Homo sapiens OX=9606 GN=TUBB PE=1 SV=2	TBB5_HUMAN	true	true	true	aILVDLEPGTMDSVR	1	iTRAQ8plex (+304)	45.01	39.5294	33.73	2.19382	0	-0.2213	-0.1489	0.2316	0.09858	0.4392	0.3392	0	13	0	0
U87MG-DIRETO-ALL RUNS-PKL-TANDEM-04-SET-18	Tubulin beta chain OS=Homo sapiens OX=9606 GN=TUBB PE=1 SV=2	TBB5_HUMAN	true	true	true	aILVDLEPGTmDSVR	1	iTRAQ8plex (+304), Oxidation (+16)	19.46	39.5804	0.55	0.79588	0	-0.7036	-0.1102	0.09497	0.5637	0.5896	0.2643	0	15	0	0
U87MG-DIRETO-ALL RUNS-PKL-TANDEM-04-SET-18	Tubulin beta chain OS=Homo sapiens OX=9606 GN=TUBB PE=1 SV=2	TBB5_HUMAN	true	true	true	aLTVPELTQQVFDAk	1	iTRAQ8plex (+304), iTRAQ8plex (+304)	48.27	39.5588	38.85	2.22185	0	-0.1905	-0.1902	0.01802	0.1683	0.5742	0.3409	0	17	16	0
U87MG-DIRETO-ALL RUNS-PKL-TANDEM-04-SET-18	Tubulin beta chain OS=Homo sapiens OX=9606 GN=TUBB PE=1 SV=2	TBB5_HUMAN	true	true	true	aLTVPELTqQVFDAk	1	iTRAQ8plex (+304), Deamidated (+1), iTRAQ8plex (+304)	67	39.3656	8.49	2.02228	0	-0.7541	-0.4515	0.1012	0.08156	0.5961	0.2977	0	1	4	0
U87MG-DIRETO-ALL RUNS-PKL-TANDEM-04-SET-18	Tubulin beta chain OS=Homo sapiens OX=9606 GN=TUBB PE=1 SV=2	TBB5_HUMAN	true	true	true	aLTVPELTQqVFDAk	1	iTRAQ8plex (+304), Deamidated (+1), iTRAQ8plex (+304)	57.15	39.3957	12.67	1.17393	0	-0.202	-0.3728	0.2481	0.4056	1.185	0.2587	0	2	3	0
U87MG-DIRETO-ALL RUNS-PKL-TANDEM-04-SET-18	Tubulin beta chain OS=Homo sapiens OX=9606 GN=TUBB PE=1 SV=2	TBB5_HUMAN	true	true	true	fWEVISDEHGIDPTGTyHGDSDLQLDR	1	iTRAQ8plex (+304), iTRAQ8plex (+304)	24.27	38.4881	10.46	0.376751	0	0.009258	0.235	-0.004035	0.06997	0.08173	-0.7969	0	0	0	1
U87MG-DIRETO-ALL RUNS-PKL-TANDEM-04-SET-18	ATP synthase subunit alpha, mitochondrial OS=Homo sapiens OX=9606 GN=ATP5F1A PE=1 SV=1	ATPA_HUMAN	true	true	true	aVDSLVPIGR	0.98	iTRAQ8plex (+304)	9.07	38.3123	0.65	1.06048	0	-0.131	0.04542	0.03602	-0.07157	0.05899	-0.06512	0	5	0	0
U87MG-DIRETO-ALL RUNS-PKL-TANDEM-04-SET-18	ATP synthase subunit alpha, mitochondrial OS=Homo sapiens OX=9606 GN=ATP5F1A PE=1 SV=1	ATPA_HUMAN	true	true	true	eIVTNFLAGFEA	0.42	iTRAQ8plex (+304)	3.79	39.5419	0.09		0	-1.515	-0.7236	Value Missing	Value Missing	-0.5789	-1.63	0	1	0	0
U87MG-DIRETO-ALL RUNS-PKL-TANDEM-04-SET-18	ATP synthase subunit alpha, mitochondrial OS=Homo sapiens OX=9606 GN=ATP5F1A PE=1 SV=1	ATPA_HUMAN	true	true	true	eVAAFAQFGSDLDAATQQLLSR	1	iTRAQ8plex (+304)	58.3	39.3247	9.48	2.0655	0	-0.5808	-1.424	-2.95	1.505	0.1192	-0.7698	0	0	10	0
U87MG-DIRETO-ALL RUNS-PKL-TANDEM-04-SET-18	ATP synthase subunit alpha, mitochondrial OS=Homo sapiens OX=9606 GN=ATP5F1A PE=1 SV=1	ATPA_HUMAN	true	true	true	eVAAFAQFGSDLDAATQqLLSR	0.53	iTRAQ8plex (+304), Deamidated (+1)	11.97	39.2742	0		No Values	No Values	No Values	No Values	No Values	No Values	No Values	0	0	1	0
U87MG-DIRETO-ALL RUNS-PKL-TANDEM-04-SET-18	ATP synthase subunit alpha, mitochondrial OS=Homo sapiens OX=9606 GN=ATP5F1A PE=1 SV=1	ATPA_HUMAN	true	true	true	lkEIVTNFLAGFEA	0.6	iTRAQ8plex (+304), iTRAQ8plex (+304)	20.71	39.628	1.35		0	0.549	0.04387	0.1391	0.5792	0.9724	0.1826	0	4	0	0
U87MG-DIRETO-ALL RUNS-PKL-TANDEM-04-SET-18	ATP synthase subunit alpha, mitochondrial OS=Homo sapiens OX=9606 GN=ATP5F1A PE=1 SV=1	ATPA_HUMAN	true	true	true	lkEIVTnFLAGFEA	0.84	iTRAQ8plex (+304), iTRAQ8plex (+304), Deamidated (+1)	20.38	39.627	7.9		0	0.2045	-0.5695	0.4254	0.08609	3.595	-0.1157	0	3	0	0
U87MG-DIRETO-ALL RUNS-PKL-TANDEM-04-SET-18	ATP synthase subunit alpha, mitochondrial OS=Homo sapiens OX=9606 GN=ATP5F1A PE=1 SV=1	ATPA_HUMAN	true	true	true	rTGAIVDVPVGEELLGR	0.52	iTRAQ8plex (+304)	13.56	39.428	7.1		0	0.1857	0.4447	-0.07496	0.02972	0.4568	0.3898	0	0	11	0
U87MG-DIRETO-ALL RUNS-PKL-TANDEM-04-SET-18	ATP synthase subunit alpha, mitochondrial OS=Homo sapiens OX=9606 GN=ATP5F1A PE=1 SV=1	ATPA_HUMAN	true	true	true	tGAIVDVPVGEELLGR	1	iTRAQ8plex (+304)	17.14	39.4988	9.85	0.79588	0	0.5395	0.5038	0.2431	0.04125	0.1463	-0.6418	0	13	0	0
U87MG-DIRETO-ALL RUNS-PKL-TANDEM-04-SET-18	ATP synthase subunit alpha, mitochondrial OS=Homo sapiens OX=9606 GN=ATP5F1A PE=1 SV=1	ATPA_HUMAN	true	true	true	tSIAIDTIINQk	0.45	iTRAQ8plex (+304), iTRAQ8plex (+304)	7.51	39.431	5.67		0	0.6282	0.6902	0.7288	-0.08367	0.08208	0.2229	0	4	0	0
U87MG-DIRETO-ALL RUNS-PKL-TANDEM-04-SET-18	ATP synthase subunit alpha, mitochondrial OS=Homo sapiens OX=9606 GN=ATP5F1A PE=1 SV=1	ATPA_HUMAN	true	true	true	tSIAIDTIINqk	1	iTRAQ8plex (+304), Deamidated (+1), iTRAQ8plex (+304)	33.47	39.4581	0	1.63827	0	-0.7422	-0.243	-0.1421	-1.178	-0.8352	Value Missing	0	1	0	0
U87MG-DIRETO-ALL RUNS-PKL-TANDEM-04-SET-18	ATP synthase subunit alpha, mitochondrial OS=Homo sapiens OX=9606 GN=ATP5F1A PE=1 SV=1	ATPA_HUMAN	true	true	true	vLSIGDGIAR	0.95	iTRAQ8plex (+304)	30.25	37.9685	17.08		0	-0.2296	-0.02779	0.03762	-0.6697	-0.1356	0.1721	0	4	0	0
U87MG-DIRETO-ALL RUNS-PKL-TANDEM-04-SET-18	ATP synthase subunit alpha, mitochondrial OS=Homo sapiens OX=9606 GN=ATP5F1A PE=1 SV=1	ATPA_HUMAN	true	true	true	vVDALGNAIDGk	0.18	iTRAQ8plex (+304), iTRAQ8plex (+304)	11.77	39.2727	2.65		0	-0.2116	0.1038	-0.3084	-0.7489	-0.7141	-0.1652	0	8	0	0
U87MG-DIRETO-ALL RUNS-PKL-TANDEM-04-SET-18	Prosaposin OS=Homo sapiens OX=9606 GN=PSAP PE=1 SV=2	SAP_HUMAN	true	true	true	eIVDSYLPVILDIIk	1	iTRAQ8plex (+304), iTRAQ8plex (+304)	32.1	39.2449	21.01	0.366532	0	0.7518	-0.04288	-0.327	-0.5587	-0.8012	-1.468	0	21	18	0
U87MG-DIRETO-ALL RUNS-PKL-TANDEM-04-SET-18	Prosaposin OS=Homo sapiens OX=9606 GN=PSAP PE=1 SV=2	SAP_HUMAN	true	true	true	eIVDSyLPVILDIIk	1	iTRAQ8plex (+304), iTRAQ8plex (+304), iTRAQ8plex (+304)	18.01	38.9993	8.83	1.65758	0	0.0966	-0.2779	-0.1279	-0.6241	-4.495	-1.731	0	0	13	0
U87MG-DIRETO-ALL RUNS-PKL-TANDEM-04-SET-18	Prosaposin OS=Homo sapiens OX=9606 GN=PSAP PE=1 SV=2	SAP_HUMAN	true	true	true	eIVDSYLPVILDIIkG	1	iTRAQ8plex (+304), iTRAQ8plex (+304)				5.60206	No Values	Reference Missing	No Values	Reference Missing	Reference Missing	No Values	No Values	0	0	1	0
U87MG-DIRETO-ALL RUNS-PKL-TANDEM-04-SET-18	Prosaposin OS=Homo sapiens OX=9606 GN=PSAP PE=1 SV=2	SAP_HUMAN	true	true	true	qEILAALEk	0.99	iTRAQ8plex (+304), iTRAQ8plex (+304)	15.18	39.087	6.52	0.920819	0	0.1819	0.9391	0.09361	-0.1808	-1.079	-0.03922	0	2	0	0
U87MG-DIRETO-ALL RUNS-PKL-TANDEM-04-SET-18	Prosaposin OS=Homo sapiens OX=9606 GN=PSAP PE=1 SV=2	SAP_HUMAN	true	true	true	sYLPVILDIIk	1	iTRAQ8plex (+304), iTRAQ8plex (+304)				2.33724	0	1.578	1.433	0.793	-0.2495	-0.6788	-0.6209	0	10	0	0
U87MG-DIRETO-ALL RUNS-PKL-TANDEM-04-SET-18	Protein disulfide-isomerase OS=Homo sapiens OX=9606 GN=P4HB PE=1 SV=3	PDIA1_HUMAN	true	true	true	eADDIVNWLk	0.38	iTRAQ8plex (+304), iTRAQ8plex (+304)	9.43	39.2717	2.51		0	0.05368	0.1766	0.09097	-0.09036	-0.4484	-0.02172	0	10	0	0
U87MG-DIRETO-ALL RUNS-PKL-TANDEM-04-SET-18	Protein disulfide-isomerase OS=Homo sapiens OX=9606 GN=P4HB PE=1 SV=3	PDIA1_HUMAN	true	true	true	eADDIVnWLk	1	iTRAQ8plex (+304), Deamidated (+1), iTRAQ8plex (+304)	25.16	39.2701	11.58	0.79588	0	0.1006	0.4931	-0.1804	-0.4969	-0.4605	-0.5169	0	3	0	0
U87MG-DIRETO-ALL RUNS-PKL-TANDEM-04-SET-18	Protein disulfide-isomerase OS=Homo sapiens OX=9606 GN=P4HB PE=1 SV=3	PDIA1_HUMAN	true	true	true	eNLLDFIk	0.49	iTRAQ8plex (+304), iTRAQ8plex (+304)	12.81	39.1923	4.88		0	-0.04168	0.5039	-0.04308	-0.6419	-0.7528	-0.3121	0	4	0	0
U87MG-DIRETO-ALL RUNS-PKL-TANDEM-04-SET-18	Protein disulfide-isomerase OS=Homo sapiens OX=9606 GN=P4HB PE=1 SV=3	PDIA1_HUMAN	true	true	true	hNQLPLVIEFTEQTAPk	0.25	iTRAQ8plex (+304), iTRAQ8plex (+304)	7.38	39.1976	0.27		0	1.355	1.473	2.739	2.956	3.22	1.576	0	0	2	0
U87MG-DIRETO-ALL RUNS-PKL-TANDEM-04-SET-18	Protein disulfide-isomerase OS=Homo sapiens OX=9606 GN=P4HB PE=1 SV=3	PDIA1_HUMAN	true	true	true	iLEFFGLk	1	iTRAQ8plex (+304), iTRAQ8plex (+304)	32.19	39.1297	19.47	0.657577	0	-0.7428	-0.5799	-0.9174	-0.7586	-1.436	-1.295	0	20	1	0
U87MG-DIRETO-ALL RUNS-PKL-TANDEM-04-SET-18	Protein disulfide-isomerase OS=Homo sapiens OX=9606 GN=P4HB PE=1 SV=3	PDIA1_HUMAN	true	true	true	iLFIFIDSDHTDNQR	1	iTRAQ8plex (+304)	66.03	39.4295	33.54	4.13668	0	-0.4137	-0.09553	-0.5549	-0.7305	-0.3118	-1.155	0	0	1	0
U87MG-DIRETO-ALL RUNS-PKL-TANDEM-04-SET-18	Protein disulfide-isomerase OS=Homo sapiens OX=9606 GN=P4HB PE=1 SV=3	PDIA1_HUMAN	true	true	true	kFLESGGQDGAGDD	0.56	iTRAQ8plex (+304)				0.769551	No Values	Reference Missing	No Values	No Values	Reference Missing	Reference Missing	No Values	0	1	0	0
U87MG-DIRETO-ALL RUNS-PKL-TANDEM-04-SET-18	Protein disulfide-isomerase OS=Homo sapiens OX=9606 GN=P4HB PE=1 SV=3	PDIA1_HUMAN	true	true	true	lITLEEEMTk	1	iTRAQ8plex (+304), iTRAQ8plex (+304)	30.83	39.5895	17.29	3.39794	0	-0.246	-0.05873	-0.2129	-0.5078	-0.698	-0.6303	0	7	0	0
U87MG-DIRETO-ALL RUNS-PKL-TANDEM-04-SET-18	Protein disulfide-isomerase OS=Homo sapiens OX=9606 GN=P4HB PE=1 SV=3	PDIA1_HUMAN	true	true	true	lITLEEEmTk	0.5	iTRAQ8plex (+304), Oxidation (+16), iTRAQ8plex (+304)	9.39	39.6393	7.83		0	0.03944	0.4524	Value Missing	-0.3311	-3.177	0.5524	0	3	0	0
U87MG-DIRETO-ALL RUNS-PKL-TANDEM-04-SET-18	Protein disulfide-isomerase OS=Homo sapiens OX=9606 GN=P4HB PE=1 SV=3	PDIA1_HUMAN	true	true	true	nFEDVAFDEkk	0.49	iTRAQ8plex (+304), iTRAQ8plex (+304), iTRAQ8plex (+304)	10.56	39.4983	6.49		0	-0.6897	-0.7682	0.03032	-0.5119	0.002239	-0.4004	0	0	1	0
U87MG-DIRETO-ALL RUNS-PKL-TANDEM-04-SET-18	Protein disulfide-isomerase OS=Homo sapiens OX=9606 GN=P4HB PE=1 SV=3	PDIA1_HUMAN	true	true	true	nNFEGEVTkENLLDFIk	0.88	iTRAQ8plex (+304), iTRAQ8plex (+304), iTRAQ8plex (+304)	18.63	39.3747	7.23		0	-0.4356	0.3483	0.008531	-1.096	-1.395	-0.632	0	0	2	0
U87MG-DIRETO-ALL RUNS-PKL-TANDEM-04-SET-18	Protein disulfide-isomerase OS=Homo sapiens OX=9606 GN=P4HB PE=1 SV=3	PDIA1_HUMAN	true	true	true	nNFEGEVTkEnLLDFIk	0.44	iTRAQ8plex (+304), iTRAQ8plex (+304), Deamidated (+1), iTRAQ8plex (+304)	13.7	39.2896	1.67		0	0.3115	0.6208	0.2328	-0.7834	-0.6934	-0.9446	0	0	3	0
U87MG-DIRETO-ALL RUNS-PKL-TANDEM-04-SET-18	Protein disulfide-isomerase OS=Homo sapiens OX=9606 GN=P4HB PE=1 SV=3	PDIA1_HUMAN	true	true	true	qFLQAAEAIDDIPFGITSNSDVFSk	0.95	iTRAQ8plex (+304), iTRAQ8plex (+304)	25.48	39.1835	0.02		No Values	No Values	No Values	No Values	No Values	No Values	No Values	0	0	1	0
U87MG-DIRETO-ALL RUNS-PKL-TANDEM-04-SET-18	Protein disulfide-isomerase OS=Homo sapiens OX=9606 GN=P4HB PE=1 SV=3	PDIA1_HUMAN	true	true	true	qFLqAAEAIDDIPFGITSNSDVFSk	0.97	iTRAQ8plex (+304), Deamidated (+1), iTRAQ8plex (+304)	12.05	39.1861	0	0.886057	No Values	No Values	No Values	No Values	No Values	No Values	No Values	0	0	2	0
U87MG-DIRETO-ALL RUNS-PKL-TANDEM-04-SET-18	Protein disulfide-isomerase OS=Homo sapiens OX=9606 GN=P4HB PE=1 SV=3	PDIA1_HUMAN	true	true	true	qFLQAAEAIDDIPFGITSnSDVFSk	1	iTRAQ8plex (+304), Deamidated (+1), iTRAQ8plex (+304)	15.52	39.1772	5.07	1.25964	No Values	No Values	No Values	No Values	No Values	No Values	No Values	0	0	1	0
U87MG-DIRETO-ALL RUNS-PKL-TANDEM-04-SET-18	Dolichyl-diphosphooligosaccharide--protein glycosyltransferase subunit 1 OS=Homo sapiens OX=9606 GN=RPN1 PE=1 SV=1	RPN1_HUMAN	true	true	true	aLTSEIALLQSR	0.82	iTRAQ8plex (+304)	20.56	38.9553	4.16		0	-0.06929	-0.1613	-0.117	-0.3794	-0.1844	-0.334	0	12	0	0
U87MG-DIRETO-ALL RUNS-PKL-TANDEM-04-SET-18	Dolichyl-diphosphooligosaccharide--protein glycosyltransferase subunit 1 OS=Homo sapiens OX=9606 GN=RPN1 PE=1 SV=1	RPN1_HUMAN	true	true	true	aLTSEIALLqSR	0.22	iTRAQ8plex (+304), Deamidated (+1)	5.64	38.9548	-0.4		0	-0.05218	-0.8819	-0.2226	-1.191	-0.1401	Value Missing	0	1	0	0
U87MG-DIRETO-ALL RUNS-PKL-TANDEM-04-SET-18	Dolichyl-diphosphooligosaccharide--protein glycosyltransferase subunit 1 OS=Homo sapiens OX=9606 GN=RPN1 PE=1 SV=1	RPN1_HUMAN	true	true	true	aTSFLLALEPELEAR	1	iTRAQ8plex (+304)	58.7	39.4939	51.63	7.4318	0	0.1748	-0.1676	-0.05134	0.02027	-0.01956	-0.2308	0	27	0	0
U87MG-DIRETO-ALL RUNS-PKL-TANDEM-04-SET-18	Dolichyl-diphosphooligosaccharide--protein glycosyltransferase subunit 1 OS=Homo sapiens OX=9606 GN=RPN1 PE=1 SV=1	RPN1_HUMAN	true	true	true	fVDHVFDEQVIDSLTVk	0.47	iTRAQ8plex (+304), iTRAQ8plex (+304)	13.77	39.5143	4.22		0	-0.3576	-0.5047	-0.04607	-1.051	0.3093	0.2352	0	0	4	0
U87MG-DIRETO-ALL RUNS-PKL-TANDEM-04-SET-18	Dolichyl-diphosphooligosaccharide--protein glycosyltransferase subunit 1 OS=Homo sapiens OX=9606 GN=RPN1 PE=1 SV=1	RPN1_HUMAN	true	true	true	fVDHVFDEqVIDSLTVk	0.57	iTRAQ8plex (+304), Deamidated (+1), iTRAQ8plex (+304)	14.66	39.4919	2.19		0	0.06537	0.3926	-0.8528	0.538	0.2001	0.4156	0	0	2	0
U87MG-DIRETO-ALL RUNS-PKL-TANDEM-04-SET-18	Dolichyl-diphosphooligosaccharide--protein glycosyltransferase subunit 1 OS=Homo sapiens OX=9606 GN=RPN1 PE=1 SV=1	RPN1_HUMAN	true	true	true	iDHILDAL	0.43	iTRAQ8plex (+304)	19.42	38.4807	9.81		0	0.1653	-0.2951	0.3976	-1.172	-0.2269	-0.6297	0	15	0	0
U87MG-DIRETO-ALL RUNS-PKL-TANDEM-04-SET-18	Dolichyl-diphosphooligosaccharide--protein glycosyltransferase subunit 1 OS=Homo sapiens OX=9606 GN=RPN1 PE=1 SV=1	RPN1_HUMAN	true	true	true	sEDLLDYGPFR	0.59	iTRAQ8plex (+304)	9.13	39.3242	9.13		0	0.1146	0.1255	-0.2904	-0.3344	-0.7694	-0.3273	0	2	0	0
U87MG-DIRETO-ALL RUNS-PKL-TANDEM-04-SET-18	Tropomyosin alpha-4 chain OS=Homo sapiens OX=9606 GN=TPM4 PE=1 SV=3	TPM4_HUMAN	true	true	true	iQALQQQADEAEDRAQGLQR	0.98	iTRAQ8plex (+304)	28.12	39.3892	0		0	-0.9201	-0.0409	0.01278	-0.09268	0.4232	0.5254	0	0	1	0
U87MG-DIRETO-ALL RUNS-PKL-TANDEM-04-SET-18	Tropomyosin alpha-4 chain OS=Homo sapiens OX=9606 GN=TPM4 PE=1 SV=3	TPM4_HUMAN	true	true	true	iQALQQqADEAEDRAQGLQR	0.73	iTRAQ8plex (+304), Deamidated (+1)	16.45	39.3852	0		0	0.7572	-0.1966	-0.1648	-0.428	Value Missing	0.9035	0	0	1	0
U87MG-DIRETO-ALL RUNS-PKL-TANDEM-04-SET-18	Tropomyosin alpha-4 chain OS=Homo sapiens OX=9606 GN=TPM4 PE=1 SV=3	TPM4_HUMAN	true	true	true	iQLVEEELDR	0.76	iTRAQ8plex (+304)	20.73	39.0102	9.6		0	0.5722	0.3695	0.5483	0.4415	0.4151	0.5099	0	8	0	0
U87MG-DIRETO-ALL RUNS-PKL-TANDEM-04-SET-18	Tropomyosin alpha-4 chain OS=Homo sapiens OX=9606 GN=TPM4 PE=1 SV=3	TPM4_HUMAN	true	true	true	iQLVEEELDRAQER	1	iTRAQ8plex (+304)	43.37	39.5085	4.27		0	-0.1754	-0.3344	0.02884	0.1317	0.3154	0.4208	0	1	22	0
U87MG-DIRETO-ALL RUNS-PKL-TANDEM-04-SET-18	Tropomyosin alpha-4 chain OS=Homo sapiens OX=9606 GN=TPM4 PE=1 SV=3	TPM4_HUMAN	true	true	true	iqLVEEELDRAQER	1	iTRAQ8plex (+304), Deamidated (+1)	38.29	39.5046	3.07	0.468521	0	-0.0466	-0.1331	0.04637	0.2376	0.5049	0.4567	0	1	4	0
U87MG-DIRETO-ALL RUNS-PKL-TANDEM-04-SET-18	Tropomyosin alpha-4 chain OS=Homo sapiens OX=9606 GN=TPM4 PE=1 SV=3	TPM4_HUMAN	true	true	true	iQLVEEELDRAqER	0.68	iTRAQ8plex (+304), Deamidated (+1)	21.65	39.4532	1.94		0	-0.05894	0.1214	0.1968	0.2505	0.4815	-0.04627	0	1	4	0
U87MG-DIRETO-ALL RUNS-PKL-TANDEM-04-SET-18	Tropomyosin alpha-4 chain OS=Homo sapiens OX=9606 GN=TPM4 PE=1 SV=3	TPM4_HUMAN	true	true	true	kLVILEGELER	1	iTRAQ8plex (+304), iTRAQ8plex (+304)	7.79	39.4463	-0.21	1	0	-0.1569	0.1539	0.1672	-0.6973	-0.1022	-0.4692	0	0	3	0
U87MG-DIRETO-ALL RUNS-PKL-TANDEM-04-SET-18	Tropomyosin alpha-4 chain OS=Homo sapiens OX=9606 GN=TPM4 PE=1 SV=3	TPM4_HUMAN	true	true	true	lVILEGELER	0.99	iTRAQ8plex (+304)	28.33	39.1062	16.43		0	-0.01086	-0.2336	-0.7221	-0.5972	0.2877	0.3612	0	4	0	0
U87MG-DIRETO-ALL RUNS-PKL-TANDEM-04-SET-18	Tropomyosin alpha-4 chain OS=Homo sapiens OX=9606 GN=TPM4 PE=1 SV=3	TPM4_HUMAN	true	true	true	lVILEGELERAEER	0.44	iTRAQ8plex (+304)	16.88	39.5602	2.22		0	-0.6025	-0.07877	-0.1476	-0.05196	-0.3424	-0.07044	0	1	12	0
U87MG-DIRETO-ALL RUNS-PKL-TANDEM-04-SET-18	Talin-1 OS=Homo sapiens OX=9606 GN=TLN1 PE=1 SV=3	TLN1_HUMAN	true	true	true	aATAPLLEAVDNLSAFASNPEFSSIPAqISPEGR	0.38	iTRAQ8plex (+304), Deamidated (+1)	13.62	38.8773	1.09		No Values	No Values	Reference Missing	Reference Missing	No Values	No Values	No Values	0	0	0	1
U87MG-DIRETO-ALL RUNS-PKL-TANDEM-04-SET-18	Talin-1 OS=Homo sapiens OX=9606 GN=TLN1 PE=1 SV=3	TLN1_HUMAN	true	true	true	aVSSAIAQLLGEVAQGNENYAGIAAR	1	iTRAQ8plex (+304)	29.46	39.0596	21	0.455932	0	Value Missing	Value Missing	-1.383	Reference Missing	-0.07869	Value Missing	0	0	3	0
U87MG-DIRETO-ALL RUNS-PKL-TANDEM-04-SET-18	Talin-1 OS=Homo sapiens OX=9606 GN=TLN1 PE=1 SV=3	TLN1_HUMAN	true	true	true	aVSSAIAQLLGEVAqGNENYAGIAAR	1	iTRAQ8plex (+304), Deamidated (+1)	47.27	39.3192	1.3	4.79588	0	-1.489	Value Missing	Value Missing	Value Missing	0.1317	Value Missing	0	0	2	0
U87MG-DIRETO-ALL RUNS-PKL-TANDEM-04-SET-18	Talin-1 OS=Homo sapiens OX=9606 GN=TLN1 PE=1 SV=3	TLN1_HUMAN	true	true	true	aVSSAIAQLLGEVAQGnENYAGIAAR	1	iTRAQ8plex (+304), Deamidated (+1)	81.9	39.4527	7.17	7.46852	No Values	No Values	Reference Missing	No Values	No Values	Reference Missing	Reference Missing	0	0	1	0
U87MG-DIRETO-ALL RUNS-PKL-TANDEM-04-SET-18	Talin-1 OS=Homo sapiens OX=9606 GN=TLN1 PE=1 SV=3	TLN1_HUMAN	true	true	true	aVSSAIAQLLGEVAQGNEnYAGIAAR	1	iTRAQ8plex (+304), Deamidated (+1)	16.96	39.434	0.42	1.79588	No Values	No Values	No Values	No Values	No Values	No Values	No Values	0	0	1	0
U87MG-DIRETO-ALL RUNS-PKL-TANDEM-04-SET-18	Talin-1 OS=Homo sapiens OX=9606 GN=TLN1 PE=1 SV=3	TLN1_HUMAN	true	true	true	eGISQEALHTQmLTAVQEISHLIEPLANAAR	0.99	iTRAQ8plex (+304), Oxidation (+16)	35.04	38.8304	3.25		No Values	No Values	Reference Missing	No Values	No Values	No Values	No Values	0	0	0	1
U87MG-DIRETO-ALL RUNS-PKL-TANDEM-04-SET-18	Talin-1 OS=Homo sapiens OX=9606 GN=TLN1 PE=1 SV=3	TLN1_HUMAN	true	true	true	eGISQEALHTQMLTAVQEISHLIEPLAnAAR	0.99	iTRAQ8plex (+304), Deamidated (+1)	56.61	38.8474	3.24		0	-0.1302	0.07933	0.3376	0.08758	0.2229	-0.07373	0	0	0	1
U87MG-DIRETO-ALL RUNS-PKL-TANDEM-04-SET-18	Talin-1 OS=Homo sapiens OX=9606 GN=TLN1 PE=1 SV=3	TLN1_HUMAN	true	true	true	gLAGAVSELLR	0.99	iTRAQ8plex (+304)	28.92	38.6759	17.36		0	0.5717	-0.06875	0.7352	0.631	1.257	1.046	0	11	0	0
U87MG-DIRETO-ALL RUNS-PKL-TANDEM-04-SET-18	Talin-1 OS=Homo sapiens OX=9606 GN=TLN1 PE=1 SV=3	TLN1_HUMAN	true	true	true	gTEWVDPEDPTVIAENELLGAAAAIEAAAk	0.59	iTRAQ8plex (+304), iTRAQ8plex (+304)	17.81	38.9348	0		0	0.4258	Value Missing	0.599	0.661	2.091	-1.518	0	0	0	1
U87MG-DIRETO-ALL RUNS-PKL-TANDEM-04-SET-18	Talin-1 OS=Homo sapiens OX=9606 GN=TLN1 PE=1 SV=3	TLN1_HUMAN	true	true	true	gVGAAATAVTQALNELLQHV	0.96	iTRAQ8plex (+304)				0.522879	No Values	Reference Missing	No Values	No Values	Reference Missing	No Values	Reference Missing	0	0	3	0
U87MG-DIRETO-ALL RUNS-PKL-TANDEM-04-SET-18	Talin-1 OS=Homo sapiens OX=9606 GN=TLN1 PE=1 SV=3	TLN1_HUMAN	true	true	true	gVGAAATAVTQALNELLQHVk	0.95	iTRAQ8plex (+304), iTRAQ8plex (+304)	29.31	39.5554	0.87		0	0.5327	-0.1727	0.6726	1.085	1.171	0.5107	0	0	6	8
U87MG-DIRETO-ALL RUNS-PKL-TANDEM-04-SET-18	Talin-1 OS=Homo sapiens OX=9606 GN=TLN1 PE=1 SV=3	TLN1_HUMAN	true	true	true	gVGAAATAVTqALNELLQHVk	1	iTRAQ8plex (+304), Deamidated (+1), iTRAQ8plex (+304)	36.99	39.2793	2.05	2.58503	No Values	Reference Missing	Reference Missing	Reference Missing	Reference Missing	Reference Missing	Reference Missing	0	0	2	0
U87MG-DIRETO-ALL RUNS-PKL-TANDEM-04-SET-18	Talin-1 OS=Homo sapiens OX=9606 GN=TLN1 PE=1 SV=3	TLN1_HUMAN	true	true	true	gVGAAATAVTQALnELLQHVk	1	iTRAQ8plex (+304), Deamidated (+1), iTRAQ8plex (+304)	92.87	39.4812	2.54	7.07058	0	0.1794	-0.2604	0.08744	0.119	0.5997	0.0393	0	0	1	0
U87MG-DIRETO-ALL RUNS-PKL-TANDEM-04-SET-18	Talin-1 OS=Homo sapiens OX=9606 GN=TLN1 PE=1 SV=3	TLN1_HUMAN	true	true	true	gVGAAATAVTQALNELLqHVk	0.95	iTRAQ8plex (+304), Deamidated (+1), iTRAQ8plex (+304)	24.58	39.3797	6.62		No Values	Reference Missing	No Values	No Values	No Values	No Values	No Values	0	0	0	1
U87MG-DIRETO-ALL RUNS-PKL-TANDEM-04-SET-18	Talin-1 OS=Homo sapiens OX=9606 GN=TLN1 PE=1 SV=3	TLN1_HUMAN	true	true	true	lLAALLEDEGGSGRPLLQAAk	0.42	iTRAQ8plex (+304), iTRAQ8plex (+304)	10.42	39.2978	4.71		No Values	Reference Missing	No Values	No Values	No Values	No Values	Reference Missing	0	0	1	0
U87MG-DIRETO-ALL RUNS-PKL-TANDEM-04-SET-18	Talin-1 OS=Homo sapiens OX=9606 GN=TLN1 PE=1 SV=3	TLN1_HUMAN	true	true	true	lNEAAAGLNQAATELVQASR	1	iTRAQ8plex (+304)	30.35	39.4621	3.37	1.63827	0	-0.07266	-1.127	-0.05493	-0.2297	-0.5351	-0.002813	0	11	0	0
U87MG-DIRETO-ALL RUNS-PKL-TANDEM-04-SET-18	Talin-1 OS=Homo sapiens OX=9606 GN=TLN1 PE=1 SV=3	TLN1_HUMAN	true	true	true	lNEAAAGLNqAATELVQASR	1	iTRAQ8plex (+304), Deamidated (+1)	37.76	39.4768	1.59	7.22185	No Values	Reference Missing	No Values	Reference Missing	Reference Missing	No Values	No Values	0	1	0	0
U87MG-DIRETO-ALL RUNS-PKL-TANDEM-04-SET-18	Talin-1 OS=Homo sapiens OX=9606 GN=TLN1 PE=1 SV=3	TLN1_HUMAN	true	true	true	tLAESALQLLYTAk	0.19	iTRAQ8plex (+304), iTRAQ8plex (+304)	4.54	39.4116	2.59		0	-0.4872	0.3378	0.8229	0.7143	Value Missing	1.247	0	1	0	0
U87MG-DIRETO-ALL RUNS-PKL-TANDEM-04-SET-18	Talin-1 OS=Homo sapiens OX=9606 GN=TLN1 PE=1 SV=3	TLN1_HUMAN	true	true	true	yDQATDTILTVTENIFSSMGDAGEMVR	0.87	iTRAQ8plex (+304)				0.853872	No Values	No Values	No Values	No Values	No Values	No Values	No Values	0	0	1	0
U87MG-DIRETO-ALL RUNS-PKL-TANDEM-04-SET-18	Transketolase OS=Homo sapiens OX=9606 GN=TKT PE=1 SV=3	TKT_HUMAN	true	true	true	iLATPPqEDAPSVDIANIR	1	iTRAQ8plex (+304), Deamidated (+1)	41.31	39.4547	10.93	4.0655	0	Value Missing	-0.3031	Value Missing	Value Missing	Value Missing	0.1649	0	1	0	0
U87MG-DIRETO-ALL RUNS-PKL-TANDEM-04-SET-18	Transketolase OS=Homo sapiens OX=9606 GN=TKT PE=1 SV=3	TKT_HUMAN	true	true	true	nMAEQIIQEIYSQIQSk	0.87	iTRAQ8plex (+304), iTRAQ8plex (+304)	19.49	39.4719	2.14		0	-0.2317	-0.0761	0.236	-0.162	-0.5736	0.2439	0	0	21	0
U87MG-DIRETO-ALL RUNS-PKL-TANDEM-04-SET-18	Transketolase OS=Homo sapiens OX=9606 GN=TKT PE=1 SV=3	TKT_HUMAN	true	true	true	nmAEQIIQEIYSQIQSk	0.83	iTRAQ8plex (+304), Oxidation (+16), iTRAQ8plex (+304)	19.6	39.3551	3.78		0	-0.3203	0.7587	-0.2187	-1.315	1.158	0.9149	0	0	10	0
U87MG-DIRETO-ALL RUNS-PKL-TANDEM-04-SET-18	Transketolase OS=Homo sapiens OX=9606 GN=TKT PE=1 SV=3	TKT_HUMAN	true	true	true	nMAEqIIQEIYSQIQSk	1	iTRAQ8plex (+304), Deamidated (+1), iTRAQ8plex (+304)	57.16	39.4988	3.37	3.56864	0	0.2471	-0.2174	0.3419	0.0668	0.5487	-0.5762	0	0	4	0
U87MG-DIRETO-ALL RUNS-PKL-TANDEM-04-SET-18	Transketolase OS=Homo sapiens OX=9606 GN=TKT PE=1 SV=3	TKT_HUMAN	true	true	true	nMAEQIIqEIYSQIQSk	1	iTRAQ8plex (+304), Deamidated (+1), iTRAQ8plex (+304)	45.72	39.5328	3.87	3.20066	0	-0.3649	0.3529	-0.08616	-0.1383	-0.2984	0.3254	0	0	9	0
U87MG-DIRETO-ALL RUNS-PKL-TANDEM-04-SET-18	Transketolase OS=Homo sapiens OX=9606 GN=TKT PE=1 SV=3	TKT_HUMAN	true	true	true	nmAEqIIQEIYSQIQSk	0.95	iTRAQ8plex (+304), Oxidation (+16), Deamidated (+1), iTRAQ8plex (+304)	24.39	39.3932	4.72		0	0.7935	Value Missing	Value Missing	Value Missing	0.3753	Value Missing	0	0	1	0
U87MG-DIRETO-ALL RUNS-PKL-TANDEM-04-SET-18	Transketolase OS=Homo sapiens OX=9606 GN=TKT PE=1 SV=3	TKT_HUMAN	true	true	true	nmAEQIIqEIYSQIQSk	1	iTRAQ8plex (+304), Oxidation (+16), Deamidated (+1), iTRAQ8plex (+304)	30.95	39.3907	2.71	0.337242	0	-1.051	0.4759	0.1653	-0.4435	1.2	0.7652	0	0	3	0
U87MG-DIRETO-ALL RUNS-PKL-TANDEM-04-SET-18	Transketolase OS=Homo sapiens OX=9606 GN=TKT PE=1 SV=3	TKT_HUMAN	true	true	true	nmAEQIIQEIYSqIQSk	1	iTRAQ8plex (+304), Oxidation (+16), Deamidated (+1), iTRAQ8plex (+304)	31.35	39.3932	0.77	1.49485	0	Reference Missing	-1.232	0.1715	0.6313	Reference Missing	Reference Missing	0	0	2	0
U87MG-DIRETO-ALL RUNS-PKL-TANDEM-04-SET-18	Transketolase OS=Homo sapiens OX=9606 GN=TKT PE=1 SV=3	TKT_HUMAN	true	true	true	qAFTDVATGSLGQGLGAAcGmAyTGk	0.35	Deamidated (+1), iTRAQ8plex (+304), Carbamidomethyl (+57), Oxidation (+16), iTRAQ8plex (+304), iTRAQ8plex (+304)	4.38	39.072	0		0	0.9268	-0.9691	0.9233	0.3642	0.7407	0.511	0	0	0	2
U87MG-DIRETO-ALL RUNS-PKL-TANDEM-04-SET-18	Profilin-1 OS=Homo sapiens OX=9606 GN=PFN1 PE=1 SV=2	PROF1_HUMAN	true	true	true	dSLLqDGEFSMDLR	1	iTRAQ8plex (+304), Deamidated (+1)	18.28	39.5139	0	1.26761	0	0.2368	-0.3139	0.1582	-0.234	-0.1112	0.06787	0	1	0	0
U87MG-DIRETO-ALL RUNS-PKL-TANDEM-04-SET-18	Profilin-1 OS=Homo sapiens OX=9606 GN=PFN1 PE=1 SV=2	PROF1_HUMAN	true	true	true	sSFYVnGLTLGGqk	1	iTRAQ8plex (+304), Deamidated (+1), Deamidated (+1), iTRAQ8plex (+304)	24.73	39.5299	6.07	1.24413	0	-2.948	Value Missing	Value Missing	0.5894	0.8917	1.349	0	1	0	0
U87MG-DIRETO-ALL RUNS-PKL-TANDEM-04-SET-18	Profilin-1 OS=Homo sapiens OX=9606 GN=PFN1 PE=1 SV=2	PROF1_HUMAN	true	true	true	sTGGAPTFNVTVTk	1	iTRAQ8plex (+304), iTRAQ8plex (+304)	50.31	39.5636	14.56	6.14874	0	-0.7161	-0.5515	-0.585	-0.496	-0.05873	-0.2422	0	3	0	0
U87MG-DIRETO-ALL RUNS-PKL-TANDEM-04-SET-18	Profilin-1 OS=Homo sapiens OX=9606 GN=PFN1 PE=1 SV=2	PROF1_HUMAN	true	true	true	tFVNITPAEVGVLVGk	1	iTRAQ8plex (+304), iTRAQ8plex (+304)	27.75	39.3892	15.39	1.13668	0	-0.04462	-0.2553	-0.513	0.3567	0.3925	0.2339	0	16	12	0
U87MG-DIRETO-ALL RUNS-PKL-TANDEM-04-SET-18	Profilin-1 OS=Homo sapiens OX=9606 GN=PFN1 PE=1 SV=2	PROF1_HUMAN	true	true	true	tFVnITPAEVGVLVGk	1	iTRAQ8plex (+304), Deamidated (+1), iTRAQ8plex (+304)	37.29	39.3475	5.85	5.85387	0	-0.6541	0.7338	0.1889	0.7281	0.8605	0.9278	0	4	3	0
U87MG-DIRETO-ALL RUNS-PKL-TANDEM-04-SET-18	Profilin-1 OS=Homo sapiens OX=9606 GN=PFN1 PE=1 SV=2	PROF1_HUMAN	true	true	true	tFVNITPAEVGVLVGkDR	1	iTRAQ8plex (+304), iTRAQ8plex (+304)	48.9	39.1254	10.08	2.92082	0	-1.179	0.2807	0.3682	1.102	1.423	1.153	0	0	8	0
U87MG-DIRETO-ALL RUNS-PKL-TANDEM-04-SET-18	Profilin-1 OS=Homo sapiens OX=9606 GN=PFN1 PE=1 SV=2	PROF1_HUMAN	true	true	true	tFVnITPAEVGVLVGkDR	1	iTRAQ8plex (+304), Deamidated (+1), iTRAQ8plex (+304)	32.59	39.3085	5.93	3.95861	0	-0.4063	-0.002082	0.3141	0.6985	1.487	0.6855	0	0	1	0
U87MG-DIRETO-ALL RUNS-PKL-TANDEM-04-SET-18	Profilin-1 OS=Homo sapiens OX=9606 GN=PFN1 PE=1 SV=2	PROF1_HUMAN	true	true	true	tLVLLMGk	0.73	iTRAQ8plex (+304), iTRAQ8plex (+304)	15.21	39.248	7.94		0	0.009632	-0.1878	0.1604	0.1297	0.7544	0.1619	0	2	0	0
U87MG-DIRETO-ALL RUNS-PKL-TANDEM-04-SET-18	Alpha-actinin-1 OS=Homo sapiens OX=9606 GN=ACTN1 PE=1 SV=2	ACTN1_HUMAN	true	true	true	gYEEWLLNEIR	0.91	iTRAQ8plex (+304)	17.68	39.0504	11.76		0	0.1748	-0.1274	0.3578	0.3164	-0.1747	0.06451	0	2	0	0
U87MG-DIRETO-ALL RUNS-PKL-TANDEM-04-SET-18	Alpha-actinin-1 OS=Homo sapiens OX=9606 GN=ACTN1 PE=1 SV=2	ACTN1_HUMAN	true	true	true	gYEEWLLnEIR	0.96	iTRAQ8plex (+304), Deamidated (+1)	10.66	39.0504	1.4	1.20066	0	0.5811	0.2121	1.078	0.6764	-0.265	0.213	0	1	0	0
U87MG-DIRETO-ALL RUNS-PKL-TANDEM-04-SET-18	Alpha-actinin-1 OS=Homo sapiens OX=9606 GN=ACTN1 PE=1 SV=2	ACTN1_HUMAN	true	true	true	iDqLEGDHQLIQEALIFDNk	1	iTRAQ8plex (+304), Deamidated (+1), iTRAQ8plex (+304)	32.34	39.3757	1.35	1.82391	No Values	No Values	No Values	No Values	Reference Missing	No Values	No Values	0	0	1	0
U87MG-DIRETO-ALL RUNS-PKL-TANDEM-04-SET-18	Alpha-actinin-1 OS=Homo sapiens OX=9606 GN=ACTN1 PE=1 SV=2	ACTN1_HUMAN	true	true	true	lASDLLEWIR	0.46	iTRAQ8plex (+304)	14.9	38.9031	5.06		0	-0.5625	-0.3379	0.3177	1.011	0.6398	0.6952	0	16	0	0
U87MG-DIRETO-ALL RUNS-PKL-TANDEM-04-SET-18	Alpha-actinin-1 OS=Homo sapiens OX=9606 GN=ACTN1 PE=1 SV=2	ACTN1_HUMAN	true	true	true	lLETIDQLYLEYAk	1	iTRAQ8plex (+304), iTRAQ8plex (+304)	51.6	39.5674	4.91	1.58503	0	-0.8979	-1.137	-0.3768	-0.6682	-0.5712	-0.8327	0	0	5	0
U87MG-DIRETO-ALL RUNS-PKL-TANDEM-04-SET-18	Alpha-actinin-1 OS=Homo sapiens OX=9606 GN=ACTN1 PE=1 SV=2	ACTN1_HUMAN	true	true	true	lMLLLEVISGER	1	iTRAQ8plex (+304)	30.84	39.311	15.43	2.12494	0	-0.2113	-0.4313	-0.3282	0.1934	-0.1646	-1.092	0	7	0	0
U87MG-DIRETO-ALL RUNS-PKL-TANDEM-04-SET-18	Alpha-actinin-1 OS=Homo sapiens OX=9606 GN=ACTN1 PE=1 SV=2	ACTN1_HUMAN	true	true	true	tINEVENQILTR	0.41	iTRAQ8plex (+304)	6.87	39.3268	0		0	-0.02549	-0.09844	0.2008	-0.3505	0.4328	0.2219	0	9	0	0
U87MG-DIRETO-ALL RUNS-PKL-TANDEM-04-SET-18	Alpha-actinin-1 OS=Homo sapiens OX=9606 GN=ACTN1 PE=1 SV=2	ACTN1_HUMAN	true	true	true	tInEVENQILTR	1	iTRAQ8plex (+304), Deamidated (+1)	50.56	39.3308	2.27	2.65758	0	0.009004	0.3458	0.279	0.0003405	0.1245	0.09934	0	1	0	0
U87MG-DIRETO-ALL RUNS-PKL-TANDEM-04-SET-18	Alpha-actinin-1 OS=Homo sapiens OX=9606 GN=ACTN1 PE=1 SV=2	ACTN1_HUMAN	true	true	true	tINEVEnQILTR	0.99	iTRAQ8plex (+304), Deamidated (+1)	11.09	39.3273	0.01	0.958607	0	-1.51	-0.546	-0.2572	-0.5111	-0.6642	-0.6074	0	1	0	0
U87MG-DIRETO-ALL RUNS-PKL-TANDEM-04-SET-18	Alpha-actinin-1 OS=Homo sapiens OX=9606 GN=ACTN1 PE=1 SV=2	ACTN1_HUMAN	true	true	true	tINEVENqILTR	1	iTRAQ8plex (+304), Deamidated (+1)	16.38	39.3044	0	0.958607	0	0.2313	-0.2565	0.2994	-0.04929	0.5541	0.2711	0	1	0	0
U87MG-DIRETO-ALL RUNS-PKL-TANDEM-04-SET-18	Alpha-actinin-1 OS=Homo sapiens OX=9606 GN=ACTN1 PE=1 SV=2	ACTN1_HUMAN	true	true	true	vGWEQLLTTIAR	0.49	iTRAQ8plex (+304)	1.46	39.434	-0.51		0	Value Missing	-0.116	1.711	2.716	2.573	0.8628	0	3	0	0
U87MG-DIRETO-ALL RUNS-PKL-TANDEM-04-SET-18	Alpha-actinin-1 OS=Homo sapiens OX=9606 GN=ACTN1 PE=1 SV=2	ACTN1_HUMAN	true	true	true	vGWEqLLTTIAR	0.41	iTRAQ8plex (+304), Deamidated (+1)	9.08	39.4359	4.23		0	0.5457	0.8341	1.122	1.856	1.838	1.519	0	2	0	0
U87MG-DIRETO-ALL RUNS-PKL-TANDEM-04-SET-18	Protein disulfide-isomerase A6 OS=Homo sapiens OX=9606 GN=PDIA6 PE=1 SV=1	PDIA6_HUMAN	true	true	true	aLDLFSDNAPPPELLEIINEDIAk	0.86	iTRAQ8plex (+304), iTRAQ8plex (+304)	14.71	39.1344	10.89		0	-0.3511	-0.2626	0.111	0.2966	0.2488	0.6817	0	0	1	1
U87MG-DIRETO-ALL RUNS-PKL-TANDEM-04-SET-18	Protein disulfide-isomerase A6 OS=Homo sapiens OX=9606 GN=PDIA6 PE=1 SV=1	PDIA6_HUMAN	true	true	true	aLDLFSDNAPPPELLEIINEDIAkR	0.72	iTRAQ8plex (+304), iTRAQ8plex (+304)	18.22	39.0671	3.32		0	-0.5555	-1.839	-5.153	-4.273	-0.5582	-3.983	0	0	0	3
U87MG-DIRETO-ALL RUNS-PKL-TANDEM-04-SET-18	Protein disulfide-isomerase A6 OS=Homo sapiens OX=9606 GN=PDIA6 PE=1 SV=1	PDIA6_HUMAN	true	true	true	lAAVDATVNQVLASR	0.97	iTRAQ8plex (+304)	21.54	39.5114	12.85		0	-0.6083	-0.6887	-0.09199	0.3092	0.561	0.6603	0	13	0	0
U87MG-DIRETO-ALL RUNS-PKL-TANDEM-04-SET-18	Protein disulfide-isomerase A6 OS=Homo sapiens OX=9606 GN=PDIA6 PE=1 SV=1	PDIA6_HUMAN	true	true	true	lAAVDATVnQVLASR	1	iTRAQ8plex (+304), Deamidated (+1)	39.07	39.5313	7.14	1.31876	0	0.1804	-0.3405	0.3566	1.017	0.6969	1.403	0	4	0	0
U87MG-DIRETO-ALL RUNS-PKL-TANDEM-04-SET-18	Protein disulfide-isomerase A6 OS=Homo sapiens OX=9606 GN=PDIA6 PE=1 SV=1	PDIA6_HUMAN	true	true	true	lAAVDATVNqVLASR	0.51	iTRAQ8plex (+304), Deamidated (+1)	9.08	39.5226	-2.62		0	-4.926	-0.7261	0.9064	1.287	0.5551	Value Missing	0	4	0	0
U87MG-DIRETO-ALL RUNS-PKL-TANDEM-04-SET-18	Protein disulfide-isomerase A6 OS=Homo sapiens OX=9606 GN=PDIA6 PE=1 SV=1	PDIA6_HUMAN	true	true	true	tGEAIVDAALSALR	1	iTRAQ8plex (+304)	63.75	39.4404	58.02	3.50864	0	-0.01844	-0.1726	0.0472	-0.09079	-0.5497	-0.332	0	24	0	0
U87MG-DIRETO-ALL RUNS-PKL-TANDEM-04-SET-18	Ras-related protein Rab-1B OS=Homo sapiens OX=9606 GN=RAB1B PE=1 SV=1	RAB1B_HUMAN	true	true	true	eFADSLGIPFLETSAk	0.95	iTRAQ8plex (+304), iTRAQ8plex (+304)	4.67	39.4389	-0.83	0.69897	0	-0.01954	0.2835	0.05122	-0.2339	-0.7382	-0.1096	0	13	13	0
U87MG-DIRETO-ALL RUNS-PKL-TANDEM-04-SET-18	Ras-related protein Rab-1B OS=Homo sapiens OX=9606 GN=RAB1B PE=1 SV=1	RAB1B_HUMAN	true	true	true	gAHGIIVVYDVTDqESYAnVk	0.52	iTRAQ8plex (+304), Deamidated (+1), Deamidated (+1), iTRAQ8plex (+304)	1.93	39.3897	-1.36		No Values	No Values	No Values	Reference Missing	No Values	No Values	No Values	0	0	1	0
U87MG-DIRETO-ALL RUNS-PKL-TANDEM-04-SET-18	Ras-related protein Rab-1B OS=Homo sapiens OX=9606 GN=RAB1B PE=1 SV=1	RAB1B_HUMAN	true	true	true	lLLIGDSGVGk	0.36	iTRAQ8plex (+304), iTRAQ8plex (+304)	12.25	39.1939	0		0	-0.03325	0.2495	0.05698	-0.4562	-0.2667	-0.06548	0	15	0	0
U87MG-DIRETO-ALL RUNS-PKL-TANDEM-04-SET-18	Ras-related protein Rab-1B OS=Homo sapiens OX=9606 GN=RAB1B PE=1 SV=1	RAB1B_HUMAN	true	true	true	nATNVEQAFMTMAAEIk	1	iTRAQ8plex (+304), iTRAQ8plex (+304)	47.35	39.4817	0.87	3.85387	0	-0.0784	-0.7173	-0.3285	-0.8909	-0.8848	-0.6005	0	0	2	0
U87MG-DIRETO-ALL RUNS-PKL-TANDEM-04-SET-18	Heterogeneous nuclear ribonucleoprotein K OS=Homo sapiens OX=9606 GN=HNRNPK PE=1 SV=1	HNRPK_HUMAN	true	true	true	iILDLISESPIk	1	iTRAQ8plex (+304), iTRAQ8plex (+304)	36.95	39.0222	25.33	2.69897	0	0.2038	-0.09168	0.03775	0.1061	0.03336	-0.1923	0	29	12	0
U87MG-DIRETO-ALL RUNS-PKL-TANDEM-04-SET-18	Heterogeneous nuclear ribonucleoprotein K OS=Homo sapiens OX=9606 GN=HNRNPK PE=1 SV=1	HNRPK_HUMAN	true	true	true	iLSISADIETIGEILkk	0.21	iTRAQ8plex (+304), iTRAQ8plex (+304), iTRAQ8plex (+304)	7.92	38.9779	0		0	0.4471	-0.4597	-0.1043	0.6489	0.8483	-0.06484	0	0	6	2
U87MG-DIRETO-ALL RUNS-PKL-TANDEM-04-SET-18	Heterogeneous nuclear ribonucleoprotein K OS=Homo sapiens OX=9606 GN=HNRNPK PE=1 SV=1	HNRPK_HUMAN	true	true	true	iPkDLAGSIIGk	0.68	iTRAQ8plex (+304), iTRAQ8plex (+304), iTRAQ8plex (+304)				0.920819	0	-1.109	-1.998	-1.101	-0.649	Value Missing	Value Missing	0	1	0	0
U87MG-DIRETO-ALL RUNS-PKL-TANDEM-04-SET-18	40S ribosomal protein S5 OS=Homo sapiens OX=9606 GN=RPS5 PE=1 SV=4	RS5_HUMAN	true	true	true	lTGENPLQVLVNAIINSGPR	0.84	iTRAQ8plex (+304)				0.958607	0	-3.05	0.6759	0.716	-2.828	0.8094	Value Missing	0	0	6	0
U87MG-DIRETO-ALL RUNS-PKL-TANDEM-04-SET-18	40S ribosomal protein S5 OS=Homo sapiens OX=9606 GN=RPS5 PE=1 SV=4	RS5_HUMAN	true	true	true	tIAEcLADELINAAk	0.47	iTRAQ8plex (+304), Carbamidomethyl (+57), iTRAQ8plex (+304)	18.07	39.3536	3.78		0	0.123	0.09714	-0.1123	-0.1085	0.08105	0.1488	0	13	26	0
U87MG-DIRETO-ALL RUNS-PKL-TANDEM-04-SET-18	40S ribosomal protein S5 OS=Homo sapiens OX=9606 GN=RPS5 PE=1 SV=4	RS5_HUMAN	true	true	true	tIAEcLADELInAAk	1	iTRAQ8plex (+304), Carbamidomethyl (+57), Deamidated (+1), iTRAQ8plex (+304)	44.08	39.5775	7.25	6.76955	0	-0.3047	-0.07046	0.01041	0.4758	0.454	0.4908	0	3	1	0
U87MG-DIRETO-ALL RUNS-PKL-TANDEM-04-SET-18	Protein disulfide-isomerase A3 OS=Homo sapiens OX=9606 GN=PDIA3 PE=1 SV=4	PDIA3_HUMAN	true	true	true	eATNPPVIQEEkPk	0.5	iTRAQ8plex (+304), iTRAQ8plex (+304), iTRAQ8plex (+304)	13.61	39.425	5.03		0	-1.522	-1.197	-0.6473	-1.076	-0.655	-0.366	0	0	1	0
U87MG-DIRETO-ALL RUNS-PKL-TANDEM-04-SET-18	Protein disulfide-isomerase A3 OS=Homo sapiens OX=9606 GN=PDIA3 PE=1 SV=4	PDIA3_HUMAN	true	true	true	eLSDFISYL	1	iTRAQ8plex (+304)				2.284	0	0.05207	1.009	0.2059	-0.5051	-0.5136	0.3107	0	3	0	0
U87MG-DIRETO-ALL RUNS-PKL-TANDEM-04-SET-18	Protein disulfide-isomerase A3 OS=Homo sapiens OX=9606 GN=PDIA3 PE=1 SV=4	PDIA3_HUMAN	true	true	true	fISDkDASIVGFFDDSFSEAHSEFLk	0.2	iTRAQ8plex (+304), iTRAQ8plex (+304), iTRAQ8plex (+304)	14.4	38.7471	3.08		0	-0.007191	0.1459	-0.4655	-0.158	-0.375	-0.3945	0	0	0	13
U87MG-DIRETO-ALL RUNS-PKL-TANDEM-04-SET-18	Protein disulfide-isomerase A3 OS=Homo sapiens OX=9606 GN=PDIA3 PE=1 SV=4	PDIA3_HUMAN	true	true	true	fLQDYFDGNLkR	0.6	iTRAQ8plex (+304), iTRAQ8plex (+304)	10.81	39.5641	8.26		0	0.442	0.4311	0.02122	0.4197	-0.2794	0.5872	0	0	1	0
U87MG-DIRETO-ALL RUNS-PKL-TANDEM-04-SET-18	Protein disulfide-isomerase A3 OS=Homo sapiens OX=9606 GN=PDIA3 PE=1 SV=4	PDIA3_HUMAN	true	true	true	fLqDYFDGNLkR	0.38	iTRAQ8plex (+304), Deamidated (+1), iTRAQ8plex (+304)	4.33	39.5636	1.78		0	0.8276	0.426	0.04751	0.04868	0.1341	0.4186	0	0	1	0
U87MG-DIRETO-ALL RUNS-PKL-TANDEM-04-SET-18	Protein disulfide-isomerase A3 OS=Homo sapiens OX=9606 GN=PDIA3 PE=1 SV=4	PDIA3_HUMAN	true	true	true	sDVLELTDDNFESR	1	iTRAQ8plex (+304)				4.01323	0	-0.09499	0.1836	-0.2767	0.08632	-0.5064	-0.04852	0	15	0	0
U87MG-DIRETO-ALL RUNS-PKL-TANDEM-04-SET-18	Protein disulfide-isomerase A3 OS=Homo sapiens OX=9606 GN=PDIA3 PE=1 SV=4	PDIA3_HUMAN	true	true	true	tFSHELSDFGLESTAGEIPVVAIR	1	iTRAQ8plex (+304)	59.96	39.4131	54.23	5.4318	0	0.1071	0.5241	-0.2631	0.1214	-0.3405	0.1837	0	0	13	0
U87MG-DIRETO-ALL RUNS-PKL-TANDEM-04-SET-18	Heat shock protein HSP 90-beta OS=Homo sapiens OX=9606 GN=HSP90AB1 PE=1 SV=4	HS90B_HUMAN	true	true	true	eQVANSAFVER	0.37	iTRAQ8plex (+304)	8.08	39.1046	3.02		0	-1.603	-0.9329	-5.417	-1.282	-0.1817	-0.7714	0	1	0	0
U87MG-DIRETO-ALL RUNS-PKL-TANDEM-04-SET-18	Heat shock protein HSP 90-beta OS=Homo sapiens OX=9606 GN=HSP90AB1 PE=1 SV=4	HS90B_HUMAN	true	true	true	hLEInPDHPIVETLR	1	iTRAQ8plex (+304), Deamidated (+1)	19.5	39.6147	1.04	2.27572	0	-0.2966	-0.7007	-0.3975	0.007999	-0.1547	0.4362	0	0	1	0
U87MG-DIRETO-ALL RUNS-PKL-TANDEM-04-SET-18	Heat shock protein HSP 90-beta OS=Homo sapiens OX=9606 GN=HSP90AB1 PE=1 SV=4	HS90B_HUMAN	true	true	true	iDIIPNPQER	0.63	iTRAQ8plex (+304)	15.75	39.045	5.63		0	-0.3643	-0.2948	-0.1422	-0.009284	0.009123	-0.01344	0	8	0	0
U87MG-DIRETO-ALL RUNS-PKL-TANDEM-04-SET-18	Heat shock protein HSP 90-beta OS=Homo sapiens OX=9606 GN=HSP90AB1 PE=1 SV=4	HS90B_HUMAN	true	true	true	kHLEINPDHPIVETLR	0.99	iTRAQ8plex (+304), iTRAQ8plex (+304)	20.82	39.2557	18.8		0	-0.07468	0.08583	0.2057	-0.02337	0.5601	-0.02109	0	0	0	1
U87MG-DIRETO-ALL RUNS-PKL-TANDEM-04-SET-18	Heat shock protein HSP 90-beta OS=Homo sapiens OX=9606 GN=HSP90AB1 PE=1 SV=4	HS90B_HUMAN	true	true	true	sIYYITGESk	0.77	iTRAQ8plex (+304), iTRAQ8plex (+304)	14.55	39.4285	9.23		0	-0.3101	-0.5878	-0.3241	-1.027	0.02623	-0.4195	0	2	0	0
U87MG-DIRETO-ALL RUNS-PKL-TANDEM-04-SET-18	Peptidyl-prolyl cis-trans isomerase A OS=Homo sapiens OX=9606 GN=PPIA PE=1 SV=2	PPIA_HUMAN	true	true	true	eGMNIVEAMER	1	iTRAQ8plex (+304)	26.46	39.0961	14.27	2.05061	0	-0.3873	0.01215	0.05077	-0.2955	0.2262	0.201	0	2	0	0
U87MG-DIRETO-ALL RUNS-PKL-TANDEM-04-SET-18	Peptidyl-prolyl cis-trans isomerase A OS=Homo sapiens OX=9606 GN=PPIA PE=1 SV=2	PPIA_HUMAN	true	true	true	iIPGFMcQGGDFTR	0.82	iTRAQ8plex (+304), Carbamidomethyl (+57)	18.71	39.4231	1.18		0	-0.02154	0.1659	0.1804	0.4066	0.7233	0.5538	0	8	0	0
U87MG-DIRETO-ALL RUNS-PKL-TANDEM-04-SET-18	Peptidyl-prolyl cis-trans isomerase A OS=Homo sapiens OX=9606 GN=PPIA PE=1 SV=2	PPIA_HUMAN	true	true	true	iIPGFMcqGGDFTR	0.24	iTRAQ8plex (+304), Carbamidomethyl (+57), Deamidated (+1)	14.09	39.4954	1.91		0	-0.188	0.01909	0.3498	0.4396	0.5943	0.5765	0	1	0	0
U87MG-DIRETO-ALL RUNS-PKL-TANDEM-04-SET-18	Peptidyl-prolyl cis-trans isomerase A OS=Homo sapiens OX=9606 GN=PPIA PE=1 SV=2	PPIA_HUMAN	true	true	true	kITIADcGqLE	0.36	iTRAQ8plex (+304), iTRAQ8plex (+304), Carbamidomethyl (+57), Deamidated (+1)	4.54	39.5434	0		0	-0.6382	-0.3013	-0.01424	-0.9749	0.3435	-0.4018	0	1	0	0
U87MG-DIRETO-ALL RUNS-PKL-TANDEM-04-SET-18	Peptidyl-prolyl cis-trans isomerase A OS=Homo sapiens OX=9606 GN=PPIA PE=1 SV=2	PPIA_HUMAN	true	true	true	sIYGEkFEDENFILk	0.68	iTRAQ8plex (+304), iTRAQ8plex (+304), iTRAQ8plex (+304)	15.77	39.3697	2.93		0	-0.1535	-0.1729	-0.5685	-0.4591	0.4001	0.4726	0	0	5	0
U87MG-DIRETO-ALL RUNS-PKL-TANDEM-04-SET-18	Peptidyl-prolyl cis-trans isomerase A OS=Homo sapiens OX=9606 GN=PPIA PE=1 SV=2	PPIA_HUMAN	true	true	true	sIYGEkFEDEnFILk	0.76	iTRAQ8plex (+304), iTRAQ8plex (+304), Deamidated (+1), iTRAQ8plex (+304)	17.91	39.3176	1.41		0	-0.5417	-0.6953	-0.3391	-0.1777	0.1537	-0.1291	0	0	1	0
U87MG-DIRETO-ALL RUNS-PKL-TANDEM-04-SET-18	Peptidyl-prolyl cis-trans isomerase A OS=Homo sapiens OX=9606 GN=PPIA PE=1 SV=2	PPIA_HUMAN	true	true	true	vkEGMNIVEAMER	0.81	iTRAQ8plex (+304), iTRAQ8plex (+304)	18.14	39.5041	6.09		0	-0.4804	-0.5021	-0.01964	0.2379	0.406	0.05207	0	0	3	0
U87MG-DIRETO-ALL RUNS-PKL-TANDEM-04-SET-18	Peptidyl-prolyl cis-trans isomerase A OS=Homo sapiens OX=9606 GN=PPIA PE=1 SV=2	PPIA_HUMAN	true	true	true	vkEGMnIVEAMER	0.63	iTRAQ8plex (+304), iTRAQ8plex (+304), Deamidated (+1)	14.91	39.5046	8.17		0	0.09767	0.3015	0.566	0.6923	1.179	0.4677	0	0	2	0
U87MG-DIRETO-ALL RUNS-PKL-TANDEM-04-SET-18	Peptidyl-prolyl cis-trans isomerase A OS=Homo sapiens OX=9606 GN=PPIA PE=1 SV=2	PPIA_HUMAN	true	true	true	vkEGMNIVEAmER	0.83	iTRAQ8plex (+304), iTRAQ8plex (+304), Oxidation (+16)	17.88	39.4851	5.82		0	-0.197	-0.2643	-0.06861	0.3348	0.6978	0.07635	0	0	1	0
U87MG-DIRETO-ALL RUNS-PKL-TANDEM-04-SET-18	Peptidyl-prolyl cis-trans isomerase A OS=Homo sapiens OX=9606 GN=PPIA PE=1 SV=2	PPIA_HUMAN	true	true	true	vNPTVFFDIAVDGEPLGR	1	iTRAQ8plex (+304)	38.37	39.4106	5.72	2.63827	0	-0.1942	0.1334	0.4273	0.5596	0.5006	0.2177	0	6	0	0
U87MG-DIRETO-ALL RUNS-PKL-TANDEM-04-SET-18	Peptidyl-prolyl cis-trans isomerase A OS=Homo sapiens OX=9606 GN=PPIA PE=1 SV=2	PPIA_HUMAN	true	true	true	vSFELFADkVPk	0.44	iTRAQ8plex (+304), iTRAQ8plex (+304), iTRAQ8plex (+304)	7.03	39.2681	-0.49		0	-0.3227	-0.4899	-0.06168	0.2548	0.4818	0.3211	0	0	14	0
U87MG-DIRETO-ALL RUNS-PKL-TANDEM-04-SET-18	Cofilin-1 OS=Homo sapiens OX=9606 GN=CFL1 PE=1 SV=3	COF1_HUMAN	true	true	true	aVLFcLSEDkk	0.41	iTRAQ8plex (+304), Carbamidomethyl (+57), iTRAQ8plex (+304), iTRAQ8plex (+304)	8.43	39.5559	0.61		0	-0.8191	-0.7958	0.1145	-0.2619	0.5308	0.3799	0	0	3	0
U87MG-DIRETO-ALL RUNS-PKL-TANDEM-04-SET-18	Cofilin-1 OS=Homo sapiens OX=9606 GN=CFL1 PE=1 SV=3	COF1_HUMAN	true	true	true	eILVGDVGQTVDDPYATFVk	0.38	iTRAQ8plex (+304), iTRAQ8plex (+304)	8.43	39.6265	1.05		0	-0.4827	0.1527	Value Missing	Value Missing	0.1122	Value Missing	0	0	2	0
U87MG-DIRETO-ALL RUNS-PKL-TANDEM-04-SET-18	Cofilin-1 OS=Homo sapiens OX=9606 GN=CFL1 PE=1 SV=3	COF1_HUMAN	true	true	true	kEDLVFIFWAPESAPLk	1	iTRAQ8plex (+304), iTRAQ8plex (+304), iTRAQ8plex (+304)	21.4	38.9944	13.29	2.22185	0	-0.5693	-0.485	-0.4136	0.1905	-2.892	-0.4567	0	0	11	0
U87MG-DIRETO-ALL RUNS-PKL-TANDEM-04-SET-18	Cofilin-1 OS=Homo sapiens OX=9606 GN=CFL1 PE=1 SV=3	COF1_HUMAN	true	true	true	lGGSAVISLEGkPL	1	iTRAQ8plex (+304), iTRAQ8plex (+304)	39.44	39.145	27.77	2.39794	0	-0.3467	-0.2248	0.07572	-0.2116	-0.02559	-0.08532	0	7	0	0
U87MG-DIRETO-ALL RUNS-PKL-TANDEM-04-SET-18	Cofilin-1 OS=Homo sapiens OX=9606 GN=CFL1 PE=1 SV=3	COF1_HUMAN	true	true	true	nIILEEGkEILVGDVGQTVD	0.97	iTRAQ8plex (+304), iTRAQ8plex (+304)				1.11351	0	0.4384	0.0852	0.2432	0.09594	Value Missing	0.9564	0	0	1	0
U87MG-DIRETO-ALL RUNS-PKL-TANDEM-04-SET-18	Cofilin-1 OS=Homo sapiens OX=9606 GN=CFL1 PE=1 SV=3	COF1_HUMAN	true	true	true	nIILEEGkEILVGDVGQTVDDPYATFVk	1	iTRAQ8plex (+304), iTRAQ8plex (+304), iTRAQ8plex (+304)	50.44	38.5497	40.95		0	-0.0895	-0.2701	-0.1706	0.4176	0.2078	-0.2351	0	0	0	16
U87MG-DIRETO-ALL RUNS-PKL-TANDEM-04-SET-18	Cofilin-1 OS=Homo sapiens OX=9606 GN=CFL1 PE=1 SV=3	COF1_HUMAN	true	true	true	nIILEEGkEILVGDVGqTVDDPYATFVk	1	iTRAQ8plex (+304), iTRAQ8plex (+304), Deamidated (+1), iTRAQ8plex (+304)	55.03	38.3765	5.44	1.58503	0	0.04434	-0.3479	-0.4911	0.6133	-0.3177	-0.3055	0	0	0	1
U87MG-DIRETO-ALL RUNS-PKL-TANDEM-04-SET-18	Cytoplasmic dynein 1 heavy chain 1 OS=Homo sapiens OX=9606 GN=DYNC1H1 PE=1 SV=5	DYHC1_HUMAN	true	true	true	dPASGTALQEISFWLNLER	0.87	iTRAQ8plex (+304)				0.853872	0	1.198	0.459	0.0552	-0.8722	-0.8578	-0.7849	0	0	5	0
U87MG-DIRETO-ALL RUNS-PKL-TANDEM-04-SET-18	Cytoplasmic dynein 1 heavy chain 1 OS=Homo sapiens OX=9606 GN=DYNC1H1 PE=1 SV=5	DYHC1_HUMAN	true	true	true	dPASGTALqEISFWLNLER	0.93	iTRAQ8plex (+304), Deamidated (+1)				0.853872	0	0.9945	0.3195	-0.08053	-0.8261	-0.9067	-1.022	0	0	4	0
U87MG-DIRETO-ALL RUNS-PKL-TANDEM-04-SET-18	Cytoplasmic dynein 1 heavy chain 1 OS=Homo sapiens OX=9606 GN=DYNC1H1 PE=1 SV=5	DYHC1_HUMAN	true	true	true	dPASGTALQEISFWLnLER	0.93	iTRAQ8plex (+304), Deamidated (+1)				1.10237	0	0.7373	0.2278	-0.2668	-1.11	-1.203	-0.6522	0	0	1	0
U87MG-DIRETO-ALL RUNS-PKL-TANDEM-04-SET-18	Cytoplasmic dynein 1 heavy chain 1 OS=Homo sapiens OX=9606 GN=DYNC1H1 PE=1 SV=5	DYHC1_HUMAN	true	true	true	eNFIPTIVnFSAEEISDAIR	0.42	iTRAQ8plex (+304), Deamidated (+1)	14.15	39.3977	5.26		No Values	No Values	No Values	No Values	No Values	No Values	No Values	0	0	1	0
U87MG-DIRETO-ALL RUNS-PKL-TANDEM-04-SET-18	Cytoplasmic dynein 1 heavy chain 1 OS=Homo sapiens OX=9606 GN=DYNC1H1 PE=1 SV=5	DYHC1_HUMAN	true	true	true	fGNPLLVqDVESYDPVLNPVLNR	1	iTRAQ8plex (+304), Deamidated (+1)	23.03	39.3752	6.11	1.4318	0	-1.273	0.245	0.5484	Value Missing	-0.09101	Value Missing	0	0	1	0
U87MG-DIRETO-ALL RUNS-PKL-TANDEM-04-SET-18	Cytoplasmic dynein 1 heavy chain 1 OS=Homo sapiens OX=9606 GN=DYNC1H1 PE=1 SV=5	DYHC1_HUMAN	true	true	true	gIFEALRPLETLPVEGLIR	1	iTRAQ8plex (+304)	19.95	39.1965	7.72	1.09152	0	-0.01455	-0.7155	0.1406	0.8713	0.7771	0.1645	0	0	6	0
U87MG-DIRETO-ALL RUNS-PKL-TANDEM-04-SET-18	Cytoplasmic dynein 1 heavy chain 1 OS=Homo sapiens OX=9606 GN=DYNC1H1 PE=1 SV=5	DYHC1_HUMAN	true	true	true	iAELEMGLLHL	1	iTRAQ8plex (+304)				1.55284	No Values	Reference Missing	No Values	Reference Missing	Reference Missing	No Values	Reference Missing	0	1	0	0
U87MG-DIRETO-ALL RUNS-PKL-TANDEM-04-SET-18	Cytoplasmic dynein 1 heavy chain 1 OS=Homo sapiens OX=9606 GN=DYNC1H1 PE=1 SV=5	DYHC1_HUMAN	true	true	true	iLDDDTIITTLENLkR	1	iTRAQ8plex (+304), iTRAQ8plex (+304)	25.02	39.2783	4.81	1.20761	0	0.2392	-0.4327	-0.325	-0.1952	0.457	0.3355	0	0	7	0
U87MG-DIRETO-ALL RUNS-PKL-TANDEM-04-SET-18	Cytoplasmic dynein 1 heavy chain 1 OS=Homo sapiens OX=9606 GN=DYNC1H1 PE=1 SV=5	DYHC1_HUMAN	true	true	true	iLDDDTIITTLEnLkR	1	iTRAQ8plex (+304), Deamidated (+1), iTRAQ8plex (+304)	20.09	39.3339	0.54	1.38722	0	0.06351	-0.5198	0.5594	0.4979	0.4232	0.08626	0	0	3	0
U87MG-DIRETO-ALL RUNS-PKL-TANDEM-04-SET-18	Cytoplasmic dynein 1 heavy chain 1 OS=Homo sapiens OX=9606 GN=DYNC1H1 PE=1 SV=5	DYHC1_HUMAN	true	true	true	lDPYVqR	0.29	iTRAQ8plex (+304), Deamidated (+1)	20.4	38.4745	1.8		0	-2.141	-0.7389	-0.5073	-1.68	-1.697	-1.592	0	1	0	0
U87MG-DIRETO-ALL RUNS-PKL-TANDEM-04-SET-18	Cytoplasmic dynein 1 heavy chain 1 OS=Homo sapiens OX=9606 GN=DYNC1H1 PE=1 SV=5	DYHC1_HUMAN	true	true	true	lFLTMEInPkVPVnLLR	0.27	iTRAQ8plex (+304), Deamidated (+1), iTRAQ8plex (+304), Deamidated (+1)	11.63	39.285	0		No Values	Reference Missing	Reference Missing	Reference Missing	Reference Missing	No Values	No Values	0	0	0	1
U87MG-DIRETO-ALL RUNS-PKL-TANDEM-04-SET-18	Cytoplasmic dynein 1 heavy chain 1 OS=Homo sapiens OX=9606 GN=DYNC1H1 PE=1 SV=5	DYHC1_HUMAN	true	true	true	lLNTFLER	0.2	iTRAQ8plex (+304)	17.2	38.526	5.16		0	-0.1957	-0.5833	0.9057	0.7874	-0.5404	Value Missing	0	1	0	0
U87MG-DIRETO-ALL RUNS-PKL-TANDEM-04-SET-18	Cytoplasmic dynein 1 heavy chain 1 OS=Homo sapiens OX=9606 GN=DYNC1H1 PE=1 SV=5	DYHC1_HUMAN	true	true	true	lVPLLLEDGGEAPAALEAALEEk	1	iTRAQ8plex (+304), iTRAQ8plex (+304)	67.61	39.3957	62.59	4.92082	0	-0.2595	-2.377	0.5574	-0.9129	0.2973	-0.1421	0	0	7	0
U87MG-DIRETO-ALL RUNS-PKL-TANDEM-04-SET-18	Cytoplasmic dynein 1 heavy chain 1 OS=Homo sapiens OX=9606 GN=DYNC1H1 PE=1 SV=5	DYHC1_HUMAN	true	true	true	qDRLVEDEER	1	iTRAQ8plex (+304)				1.63827	0	-0.2749	0.08189	0.1715	-0.1237	Value Missing	-0.2072	0	1	0	0
U87MG-DIRETO-ALL RUNS-PKL-TANDEM-04-SET-18	Cytoplasmic dynein 1 heavy chain 1 OS=Homo sapiens OX=9606 GN=DYNC1H1 PE=1 SV=5	DYHC1_HUMAN	true	true	true	vQVALEELQDLk	0.83	iTRAQ8plex (+304), iTRAQ8plex (+304)	12.05	39.491	3.73	0.60206	0	0.0351	-0.0523	-0.153	0.1777	0.4187	-1.354	0	2	0	0
U87MG-DIRETO-ALL RUNS-PKL-TANDEM-04-SET-18	Cytoplasmic dynein 1 heavy chain 1 OS=Homo sapiens OX=9606 GN=DYNC1H1 PE=1 SV=5	DYHC1_HUMAN	true	true	true	vTLAkLLAESVT	0.86	iTRAQ8plex (+304), iTRAQ8plex (+304)				1.04096	0	1.637	0.9716	Value Missing	Value Missing	Value Missing	Value Missing	0	1	0	0
U87MG-DIRETO-ALL RUNS-PKL-TANDEM-04-SET-18	Endoplasmin OS=Homo sapiens OX=9606 GN=HSP90B1 PE=1 SV=1	ENPL_HUMAN	true	true	true	eAVEkEFEPLLNWMk	1	iTRAQ8plex (+304), iTRAQ8plex (+304), iTRAQ8plex (+304)	23.02	39.5143	19.39	1.284	0	0.1144	-0.08071	-0.06578	0.441	-0.04251	0.508	0	0	14	0
U87MG-DIRETO-ALL RUNS-PKL-TANDEM-04-SET-18	Endoplasmin OS=Homo sapiens OX=9606 GN=HSP90B1 PE=1 SV=1	ENPL_HUMAN	true	true	true	eAVEkEFEPLLnWMk	1	iTRAQ8plex (+304), iTRAQ8plex (+304), Deamidated (+1), iTRAQ8plex (+304)	18.45	39.5012	0.06	1.72125	0	-0.3609	-0.5757	0.0659	0.4865	0.02071	0.9706	0	0	2	0
U87MG-DIRETO-ALL RUNS-PKL-TANDEM-04-SET-18	Endoplasmin OS=Homo sapiens OX=9606 GN=HSP90B1 PE=1 SV=1	ENPL_HUMAN	true	true	true	eAVEkEFEPLLNWmk	0.44	iTRAQ8plex (+304), iTRAQ8plex (+304), Oxidation (+16), iTRAQ8plex (+304)	9.43	39.4507	4.22		0	-0.4124	-0.2806	-0.9731	-0.2021	0.0435	0.9162	0	0	1	0
U87MG-DIRETO-ALL RUNS-PKL-TANDEM-04-SET-18	Endoplasmin OS=Homo sapiens OX=9606 GN=HSP90B1 PE=1 SV=1	ENPL_HUMAN	true	true	true	eAVEkEFEPLLnWmk	1	iTRAQ8plex (+304), iTRAQ8plex (+304), Deamidated (+1), Oxidation (+16), iTRAQ8plex (+304)	14.65	39.4738	0.31	1.55284	0	0.03497	0.1424	-0.2496	0.7302	0.1215	0.4851	0	0	1	0
U87MG-DIRETO-ALL RUNS-PKL-TANDEM-04-SET-18	Endoplasmin OS=Homo sapiens OX=9606 GN=HSP90B1 PE=1 SV=1	ENPL_HUMAN	true	true	true	eGSRTDDEVVQREEEAIQLDGLNASQIR	0.98	iTRAQ8plex (+304)				0.29243	0	0.4155	0.1598	0.5191	0.3105	-0.2159	0.4629	0	0	0	5
U87MG-DIRETO-ALL RUNS-PKL-TANDEM-04-SET-18	Endoplasmin OS=Homo sapiens OX=9606 GN=HSP90B1 PE=1 SV=1	ENPL_HUMAN	true	true	true	eGSRTDDEVVQREEEAIQLDGLnASQIR	0.75	iTRAQ8plex (+304), Deamidated (+1)				0.221849	0	0.08976	0.5368	0.5101	0.3214	-1.094	0.5567	0	0	0	2
U87MG-DIRETO-ALL RUNS-PKL-TANDEM-04-SET-18	Endoplasmin OS=Homo sapiens OX=9606 GN=HSP90B1 PE=1 SV=1	ENPL_HUMAN	true	true	true	gVVDSDDLPLNVSR	1	iTRAQ8plex (+304)	19.78	39.31	9.22	4.13077	0	0.1257	0.4241	0.5924	0.6213	0.4989	0.8609	0	10	0	0
U87MG-DIRETO-ALL RUNS-PKL-TANDEM-04-SET-18	Endoplasmin OS=Homo sapiens OX=9606 GN=HSP90B1 PE=1 SV=1	ENPL_HUMAN	true	true	true	gVVDSDDLPLnVSR	0.98	iTRAQ8plex (+304), Deamidated (+1)	24.68	39.2937	7.08	0.585027	0	-0.3456	0.09464	-0.07663	0.246	-0.1459	0.3597	0	2	0	0
U87MG-DIRETO-ALL RUNS-PKL-TANDEM-04-SET-18	Endoplasmin OS=Homo sapiens OX=9606 GN=HSP90B1 PE=1 SV=1	ENPL_HUMAN	true	true	true	lISLTDENALSGNEELTVk	0.21	iTRAQ8plex (+304), iTRAQ8plex (+304)	15.53	38.9779	4.6		0	-0.8042	Value Missing	Value Missing	-1.34	Value Missing	-0.02433	0	0	1	0
U87MG-DIRETO-ALL RUNS-PKL-TANDEM-04-SET-18	Endoplasmin OS=Homo sapiens OX=9606 GN=HSP90B1 PE=1 SV=1	ENPL_HUMAN	true	true	true	vFITDDFHDMMPk	0.57	iTRAQ8plex (+304), iTRAQ8plex (+304)	13.51	39.345	5.28		0	0.5008	0.6416	0.3146	0.3804	0.1066	0.4195	0	0	4	0
U87MG-DIRETO-ALL RUNS-PKL-TANDEM-04-SET-18	Nicotinamide phosphoribosyltransferase OS=Homo sapiens OX=9606 GN=NAMPT PE=1 SV=1	NAMPT_HUMAN	true	true	true	aVPEGFVIPR	1	iTRAQ8plex (+304)	5.8	38.6475	2.02	0.920819	0	-0.5382	0.265	0.01382	-0.2268	Value Missing	0.06825	0	1	0	0
U87MG-DIRETO-ALL RUNS-PKL-TANDEM-04-SET-18	Nicotinamide phosphoribosyltransferase OS=Homo sapiens OX=9606 GN=NAMPT PE=1 SV=1	NAMPT_HUMAN	true	true	true	mWSIENIAFGSGGGLLQk	0.67	iTRAQ8plex (+304), iTRAQ8plex (+304)	15.67	39.3947	0.53		0	-0.1554	0.0008334	1.226	0.5223	0.2298	0.5263	0	0	1	0
U87MG-DIRETO-ALL RUNS-PKL-TANDEM-04-SET-18	Nicotinamide phosphoribosyltransferase OS=Homo sapiens OX=9606 GN=NAMPT PE=1 SV=1	NAMPT_HUMAN	true	true	true	sTQAPLIIRPDSGNPLDTVLk	0.99	iTRAQ8plex (+304), iTRAQ8plex (+304)	16.13	39.0428	1.9	0.455932	0	-0.3375	-0.7228	-0.3936	0.478	-0.007215	-0.2005	0	0	1	0
U87MG-DIRETO-ALL RUNS-PKL-TANDEM-04-SET-18	Nicotinamide phosphoribosyltransferase OS=Homo sapiens OX=9606 GN=NAMPT PE=1 SV=1	NAMPT_HUMAN	true	true	true	sTQAPLIIRPDSGnPLDTVLk	1	iTRAQ8plex (+304), Deamidated (+1), iTRAQ8plex (+304)	24.78	39.0993	0.82	2.27572	0	0.9452	0.1887	0.6162	1.719	0.1597	1.525	0	0	2	0
U87MG-DIRETO-ALL RUNS-PKL-TANDEM-04-SET-18	Nicotinamide phosphoribosyltransferase OS=Homo sapiens OX=9606 GN=NAMPT PE=1 SV=1	NAMPT_HUMAN	true	true	true	vIQGDGVDINTLQEIVEGMk	1	iTRAQ8plex (+304), iTRAQ8plex (+304)	65.78	39.31	15.24	4.50864	0	-0.2023	-0.1415	0.2028	0.8262	-0.4647	0.01801	0	0	9	0
U87MG-DIRETO-ALL RUNS-PKL-TANDEM-04-SET-18	Nicotinamide phosphoribosyltransferase OS=Homo sapiens OX=9606 GN=NAMPT PE=1 SV=1	NAMPT_HUMAN	true	true	true	vIQGDGVDInTLQEIVEGMk	1	iTRAQ8plex (+304), Deamidated (+1), iTRAQ8plex (+304)	49.86	39.3197	16.39	2.18709	0	Reference Missing	0.4312	Value Missing	-0.5055	0.4315	1.573	0	0	2	0
U87MG-DIRETO-ALL RUNS-PKL-TANDEM-04-SET-18	Nicotinamide phosphoribosyltransferase OS=Homo sapiens OX=9606 GN=NAMPT PE=1 SV=1	NAMPT_HUMAN	true	true	true	vIQGDGVDINTLQEIVEGmk	0.95	iTRAQ8plex (+304), Oxidation (+16), iTRAQ8plex (+304)	21.82	39.4285	10.45		0	-2.519	-0.6609	-2.932	-0.5937	-0.1494	-2.684	0	0	10	0
U87MG-DIRETO-ALL RUNS-PKL-TANDEM-04-SET-18	Nicotinamide phosphoribosyltransferase OS=Homo sapiens OX=9606 GN=NAMPT PE=1 SV=1	NAMPT_HUMAN	true	true	true	vIqGDGVDINTLQEIVEGmk	1	iTRAQ8plex (+304), Deamidated (+1), Oxidation (+16), iTRAQ8plex (+304)	37.64	39.1376	1.9	2.82391	No Values	Reference Missing	Reference Missing	Reference Missing	No Values	No Values	Reference Missing	0	0	1	0
U87MG-DIRETO-ALL RUNS-PKL-TANDEM-04-SET-18	Nicotinamide phosphoribosyltransferase OS=Homo sapiens OX=9606 GN=NAMPT PE=1 SV=1	NAMPT_HUMAN	true	true	true	vIQGDGVDInTLQEIVEGmk	1	iTRAQ8plex (+304), Deamidated (+1), Oxidation (+16), iTRAQ8plex (+304)	44.58	39.3258	0.11	4.58503	0	0.07044	-0.03633	0.4125	Reference Missing	Reference Missing	Reference Missing	0	0	3	0
U87MG-DIRETO-ALL RUNS-PKL-TANDEM-04-SET-18	Nicotinamide phosphoribosyltransferase OS=Homo sapiens OX=9606 GN=NAMPT PE=1 SV=1	NAMPT_HUMAN	true	true	true	vIQGDGVDINTLqEIVEGmk	0.63	iTRAQ8plex (+304), Deamidated (+1), Oxidation (+16), iTRAQ8plex (+304)	6.83	39.3867	-4.14		0	-0.2984	0.1679	-0.3686	0.3149	0.3659	0.8857	0	0	4	0
U87MG-DIRETO-ALL RUNS-PKL-TANDEM-04-SET-18	Nicotinamide phosphoribosyltransferase OS=Homo sapiens OX=9606 GN=NAMPT PE=1 SV=1	NAMPT_HUMAN	true	true	true	vLEILGk	0.32	iTRAQ8plex (+304), iTRAQ8plex (+304)	20.67	38.3334	10.11		0	-0.5529	-0.6776	-0.05676	-0.1624	-0.5727	0.3552	0	6	0	0
U87MG-DIRETO-ALL RUNS-PKL-TANDEM-04-SET-18	Prohibitin OS=Homo sapiens OX=9606 GN=PHB PE=1 SV=1	PHB_HUMAN	true	true	true	aAELIANSLATAGDGLIELR	0.8	iTRAQ8plex (+304)	17.62	39.541	0		0	4.657	-3.594	-0.0974	-3.811	-0.4171	-0.6397	0	13	0	0
U87MG-DIRETO-ALL RUNS-PKL-TANDEM-04-SET-18	Prohibitin OS=Homo sapiens OX=9606 GN=PHB PE=1 SV=1	PHB_HUMAN	true	true	true	aAELIAnSLATAGDGLIELR	0.99	iTRAQ8plex (+304), Deamidated (+1)	21.33	39.4861	8.12	0.721246	0	-4.323	-4.836	-0.4607	-4.179	-1.139	-4.103	0	6	0	0
U87MG-DIRETO-ALL RUNS-PKL-TANDEM-04-SET-18	Prohibitin OS=Homo sapiens OX=9606 GN=PHB PE=1 SV=1	PHB_HUMAN	true	true	true	fDAGELITQR	0.99	iTRAQ8plex (+304)	14.63	39.0832	8.1	0.853872	0	-0.1286	0.2893	-0.1903	-0.7503	-0.376	-0.4843	0	7	0	0
U87MG-DIRETO-ALL RUNS-PKL-TANDEM-04-SET-18	Prohibitin OS=Homo sapiens OX=9606 GN=PHB PE=1 SV=1	PHB_HUMAN	true	true	true	lEAAEDIAYQLSR	0.6	iTRAQ8plex (+304)	12.77	39.2732	6.45		0	-6.248	-0.1281	0.1785	0.4947	0.0005951	0.4862	0	3	0	0
U87MG-DIRETO-ALL RUNS-PKL-TANDEM-04-SET-18	Prohibitin OS=Homo sapiens OX=9606 GN=PHB PE=1 SV=1	PHB_HUMAN	true	true	true	lEAAEDIAYqLSR	0.62	iTRAQ8plex (+304), Deamidated (+1)	7.89	39.2737	-4.2		No Values	No Values	Reference Missing	Reference Missing	Reference Missing	Reference Missing	Reference Missing	0	1	0	0
U87MG-DIRETO-ALL RUNS-PKL-TANDEM-04-SET-18	Prohibitin OS=Homo sapiens OX=9606 GN=PHB PE=1 SV=1	PHB_HUMAN	true	true	true	vLPSITTEILk	0.52	iTRAQ8plex (+304), iTRAQ8plex (+304)	9.88	39.2007	6.92		0	0.4391	0.3416	-0.1184	-0.4884	-0.08324	-0.3381	0	11	0	0
U87MG-DIRETO-ALL RUNS-PKL-TANDEM-04-SET-18	Macrophage migration inhibitory factor OS=Homo sapiens OX=9606 GN=MIF PE=1 SV=4	MIF_HUMAN	true	true	true	aSVPDGFLSELTQQL	1	iTRAQ8plex (+304)				4.76955	0	0.5094	0.4184	0.8965	0.3215	-0.03157	0.3174	0	27	0	0
U87MG-DIRETO-ALL RUNS-PKL-TANDEM-04-SET-18	Macrophage migration inhibitory factor OS=Homo sapiens OX=9606 GN=MIF PE=1 SV=4	MIF_HUMAN	true	true	true	lLcGLLAER	0.15	iTRAQ8plex (+304), Carbamidomethyl (+57)	26.01	38.1137	5.35		0	0.1654	0.5119	0.6573	0.7099	1.288	1.144	0	11	0	0
U87MG-DIRETO-ALL RUNS-PKL-TANDEM-04-SET-18	Macrophage migration inhibitory factor OS=Homo sapiens OX=9606 GN=MIF PE=1 SV=4	MIF_HUMAN	true	true	true	pMFIVNTNVPR	0.3	iTRAQ8plex (+304)	6.51	39.0444	3.17		0	-0.05141	-0.1576	0.319	0.2436	-0.06068	0.05677	0	3	0	0
U87MG-DIRETO-ALL RUNS-PKL-TANDEM-04-SET-18	Moesin OS=Homo sapiens OX=9606 GN=MSN PE=1 SV=3	MOES_HUMAN	true	true	true	akFYPEDVSEELIQDITQR	0.67	iTRAQ8plex (+304), iTRAQ8plex (+304)	15.96	39.3842	2.93		0	0.5168	0.1576	0.1747	0.286	0.3994	0.5635	0	0	10	0
U87MG-DIRETO-ALL RUNS-PKL-TANDEM-04-SET-18	Moesin OS=Homo sapiens OX=9606 GN=MSN PE=1 SV=3	MOES_HUMAN	true	true	true	akFYPEDVSEELIqDITQR	1	iTRAQ8plex (+304), iTRAQ8plex (+304), Deamidated (+1)	50.25	39.3897	3.68	5.0655	0	0.04143	-0.9299	-0.5613	-0.1119	-0.09597	-1.074	0	0	1	0
U87MG-DIRETO-ALL RUNS-PKL-TANDEM-04-SET-18	Moesin OS=Homo sapiens OX=9606 GN=MSN PE=1 SV=3	MOES_HUMAN	true	true	true	fYPEDVSEELIQDITQR	1	iTRAQ8plex (+304)	26.93	39.4675	2.9	5.09691	0	0.4877	0.3023	0.1671	-0.2749	-0.7618	-2.533	0	12	6	0
U87MG-DIRETO-ALL RUNS-PKL-TANDEM-04-SET-18	Moesin OS=Homo sapiens OX=9606 GN=MSN PE=1 SV=3	MOES_HUMAN	true	true	true	fyPEDVSEELIQDITQR	0.99	iTRAQ8plex (+304), iTRAQ8plex (+304)	6.75	39.4591	0	0.552842	0	-0.1583	0.1845	-0.182	-0.4493	Value Missing	Value Missing	0	0	1	0
U87MG-DIRETO-ALL RUNS-PKL-TANDEM-04-SET-18	Moesin OS=Homo sapiens OX=9606 GN=MSN PE=1 SV=3	MOES_HUMAN	true	true	true	fYPEDVSEELIqDITQR	1	iTRAQ8plex (+304), Deamidated (+1)	43.78	39.351	6.95	4.88606	0	0.4188	0.783	-0.3794	0.1807	0.5532	0.05121	0	3	0	0
U87MG-DIRETO-ALL RUNS-PKL-TANDEM-04-SET-18	Moesin OS=Homo sapiens OX=9606 GN=MSN PE=1 SV=3	MOES_HUMAN	true	true	true	iGFPWSEIR	0.48	iTRAQ8plex (+304)	19.26	38.5715	8.13		0	-0.3456	-0.0682	0.1792	-0.7091	0.3339	-0.1638	0	3	0	0
U87MG-DIRETO-ALL RUNS-PKL-TANDEM-04-SET-18	Moesin OS=Homo sapiens OX=9606 GN=MSN PE=1 SV=3	MOES_HUMAN	true	true	true	kTQEQLALEMAELTAR	1	iTRAQ8plex (+304), iTRAQ8plex (+304)	34.49	39.4576	1.99	0.455932	0	-0.1776	-0.1358	0.07755	0.08468	-0.1919	-0.1796	0	0	2	0
U87MG-DIRETO-ALL RUNS-PKL-TANDEM-04-SET-18	Moesin OS=Homo sapiens OX=9606 GN=MSN PE=1 SV=3	MOES_HUMAN	true	true	true	kTqEQLALEMAELTAR	0.99	iTRAQ8plex (+304), iTRAQ8plex (+304), Deamidated (+1)	21.97	39.5105	6.4	0.39794	0	0.3325	-0.3953	0.1883	-0.9861	0.08544	-0.0927	0	0	2	0
U87MG-DIRETO-ALL RUNS-PKL-TANDEM-04-SET-18	Triosephosphate isomerase OS=Homo sapiens OX=9606 GN=TPI1 PE=1 SV=3	TPIS_HUMAN	true	true	true	eLASQPDVDGFLVGGASLkPEFVDIINAk	0.88	iTRAQ8plex (+304), iTRAQ8plex (+304), iTRAQ8plex (+304)	21.5	38.4609	13.71		0	-0.6161	-0.5414	-4.273	-0.05947	-1.163	0.07344	0	0	0	8
U87MG-DIRETO-ALL RUNS-PKL-TANDEM-04-SET-18	Triosephosphate isomerase OS=Homo sapiens OX=9606 GN=TPI1 PE=1 SV=3	TPIS_HUMAN	true	true	true	eLASQPDVDGFLVGGASLkPEFVDIInAk	0.96	iTRAQ8plex (+304), iTRAQ8plex (+304), Deamidated (+1), iTRAQ8plex (+304)	30.33	38.5497	0.68		No Values	Reference Missing	No Values	Reference Missing	Reference Missing	Reference Missing	Reference Missing	0	0	0	1
U87MG-DIRETO-ALL RUNS-PKL-TANDEM-04-SET-18	Triosephosphate isomerase OS=Homo sapiens OX=9606 GN=TPI1 PE=1 SV=3	TPIS_HUMAN	true	true	true	qSLGELIGTLNAAk	1	iTRAQ8plex (+304), iTRAQ8plex (+304)	22.83	39.4241	11.89	1.18046	0	0.202	-0.03597	-1.128	0.06854	0.0839	-0.6138	0	1	0	0
U87MG-DIRETO-ALL RUNS-PKL-TANDEM-04-SET-18	Triosephosphate isomerase OS=Homo sapiens OX=9606 GN=TPI1 PE=1 SV=3	TPIS_HUMAN	true	true	true	vAHALAEGLGVIAcIGEk	1	iTRAQ8plex (+304), Carbamidomethyl (+57), iTRAQ8plex (+304)	32.61	39.628	20.47	2.19382	0	-3.96	-0.6954	-0.754	-0.003417	-0.2624	0.2438	0	0	20	0
U87MG-DIRETO-ALL RUNS-PKL-TANDEM-04-SET-18	Triosephosphate isomerase OS=Homo sapiens OX=9606 GN=TPI1 PE=1 SV=3	TPIS_HUMAN	true	true	true	vVLAYEPVWAIGTGk	1	iTRAQ8plex (+304), iTRAQ8plex (+304)	37.56	39.3298	35.21	2.67778	0	0.03614	0.2644	0.3093	0.1089	0.5656	0.2226	0	7	2	0
U87MG-DIRETO-ALL RUNS-PKL-TANDEM-04-SET-18	Calcium-regulated heat-stable protein 1 OS=Homo sapiens OX=9606 GN=CARHSP1 PE=1 SV=2	CHSP1_HUMAN	true	true	true	lQAVEVVITHL	1	iTRAQ8plex (+304)				2.06048	0	-0.2652	0.224	-0.1628	-0.9432	-0.4821	-0.2599	0	28	0	0
U87MG-DIRETO-ALL RUNS-PKL-TANDEM-04-SET-18	Calcium-regulated heat-stable protein 1 OS=Homo sapiens OX=9606 GN=CARHSP1 PE=1 SV=2	CHSP1_HUMAN	true	true	true	lQAVEVVITHLAPGTk	0.99	iTRAQ8plex (+304), iTRAQ8plex (+304)	26.74	38.7622	8.95	0.769551	0	-0.3821	-2.157	-0.5818	0.08223	1.212	0.07457	0	0	13	0
U87MG-DIRETO-ALL RUNS-PKL-TANDEM-04-SET-18	Vinculin OS=Homo sapiens OX=9606 GN=VCL PE=1 SV=4	VINC_HUMAN	true	true	true	aIPDLTAPVAAVQAAVSNL	1	iTRAQ8plex (+304)				3.36653	0	-0.4686	-3.432	-0.5676	Value Missing	-3.183	-0.9592	0	6	0	0
U87MG-DIRETO-ALL RUNS-PKL-TANDEM-04-SET-18	Vinculin OS=Homo sapiens OX=9606 GN=VCL PE=1 SV=4	VINC_HUMAN	true	true	true	aIPDLTAPVAAVQAAVSNLVR	1	iTRAQ8plex (+304)	18.4	39.3334	7.88	2.60206	0	-1.487	-2.284	0.7346	1.319	1.001	1.608	0	4	0	0
U87MG-DIRETO-ALL RUNS-PKL-TANDEM-04-SET-18	Vinculin OS=Homo sapiens OX=9606 GN=VCL PE=1 SV=4	VINC_HUMAN	true	true	true	aIPDLTAPVAAVqAAVSNLVR	0.28	iTRAQ8plex (+304), Deamidated (+1)	10.47	39.1965	3.97		0	0.8298	1.493	Value Missing	Value Missing	Value Missing	Value Missing	0	0	1	0
U87MG-DIRETO-ALL RUNS-PKL-TANDEM-04-SET-18	Vinculin OS=Homo sapiens OX=9606 GN=VCL PE=1 SV=4	VINC_HUMAN	true	true	true	gILSGTSDLLLTFDEAEVRk	0.16	iTRAQ8plex (+304), iTRAQ8plex (+304)	8.78	39.066	6.4		0	-0.2393	-0.7955	-0.1158	-0.1158	-0.003821	-0.02049	0	0	1	0
U87MG-DIRETO-ALL RUNS-PKL-TANDEM-04-SET-18	Vinculin OS=Homo sapiens OX=9606 GN=VCL PE=1 SV=4	VINC_HUMAN	true	true	true	mSAEINEIIR	0.31	Oxidation (+16), iTRAQ8plex (+304)	5.07	39.0455	-0.63		No Values	Reference Missing	Reference Missing	Reference Missing	Reference Missing	Reference Missing	Reference Missing	0	1	0	0
U87MG-DIRETO-ALL RUNS-PKL-TANDEM-04-SET-18	Vinculin OS=Homo sapiens OX=9606 GN=VCL PE=1 SV=4	VINC_HUMAN	true	true	true	qPQEPDFPPPPPDLEQLR	0.96	Ammonia-loss (-17), iTRAQ8plex (+304)				1.17393	No Values	No Values	No Values	No Values	No Values	No Values	No Values	0	0	1	0
U87MG-DIRETO-ALL RUNS-PKL-TANDEM-04-SET-18	Vinculin OS=Homo sapiens OX=9606 GN=VCL PE=1 SV=4	VINC_HUMAN	true	true	true	tIESILEPVAQQISHLVIMHEEGEVDGk	0.22	iTRAQ8plex (+304), iTRAQ8plex (+304)	13.67	38.6711	0		0	-0.6084	-0.4689	-0.06776	0.2754	0.2945	-0.08294	0	0	0	13
U87MG-DIRETO-ALL RUNS-PKL-TANDEM-04-SET-18	Vinculin OS=Homo sapiens OX=9606 GN=VCL PE=1 SV=4	VINC_HUMAN	true	true	true	tIESILEPVAQqISHLVIMHEEGEVDGk	1	iTRAQ8plex (+304), Deamidated (+1), iTRAQ8plex (+304)	49.15	38.7737	0	0.408935	0	-0.7693	0.1889	0.4582	0.6091	0.1255	0.1971	0	0	0	3
U87MG-DIRETO-ALL RUNS-PKL-TANDEM-04-SET-18	Vinculin OS=Homo sapiens OX=9606 GN=VCL PE=1 SV=4	VINC_HUMAN	true	true	true	tIESILEPVAQQISHLVImHEEGEVDGk	1	iTRAQ8plex (+304), Oxidation (+16), iTRAQ8plex (+304)	40.78	38.9867	35.85		0	0.09758	-0.5501	-0.7866	0.8883	0.1479	0.3159	0	0	0	10
U87MG-DIRETO-ALL RUNS-PKL-TANDEM-04-SET-18	Peptidyl-prolyl cis-trans isomerase B OS=Homo sapiens OX=9606 GN=PPIB PE=1 SV=2	PPIB_HUMAN	true	true	true	dFMIQGGDFTR	0.23	iTRAQ8plex (+304)	3.35	38.9829	0.45		0	0.2475	0.4071	0.2536	-0.2903	-0.2374	-0.15	0	1	0	0
U87MG-DIRETO-ALL RUNS-PKL-TANDEM-04-SET-18	Peptidyl-prolyl cis-trans isomerase B OS=Homo sapiens OX=9606 GN=PPIB PE=1 SV=2	PPIB_HUMAN	true	true	true	iEVEkPFAIAkE	0.4	iTRAQ8plex (+304), iTRAQ8plex (+304), iTRAQ8plex (+304)	1.79	39.2788	-0.56		0	-0.1972	-0.06237	0.1509	-1.1	-0.2283	0.1745	0	0	2	0
U87MG-DIRETO-ALL RUNS-PKL-TANDEM-04-SET-18	Peptidyl-prolyl cis-trans isomerase B OS=Homo sapiens OX=9606 GN=PPIB PE=1 SV=2	PPIB_HUMAN	true	true	true	tVDNFVALATGEk	1	iTRAQ8plex (+304), iTRAQ8plex (+304)	27.44	39.555	23.49	2.20761	0	0.1123	0.08176	-0.1694	-0.2384	-0.3973	0.03447	0	14	2	0
U87MG-DIRETO-ALL RUNS-PKL-TANDEM-04-SET-18	Peptidyl-prolyl cis-trans isomerase B OS=Homo sapiens OX=9606 GN=PPIB PE=1 SV=2	PPIB_HUMAN	true	true	true	tVDnFVALATGEk	1	iTRAQ8plex (+304), Deamidated (+1), iTRAQ8plex (+304)	25.47	39.51	8.31	0.769551	0	0.09077	-0.4986	0.00837	0.7355	Value Missing	Value Missing	0	1	0	0
U87MG-DIRETO-ALL RUNS-PKL-TANDEM-04-SET-18	Peptidyl-prolyl cis-trans isomerase B OS=Homo sapiens OX=9606 GN=PPIB PE=1 SV=2	PPIB_HUMAN	true	true	true	vIFGLFGk	0.29	iTRAQ8plex (+304), iTRAQ8plex (+304)	14.47	38.9955	8.16		0	0.05527	0.1531	0.05773	0.3225	0.156	0.3361	0	19	0	0
U87MG-DIRETO-ALL RUNS-PKL-TANDEM-04-SET-18	Dolichyl-diphosphooligosaccharide--protein glycosyltransferase subunit 2 OS=Homo sapiens OX=9606 GN=RPN2 PE=1 SV=3	RPN2_HUMAN	true	true	true	lSkEETVLATVQALQTASHLSQQADLR	0.15	iTRAQ8plex (+304), iTRAQ8plex (+304)	8.46	38.8649	4.25		0	1.095	0.5598	1.007	0.06292	0.9951	0.3579	0	0	0	6
U87MG-DIRETO-ALL RUNS-PKL-TANDEM-04-SET-18	Dolichyl-diphosphooligosaccharide--protein glycosyltransferase subunit 2 OS=Homo sapiens OX=9606 GN=RPN2 PE=1 SV=3	RPN2_HUMAN	true	true	true	lSkEETVLATVQALqTASHLSQQADLR	0.66	iTRAQ8plex (+304), iTRAQ8plex (+304), Deamidated (+1)	19.46	38.84	0.86		0	1.285	-1.317	0.3552	0.6071	Value Missing	Value Missing	0	0	0	1
U87MG-DIRETO-ALL RUNS-PKL-TANDEM-04-SET-18	Dolichyl-diphosphooligosaccharide--protein glycosyltransferase subunit 2 OS=Homo sapiens OX=9606 GN=RPN2 PE=1 SV=3	RPN2_HUMAN	true	true	true	sIVEEIEDLVAR	0.96	iTRAQ8plex (+304)	25.39	39.267	17.65		0	0.1749	0.08193	-0.3701	-1.362	-1.83	-1.735	0	33	0	0
U87MG-DIRETO-ALL RUNS-PKL-TANDEM-04-SET-18	Eukaryotic initiation factor 4A-I OS=Homo sapiens OX=9606 GN=EIF4A1 PE=1 SV=1	IF4A1_HUMAN	true	true	true	gFkDQIYDIFQk	0.49	iTRAQ8plex (+304), iTRAQ8plex (+304), iTRAQ8plex (+304)	3.4	39.5114	-2.89		0	0.3811	-0.07896	0.7309	0.999	0.8761	0.22	0	0	1	0
U87MG-DIRETO-ALL RUNS-PKL-TANDEM-04-SET-18	Eukaryotic initiation factor 4A-I OS=Homo sapiens OX=9606 GN=EIF4A1 PE=1 SV=1	IF4A1_HUMAN	true	true	true	gFkDqIYDIFQk	1	iTRAQ8plex (+304), iTRAQ8plex (+304), Deamidated (+1), iTRAQ8plex (+304)	19.73	39.5395	1.8	0.356547	0	0.2692	-0.1085	0.2632	0.4842	0.9185	0.714	0	0	1	0
U87MG-DIRETO-ALL RUNS-PKL-TANDEM-04-SET-18	Eukaryotic initiation factor 4A-I OS=Homo sapiens OX=9606 GN=EIF4A1 PE=1 SV=1	IF4A1_HUMAN	true	true	true	lQmEAPHIIVGTPGR	0.93	iTRAQ8plex (+304), Oxidation (+16)	17.91	39.5684	11.83		0	-0.7636	-1.001	-0.3986	-0.7919	-0.1551	Value Missing	0	0	1	0
U87MG-DIRETO-ALL RUNS-PKL-TANDEM-04-SET-18	Eukaryotic initiation factor 4A-I OS=Homo sapiens OX=9606 GN=EIF4A1 PE=1 SV=1	IF4A1_HUMAN	true	true	true	mFVLDEADEMLSR	1	iTRAQ8plex (+304)	31.08	39.349	31.08	3.00877	0	-0.06585	-0.158	0.3297	0.6256	0.6074	0.3827	0	24	0	0
U87MG-DIRETO-ALL RUNS-PKL-TANDEM-04-SET-18	Eukaryotic initiation factor 4A-I OS=Homo sapiens OX=9606 GN=EIF4A1 PE=1 SV=1	IF4A1_HUMAN	true	true	true	mFVLDEADEMLSR	1	Oxidation (+16), iTRAQ8plex (+304)	19.99	39.1212	11.98	0.619789	0	0.3188	-0.9014	0.3503	-0.1004	1.123	0.5979	0	3	0	0
U87MG-DIRETO-ALL RUNS-PKL-TANDEM-04-SET-18	Eukaryotic initiation factor 4A-I OS=Homo sapiens OX=9606 GN=EIF4A1 PE=1 SV=1	IF4A1_HUMAN	true	true	true	mFVLDEADEmLSR	0.37	iTRAQ8plex (+304), Oxidation (+16)	5.56	39.1212	0.9		0	0.1138	-0.174	-0.1901	0.9028	0.5338	0.4005	0	6	0	0
U87MG-DIRETO-ALL RUNS-PKL-TANDEM-04-SET-18	Eukaryotic initiation factor 4A-I OS=Homo sapiens OX=9606 GN=EIF4A1 PE=1 SV=1	IF4A1_HUMAN	true	true	true	mFVLDEADEmLSR	0.96	Oxidation (+16), iTRAQ8plex (+304), Oxidation (+16)	17.8	39.0671	15.07		0	-1.28	0.325	0.5121	0.6543	0.1503	0.7264	0	1	0	0
U87MG-DIRETO-ALL RUNS-PKL-TANDEM-04-SET-18	Eukaryotic initiation factor 4A-I OS=Homo sapiens OX=9606 GN=EIF4A1 PE=1 SV=1	IF4A1_HUMAN	true	true	true	tLRDIETFYNTSIEEMPLNVADLI	0.99	iTRAQ8plex (+304)	17	39.3576	0	1.18046	No Values	No Values	No Values	No Values	No Values	No Values	No Values	0	0	1	0
U87MG-DIRETO-ALL RUNS-PKL-TANDEM-04-SET-18	Eukaryotic initiation factor 4A-I OS=Homo sapiens OX=9606 GN=EIF4A1 PE=1 SV=1	IF4A1_HUMAN	true	true	true	vLITTDLLAR	0.98	iTRAQ8plex (+304)	17.69	38.2569	9.09	0.744727	0	-0.369	-0.13	0.6515	-3.471	0.7704	0.2864	0	1	0	0
U87MG-DIRETO-ALL RUNS-PKL-TANDEM-04-SET-18	Thioredoxin OS=Homo sapiens OX=9606 GN=TXN PE=1 SV=3	THIO_HUMAN	true	true	true	ekLEATINELV	0.94	iTRAQ8plex (+304), iTRAQ8plex (+304)	23.02	39.3576	3.04		0	0.2998	-0.09758	-0.1791	-0.1187	0.07267	0.06391	0	11	0	0
U87MG-DIRETO-ALL RUNS-PKL-TANDEM-04-SET-18	Thioredoxin OS=Homo sapiens OX=9606 GN=TXN PE=1 SV=3	THIO_HUMAN	true	true	true	ekLEATInELV	0.54	iTRAQ8plex (+304), iTRAQ8plex (+304), Deamidated (+1)	12.25	39.3732	0.04		0	0.1298	-0.03412	-0.1824	0.0655	0.2009	0.02702	0	11	0	0
U87MG-DIRETO-ALL RUNS-PKL-TANDEM-04-SET-18	Thioredoxin OS=Homo sapiens OX=9606 GN=TXN PE=1 SV=3	THIO_HUMAN	true	true	true	lEATINELV	0.82	iTRAQ8plex (+304)	30.85	38.1928	2.39		0	0.7714	0.504	1.035	0.6661	1.362	Value Missing	0	10	0	0
U87MG-DIRETO-ALL RUNS-PKL-TANDEM-04-SET-18	Thioredoxin OS=Homo sapiens OX=9606 GN=TXN PE=1 SV=3	THIO_HUMAN	true	true	true	lEATInELV	0.95	iTRAQ8plex (+304), Deamidated (+1)	47.73	38.1895	12.28		0	Reference Missing	Reference Missing	Reference Missing	Reference Missing	Value Missing	Reference Missing	0	5	0	0
U87MG-DIRETO-ALL RUNS-PKL-TANDEM-04-SET-18	Ras GTPase-activating-like protein IQGAP1 OS=Homo sapiens OX=9606 GN=IQGAP1 PE=1 SV=1	IQGA1_HUMAN	true	true	true	iLAIGLINEALDEGDAQk	1	iTRAQ8plex (+304), iTRAQ8plex (+304)	33.41	39.49	0	2.50864	0	0.08221	0.03362	-0.1649	-2.68	0.004753	-0.6467	0	0	8	0
U87MG-DIRETO-ALL RUNS-PKL-TANDEM-04-SET-18	Ras GTPase-activating-like protein IQGAP1 OS=Homo sapiens OX=9606 GN=IQGAP1 PE=1 SV=1	IQGA1_HUMAN	true	true	true	iLAIGLInEALDEGDAQk	1	iTRAQ8plex (+304), Deamidated (+1), iTRAQ8plex (+304)	52.41	39.3308	9.01	0.920819	0	0.2551	-0.6545	-0.1683	-4.242	-1.435	-0.457	0	0	6	0
U87MG-DIRETO-ALL RUNS-PKL-TANDEM-04-SET-18	Ras GTPase-activating-like protein IQGAP1 OS=Homo sapiens OX=9606 GN=IQGAP1 PE=1 SV=1	IQGA1_HUMAN	true	true	true	lAVGDNnSk	0.44	iTRAQ8plex (+304), Deamidated (+1), iTRAQ8plex (+304)	2.54	39.429	-1.16		0	-0.4879	-0.3004	-0.1172	0.2335	-1.414	-0.2199	0	1	0	0
U87MG-DIRETO-ALL RUNS-PKL-TANDEM-04-SET-18	Ras GTPase-activating-like protein IQGAP1 OS=Homo sapiens OX=9606 GN=IQGAP1 PE=1 SV=1	IQGA1_HUMAN	true	true	true	lEGVLAEVAQHYQDTLIR	1	iTRAQ8plex (+304)	50.83	39.4978	3.94	4.55284	0	0.06715	-0.1549	-0.03518	-0.4736	-0.566	-0.526	0	1	11	0
U87MG-DIRETO-ALL RUNS-PKL-TANDEM-04-SET-18	Ras GTPase-activating-like protein IQGAP1 OS=Homo sapiens OX=9606 GN=IQGAP1 PE=1 SV=1	IQGA1_HUMAN	true	true	true	lEGVLAEVAqHYQDTLIR	1	iTRAQ8plex (+304), Deamidated (+1)	27.89	39.4802	0.17	0.657577	0	-0.6793	-0.2053	-1.322	-1.309	-1.049	-0.8605	0	0	5	0
U87MG-DIRETO-ALL RUNS-PKL-TANDEM-04-SET-18	Ras GTPase-activating-like protein IQGAP1 OS=Homo sapiens OX=9606 GN=IQGAP1 PE=1 SV=1	IQGA1_HUMAN	true	true	true	lEGVLAEVAQHyQDTLIR	0.23	iTRAQ8plex (+304), iTRAQ8plex (+304)	15.34	39.0064	0		0	1.44	1.661	0.8654	0.8511	-0.0961	0.1231	0	0	0	4
U87MG-DIRETO-ALL RUNS-PKL-TANDEM-04-SET-18	Enoyl-CoA hydratase, mitochondrial OS=Homo sapiens OX=9606 GN=ECHS1 PE=1 SV=4	ECHM_HUMAN	true	true	true	aLNALcDGLIDELNQALk	1	iTRAQ8plex (+304), Carbamidomethyl (+57), iTRAQ8plex (+304)	37.97	39.4626	5.05	1.22915	0	-0.04035	0.05182	3.106	0.1381	0.1565	0.1427	0	0	5	0
U87MG-DIRETO-ALL RUNS-PKL-TANDEM-04-SET-18	Enoyl-CoA hydratase, mitochondrial OS=Homo sapiens OX=9606 GN=ECHS1 PE=1 SV=4	ECHM_HUMAN	true	true	true	aLNALcDGLIDELnQALk	1	iTRAQ8plex (+304), Carbamidomethyl (+57), Deamidated (+1), iTRAQ8plex (+304)	39.3	39.4807	1.28	0.886057	0	-0.3901	0.065	-0.2835	-0.4471	-0.5704	-0.232	0	0	2	0
U87MG-DIRETO-ALL RUNS-PKL-TANDEM-04-SET-18	Enoyl-CoA hydratase, mitochondrial OS=Homo sapiens OX=9606 GN=ECHS1 PE=1 SV=4	ECHM_HUMAN	true	true	true	icPVETLVEEAIQcAEk	1	iTRAQ8plex (+304), Carbamidomethyl (+57), Carbamidomethyl (+57), iTRAQ8plex (+304)	64.38	39.4576	12.37	4.14267	0	0.3903	0.4517	-0.0221	-0.6938	-0.3124	-0.6815	0	0	28	0
U87MG-DIRETO-ALL RUNS-PKL-TANDEM-04-SET-18	Enoyl-CoA hydratase, mitochondrial OS=Homo sapiens OX=9606 GN=ECHS1 PE=1 SV=4	ECHM_HUMAN	true	true	true	icPVETLVEEAIqcAEk	1	iTRAQ8plex (+304), Carbamidomethyl (+57), Deamidated (+1), Carbamidomethyl (+57), iTRAQ8plex (+304)	31.87	39.4552	4.59	2.09151	No Values	No Values	Reference Missing	Reference Missing	No Values	No Values	No Values	0	0	1	0
U87MG-DIRETO-ALL RUNS-PKL-TANDEM-04-SET-18	Myosin-9 OS=Homo sapiens OX=9606 GN=MYH9 PE=1 SV=4	MYH9_HUMAN	true	true	true	dFSALESQLQDTQELLQEENR	1	iTRAQ8plex (+304)	56.5	39.196	0	1.74473	No Values	No Values	No Values	Reference Missing	No Values	No Values	No Values	0	0	1	0
U87MG-DIRETO-ALL RUNS-PKL-TANDEM-04-SET-18	Myosin-9 OS=Homo sapiens OX=9606 GN=MYH9 PE=1 SV=4	MYH9_HUMAN	true	true	true	dFSALESqLQDTQELLQEENR	1	iTRAQ8plex (+304), Deamidated (+1)	54.94	39.3646	5.53	3.17393	0	-0.8618	Value Missing	-0.563	0.04108	-0.3262	-1.95	0	0	1	0
U87MG-DIRETO-ALL RUNS-PKL-TANDEM-04-SET-18	Myosin-9 OS=Homo sapiens OX=9606 GN=MYH9 PE=1 SV=4	MYH9_HUMAN	true	true	true	dLGEELEALkTELEDTLDSTAAQQELR	0.76	iTRAQ8plex (+304), iTRAQ8plex (+304)	15.24	38.9382	9.69		0	Value Missing	Value Missing	0.7925	Value Missing	Value Missing	0.9992	0	0	0	1
U87MG-DIRETO-ALL RUNS-PKL-TANDEM-04-SET-18	Myosin-9 OS=Homo sapiens OX=9606 GN=MYH9 PE=1 SV=4	MYH9_HUMAN	true	true	true	lQQELDDLLVDLDHQR	1	iTRAQ8plex (+304)	48.29	39.4846	11.04	1.46852	0	-0.001897	0.3588	0.05316	0.1807	0.05208	0.5181	0	0	22	0
U87MG-DIRETO-ALL RUNS-PKL-TANDEM-04-SET-18	Myosin-9 OS=Homo sapiens OX=9606 GN=MYH9 PE=1 SV=4	MYH9_HUMAN	true	true	true	lQqELDDLLVDLDHQR	0.99	iTRAQ8plex (+304), Deamidated (+1)	11.88	39.4527	2.74	1.21467	No Values	Reference Missing	Reference Missing	No Values	Reference Missing	Reference Missing	No Values	0	1	0	0
U87MG-DIRETO-ALL RUNS-PKL-TANDEM-04-SET-18	Myosin-9 OS=Homo sapiens OX=9606 GN=MYH9 PE=1 SV=4	MYH9_HUMAN	true	true	true	lQQELDDLLVDLDHqR	1	iTRAQ8plex (+304), Deamidated (+1)	33.11	39.5168	0.83	1.36653	0	0.1314	0.2699	0.1637	0.1674	-0.1659	-0.08129	0	0	1	0
U87MG-DIRETO-ALL RUNS-PKL-TANDEM-04-SET-18	Myosin-9 OS=Homo sapiens OX=9606 GN=MYH9 PE=1 SV=4	MYH9_HUMAN	true	true	true	lQVELDNVTGLLSQSDSk	1	iTRAQ8plex (+304), iTRAQ8plex (+304)	43.31	39.5914	5.79	0.455932	0	-1.102	0.6594	Reference Missing	5.115	-0.5072	1.354	0	0	3	0
U87MG-DIRETO-ALL RUNS-PKL-TANDEM-04-SET-18	Myosin-9 OS=Homo sapiens OX=9606 GN=MYH9 PE=1 SV=4	MYH9_HUMAN	true	true	true	lqVELDNVTGLLSQSDSk	1	iTRAQ8plex (+304), Deamidated (+1), iTRAQ8plex (+304)	34.66	39.5923	1.19	2.58503	No Values	No Values	No Values	No Values	Reference Missing	Reference Missing	No Values	0	0	1	0
U87MG-DIRETO-ALL RUNS-PKL-TANDEM-04-SET-18	Myosin-9 OS=Homo sapiens OX=9606 GN=MYH9 PE=1 SV=4	MYH9_HUMAN	true	true	true	lQVELDnVTGLLSQSDSk	1	iTRAQ8plex (+304), Deamidated (+1), iTRAQ8plex (+304)	33.8	39.5852	5.4	0.721246	0	-1.708	-0.5669	Value Missing	Reference Missing	Reference Missing	Reference Missing	0	0	2	0
U87MG-DIRETO-ALL RUNS-PKL-TANDEM-04-SET-18	Myosin-9 OS=Homo sapiens OX=9606 GN=MYH9 PE=1 SV=4	MYH9_HUMAN	true	true	true	lQVELDNVTGLLSqSDSk	0.96	iTRAQ8plex (+304), Deamidated (+1), iTRAQ8plex (+304)	15.24	39.565	0.56	0.552842	No Values	No Values	Reference Missing	Reference Missing	Reference Missing	No Values	No Values	0	0	1	0
U87MG-DIRETO-ALL RUNS-PKL-TANDEM-04-SET-18	Myosin-9 OS=Homo sapiens OX=9606 GN=MYH9 PE=1 SV=4	MYH9_HUMAN	true	true	true	lTEMETLQSQLMAEk	0.98	iTRAQ8plex (+304), iTRAQ8plex (+304)	28.6	39.5395	0		0	1.153	-1.359	0.8942	Value Missing	1.147	Value Missing	0	0	1	0
U87MG-DIRETO-ALL RUNS-PKL-TANDEM-04-SET-18	40S ribosomal protein S7 OS=Homo sapiens OX=9606 GN=RPS7 PE=1 SV=1	RS7_HUMAN	true	true	true	aIIIFVPVPQLk	1	iTRAQ8plex (+304), iTRAQ8plex (+304)	32.3	38.714	15.94	2.48149	0	1.5	0.5693	1.359	1.515	1.463	1.029	0	6	0	0
U87MG-DIRETO-ALL RUNS-PKL-TANDEM-04-SET-18	40S ribosomal protein S7 OS=Homo sapiens OX=9606 GN=RPS7 PE=1 SV=1	RS7_HUMAN	true	true	true	aILEDLVFPSEIVGk	0.6	iTRAQ8plex (+304), iTRAQ8plex (+304)				0.920819	No Values	No Values	Reference Missing	Reference Missing	Reference Missing	Reference Missing	No Values	0	1	0	0
U87MG-DIRETO-ALL RUNS-PKL-TANDEM-04-SET-18	40S ribosomal protein S7 OS=Homo sapiens OX=9606 GN=RPS7 PE=1 SV=1	RS7_HUMAN	true	true	true	dVnFEFPEFQL	1	iTRAQ8plex (+304), Deamidated (+1)	15.62	39.3661	1.5	2.25964	0	1.048	0.7605	0.889	0.9545	1.106	1.4	0	1	0	0
U87MG-DIRETO-ALL RUNS-PKL-TANDEM-04-SET-18	40S ribosomal protein S7 OS=Homo sapiens OX=9606 GN=RPS7 PE=1 SV=1	RS7_HUMAN	true	true	true	dVNFEFPEFqL	0.99	iTRAQ8plex (+304), Deamidated (+1)	27.56	39.4012	7.06	0.638272	0	0.5716	0.05549	-4.347	-1.138	-0.1533	0.1036	0	3	0	0
U87MG-DIRETO-ALL RUNS-PKL-TANDEM-04-SET-18	40S ribosomal protein S7 OS=Homo sapiens OX=9606 GN=RPS7 PE=1 SV=1	RS7_HUMAN	true	true	true	lTGkDVNFEFPEFQL	0.72	iTRAQ8plex (+304), iTRAQ8plex (+304)	16.46	39.4547	3.33		No Values	Reference Missing	No Values	Reference Missing	No Values	Reference Missing	Reference Missing	0	2	0	0
U87MG-DIRETO-ALL RUNS-PKL-TANDEM-04-SET-18	40S ribosomal protein S7 OS=Homo sapiens OX=9606 GN=RPS7 PE=1 SV=1	RS7_HUMAN	true	true	true	tLTAVHDAILEDLVFPSEIVGk	1	iTRAQ8plex (+304), iTRAQ8plex (+304)	23.44	38.5878	18.54	2.08092	0	0.5152	-0.5121	-0.5601	-0.5781	-0.1858	-0.2117	0	0	21	0
U87MG-DIRETO-ALL RUNS-PKL-TANDEM-04-SET-18	Nucleobindin-1 OS=Homo sapiens OX=9606 GN=NUCB1 PE=1 SV=4	NUCB1_HUMAN	true	true	true	gTLLLLPLLLLLLLRAVLAVPL	0.53	iTRAQ8plex (+304)				0.481486	0	Value Missing	Value Missing	-0.1049	-0.05566	1.143	0.8799	0	0	2	0
U87MG-DIRETO-ALL RUNS-PKL-TANDEM-04-SET-18	Nucleobindin-1 OS=Homo sapiens OX=9606 GN=NUCB1 PE=1 SV=4	NUCB1_HUMAN	true	true	true	lVTLEEFLASTQR	1	iTRAQ8plex (+304)	18.2	39.2686	2.8	1.69897	0	0.01089	0.4488	-0.27	-1.168	-1.79	-1.843	0	27	0	0
U87MG-DIRETO-ALL RUNS-PKL-TANDEM-04-SET-18	Nucleobindin-1 OS=Homo sapiens OX=9606 GN=NUCB1 PE=1 SV=4	NUCB1_HUMAN	true	true	true	yLQEVIDVLETDGHFR	1	iTRAQ8plex (+304)	44.61	39.5588	12.23	3.10791	0	-2.246	-2.186	-4.808	Value Missing	-4.557	Value Missing	0	0	3	0
U87MG-DIRETO-ALL RUNS-PKL-TANDEM-04-SET-18	Nucleobindin-1 OS=Homo sapiens OX=9606 GN=NUCB1 PE=1 SV=4	NUCB1_HUMAN	true	true	true	yLqEVIDVLETDGHFR	1	iTRAQ8plex (+304), Deamidated (+1)	32.48	39.6066	1.9	0.657577	0	-1.294	Value Missing	Value Missing	Reference Missing	Value Missing	Value Missing	0	0	2	0
U87MG-DIRETO-ALL RUNS-PKL-TANDEM-04-SET-18	60S acidic ribosomal protein P2 OS=Homo sapiens OX=9606 GN=RPLP2 PE=1 SV=1	RLA2_HUMAN	true	true	true	eESEESDDDmGFGLFD	0.31	iTRAQ8plex (+304), Oxidation (+16)	15.76	39.5211	8.34		0	0.2114	Value Missing	Value Missing	1.173	-1.508	0.641	0	0	1	0
U87MG-DIRETO-ALL RUNS-PKL-TANDEM-04-SET-18	60S acidic ribosomal protein P2 OS=Homo sapiens OX=9606 GN=RPLP2 PE=1 SV=1	RLA2_HUMAN	true	true	true	iLDSVGIEADDDRLNk	0.31	iTRAQ8plex (+304), iTRAQ8plex (+304)	8.69	39.3626	1.83		0	-0.05548	0.02214	-0.1226	-0.4194	-0.06845	0.2069	0	0	5	0
U87MG-DIRETO-ALL RUNS-PKL-TANDEM-04-SET-18	60S acidic ribosomal protein P2 OS=Homo sapiens OX=9606 GN=RPLP2 PE=1 SV=1	RLA2_HUMAN	true	true	true	iLDSVGIEADDDRLnk	0.29	iTRAQ8plex (+304), Deamidated (+1), iTRAQ8plex (+304)	5.53	39.3712	-0.04		0	-4.424	-0.9488	0.04645	0.08593	0.1852	0.9822	0	0	1	0
U87MG-DIRETO-ALL RUNS-PKL-TANDEM-04-SET-18	60S acidic ribosomal protein P2 OS=Homo sapiens OX=9606 GN=RPLP2 PE=1 SV=1	RLA2_HUMAN	true	true	true	nIEDVIAQGIGk	1	iTRAQ8plex (+304), iTRAQ8plex (+304)	35.96	39.49	15.29		0	0.1531	0.2561	-0.077	-0.1786	-0.1416	0.272	0	15	2	0
U87MG-DIRETO-ALL RUNS-PKL-TANDEM-04-SET-18	60S acidic ribosomal protein P2 OS=Homo sapiens OX=9606 GN=RPLP2 PE=1 SV=1	RLA2_HUMAN	true	true	true	nIEDVIAqGIGk	1	iTRAQ8plex (+304), Deamidated (+1), iTRAQ8plex (+304)	43.79	39.5061	3.02	3.33724	0	-0.00203	0.2624	0.1356	-0.3199	-0.2346	0.2363	0	1	0	0
U87MG-DIRETO-ALL RUNS-PKL-TANDEM-04-SET-18	60S acidic ribosomal protein P2 OS=Homo sapiens OX=9606 GN=RPLP2 PE=1 SV=1	RLA2_HUMAN	true	true	true	vISELNGkNIEDVIAQGIGk	0.42	iTRAQ8plex (+304), iTRAQ8plex (+304), iTRAQ8plex (+304)	8.67	39.2085	0		0	-0.1569	0.3471	0.4943	-1.163	-0.306	0.6132	0	0	0	1
U87MG-DIRETO-ALL RUNS-PKL-TANDEM-04-SET-18	60S acidic ribosomal protein P2 OS=Homo sapiens OX=9606 GN=RPLP2 PE=1 SV=1	RLA2_HUMAN	true	true	true	vISELnGkNIEDVIAQGIGk	0.53	iTRAQ8plex (+304), Deamidated (+1), iTRAQ8plex (+304), iTRAQ8plex (+304)	14.6	39.3425	1.71		0	-0.8013	-0.3088	-0.8063	-0.2257	-0.1704	0.02431	0	0	0	5
U87MG-DIRETO-ALL RUNS-PKL-TANDEM-04-SET-18	60S acidic ribosomal protein P2 OS=Homo sapiens OX=9606 GN=RPLP2 PE=1 SV=1	RLA2_HUMAN	true	true	true	vISELnGknIEDVIAQGIGk	0.51	iTRAQ8plex (+304), Deamidated (+1), iTRAQ8plex (+304), Deamidated (+1), iTRAQ8plex (+304)	11.12	39.3581	0.1		0	0.744	-0.0491	Value Missing	Value Missing	Value Missing	Value Missing	0	0	0	1
U87MG-DIRETO-ALL RUNS-PKL-TANDEM-04-SET-18	Clathrin heavy chain 1 OS=Homo sapiens OX=9606 GN=CLTC PE=1 SV=5	CLH1_HUMAN	true	true	true	aFMTADLPNELIELLEk	1	iTRAQ8plex (+304), iTRAQ8plex (+304)	38.35	39.5756	16.65	1.35655	0	3.335	4.131	-1.057	-1.164	Reference Missing	3.58	0	0	5	0
U87MG-DIRETO-ALL RUNS-PKL-TANDEM-04-SET-18	Clathrin heavy chain 1 OS=Homo sapiens OX=9606 GN=CLTC PE=1 SV=5	CLH1_HUMAN	true	true	true	aFmTADLPNELIELLEk	1	iTRAQ8plex (+304), Oxidation (+16), iTRAQ8plex (+304)	19.33	39.4478	7.76	0.455932	0	1.341	3.19	3.089	Reference Missing	Reference Missing	Value Missing	0	0	3	0
U87MG-DIRETO-ALL RUNS-PKL-TANDEM-04-SET-18	Clathrin heavy chain 1 OS=Homo sapiens OX=9606 GN=CLTC PE=1 SV=5	CLH1_HUMAN	true	true	true	aFMTADLPnELIELLEk	0.83	iTRAQ8plex (+304), Deamidated (+1), iTRAQ8plex (+304)	18.91	39.5852	6.74		0	-0.7428	-0.404	-0.3652	-3.583	-3.223	-0.2789	0	0	3	0
U87MG-DIRETO-ALL RUNS-PKL-TANDEM-04-SET-18	Clathrin heavy chain 1 OS=Homo sapiens OX=9606 GN=CLTC PE=1 SV=5	CLH1_HUMAN	true	true	true	gQFSTDELVAEVEkR	0.45	iTRAQ8plex (+304), iTRAQ8plex (+304)	9.67	39.4929	1.48		0	-0.6979	-0.2359	-0.6939	-0.4692	-0.5072	-0.2221	0	0	3	0
U87MG-DIRETO-ALL RUNS-PKL-TANDEM-04-SET-18	Clathrin heavy chain 1 OS=Homo sapiens OX=9606 GN=CLTC PE=1 SV=5	CLH1_HUMAN	true	true	true	kFDVNTSAVQVLIEHIGNLDR	1	iTRAQ8plex (+304), iTRAQ8plex (+304)	54.51	39.1603	0		0	-0.03925	-0.1897	0.04963	-0.4351	-0.993	-1.038	0	0	0	2
U87MG-DIRETO-ALL RUNS-PKL-TANDEM-04-SET-18	Clathrin heavy chain 1 OS=Homo sapiens OX=9606 GN=CLTC PE=1 SV=5	CLH1_HUMAN	true	true	true	kFDVnTSAVQVLIEHIGNLDR	0.95	iTRAQ8plex (+304), iTRAQ8plex (+304), Deamidated (+1)	23.72	39.3318	5.25		0	0.1719	0.4171	0.4825	0.1794	0.8936	-0.3591	0	0	0	2
U87MG-DIRETO-ALL RUNS-PKL-TANDEM-04-SET-18	Clathrin heavy chain 1 OS=Homo sapiens OX=9606 GN=CLTC PE=1 SV=5	CLH1_HUMAN	true	true	true	kFDVNTSAVqVLIEHIGNLDR	0.98	iTRAQ8plex (+304), iTRAQ8plex (+304), Deamidated (+1)	29.52	39.221	4.69		0	-1.404	0.05659	-0.08284	Value Missing	0.2649	-0.09952	0	0	0	2
U87MG-DIRETO-ALL RUNS-PKL-TANDEM-04-SET-18	Clathrin heavy chain 1 OS=Homo sapiens OX=9606 GN=CLTC PE=1 SV=5	CLH1_HUMAN	true	true	true	lAELEEFINGPnNAHIQQVGDR	0.99	iTRAQ8plex (+304), Deamidated (+1)	15.43	39.2423	0.02	0.619789	0	0.5795	1.008	Value Missing	0.2437	0.5885	0.5446	0	0	1	0
U87MG-DIRETO-ALL RUNS-PKL-TANDEM-04-SET-18	Clathrin heavy chain 1 OS=Homo sapiens OX=9606 GN=CLTC PE=1 SV=5	CLH1_HUMAN	true	true	true	lLEmNLMHAPQVADAILGNQMFTHYDR	0.38	iTRAQ8plex (+304), Oxidation (+16)	1.98	39.2101	-2.76		0	-0.5298	-0.3621	0.5287	1.481	1.155	1.591	0	0	0	1
U87MG-DIRETO-ALL RUNS-PKL-TANDEM-04-SET-18	Clathrin heavy chain 1 OS=Homo sapiens OX=9606 GN=CLTC PE=1 SV=5	CLH1_HUMAN	true	true	true	lLLPWLEAR	0.43	iTRAQ8plex (+304)	20.76	38.5787	0.44		0	0.09958	0.08637	0.3929	0.08992	0.6501	0.3493	0	6	0	0
U87MG-DIRETO-ALL RUNS-PKL-TANDEM-04-SET-18	Clathrin heavy chain 1 OS=Homo sapiens OX=9606 GN=CLTC PE=1 SV=5	CLH1_HUMAN	true	true	true	nNLAGAEELFAR	0.54	iTRAQ8plex (+304)	11.39	39.1105	7.28		0	0.07323	0.03698	-0.1575	-0.4591	-0.1248	-0.1555	0	3	0	0
U87MG-DIRETO-ALL RUNS-PKL-TANDEM-04-SET-18	Peroxiredoxin-1 OS=Homo sapiens OX=9606 GN=PRDX1 PE=1 SV=1	PRDX1_HUMAN	true	true	true	gLFIIDDk	0.5	iTRAQ8plex (+304), iTRAQ8plex (+304)	11.14	39.35	4.9		0	-0.06702	-0.005294	-0.03862	-0.2891	-0.09479	0.0517	0	11	0	0
U87MG-DIRETO-ALL RUNS-PKL-TANDEM-04-SET-18	Peroxiredoxin-1 OS=Homo sapiens OX=9606 GN=PRDX1 PE=1 SV=1	PRDX1_HUMAN	true	true	true	gLFIIDDkGILR	0.95	iTRAQ8plex (+304), iTRAQ8plex (+304)	20.19	39.4161	13.01		0	0.3946	0.04396	0.5962	1.081	1.543	1.431	0	0	7	0
U87MG-DIRETO-ALL RUNS-PKL-TANDEM-04-SET-18	Peroxiredoxin-1 OS=Homo sapiens OX=9606 GN=PRDX1 PE=1 SV=1	PRDX1_HUMAN	true	true	true	lVQAFQFTDk	0.75	iTRAQ8plex (+304), iTRAQ8plex (+304)	16.05	39.4037	7.42		0	-0.4777	-0.41	0.07745	-0.1382	0.06957	0.02734	0	2	0	0
U87MG-DIRETO-ALL RUNS-PKL-TANDEM-04-SET-18	Peroxiredoxin-1 OS=Homo sapiens OX=9606 GN=PRDX1 PE=1 SV=1	PRDX1_HUMAN	true	true	true	lVQAFqFTDk	0.48	iTRAQ8plex (+304), Deamidated (+1), iTRAQ8plex (+304)	2.14	39.4037	-0.03		0	-2.445	-0.5998	0.3104	0.5376	Value Missing	0.7623	0	1	0	0
U87MG-DIRETO-ALL RUNS-PKL-TANDEM-04-SET-18	Peroxiredoxin-1 OS=Homo sapiens OX=9606 GN=PRDX1 PE=1 SV=1	PRDX1_HUMAN	true	true	true	qITVNDLPVGR	0.39	iTRAQ8plex (+304)	9.14	39.5415	4.53		0	-0.08944	-0.4954	0.1029	-0.7512	0.06914	0.1449	0	3	0	0
U87MG-DIRETO-ALL RUNS-PKL-TANDEM-04-SET-18	Peroxiredoxin-1 OS=Homo sapiens OX=9606 GN=PRDX1 PE=1 SV=1	PRDX1_HUMAN	true	true	true	qITVNDLPVGR	0.98	Deamidated (+1), iTRAQ8plex (+304)	6.39	39.5444	0.23	1.29243	0	0.1879	-0.2522	-0.3997	-0.2605	Value Missing	-0.3146	0	1	0	0
U87MG-DIRETO-ALL RUNS-PKL-TANDEM-04-SET-18	Peroxiredoxin-1 OS=Homo sapiens OX=9606 GN=PRDX1 PE=1 SV=1	PRDX1_HUMAN	true	true	true	qITVnDLPVGR	0.6	iTRAQ8plex (+304), Deamidated (+1)	11.05	39.5458	8.63		0	-0.3082	-0.6321	-0.566	-0.4165	0.4634	0.2452	0	3	0	0
U87MG-DIRETO-ALL RUNS-PKL-TANDEM-04-SET-18	Surfeit locus protein 4 OS=Homo sapiens OX=9606 GN=SURF4 PE=1 SV=3	SURF4_HUMAN	true	true	true	gQNDLMGTAEDFADQFLR	1	iTRAQ8plex (+304)	68.92	39.0655	16.35	6	0	0.2796	0.5988	-0.08971	-0.4106	-0.5185	-0.3132	0	10	0	0
U87MG-DIRETO-ALL RUNS-PKL-TANDEM-04-SET-18	Surfeit locus protein 4 OS=Homo sapiens OX=9606 GN=SURF4 PE=1 SV=3	SURF4_HUMAN	true	true	true	gQnDLMGTAEDFADQFLR	1	iTRAQ8plex (+304), Deamidated (+1)	37.55	39.2278	0.32	2.69897	0	0.6205	0.4831	0.5832	-0.3115	Value Missing	0.02114	0	1	0	0
U87MG-DIRETO-ALL RUNS-PKL-TANDEM-04-SET-18	Surfeit locus protein 4 OS=Homo sapiens OX=9606 GN=SURF4 PE=1 SV=3	SURF4_HUMAN	true	true	true	gQNDLmGTAEDFADQFLR	0.54	iTRAQ8plex (+304), Oxidation (+16)	16.35	38.9421	3.13		0	0.6883	0.4024	0.4	-0.0145	0.2506	-0.0922	0	8	0	0
U87MG-DIRETO-ALL RUNS-PKL-TANDEM-04-SET-18	Surfeit locus protein 4 OS=Homo sapiens OX=9606 GN=SURF4 PE=1 SV=3	SURF4_HUMAN	true	true	true	gQNDLMGTAEDFADqFLR	0.29	iTRAQ8plex (+304), Deamidated (+1)	6.27	39.0173	1.24		0	0.5246	-0.4441	0.1809	0.09462	0.0838	-0.5892	0	2	0	0
U87MG-DIRETO-ALL RUNS-PKL-TANDEM-04-SET-18	Surfeit locus protein 4 OS=Homo sapiens OX=9606 GN=SURF4 PE=1 SV=3	SURF4_HUMAN	true	true	true	gQnDLmGTAEDFADQFLR	0.89	iTRAQ8plex (+304), Deamidated (+1), Oxidation (+16)	11.39	39.118	1.48	1.18709	0	0.5105	0.3601	1.16	-1.444	-0.1535	Value Missing	0	2	0	0
U87MG-DIRETO-ALL RUNS-PKL-TANDEM-04-SET-18	Surfeit locus protein 4 OS=Homo sapiens OX=9606 GN=SURF4 PE=1 SV=3	SURF4_HUMAN	true	true	true	lcLISTFLEDGIR	0.99	iTRAQ8plex (+304), Carbamidomethyl (+57)	17.63	39.3912	7.63	0.677781	0	-0.6159	-0.554	-0.5612	-0.5234	-1.287	-1.397	0	5	0	0
U87MG-DIRETO-ALL RUNS-PKL-TANDEM-04-SET-18	Prelamin-A/C OS=Homo sapiens OX=9606 GN=LMNA PE=1 SV=1	LMNA_HUMAN	true	true	true	lADALQELR	0.98	iTRAQ8plex (+304)	24.24	38.1137	3.2	0.537602	0	-0.2835	-0.1559	2.476	2.143	3.047	2.273	0	3	0	0
U87MG-DIRETO-ALL RUNS-PKL-TANDEM-04-SET-18	Prelamin-A/C OS=Homo sapiens OX=9606 GN=LMNA PE=1 SV=1	LMNA_HUMAN	true	true	true	lkDLEALLNSk	1	iTRAQ8plex (+304), iTRAQ8plex (+304), iTRAQ8plex (+304)	32.28	39.285	21.76		0	0.07404	0.1553	-0.3138	-0.6177	-0.868	-0.5546	0	2	17	0
U87MG-DIRETO-ALL RUNS-PKL-TANDEM-04-SET-18	Prelamin-A/C OS=Homo sapiens OX=9606 GN=LMNA PE=1 SV=1	LMNA_HUMAN	true	true	true	lRDLEDSLAR	1	iTRAQ8plex (+304)	38	38.5315	23.34	1.39794	0	-1.282	-0.8821	-0.7964	-2.882	-1.115	-0.5983	0	0	1	0
U87MG-DIRETO-ALL RUNS-PKL-TANDEM-04-SET-18	Prelamin-A/C OS=Homo sapiens OX=9606 GN=LMNA PE=1 SV=1	LMNA_HUMAN	true	true	true	mQQQLDEYQELLDIk	1	iTRAQ8plex (+304), iTRAQ8plex (+304)	39.61	39.4988	8.88	1.79588	0	-0.09448	0.4147	-0.333	0.02909	0.2817	-0.3451	0	0	2	0
U87MG-DIRETO-ALL RUNS-PKL-TANDEM-04-SET-18	Prelamin-A/C OS=Homo sapiens OX=9606 GN=LMNA PE=1 SV=1	LMNA_HUMAN	true	true	true	vAVEEVDEEGkFVR	0.59	iTRAQ8plex (+304), iTRAQ8plex (+304)	12.21	39.4414	7.73		0	-0.1623	-0.06131	-0.1617	-0.6792	0.1064	-0.01569	0	0	2	0
U87MG-DIRETO-ALL RUNS-PKL-TANDEM-04-SET-18	Vigilin OS=Homo sapiens OX=9606 GN=HDLBP PE=1 SV=2	VIGLN_HUMAN	true	true	true	aSVITqVFHVPLEER	0.98	iTRAQ8plex (+304), Deamidated (+1)				1.42022	0	-0.4537	-2.724	-0.04893	-0.03612	-0.28	-0.4303	0	0	1	0
U87MG-DIRETO-ALL RUNS-PKL-TANDEM-04-SET-18	Vigilin OS=Homo sapiens OX=9606 GN=HDLBP PE=1 SV=2	VIGLN_HUMAN	true	true	true	eAQkELEALIQNLDNVVEDSMLVDPk	0.22	iTRAQ8plex (+304), iTRAQ8plex (+304), iTRAQ8plex (+304)	14.87	38.6982	7.41		0	-0.6176	-0.4076	0.6185	0.2315	0.3243	-0.3357	0	0	0	3
U87MG-DIRETO-ALL RUNS-PKL-TANDEM-04-SET-18	Vigilin OS=Homo sapiens OX=9606 GN=HDLBP PE=1 SV=2	VIGLN_HUMAN	true	true	true	eAqkELEALIQNLDNVVEDSMLVDPk	0.98	iTRAQ8plex (+304), Deamidated (+1), iTRAQ8plex (+304), iTRAQ8plex (+304)	33.12	38.7216	6.51		No Values	Reference Missing	Reference Missing	Reference Missing	Reference Missing	Reference Missing	Reference Missing	0	0	0	1
U87MG-DIRETO-ALL RUNS-PKL-TANDEM-04-SET-18	Vigilin OS=Homo sapiens OX=9606 GN=HDLBP PE=1 SV=2	VIGLN_HUMAN	true	true	true	eAQkELEALIQNLDnVVEDSMLVDPk	0.78	iTRAQ8plex (+304), iTRAQ8plex (+304), Deamidated (+1), iTRAQ8plex (+304)	22.08	38.7087	0		No Values	Reference Missing	Reference Missing	Reference Missing	No Values	Reference Missing	Reference Missing	0	0	0	1
U87MG-DIRETO-ALL RUNS-PKL-TANDEM-04-SET-18	Vigilin OS=Homo sapiens OX=9606 GN=HDLBP PE=1 SV=2	VIGLN_HUMAN	true	true	true	icLEIMqRTGAHLELSLAk	0.15	iTRAQ8plex (+304), Carbamidomethyl (+57), Deamidated (+1), iTRAQ8plex (+304)	4.57	39.1132	-0.85		0	Value Missing	Value Missing	Value Missing	Value Missing	Value Missing	Value Missing	0	0	1	0
U87MG-DIRETO-ALL RUNS-PKL-TANDEM-04-SET-18	Vigilin OS=Homo sapiens OX=9606 GN=HDLBP PE=1 SV=2	VIGLN_HUMAN	true	true	true	iVGELEQMVSEDVPLDHR	1	iTRAQ8plex (+304)	47.99	39.5655	7.71	2.22185	0	3.098	2.896	2.954	1.143	2.105	3.004	0	0	11	0
U87MG-DIRETO-ALL RUNS-PKL-TANDEM-04-SET-18	Vigilin OS=Homo sapiens OX=9606 GN=HDLBP PE=1 SV=2	VIGLN_HUMAN	true	true	true	iVGELEqMVSEDVPLDHR	0.99	iTRAQ8plex (+304), Deamidated (+1)	43.93	39.608	6.96		No Values	Reference Missing	Reference Missing	No Values	Reference Missing	Reference Missing	No Values	0	0	5	0
U87MG-DIRETO-ALL RUNS-PKL-TANDEM-04-SET-18	Vigilin OS=Homo sapiens OX=9606 GN=HDLBP PE=1 SV=2	VIGLN_HUMAN	true	true	true	vDIRFPQSGAPDPNcVTVT	0.92	iTRAQ8plex (+304), Carbamidomethyl (+57)				0.823909	0	0.2574	-0.0007412	0.1163	0.02898	0.2098	0.2336	0	0	1	0
U87MG-DIRETO-ALL RUNS-PKL-TANDEM-04-SET-18	Filamin-A OS=Homo sapiens OX=9606 GN=FLNA PE=1 SV=4	FLNA_HUMAN	true	true	true	aGQSAAGAAPGGGVDTR	0.46	iTRAQ8plex (+304)	0.64	39.4685	0		0	0.04355	Value Missing	Value Missing	Value Missing	Value Missing	Value Missing	0	1	0	0
U87MG-DIRETO-ALL RUNS-PKL-TANDEM-04-SET-18	Filamin-A OS=Homo sapiens OX=9606 GN=FLNA PE=1 SV=4	FLNA_HUMAN	true	true	true	iANLQTDLSDGLR	0.99	iTRAQ8plex (+304)	29.35	39.0687	18.78		0	0.113	-0.1049	0.1641	-0.1209	-0.1648	0.1152	0	3	0	0
U87MG-DIRETO-ALL RUNS-PKL-TANDEM-04-SET-18	Filamin-A OS=Homo sapiens OX=9606 GN=FLNA PE=1 SV=4	FLNA_HUMAN	true	true	true	lIALLEVLSQk	1	iTRAQ8plex (+304), iTRAQ8plex (+304)	46.37	39.0854	0		0	-0.08011	-0.7084	0.2042	0.5444	0.4081	0.3133	0	11	8	0
U87MG-DIRETO-ALL RUNS-PKL-TANDEM-04-SET-18	Filamin-A OS=Homo sapiens OX=9606 GN=FLNA PE=1 SV=4	FLNA_HUMAN	true	true	true	lIALLEVLSqk	1	iTRAQ8plex (+304), Deamidated (+1), iTRAQ8plex (+304)	42.59	38.8389	1.97	3.25181	0	Value Missing	-1.034	Value Missing	0.5174	0.8726	Value Missing	0	1	0	0
U87MG-DIRETO-ALL RUNS-PKL-TANDEM-04-SET-18	Filamin-A OS=Homo sapiens OX=9606 GN=FLNA PE=1 SV=4	FLNA_HUMAN	true	true	true	mSSSHSRAGQSAAGAAPGGGVDTRDAEM	0.99	iTRAQ8plex (+304)				1.08619	0	Value Missing	-1.064	0.8146	0.06101	0.6744	-1.901	0	0	1	0
U87MG-DIRETO-ALL RUNS-PKL-TANDEM-04-SET-18	Filamin-A OS=Homo sapiens OX=9606 GN=FLNA PE=1 SV=4	FLNA_HUMAN	true	true	true	nGQHVASSPIPVVISqSEIGDASRVR	0.39	iTRAQ8plex (+304), Deamidated (+1)	6.68	39.4236	1.16		0	-0.06184	-0.1183	-0.3513	-0.1329	0.1872	-0.1033	0	0	0	2
U87MG-DIRETO-ALL RUNS-PKL-TANDEM-04-SET-18	Elongation factor 1-alpha 1 OS=Homo sapiens OX=9606 GN=EEF1A1 PE=1 SV=1	EF1A1_HUMAN,EF1A3_HUMAN	true	true	true	dGNASGTTLLEALDcILPPTRPTDkPLR	0.99	iTRAQ8plex (+304), Carbamidomethyl (+57), iTRAQ8plex (+304)	25.62	38.8036	18.77		0	1.262	0.3457	0.7996	0.8433	0.9166	1.847	0	0	0	5
U87MG-DIRETO-ALL RUNS-PKL-TANDEM-04-SET-18	Elongation factor 1-alpha 1 OS=Homo sapiens OX=9606 GN=EEF1A1 PE=1 SV=1	EF1A1_HUMAN,EF1A3_HUMAN	true	true	true	iGGIGTVPVGR	1	iTRAQ8plex (+304)	31.03	38.4528	24.69	2	0	-0.7104	-0.4817	-0.1342	-0.4134	0.2708	0.2842	0	7	0	0
U87MG-DIRETO-ALL RUNS-PKL-TANDEM-04-SET-18	Elongation factor 1-alpha 1 OS=Homo sapiens OX=9606 GN=EEF1A1 PE=1 SV=1	EF1A1_HUMAN,EF1A3_HUMAN	true	true	true	iGYNPDTVAFVPISGW	1	iTRAQ8plex (+304)				6.25964	0	0.04708	0.05958	0.5808	0.5701	1.002	0.5842	0	2	0	0
U87MG-DIRETO-ALL RUNS-PKL-TANDEM-04-SET-18	Elongation factor 1-alpha 1 OS=Homo sapiens OX=9606 GN=EEF1A1 PE=1 SV=1	EF1A1_HUMAN,EF1A3_HUMAN	true	true	true	qTVAVGVIk	1	iTRAQ8plex (+304), iTRAQ8plex (+304)	46.72	38.6782	34.28		0	-0.5773	-0.629	-0.7347	-3.971	0.2981	0.06663	0	1	0	0
U87MG-DIRETO-ALL RUNS-PKL-TANDEM-04-SET-18	Elongation factor 1-alpha 1 OS=Homo sapiens OX=9606 GN=EEF1A1 PE=1 SV=1	EF1A1_HUMAN,EF1A3_HUMAN	true	true	true	sGDAAIVDMVPGkPMcVESFSDYPPLGR	0.91	iTRAQ8plex (+304), iTRAQ8plex (+304), Carbamidomethyl (+57)	16.81	38.9702	12.8		0	0.06685	-0.2557	-0.08294	0.3971	0.5953	0.4182	0	0	0	5
U87MG-DIRETO-ALL RUNS-PKL-TANDEM-04-SET-18	Elongation factor 1-alpha 1 OS=Homo sapiens OX=9606 GN=EEF1A1 PE=1 SV=1	EF1A1_HUMAN,EF1A3_HUMAN	true	true	true	sGDAAIVDMVPGkPMcVESFSDyPPLGR	0.42	iTRAQ8plex (+304), iTRAQ8plex (+304), Carbamidomethyl (+57), iTRAQ8plex (+304)	11.06	38.9867	6.05		0	-0.1854	0.07432	0.1092	0.2847	-0.02972	0.07917	0	0	0	1
U87MG-DIRETO-ALL RUNS-PKL-TANDEM-04-SET-18	Elongation factor 1-alpha 1 OS=Homo sapiens OX=9606 GN=EEF1A1 PE=1 SV=1	EF1A1_HUMAN,EF1A3_HUMAN	true	true	true	vETGVLkPGMVVTFAPVNVTTEVk	1	iTRAQ8plex (+304), iTRAQ8plex (+304), iTRAQ8plex (+304)	47.65	38.6052	2.12	1.25964	0	0.1197	0.1803	0.471	0.7993	0.8944	0.7609	0	0	0	3
U87MG-DIRETO-ALL RUNS-PKL-TANDEM-04-SET-18	Elongation factor 1-alpha 1 OS=Homo sapiens OX=9606 GN=EEF1A1 PE=1 SV=1	EF1A1_HUMAN,EF1A3_HUMAN	true	true	true	yEEIVkEVSTYIk	0.47	iTRAQ8plex (+304), iTRAQ8plex (+304), iTRAQ8plex (+304)	3.63	39.2737	-1.63		0	Value Missing	Value Missing	-0.4449	0.4621	0.9346	0.9506	0	0	1	0
U87MG-DIRETO-ALL RUNS-PKL-TANDEM-04-SET-18	Phosphoglycerate mutase 1 OS=Homo sapiens OX=9606 GN=PGAM1 PE=1 SV=2	PGAM1_HUMAN	true	true	true	aLPFWNEEIVPQIk	1	iTRAQ8plex (+304), iTRAQ8plex (+304)	41.19	39.3872	18.98	2.18046	0	-0.2979	0.04803	0.008454	-0.2544	-0.558	-0.5008	0	10	5	0
U87MG-DIRETO-ALL RUNS-PKL-TANDEM-04-SET-18	Phosphoglycerate mutase 1 OS=Homo sapiens OX=9606 GN=PGAM1 PE=1 SV=2	PGAM1_HUMAN	true	true	true	aLPFWnEEIVPQIk	0.99	iTRAQ8plex (+304), Deamidated (+1), iTRAQ8plex (+304)	16.43	39.2937	0.13	1.24413	0	0.1561	0.05117	-0.9946	-0.386	0.64	-0.0288	0	6	1	0
U87MG-DIRETO-ALL RUNS-PKL-TANDEM-04-SET-18	Phosphoglycerate mutase 1 OS=Homo sapiens OX=9606 GN=PGAM1 PE=1 SV=2	PGAM1_HUMAN	true	true	true	aLPFWNEEIVPqIk	1	iTRAQ8plex (+304), Deamidated (+1), iTRAQ8plex (+304)	40.44	39.3515	6.24	2.50864	0	-0.4333	0.4226	-0.1227	-0.2353	-0.01227	-0.0509	0	1	0	0
U87MG-DIRETO-ALL RUNS-PKL-TANDEM-04-SET-18	Phosphoglycerate mutase 1 OS=Homo sapiens OX=9606 GN=PGAM1 PE=1 SV=2	PGAM1_HUMAN	true	true	true	tLWTVLDAIDQM	1	iTRAQ8plex (+304)				1.79588	0	-0.4824	Value Missing	Value Missing	1.81	Value Missing	Value Missing	0	1	0	0
U87MG-DIRETO-ALL RUNS-PKL-TANDEM-04-SET-18	Phosphoglycerate mutase 1 OS=Homo sapiens OX=9606 GN=PGAM1 PE=1 SV=2	PGAM1_HUMAN	true	true	true	vLIAAHGNSLRGIVk	0.32	iTRAQ8plex (+304), iTRAQ8plex (+304)	1.62	39.2153	-0.38		0	0.3189	0.05933	-0.138	-0.2654	-0.03791	0.1531	0	0	1	0
U87MG-DIRETO-ALL RUNS-PKL-TANDEM-04-SET-18	Fructose-bisphosphate aldolase A OS=Homo sapiens OX=9606 GN=ALDOA PE=1 SV=2	ALDOA_HUMAN	true	true	true	gILAADESTGSIAk	1	iTRAQ8plex (+304), iTRAQ8plex (+304)	56.43	39.5032	51.36	5.95861	0	-0.6314	-0.5943	-0.1581	-0.46	-0.07058	0.1651	0	6	1	0
U87MG-DIRETO-ALL RUNS-PKL-TANDEM-04-SET-18	Fructose-bisphosphate aldolase A OS=Homo sapiens OX=9606 GN=ALDOA PE=1 SV=2	ALDOA_HUMAN	true	true	true	iGEHTPSALAIMENANVLAR	1	iTRAQ8plex (+304)	75.42	39.5818	3.74	6	0	-0.3539	-0.7437	0.3412	-0.4545	0.6687	0.1627	0	0	6	0
U87MG-DIRETO-ALL RUNS-PKL-TANDEM-04-SET-18	Fructose-bisphosphate aldolase A OS=Homo sapiens OX=9606 GN=ALDOA PE=1 SV=2	ALDOA_HUMAN	true	true	true	iGEHTPSALAImENANVLAR	1	iTRAQ8plex (+304), Oxidation (+16)	34.8	39.434	9.05	0.853872	0	-0.3128	-0.7086	-5.267	-0.0866	-0.1391	-5.086	0	0	3	0
U87MG-DIRETO-ALL RUNS-PKL-TANDEM-04-SET-18	Fructose-bisphosphate aldolase A OS=Homo sapiens OX=9606 GN=ALDOA PE=1 SV=2	ALDOA_HUMAN	true	true	true	iGEHTPSALAIMEnANVLAR	1	iTRAQ8plex (+304), Deamidated (+1)	49.23	39.5766	4.69	3.79588	0	0.01789	-0.05026	Value Missing	0.7661	0.007865	-0.07058	0	0	1	0
U87MG-DIRETO-ALL RUNS-PKL-TANDEM-04-SET-18	Fructose-bisphosphate aldolase A OS=Homo sapiens OX=9606 GN=ALDOA PE=1 SV=2	ALDOA_HUMAN	true	true	true	iGEHTPSALAIMENAnVLAR	1	iTRAQ8plex (+304), Deamidated (+1)	45.11	39.589	6.33	2.60206	0	0.002328	Value Missing	-0.3874	Value Missing	Value Missing	0.2373	0	0	1	0
U87MG-DIRETO-ALL RUNS-PKL-TANDEM-04-SET-18	Fructose-bisphosphate aldolase A OS=Homo sapiens OX=9606 GN=ALDOA PE=1 SV=2	ALDOA_HUMAN	true	true	true	iGEHTPSALAImEnANVLAR	1	iTRAQ8plex (+304), Oxidation (+16), Deamidated (+1)	58.41	39.4458	2.27	2	0	0.4542	0.3098	0.2562	-0.08691	0.367	0.5353	0	0	2	0
U87MG-DIRETO-ALL RUNS-PKL-TANDEM-04-SET-18	Fructose-bisphosphate aldolase A OS=Homo sapiens OX=9606 GN=ALDOA PE=1 SV=2	ALDOA_HUMAN	true	true	true	tVPPAVTGITFL	0.97	iTRAQ8plex (+304)				0.585027	No Values	No Values	Reference Missing	Reference Missing	No Values	No Values	No Values	0	1	0	0
U87MG-DIRETO-ALL RUNS-PKL-TANDEM-04-SET-18	Fructose-bisphosphate aldolase A OS=Homo sapiens OX=9606 GN=ALDOA PE=1 SV=2	ALDOA_HUMAN	true	true	true	yASIcQQnGIVPIVEPEILPDGDHDLkR	0.95	iTRAQ8plex (+304), Carbamidomethyl (+57), Deamidated (+1), iTRAQ8plex (+304)	27.04	38.8338	0.23		0	-0.3202	-0.2821	-0.9841	-1.496	-0.1905	-0.09064	0	0	0	3
U87MG-DIRETO-ALL RUNS-PKL-TANDEM-04-SET-18	Malate dehydrogenase, mitochondrial OS=Homo sapiens OX=9606 GN=MDH2 PE=1 SV=3	MDHM_HUMAN	true	true	true	lTLYDIAHTPGVAADLSHIETk	0.9	iTRAQ8plex (+304), iTRAQ8plex (+304)	22.24	39.1929	10.37		0	-0.07151	0.05301	-0.1923	-0.4495	-0.1241	-0.1912	0	0	4	9
U87MG-DIRETO-ALL RUNS-PKL-TANDEM-04-SET-18	Malate dehydrogenase, mitochondrial OS=Homo sapiens OX=9606 GN=MDH2 PE=1 SV=3	MDHM_HUMAN	true	true	true	lTLyDIAHTPGVAADLSHIETk	1	iTRAQ8plex (+304), iTRAQ8plex (+304), iTRAQ8plex (+304)	29.52	38.9165	28.63		0	-0.4173	-0.599	-0.6853	-1.023	-0.9723	-0.4897	0	0	0	1
U87MG-DIRETO-ALL RUNS-PKL-TANDEM-04-SET-18	Malate dehydrogenase, mitochondrial OS=Homo sapiens OX=9606 GN=MDH2 PE=1 SV=3	MDHM_HUMAN	true	true	true	sFSTSAQnnAk	0.16	iTRAQ8plex (+304), Deamidated (+1), Deamidated (+1), iTRAQ8plex (+304)	8.12	39.4325	0		0	0.1551	-0.1221	0.6415	0.4982	0.4326	-0.0375	0	1	0	0
U87MG-DIRETO-ALL RUNS-PKL-TANDEM-04-SET-18	Malate dehydrogenase, mitochondrial OS=Homo sapiens OX=9606 GN=MDH2 PE=1 SV=3	MDHM_HUMAN	true	true	true	vAVLGASGGIGQPLSLLLkNSP	0.87	iTRAQ8plex (+304), iTRAQ8plex (+304)				0.79588	0	0.9154	1.693	1.608	1.758	0.8595	0.9761	0	0	1	0
U87MG-DIRETO-ALL RUNS-PKL-TANDEM-04-SET-18	Malate dehydrogenase, mitochondrial OS=Homo sapiens OX=9606 GN=MDH2 PE=1 SV=3	MDHM_HUMAN	true	true	true	vDFPQDQLTALTGR	0.99	iTRAQ8plex (+304)	9.93	39.511	0.66	0.677781	0	-1.171	0.09282	-0.134	-0.9438	-0.339	-0.1708	0	2	0	0
U87MG-DIRETO-ALL RUNS-PKL-TANDEM-04-SET-18	Malate dehydrogenase, mitochondrial OS=Homo sapiens OX=9606 GN=MDH2 PE=1 SV=3	MDHM_HUMAN	true	true	true	vDFPqDQLTALTGR	1	iTRAQ8plex (+304), Deamidated (+1)	31.71	39.511	0.15	1.55284	0	0.104	-0.2024	-0.002539	-0.5933	0.3586	-0.5385	0	4	0	0
U87MG-DIRETO-ALL RUNS-PKL-TANDEM-04-SET-18	Malate dehydrogenase, mitochondrial OS=Homo sapiens OX=9606 GN=MDH2 PE=1 SV=3	MDHM_HUMAN	true	true	true	vDFPQDqLTALTGR	0.96	iTRAQ8plex (+304), Deamidated (+1)	8.23	39.527	0.94	1.01323	0	-0.02079	-0.1059	-0.2623	-0.3264	-0.7563	-0.6475	0	1	0	0
U87MG-DIRETO-ALL RUNS-PKL-TANDEM-04-SET-18	Serpin H1 OS=Homo sapiens OX=9606 GN=SERPINH1 PE=1 SV=2	SERPH_HUMAN	true	true	true	aVLSAEQLRDEEVHAGLGELLR	1	iTRAQ8plex (+304)	14.43	39.4581	7.18	1.14267	0	0.2302	0.166	0.08909	-0.6469	-1.512	-0.6427	0	0	1	10
U87MG-DIRETO-ALL RUNS-PKL-TANDEM-04-SET-18	Serpin H1 OS=Homo sapiens OX=9606 GN=SERPINH1 PE=1 SV=2	SERPH_HUMAN	true	true	true	aVLSAEqLRDEEVHAGLGELLR	0.97	iTRAQ8plex (+304), Deamidated (+1)	27.28	39.527	2.67		0	0.11	-0.08815	-0.4337	-0.7285	-1.482	-0.5861	0	0	7	4
U87MG-DIRETO-ALL RUNS-PKL-TANDEM-04-SET-18	Serpin H1 OS=Homo sapiens OX=9606 GN=SERPINH1 PE=1 SV=2	SERPH_HUMAN	true	true	true	dQAVENILVSPVVVASSLGLVSLGGk	0.81	iTRAQ8plex (+304), iTRAQ8plex (+304)	20.84	39.1185	11.14		No Values	No Values	No Values	No Values	No Values	No Values	No Values	0	0	1	0
U87MG-DIRETO-ALL RUNS-PKL-TANDEM-04-SET-18	Serpin H1 OS=Homo sapiens OX=9606 GN=SERPINH1 PE=1 SV=2	SERPH_HUMAN	true	true	true	lSSLIILMPHHVEPLE	0.83	iTRAQ8plex (+304)				0.468521	0	0.3233	0.2612	0.516	-0.6497	-1.061	-0.3736	0	0	1	0
U87MG-DIRETO-ALL RUNS-PKL-TANDEM-04-SET-18	Nucleophosmin OS=Homo sapiens OX=9606 GN=NPM1 PE=1 SV=2	NPM_HUMAN	true	true	true	gGFEITPPVVLR	0.93	iTRAQ8plex (+304)				0.823909	0	-0.03423	0.2118	0.1795	0.2054	0.2511	0.1035	0	4	0	0
U87MG-DIRETO-ALL RUNS-PKL-TANDEM-04-SET-18	Nucleophosmin OS=Homo sapiens OX=9606 GN=NPM1 PE=1 SV=2	NPM_HUMAN	true	true	true	lGGFEITPPVVLR	1	iTRAQ8plex (+304)				2.18046	0	0.4552	0.3714	0.2614	0.1518	0.1102	0.153	0	1	0	0
U87MG-DIRETO-ALL RUNS-PKL-TANDEM-04-SET-18	Nucleophosmin OS=Homo sapiens OX=9606 GN=NPM1 PE=1 SV=2	NPM_HUMAN	true	true	true	mTDQEAIQDLWQWR	0.46	iTRAQ8plex (+304)	11.07	39.3732	4.54		0	-0.1615	-0.1755	0.03518	0.4766	0.6058	0.1417	0	7	0	0
U87MG-DIRETO-ALL RUNS-PKL-TANDEM-04-SET-18	Nucleophosmin OS=Homo sapiens OX=9606 GN=NPM1 PE=1 SV=2	NPM_HUMAN	true	true	true	mTDqEAIQDLWQWR	0.25	iTRAQ8plex (+304), Deamidated (+1)	6.32	39.3877	3.52		0	0.1977	-0.1422	Value Missing	0.3994	-2.299	0.1318	0	1	0	0
U87MG-DIRETO-ALL RUNS-PKL-TANDEM-04-SET-18	Nucleophosmin OS=Homo sapiens OX=9606 GN=NPM1 PE=1 SV=2	NPM_HUMAN	true	true	true	mTDQEAIqDLWQWR	1	iTRAQ8plex (+304), Deamidated (+1)	48.26	39.4101	1.88	3.03152	0	-0.2436	-0.06166	0.177	0.4431	-0.1499	0.191	0	3	0	0
U87MG-DIRETO-ALL RUNS-PKL-TANDEM-04-SET-18	Nucleophosmin OS=Homo sapiens OX=9606 GN=NPM1 PE=1 SV=2	NPM_HUMAN	true	true	true	tVSLGAGAkDELHIVEAEAMNYEGSPIk	1	iTRAQ8plex (+304), iTRAQ8plex (+304), iTRAQ8plex (+304)	35.88	38.6947	29.45		0	-4.906	0.2287	0.02514	-0.9034	0.04876	-0.1005	0	0	0	5
U87MG-DIRETO-ALL RUNS-PKL-TANDEM-04-SET-18	Nucleophosmin OS=Homo sapiens OX=9606 GN=NPM1 PE=1 SV=2	NPM_HUMAN	true	true	true	tVSLGAGAkDELHIVEAEAmNYEGSPIk	0.18	iTRAQ8plex (+304), iTRAQ8plex (+304), Oxidation (+16), iTRAQ8plex (+304)	11.7	38.7616	4.98		0	-0.1598	-1.113	Reference Missing	0.229	0.1759	0.6868	0	0	0	2
U87MG-DIRETO-ALL RUNS-PKL-TANDEM-04-SET-18	Perilipin-3 OS=Homo sapiens OX=9606 GN=PLIN3 PE=1 SV=3	PLIN3_HUMAN	true	true	true	dIAQQLQATcTSLGSSI	0.77	iTRAQ8plex (+304), Carbamidomethyl (+57)				0.958607	No Values	Reference Missing	Reference Missing	Reference Missing	No Values	Reference Missing	No Values	0	1	0	0
U87MG-DIRETO-ALL RUNS-PKL-TANDEM-04-SET-18	Perilipin-3 OS=Homo sapiens OX=9606 GN=PLIN3 PE=1 SV=3	PLIN3_HUMAN	true	true	true	dTVATQLSEAVDATR	0.71	iTRAQ8plex (+304)				0.958607	0	0.004062	0.19	-0.1867	-0.01457	0.2022	-0.6315	0	10	0	0
U87MG-DIRETO-ALL RUNS-PKL-TANDEM-04-SET-18	Perilipin-3 OS=Homo sapiens OX=9606 GN=PLIN3 PE=1 SV=3	PLIN3_HUMAN	true	true	true	lEENLPILQQPTEkV	0.98	iTRAQ8plex (+304), iTRAQ8plex (+304)				0.39794	0	-1.359	0.07223	0.202	Value Missing	0.9652	0.8842	0	0	1	0
U87MG-DIRETO-ALL RUNS-PKL-TANDEM-04-SET-18	Perilipin-3 OS=Homo sapiens OX=9606 GN=PLIN3 PE=1 SV=3	PLIN3_HUMAN	true	true	true	lGQMVLSGVDTVLGk	0.98	iTRAQ8plex (+304), iTRAQ8plex (+304)	25.24	39.5718	12.48		0	0.2062	-0.5683	-0.7265	0.4769	0.7348	-0.1856	0	8	3	0
U87MG-DIRETO-ALL RUNS-PKL-TANDEM-04-SET-18	Heterogeneous nuclear ribonucleoprotein A1 OS=Homo sapiens OX=9606 GN=HNRNPA1 PE=1 SV=5	ROA1_HUMAN	true	true	true	eMASASSSQRGRSGSGNFGGGR	0.88	iTRAQ8plex (+304)				0.318759	0	0.3517	0.1914	0.2635	-0.4207	-0.4541	-0.9092	0	0	0	1
U87MG-DIRETO-ALL RUNS-PKL-TANDEM-04-SET-18	Heterogeneous nuclear ribonucleoprotein A1 OS=Homo sapiens OX=9606 GN=HNRNPA1 PE=1 SV=5	ROA1_HUMAN	true	true	true	gFGFVTYATVEEVDAAMNARPHk	0.99	iTRAQ8plex (+304), iTRAQ8plex (+304)	33.17	39.3576	6.56		0	-0.01597	-0.5339	-0.2375	0.07246	0.1838	0.1849	0	0	0	1
U87MG-DIRETO-ALL RUNS-PKL-TANDEM-04-SET-18	Heterogeneous nuclear ribonucleoprotein A1 OS=Homo sapiens OX=9606 GN=HNRNPA1 PE=1 SV=5	ROA1_HUMAN	true	true	true	gGGGYGGSGDGYNGFGNDGGYGGGGPGY	0.6	iTRAQ8plex (+304)				0.522879	No Values	No Values	Reference Missing	No Values	Reference Missing	No Values	No Values	0	0	1	0
U87MG-DIRETO-ALL RUNS-PKL-TANDEM-04-SET-18	Heterogeneous nuclear ribonucleoprotein A1 OS=Homo sapiens OX=9606 GN=HNRNPA1 PE=1 SV=5	ROA1_HUMAN	true	true	true	iEVIEIMTDR	1	iTRAQ8plex (+304)	36.88	38.7973	21.2		0	0.06631	-0.04002	-0.2226	-0.4678	-0.6796	-0.3387	0	17	0	0
U87MG-DIRETO-ALL RUNS-PKL-TANDEM-04-SET-18	Heterogeneous nuclear ribonucleoprotein A1 OS=Homo sapiens OX=9606 GN=HNRNPA1 PE=1 SV=5	ROA1_HUMAN	true	true	true	iEVIEImTDR	0.41	iTRAQ8plex (+304), Oxidation (+16)	10.41	39.1424	5.11		0	0.351	0.06668	-0.7746	-1.262	0.07864	-0.4825	0	1	0	0
U87MG-DIRETO-ALL RUNS-PKL-TANDEM-04-SET-18	Heterogeneous nuclear ribonucleoprotein A1 OS=Homo sapiens OX=9606 GN=HNRNPA1 PE=1 SV=5	ROA1_HUMAN	true	true	true	qEmASASSSqRGR	0.16	iTRAQ8plex (+304), Oxidation (+16), Deamidated (+1)	4.63	39.2967	0		0	-0.6321	-0.4111	0.02218	-0.9382	-0.185	-0.3435	0	1	0	0
U87MG-DIRETO-ALL RUNS-PKL-TANDEM-04-SET-18	14-3-3 protein epsilon OS=Homo sapiens OX=9606 GN=YWHAE PE=1 SV=1	1433E_HUMAN	true	true	true	aAFDDAIAELDTLSEESYk	1	iTRAQ8plex (+304), iTRAQ8plex (+304)	40.01	39.4062	37.74	2.09151	0	-0.137	-0.03945	-0.9456	-1.596	-4.625	0.2831	0	0	8	0
U87MG-DIRETO-ALL RUNS-PKL-TANDEM-04-SET-18	14-3-3 protein epsilon OS=Homo sapiens OX=9606 GN=YWHAE PE=1 SV=1	1433E_HUMAN	true	true	true	aAFDDAIAELDTLSEESYkDSTLIMQLLR	0.86	iTRAQ8plex (+304), iTRAQ8plex (+304)	20.84	38.7564	10.31		No Values	Reference Missing	No Values	No Values	No Values	No Values	No Values	0	0	0	1
U87MG-DIRETO-ALL RUNS-PKL-TANDEM-04-SET-18	14-3-3 protein epsilon OS=Homo sapiens OX=9606 GN=YWHAE PE=1 SV=1	1433E_HUMAN	true	true	true	aAFDDAIAELDTLSEESYkDSTLIMqLLR	0.27	iTRAQ8plex (+304), iTRAQ8plex (+304), Deamidated (+1)	13.17	38.7708	2.05		0	Value Missing	0.3169	0.2049	0.3858	0.5583	Value Missing	0	0	0	1
U87MG-DIRETO-ALL RUNS-PKL-TANDEM-04-SET-18	14-3-3 protein epsilon OS=Homo sapiens OX=9606 GN=YWHAE PE=1 SV=1	1433E_HUMAN	true	true	true	lIccDILDVLDkHLIPAANTGESk	0.92	iTRAQ8plex (+304), Carbamidomethyl (+57), Carbamidomethyl (+57), iTRAQ8plex (+304), iTRAQ8plex (+304)	17.86	38.9448	12.15		0	-0.5779	-0.04788	-0.7089	-0.1307	6.262	Value Missing	0	0	0	3
U87MG-DIRETO-ALL RUNS-PKL-TANDEM-04-SET-18	Hexokinase-1 OS=Homo sapiens OX=9606 GN=HK1 PE=1 SV=3	HXK1_HUMAN	true	true	true	iYAIPIEIMQGTGEELFD	1	iTRAQ8plex (+304)				5.33724	0	Reference Missing	0.9989	1.967	Value Missing	Reference Missing	Reference Missing	0	5	0	0
U87MG-DIRETO-ALL RUNS-PKL-TANDEM-04-SET-18	Hexokinase-1 OS=Homo sapiens OX=9606 GN=HK1 PE=1 SV=3	HXK1_HUMAN	true	true	true	lSDETLIDIMTR	0.99	iTRAQ8plex (+304)	22.22	39.2773	16.55		0	-0.2013	0.1581	-0.1317	-0.2272	-0.1514	-0.6253	0	2	0	0
U87MG-DIRETO-ALL RUNS-PKL-TANDEM-04-SET-18	Hexokinase-1 OS=Homo sapiens OX=9606 GN=HK1 PE=1 SV=3	HXK1_HUMAN	true	true	true	sANLVAATLGAILNR	1	iTRAQ8plex (+304)	42.21	39.4453	11.94	3	0	0.1445	-0.0234	1.375	0.9386	0.8167	0.3533	0	7	0	0
U87MG-DIRETO-ALL RUNS-PKL-TANDEM-04-SET-18	Hexokinase-1 OS=Homo sapiens OX=9606 GN=HK1 PE=1 SV=3	HXK1_HUMAN	true	true	true	sAnLVAATLGAILNR	0.27	iTRAQ8plex (+304), Deamidated (+1)	14.34	39.2891	1.02		0	1.217	0.4736	0.02625	0.4265	0.4848	1.868	0	2	0	0
U87MG-DIRETO-ALL RUNS-PKL-TANDEM-04-SET-18	Hexokinase-1 OS=Homo sapiens OX=9606 GN=HK1 PE=1 SV=3	HXK1_HUMAN	true	true	true	sANLVAATLGAILnR	0.99	iTRAQ8plex (+304), Deamidated (+1)	30.61	39.4616	0.47		No Values	Reference Missing	Reference Missing	No Values	No Values	Reference Missing	Reference Missing	0	1	0	0
U87MG-DIRETO-ALL RUNS-PKL-TANDEM-04-SET-18	Hexokinase-1 OS=Homo sapiens OX=9606 GN=HK1 PE=1 SV=3	HXK1_HUMAN	true	true	true	tPDGTENGDFLALDLGGTNF	0.93	iTRAQ8plex (+304)				0.568636	0	-0.6721	-0.6767	-0.2644	-0.4252	-0.9153	0.04684	0	0	1	0
U87MG-DIRETO-ALL RUNS-PKL-TANDEM-04-SET-18	Ubiquitin-like modifier-activating enzyme 1 OS=Homo sapiens OX=9606 GN=UBA1 PE=1 SV=3	UBA1_HUMAN	true	true	true	aEVSQPRLAELNSYVPVTAYTGP	0.95	iTRAQ8plex (+304)				0.769551	0	-0.3499	Value Missing	Value Missing	Value Missing	0.5782	Value Missing	0	0	1	0
U87MG-DIRETO-ALL RUNS-PKL-TANDEM-04-SET-18	Ubiquitin-like modifier-activating enzyme 1 OS=Homo sapiens OX=9606 GN=UBA1 PE=1 SV=3	UBA1_HUMAN	true	true	true	aGDLAPINAFIGGLAAQEVMk	1	iTRAQ8plex (+304), iTRAQ8plex (+304)				1.50864	No Values	Reference Missing	No Values	Reference Missing	No Values	Reference Missing	Reference Missing	0	0	1	0
U87MG-DIRETO-ALL RUNS-PKL-TANDEM-04-SET-18	Ubiquitin-like modifier-activating enzyme 1 OS=Homo sapiens OX=9606 GN=UBA1 PE=1 SV=3	UBA1_HUMAN	true	true	true	iYDDDFFQNLDGVANALDNVDAR	1	iTRAQ8plex (+304)	45.99	38.9702	0.16	2.56864	0	Reference Missing	-0.6147	Value Missing	Value Missing	Value Missing	Value Missing	0	0	2	0
U87MG-DIRETO-ALL RUNS-PKL-TANDEM-04-SET-18	Ubiquitin-like modifier-activating enzyme 1 OS=Homo sapiens OX=9606 GN=UBA1 PE=1 SV=3	UBA1_HUMAN	true	true	true	iYDDDFFQnLDGVANALDNVDAR	0.18	iTRAQ8plex (+304), Deamidated (+1)	6.93	38.7789	0.14		0	Value Missing	Value Missing	Value Missing	Reference Missing	Value Missing	Value Missing	0	0	2	0
U87MG-DIRETO-ALL RUNS-PKL-TANDEM-04-SET-18	Ubiquitin-like modifier-activating enzyme 1 OS=Homo sapiens OX=9606 GN=UBA1 PE=1 SV=3	UBA1_HUMAN	true	true	true	iYDDDFFQNLDGVAnALDNVDAR	0.54	iTRAQ8plex (+304), Deamidated (+1)	17.23	38.9154	2.05		No Values	No Values	No Values	No Values	No Values	No Values	No Values	0	0	1	0
U87MG-DIRETO-ALL RUNS-PKL-TANDEM-04-SET-18	Ubiquitin-like modifier-activating enzyme 1 OS=Homo sapiens OX=9606 GN=UBA1 PE=1 SV=3	UBA1_HUMAN	true	true	true	lAGTQPLEVLEAVQR	0.16	iTRAQ8plex (+304)	3.81	39.2952	0.07		0	0.02408	-0.8227	0.5098	0.3202	0.2901	0.3535	0	4	0	0
U87MG-DIRETO-ALL RUNS-PKL-TANDEM-04-SET-18	Ubiquitin-like modifier-activating enzyme 1 OS=Homo sapiens OX=9606 GN=UBA1 PE=1 SV=3	UBA1_HUMAN	true	true	true	lAGTqPLEVLEAVQR	0.32	iTRAQ8plex (+304), Deamidated (+1)	4.82	39.4581	2.62		0	-0.5264	-0.705	-0.2395	-0.5777	-0.007426	-0.448	0	2	0	0
U87MG-DIRETO-ALL RUNS-PKL-TANDEM-04-SET-18	Ubiquitin-like modifier-activating enzyme 1 OS=Homo sapiens OX=9606 GN=UBA1 PE=1 SV=3	UBA1_HUMAN	true	true	true	lAGTQPLEVLEAVqR	1	iTRAQ8plex (+304), Deamidated (+1)	23.67	39.4567	2.37	2.20761	0	-0.09565	0.1547	0.04097	-0.1558	0.3889	0.4209	0	2	0	0
U87MG-DIRETO-ALL RUNS-PKL-TANDEM-04-SET-18	Ubiquitin-like modifier-activating enzyme 1 OS=Homo sapiens OX=9606 GN=UBA1 PE=1 SV=3	UBA1_HUMAN	true	true	true	sLVASLAEPDFVVTDFAk	0.93	iTRAQ8plex (+304), iTRAQ8plex (+304)	20	39.4062	9.01		0	-1.007	-1.249	-1.434	0.8545	-0.8188	-0.07106	0	0	5	0
U87MG-DIRETO-ALL RUNS-PKL-TANDEM-04-SET-18	NADH dehydrogenase [ubiquinone] 1 alpha subcomplex subunit 5 OS=Homo sapiens OX=9606 GN=NDUFA5 PE=1 SV=3	NDUA5_HUMAN	true	true	true	iLDVLEEIPk	1	iTRAQ8plex (+304), iTRAQ8plex (+304)	36.29	39.4022	29.03	0.638272	0	0.2036	0.2799	0.2012	-0.1613	0.3329	-0.5872	0	8	0	0
U87MG-DIRETO-ALL RUNS-PKL-TANDEM-04-SET-18	NADH dehydrogenase [ubiquinone] 1 alpha subcomplex subunit 5 OS=Homo sapiens OX=9606 GN=NDUFA5 PE=1 SV=3	NDUA5_HUMAN	true	true	true	kLEDQLQGGQLEEVILQAEHELNLAR	0.89	iTRAQ8plex (+304), iTRAQ8plex (+304)	17.61	38.84	12.26		0	-0.1484	0.1712	0.03013	-0.3437	-0.1425	-0.4457	0	0	0	2
U87MG-DIRETO-ALL RUNS-PKL-TANDEM-04-SET-18	NADH dehydrogenase [ubiquinone] 1 alpha subcomplex subunit 5 OS=Homo sapiens OX=9606 GN=NDUFA5 PE=1 SV=3	NDUA5_HUMAN	true	true	true	kLEDqLQGGQLEEVILQAEHELNLAR	1	iTRAQ8plex (+304), iTRAQ8plex (+304), Deamidated (+1)	86.14	38.8689	0.01	3.27572	0	0.8079	0.5265	0.5274	0.4243	0.6523	-0.9697	0	0	0	1
U87MG-DIRETO-ALL RUNS-PKL-TANDEM-04-SET-18	NADH dehydrogenase [ubiquinone] 1 alpha subcomplex subunit 5 OS=Homo sapiens OX=9606 GN=NDUFA5 PE=1 SV=3	NDUA5_HUMAN	true	true	true	kLEDQLqGGQLEEVILQAEHELNLAR	0.41	iTRAQ8plex (+304), iTRAQ8plex (+304), Deamidated (+1)	11.53	38.9911	0		0	0.1872	-0.1127	-0.1246	-0.2398	-0.7853	-0.9325	0	0	0	4
U87MG-DIRETO-ALL RUNS-PKL-TANDEM-04-SET-18	NADH dehydrogenase [ubiquinone] 1 alpha subcomplex subunit 5 OS=Homo sapiens OX=9606 GN=NDUFA5 PE=1 SV=3	NDUA5_HUMAN	true	true	true	kLEDQLQGGqLEEVILQAEHELNLAR	0.21	iTRAQ8plex (+304), iTRAQ8plex (+304), Deamidated (+1)	6.98	38.8434	0		0	0.7311	-0.8663	0.5315	Value Missing	-0.7602	0.8595	0	0	0	2
U87MG-DIRETO-ALL RUNS-PKL-TANDEM-04-SET-18	NADH dehydrogenase [ubiquinone] 1 alpha subcomplex subunit 5 OS=Homo sapiens OX=9606 GN=NDUFA5 PE=1 SV=3	NDUA5_HUMAN	true	true	true	kLEDQLQGGQLEEVILqAEHELNLAR	0.4	iTRAQ8plex (+304), iTRAQ8plex (+304), Deamidated (+1)	12.43	38.9982	0.56		0	-0.4582	-0.9292	-0.7552	-2.271	-0.4339	-1.448	0	0	0	2
U87MG-DIRETO-ALL RUNS-PKL-TANDEM-04-SET-18	NADH dehydrogenase [ubiquinone] 1 alpha subcomplex subunit 5 OS=Homo sapiens OX=9606 GN=NDUFA5 PE=1 SV=3	NDUA5_HUMAN	true	true	true	kLEDQLQGGQLEEVILQAEHELnLAR	0.43	iTRAQ8plex (+304), iTRAQ8plex (+304), Deamidated (+1)	18.1	38.8087	4.93		0	Value Missing	Value Missing	Value Missing	Value Missing	Value Missing	Value Missing	0	0	0	1
U87MG-DIRETO-ALL RUNS-PKL-TANDEM-04-SET-18	Annexin A6 OS=Homo sapiens OX=9606 GN=ANXA6 PE=1 SV=3	ANXA6_HUMAN	true	true	true	gFGSDkEAILDIITSR	0.47	iTRAQ8plex (+304), iTRAQ8plex (+304)	8.06	39.4694	-1.6		0	0.3279	-0.3436	-0.258	0.4469	0.5075	0.2046	0	0	2	0
U87MG-DIRETO-ALL RUNS-PKL-TANDEM-04-SET-18	Annexin A6 OS=Homo sapiens OX=9606 GN=ANXA6 PE=1 SV=3	ANXA6_HUMAN	true	true	true	gLGTDEDTIIDIITHR	0.89	iTRAQ8plex (+304)	23.86	39.5794	11.22		0	-0.0561	0.1571	0.1785	0.01651	0.03914	-0.1228	0	0	18	0
U87MG-DIRETO-ALL RUNS-PKL-TANDEM-04-SET-18	Cathepsin D OS=Homo sapiens OX=9606 GN=CTSD PE=1 SV=1	CATD_HUMAN	true	true	true	aIGAVPLIQGEYMIPcEk	0.63	iTRAQ8plex (+304), Carbamidomethyl (+57), iTRAQ8plex (+304)	14.82	39.4685	4.55		0	Value Missing	-0.1997	0.1715	0.1876	-0.5807	0.01062	0	0	1	0
U87MG-DIRETO-ALL RUNS-PKL-TANDEM-04-SET-18	Cathepsin D OS=Homo sapiens OX=9606 GN=CTSD PE=1 SV=1	CATD_HUMAN	true	true	true	aIGAVPLIqGEYMIPcEk	1	iTRAQ8plex (+304), Deamidated (+1), Carbamidomethyl (+57), iTRAQ8plex (+304)	29.36	39.4325	1.56	1.49485	0	0.3374	-0.3306	-0.2714	-0.6897	-0.4996	-0.06149	0	0	2	0
U87MG-DIRETO-ALL RUNS-PKL-TANDEM-04-SET-18	Cathepsin D OS=Homo sapiens OX=9606 GN=CTSD PE=1 SV=1	CATD_HUMAN	true	true	true	iSVNNVLPVFDNLMQQk	1	iTRAQ8plex (+304), iTRAQ8plex (+304)	35.63	39.311	0.12	1.4318	0	-0.7062	-1.955	-3.949	-1.543	-0.488	-2.837	0	0	2	0
U87MG-DIRETO-ALL RUNS-PKL-TANDEM-04-SET-18	Cathepsin D OS=Homo sapiens OX=9606 GN=CTSD PE=1 SV=1	CATD_HUMAN	true	true	true	iSVNnVLPVFDNLMQQk	1	iTRAQ8plex (+304), Deamidated (+1), iTRAQ8plex (+304)	27.71	39.3581	0.65	2.5376	0	-0.3268	-0.5874	0.03908	Value Missing	Value Missing	Value Missing	0	0	1	0
U87MG-DIRETO-ALL RUNS-PKL-TANDEM-04-SET-18	Cathepsin D OS=Homo sapiens OX=9606 GN=CTSD PE=1 SV=1	CATD_HUMAN	true	true	true	iSVNNVLPVFDnLMQQk	1	iTRAQ8plex (+304), Deamidated (+1), iTRAQ8plex (+304)	22.21	39.3485	6.08	1.05061	0	0.8181	Value Missing	Value Missing	1.533	Value Missing	Value Missing	0	0	3	0
U87MG-DIRETO-ALL RUNS-PKL-TANDEM-04-SET-18	Cathepsin D OS=Homo sapiens OX=9606 GN=CTSD PE=1 SV=1	CATD_HUMAN	true	true	true	iSVNNVLPVFDNLmQQk	0.3	iTRAQ8plex (+304), Oxidation (+16), iTRAQ8plex (+304)	7.31	39.3937	1.63		0	-0.4638	-0.151	-0.7602	-0.2769	Value Missing	-0.8855	0	0	1	0
U87MG-DIRETO-ALL RUNS-PKL-TANDEM-04-SET-18	Cathepsin D OS=Homo sapiens OX=9606 GN=CTSD PE=1 SV=1	CATD_HUMAN	true	true	true	lSPEDYTLk	0.41	iTRAQ8plex (+304), iTRAQ8plex (+304)	3.59	39.5516	0.27		0	-0.3664	0.005395	-0.2798	-1.044	-1.022	-0.764	0	1	0	0
U87MG-DIRETO-ALL RUNS-PKL-TANDEM-04-SET-18	Cathepsin D OS=Homo sapiens OX=9606 GN=CTSD PE=1 SV=1	CATD_HUMAN	true	true	true	vSTLPAITLk	0.18	iTRAQ8plex (+304), iTRAQ8plex (+304)	6.64	39.1121	5.08		0	-0.2432	-0.3384	-0.5974	-1.179	-1.25	-1.104	0	6	0	0
U87MG-DIRETO-ALL RUNS-PKL-TANDEM-04-SET-18	Ubiquitin carboxyl-terminal hydrolase isozyme L1 OS=Homo sapiens OX=9606 GN=UCHL1 PE=1 SV=2	UCHL1_HUMAN	true	true	true	fVDVLGLEEESLGSVPAPA	1	iTRAQ8plex (+304)				5.56864	0	0.0438	0.09876	0.433	0.05157	0.6854	-0.3897	0	8	0	0
U87MG-DIRETO-ALL RUNS-PKL-TANDEM-04-SET-18	Ubiquitin carboxyl-terminal hydrolase isozyme L1 OS=Homo sapiens OX=9606 GN=UCHL1 PE=1 SV=2	UCHL1_HUMAN	true	true	true	lGFEDGSVLk	0.39	iTRAQ8plex (+304), iTRAQ8plex (+304)	7.64	39.5895	6.81		0	0.01762	0.2217	0.1179	-0.07376	0.2794	-0.1437	0	1	0	0
U87MG-DIRETO-ALL RUNS-PKL-TANDEM-04-SET-18	Ubiquitin carboxyl-terminal hydrolase isozyme L1 OS=Homo sapiens OX=9606 GN=UCHL1 PE=1 SV=2	UCHL1_HUMAN	true	true	true	mQLkPMEINPEMLNk	0.51	iTRAQ8plex (+304), iTRAQ8plex (+304), iTRAQ8plex (+304)	16.51	39.4062	0.47		0	0.9782	0.07485	0.685	-0.1005	0.251	0.3684	0	0	3	0
U87MG-DIRETO-ALL RUNS-PKL-TANDEM-04-SET-18	Ubiquitin carboxyl-terminal hydrolase isozyme L1 OS=Homo sapiens OX=9606 GN=UCHL1 PE=1 SV=2	UCHL1_HUMAN	true	true	true	mqLkPMEINPEMLNk	0.26	iTRAQ8plex (+304), Deamidated (+1), iTRAQ8plex (+304), iTRAQ8plex (+304)	8.46	39.2608	1.45		0	-0.9604	-0.2483	-0.2489	-0.04214	0.1346	-0.9288	0	0	1	0
U87MG-DIRETO-ALL RUNS-PKL-TANDEM-04-SET-18	Ubiquitin carboxyl-terminal hydrolase isozyme L1 OS=Homo sapiens OX=9606 GN=UCHL1 PE=1 SV=2	UCHL1_HUMAN	true	true	true	nEAIQAAHDAVAQEGQcR	0.15	iTRAQ8plex (+304), Carbamidomethyl (+57)	7.13	39.5066	0.07		0	-0.8659	-0.8212	-0.4342	-0.3771	-0.1885	-0.09642	0	0	5	0
U87MG-DIRETO-ALL RUNS-PKL-TANDEM-04-SET-18	Ubiquitin carboxyl-terminal hydrolase isozyme L1 OS=Homo sapiens OX=9606 GN=UCHL1 PE=1 SV=2	UCHL1_HUMAN	true	true	true	nEAIqAAHDAVAQEGQcR	1	iTRAQ8plex (+304), Deamidated (+1), Carbamidomethyl (+57)	43.17	39.4611	1.9	5.11351	0	-0.748	-0.3911	-0.5798	-0.9095	-0.4544	-0.3014	0	0	1	0
U87MG-DIRETO-ALL RUNS-PKL-TANDEM-04-SET-18	14-3-3 protein zeta/delta OS=Homo sapiens OX=9606 GN=YWHAZ PE=1 SV=1	1433Z_HUMAN	true	true	true	fLIPNASQAESk	0.8	iTRAQ8plex (+304), iTRAQ8plex (+304)	17.53	39.5439	5.79		0	-0.07889	0.4589	-1.442	-0.02995	Value Missing	-0.1805	0	1	0	0
U87MG-DIRETO-ALL RUNS-PKL-TANDEM-04-SET-18	14-3-3 protein zeta/delta OS=Homo sapiens OX=9606 GN=YWHAZ PE=1 SV=1	1433Z_HUMAN	true	true	true	sVTEQGAELSNEER	1	iTRAQ8plex (+304)	27.14	39.3202	14.85	2.25181	0	-0.7327	-0.2951	-0.5478	-0.526	Value Missing	0.08871	0	1	0	0
U87MG-DIRETO-ALL RUNS-PKL-TANDEM-04-SET-18	14-3-3 protein zeta/delta OS=Homo sapiens OX=9606 GN=YWHAZ PE=1 SV=1	1433Z_HUMAN	true	true	true	tAFDEAIAELDTLSEESYk	1	iTRAQ8plex (+304), iTRAQ8plex (+304)	39.96	39.4424	33.95	3.79588	0	-0.1862	0.3445	-0.5732	-0.2075	-2.768	-1.393	0	0	17	0
U87MG-DIRETO-ALL RUNS-PKL-TANDEM-04-SET-18	T-complex protein 1 subunit beta OS=Homo sapiens OX=9606 GN=CCT2 PE=1 SV=4	TCPB_HUMAN	true	true	true	gATQQILDEAER	0.55	iTRAQ8plex (+304)	11.97	39.2049	6.86		0	-0.4541	0.01669	-0.6324	-0.4178	0.1249	-0.1985	0	2	0	0
U87MG-DIRETO-ALL RUNS-PKL-TANDEM-04-SET-18	T-complex protein 1 subunit beta OS=Homo sapiens OX=9606 GN=CCT2 PE=1 SV=4	TCPB_HUMAN	true	true	true	lALVTGGEIASTFDHPELVk	0.41	iTRAQ8plex (+304), iTRAQ8plex (+304)	8.29	39.3008	4.41		0	-0.1811	-0.04178	Value Missing	-0.2986	6.08	4.038	0	0	3	0
U87MG-DIRETO-ALL RUNS-PKL-TANDEM-04-SET-18	T-complex protein 1 subunit beta OS=Homo sapiens OX=9606 GN=CCT2 PE=1 SV=4	TCPB_HUMAN	true	true	true	lTSFIGAIAIGDLVk	1	iTRAQ8plex (+304), iTRAQ8plex (+304)	21.66	39.4458	17.85	0.39794	0	-1.311	-1.044	-5.638	-0.1841	-5.168	-0.9778	0	1	6	0
U87MG-DIRETO-ALL RUNS-PKL-TANDEM-04-SET-18	T-complex protein 1 subunit beta OS=Homo sapiens OX=9606 GN=CCT2 PE=1 SV=4	TCPB_HUMAN	true	true	true	qLIYNYP	0.86	iTRAQ8plex (+304)				0.769551	No Values	No Values	Reference Missing	Reference Missing	Reference Missing	No Values	No Values	0	1	0	0
U87MG-DIRETO-ALL RUNS-PKL-TANDEM-04-SET-18	T-complex protein 1 subunit beta OS=Homo sapiens OX=9606 GN=CCT2 PE=1 SV=4	TCPB_HUMAN	true	true	true	sLHDALcVLAQTVk	0.69	iTRAQ8plex (+304), Carbamidomethyl (+57), iTRAQ8plex (+304)	16.11	39.4226	3.89		0	-0.1546	-0.7176	Value Missing	-1.321	0.5989	0.1671	0	0	2	0
U87MG-DIRETO-ALL RUNS-PKL-TANDEM-04-SET-18	T-complex protein 1 subunit beta OS=Homo sapiens OX=9606 GN=CCT2 PE=1 SV=4	TCPB_HUMAN	true	true	true	vQDDEVGDGTTSVTVLAAELLR	1	iTRAQ8plex (+304)	104.91	39.4146	47.97	5.25181	0	-0.3278	0.02321	-0.9565	-0.3341	-0.5557	-2.541	0	0	3	0
U87MG-DIRETO-ALL RUNS-PKL-TANDEM-04-SET-18	L-lactate dehydrogenase B chain OS=Homo sapiens OX=9606 GN=LDHB PE=1 SV=2	LDHB_HUMAN	true	true	true	aIGLSVADLIESMLk	1	iTRAQ8plex (+304), iTRAQ8plex (+304)				3.3279	0	-3.795	-0.4126	-0.1737	-3.573	-3.213	-3.282	0	0	5	0
U87MG-DIRETO-ALL RUNS-PKL-TANDEM-04-SET-18	L-lactate dehydrogenase B chain OS=Homo sapiens OX=9606 GN=LDHB PE=1 SV=2	LDHB_HUMAN	true	true	true	sLADELALVDVLEDk	1	iTRAQ8plex (+304), iTRAQ8plex (+304)	27.54	39.6525	22.2	1.82391	0	1.042	0.5135	1.219	0.8317	0.9602	0.5457	0	9	4	0
U87MG-DIRETO-ALL RUNS-PKL-TANDEM-04-SET-18	Vesicle-trafficking protein SEC22b OS=Homo sapiens OX=9606 GN=SEC22B PE=1 SV=4	SC22B_HUMAN	true	true	true	iMVANIEEVLQR	1	iTRAQ8plex (+304)	41.16	39.0725	7.68	2.60206	0	0.3533	0.1985	0.2236	-0.08876	-0.2978	-0.3201	0	9	0	0
U87MG-DIRETO-ALL RUNS-PKL-TANDEM-04-SET-18	Vesicle-trafficking protein SEC22b OS=Homo sapiens OX=9606 GN=SEC22B PE=1 SV=4	SC22B_HUMAN	true	true	true	imVANIEEVLQR	0.18	iTRAQ8plex (+304), Oxidation (+16)	1.04	39.1471	0		0	0.439	0.6967	0.3973	0.4067	-5.223	0.3533	0	3	0	0
U87MG-DIRETO-ALL RUNS-PKL-TANDEM-04-SET-18	Vesicle-trafficking protein SEC22b OS=Homo sapiens OX=9606 GN=SEC22B PE=1 SV=4	SC22B_HUMAN	true	true	true	iMVAnIEEVLQR	1	iTRAQ8plex (+304), Deamidated (+1)	23.82	39.065	2.09	3.40894	0	0.2604	0.007344	-0.07256	-0.3557	-0.6093	-0.6531	0	2	0	0
U87MG-DIRETO-ALL RUNS-PKL-TANDEM-04-SET-18	Vesicle-trafficking protein SEC22b OS=Homo sapiens OX=9606 GN=SEC22B PE=1 SV=4	SC22B_HUMAN	true	true	true	iMVANIEEVLqR	1	iTRAQ8plex (+304), Deamidated (+1)	8.84	39.0693	2.75	2.11351	0	0.6695	0.8656	0.6275	1.02	-0.03501	0.7673	0	3	0	0
U87MG-DIRETO-ALL RUNS-PKL-TANDEM-04-SET-18	Vesicle-trafficking protein SEC22b OS=Homo sapiens OX=9606 GN=SEC22B PE=1 SV=4	SC22B_HUMAN	true	true	true	nLGSINTELQDVQR	0.48	iTRAQ8plex (+304)	11.05	39.4394	4		0	-0.4717	-0.01956	-0.5597	-0.9115	-0.5498	-0.2526	0	1	0	0
U87MG-DIRETO-ALL RUNS-PKL-TANDEM-04-SET-18	60S ribosomal protein L38 OS=Homo sapiens OX=9606 GN=RPL38 PE=1 SV=2	RL38_HUMAN	true	true	true	iEEIkDFLLTA	0.99	iTRAQ8plex (+304), iTRAQ8plex (+304)				0.769551	0	-0.4208	0.7594	0.4857	-0.2022	0.1421	1.172	0	1	0	0
U87MG-DIRETO-ALL RUNS-PKL-TANDEM-04-SET-18	60S ribosomal protein L38 OS=Homo sapiens OX=9606 GN=RPL38 PE=1 SV=2	RL38_HUMAN	true	true	true	iEEIkDFLLTAR	0.38	iTRAQ8plex (+304), iTRAQ8plex (+304)	6.8	39.4988	2.97		0	-1.393	-1.425	0.4631	1.303	1.492	1.217	0	0	15	0
U87MG-DIRETO-ALL RUNS-PKL-TANDEM-04-SET-18	Neutral alpha-glucosidase AB OS=Homo sapiens OX=9606 GN=GANAB PE=1 SV=3	GANAB_HUMAN	true	true	true	aLLDSLQLGPDSLTVHLIHEVTk	0.98	iTRAQ8plex (+304), iTRAQ8plex (+304)	28.94	38.9371	0		0	-1.119	Value Missing	Value Missing	Value Missing	-0.5798	-0.6194	0	0	0	3
U87MG-DIRETO-ALL RUNS-PKL-TANDEM-04-SET-18	Neutral alpha-glucosidase AB OS=Homo sapiens OX=9606 GN=GANAB PE=1 SV=3	GANAB_HUMAN	true	true	true	aLLDSLqLGPDSLTVHLIHEVTk	0.74	iTRAQ8plex (+304), Deamidated (+1), iTRAQ8plex (+304)	18.75	38.9448	1.09		0	Value Missing	Value Missing	Value Missing	0.3102	-0.06868	Value Missing	0	0	0	1
U87MG-DIRETO-ALL RUNS-PKL-TANDEM-04-SET-18	Neutral alpha-glucosidase AB OS=Homo sapiens OX=9606 GN=GANAB PE=1 SV=3	GANAB_HUMAN	true	true	true	lLLGPSISDVFR	0.97	iTRAQ8plex (+304)				0.886057	0	0.03311	0.06003	0.6188	0.7463	-0.4805	1.207	0	1	0	0
U87MG-DIRETO-ALL RUNS-PKL-TANDEM-04-SET-18	Neutral alpha-glucosidase AB OS=Homo sapiens OX=9606 GN=GANAB PE=1 SV=3	GANAB_HUMAN	true	true	true	lVAIVDPHIk	0.95	iTRAQ8plex (+304), iTRAQ8plex (+304)	23.16	39.0015	12.28		0	-0.6435	-0.2329	-0.3752	-1.007	-0.6382	-0.3039	0	0	4	0
U87MG-DIRETO-ALL RUNS-PKL-TANDEM-04-SET-18	Neutral alpha-glucosidase AB OS=Homo sapiens OX=9606 GN=GANAB PE=1 SV=3	GANAB_HUMAN	true	true	true	yRVPDVLVADPPIAR	1	iTRAQ8plex (+304)	29.85	39.6745	22.17	0.552842	0	0.2932	0.01577	0.1824	-0.6296	0.3583	0.1288	0	0	6	0
U87MG-DIRETO-ALL RUNS-PKL-TANDEM-04-SET-18	Rab GDP dissociation inhibitor beta OS=Homo sapiens OX=9606 GN=GDI2 PE=1 SV=2	GDIB_HUMAN	true	true	true	fDLGQDVIDFTGHAL	0.85	iTRAQ8plex (+304)				0.920819	0	0.3582	-0.2526	-0.07198	0.09726	0.2123	0.3456	0	11	0	0
U87MG-DIRETO-ALL RUNS-PKL-TANDEM-04-SET-18	Rab GDP dissociation inhibitor beta OS=Homo sapiens OX=9606 GN=GDI2 PE=1 SV=2	GDIB_HUMAN	true	true	true	fDLGQDVIDFTGHALALYR	0.98	iTRAQ8plex (+304)	17.24	39.5985	9.33	0.537602	No Values	Reference Missing	Reference Missing	Reference Missing	Reference Missing	Reference Missing	Reference Missing	0	0	1	0
U87MG-DIRETO-ALL RUNS-PKL-TANDEM-04-SET-18	Rab GDP dissociation inhibitor beta OS=Homo sapiens OX=9606 GN=GDI2 PE=1 SV=2	GDIB_HUMAN	true	true	true	fVSISDLLVPk	1	iTRAQ8plex (+304), iTRAQ8plex (+304)	27.26	39.425	17.85	0.853872	0	0.4846	0.1296	0.5013	1.106	1.113	0.9361	0	2	0	0
U87MG-DIRETO-ALL RUNS-PKL-TANDEM-04-SET-18	Rab GDP dissociation inhibitor beta OS=Homo sapiens OX=9606 GN=GDI2 PE=1 SV=2	GDIB_HUMAN	true	true	true	iYkVPSTEAEALASSLMGLFEk	0.86	iTRAQ8plex (+304), iTRAQ8plex (+304), iTRAQ8plex (+304)	20.5	39.0763	5.27		0	-0.9262	-0.3097	0.4074	0.05314	0.9876	-0.3818	0	0	0	1
U87MG-DIRETO-ALL RUNS-PKL-TANDEM-04-SET-18	Keratin, type II cytoskeletal 1 OS=Homo sapiens OX=9606 GN=KRT1 PE=1 SV=6	K2C1_HUMAN	true	true	true	gGGGGSSGGRGSGGGSSGGSIGGR	0.88	iTRAQ8plex (+304)				0.744727	0	-0.1624	-1.862	Value Missing	0.4709	0.833	Value Missing	0	0	1	0
U87MG-DIRETO-ALL RUNS-PKL-TANDEM-04-SET-18	Keratin, type II cytoskeletal 1 OS=Homo sapiens OX=9606 GN=KRT1 PE=1 SV=6	K2C1_HUMAN	true	true	true	gGGYGSGGSSYGSGGGSYGSGGGGGGGR	0.94	iTRAQ8plex (+304)				0.537602	0	Value Missing	-1.263	-0.09484	-1.757	-1.128	-1.084	0	0	0	1
U87MG-DIRETO-ALL RUNS-PKL-TANDEM-04-SET-18	Keratin, type II cytoskeletal 1 OS=Homo sapiens OX=9606 GN=KRT1 PE=1 SV=6	K2C1_HUMAN	true	true	true	gGSGGGGGGSSGGRGSGGGSSGGSIGGR	0.8	iTRAQ8plex (+304)	9.6	39.5497	0.21	0.522879	0	-0.5135	0.03694	-1.159	0.03942	-0.1085	-0.4032	0	0	1	0
U87MG-DIRETO-ALL RUNS-PKL-TANDEM-04-SET-18	Keratin, type II cytoskeletal 1 OS=Homo sapiens OX=9606 GN=KRT1 PE=1 SV=6	K2C1_HUMAN	true	true	true	gGSSYGSGGGSYGSGGGGGGGR	0.58	iTRAQ8plex (+304)				0.769551	0	0.4042	0.9308	0.3218	0.571	0.4761	0.6239	0	0	1	0
U87MG-DIRETO-ALL RUNS-PKL-TANDEM-04-SET-18	Keratin, type II cytoskeletal 1 OS=Homo sapiens OX=9606 GN=KRT1 PE=1 SV=6	K2C1_HUMAN	true	true	true	sISISVARGGGRGSGFGGGYGGGGFGGGGF	0.65	iTRAQ8plex (+304)				0.275724	0	-0.06995	-0.011	-0.857	-0.2031	-1.941	-0.3994	0	0	0	1
U87MG-DIRETO-ALL RUNS-PKL-TANDEM-04-SET-18	Keratin, type II cytoskeletal 1 OS=Homo sapiens OX=9606 GN=KRT1 PE=1 SV=6	K2C1_HUMAN	true	true	true	sISISVARGGGRGSGFGGGYGGGGFGGGGFGGGGFGG	0.93	iTRAQ8plex (+304)				0.346788	No Values	Reference Missing	Reference Missing	Reference Missing	Reference Missing	Reference Missing	Reference Missing	0	0	0	1
U87MG-DIRETO-ALL RUNS-PKL-TANDEM-04-SET-18	Keratin, type II cytoskeletal 1 OS=Homo sapiens OX=9606 GN=KRT1 PE=1 SV=6	K2C1_HUMAN	true	true	true	sLDLDSIIAEVk	1	iTRAQ8plex (+304), iTRAQ8plex (+304)	24.29	39.2681	22.24		0	0.2479	0.8136	0.4837	0.9187	0.05718	-0.13	0	9	0	0
U87MG-DIRETO-ALL RUNS-PKL-TANDEM-04-SET-18	Alanine--tRNA ligase, cytoplasmic OS=Homo sapiens OX=9606 GN=AARS PE=1 SV=2	SYAC_HUMAN	true	true	true	eIADLGEALATAVIPQWQk	1	iTRAQ8plex (+304), iTRAQ8plex (+304)	36.55	39.2793	1.68	3.37675	0	-0.3798	-0.3777	Value Missing	-0.2956	-0.1242	Value Missing	0	0	1	0
U87MG-DIRETO-ALL RUNS-PKL-TANDEM-04-SET-18	Alanine--tRNA ligase, cytoplasmic OS=Homo sapiens OX=9606 GN=AARS PE=1 SV=2	SYAC_HUMAN	true	true	true	eIADLGEALATAVIPqWQk	0.77	iTRAQ8plex (+304), Deamidated (+1), iTRAQ8plex (+304)	16.78	39.346	4.83		0	0.7775	2.573	1.67	0.9933	2.317	Value Missing	0	0	2	0
U87MG-DIRETO-ALL RUNS-PKL-TANDEM-04-SET-18	Alanine--tRNA ligase, cytoplasmic OS=Homo sapiens OX=9606 GN=AARS PE=1 SV=2	SYAC_HUMAN	true	true	true	mALELLTQEFGIPIER	1	iTRAQ8plex (+304)	16.22	39.4895	7.23	5.01773	0	0.004965	-0.5045	-0.002195	0.5199	0.1335	0.1303	0	9	0	0
U87MG-DIRETO-ALL RUNS-PKL-TANDEM-04-SET-18	Alanine--tRNA ligase, cytoplasmic OS=Homo sapiens OX=9606 GN=AARS PE=1 SV=2	SYAC_HUMAN	true	true	true	mALELLTqEFGIPIER	1	iTRAQ8plex (+304), Deamidated (+1)	32.24	39.4685	4.31	3.37675	0	-0.6501	Reference Missing	Reference Missing	Reference Missing	Value Missing	0.615	0	3	0	0
U87MG-DIRETO-ALL RUNS-PKL-TANDEM-04-SET-18	Protein canopy homolog 2 OS=Homo sapiens OX=9606 GN=CNPY2 PE=1 SV=1	CNPY2_HUMAN	true	true	true	aLVDELEWEIAQVDPk	1	iTRAQ8plex (+304), iTRAQ8plex (+304)	26.41	39.5279	19.74	2.3098	0	-0.8771	-1.448	-3.521	-0.8171	-1.997	-2.658	0	0	7	0
U87MG-DIRETO-ALL RUNS-PKL-TANDEM-04-SET-18	Protein canopy homolog 2 OS=Homo sapiens OX=9606 GN=CNPY2 PE=1 SV=1	CNPY2_HUMAN	true	true	true	aLVDELEWEIAqVDPk	0.99	iTRAQ8plex (+304), Deamidated (+1), iTRAQ8plex (+304)	23.17	39.6099	4.57	0.619789	0	-0.1529	-1.043	-1.139	-0.8894	-1.179	-0.6106	0	0	5	0
U87MG-DIRETO-ALL RUNS-PKL-TANDEM-04-SET-18	Protein canopy homolog 2 OS=Homo sapiens OX=9606 GN=CNPY2 PE=1 SV=1	CNPY2_HUMAN	true	true	true	mkGWGWLALLLGALLGTAWAR	0.43	iTRAQ8plex (+304), iTRAQ8plex (+304)	5.08	39.174	-0.86		0	1.344	Value Missing	2.492	2.095	Value Missing	Value Missing	0	0	2	0
U87MG-DIRETO-ALL RUNS-PKL-TANDEM-04-SET-18	60S ribosomal protein L18 OS=Homo sapiens OX=9606 GN=RPL18 PE=1 SV=2	RL18_HUMAN	true	true	true	iLTFDQLALDSPk	0.18	iTRAQ8plex (+304), iTRAQ8plex (+304)	3.77	39.6095	0		0	0.1095	-0.1042	-0.5227	Value Missing	0.2084	-0.01771	0	1	0	0
U87MG-DIRETO-ALL RUNS-PKL-TANDEM-04-SET-18	60S ribosomal protein L18 OS=Homo sapiens OX=9606 GN=RPL18 PE=1 SV=2	RL18_HUMAN	true	true	true	tAVVVGTITDDVR	1	iTRAQ8plex (+304)	18.99	39.1397	9.28	0.769551	0	-0.1196	-0.05241	-0.1207	-0.7258	-0.2621	-0.01779	0	14	0	0
U87MG-DIRETO-ALL RUNS-PKL-TANDEM-04-SET-18	26S proteasome regulatory subunit 6B OS=Homo sapiens OX=9606 GN=PSMC4 PE=1 SV=2	PRS6B_HUMAN	true	true	true	eNAPAIIFIDEIDAIATk	1	iTRAQ8plex (+304), iTRAQ8plex (+304)	31.73	39.4973	16.73	2.27572	0	-0.815	-0.6136	-1.388	-3.498	-3.137	0.08603	0	0	9	0
U87MG-DIRETO-ALL RUNS-PKL-TANDEM-04-SET-18	26S proteasome regulatory subunit 6B OS=Homo sapiens OX=9606 GN=PSMC4 PE=1 SV=2	PRS6B_HUMAN	true	true	true	iLLELLNQMDGFDQNVNVk	0.4	iTRAQ8plex (+304), iTRAQ8plex (+304)	7.91	39.3682	3.99		No Values	No Values	No Values	No Values	Reference Missing	Reference Missing	No Values	0	0	1	0
U87MG-DIRETO-ALL RUNS-PKL-TANDEM-04-SET-18	26S proteasome regulatory subunit 6B OS=Homo sapiens OX=9606 GN=PSMC4 PE=1 SV=2	PRS6B_HUMAN	true	true	true	iQSIPLVIGQFLEAVD	1	iTRAQ8plex (+304)				1.88606	0	Reference Missing	Reference Missing	Reference Missing	Reference Missing	Reference Missing	Value Missing	0	2	0	0
U87MG-DIRETO-ALL RUNS-PKL-TANDEM-04-SET-18	26S proteasome regulatory subunit 6B OS=Homo sapiens OX=9606 GN=PSMC4 PE=1 SV=2	PRS6B_HUMAN	true	true	true	iSGADINSIcqESGmLAVR	0.53	iTRAQ8plex (+304), Carbamidomethyl (+57), Deamidated (+1), Oxidation (+16)	1.62	39.2665	-2.09		No Values	No Values	No Values	Reference Missing	No Values	Reference Missing	No Values	0	1	0	0
U87MG-DIRETO-ALL RUNS-PKL-TANDEM-04-SET-18	Nucleolin OS=Homo sapiens OX=9606 GN=NCL PE=1 SV=3	NUCL_HUMAN	true	true	true	fGGRGGGRGGFGGRGGGRGGRGGFGGR	0.64	iTRAQ8plex (+304)				0.346788	0	1.061	1.089	0.8439	Value Missing	1.82	0.3197	0	0	1	0
U87MG-DIRETO-ALL RUNS-PKL-TANDEM-04-SET-18	Nucleolin OS=Homo sapiens OX=9606 GN=NCL PE=1 SV=3	NUCL_HUMAN	true	true	true	gRGGFGGRGGFRGGRGGGG	0.98	iTRAQ8plex (+304)				0.823909	0	1.059	1.512	1.108	-0.2883	Value Missing	0.02649	0	1	0	0
U87MG-DIRETO-ALL RUNS-PKL-TANDEM-04-SET-18	Nucleolin OS=Homo sapiens OX=9606 GN=NCL PE=1 SV=3	NUCL_HUMAN	true	true	true	vTQDELkEVFEDAAEIR	1	iTRAQ8plex (+304), iTRAQ8plex (+304)				1.88606	0	0.2605	-0.08009	-0.05266	-0.07819	0.05271	-0.01034	0	0	9	0
U87MG-DIRETO-ALL RUNS-PKL-TANDEM-04-SET-18	Nucleolin OS=Homo sapiens OX=9606 GN=NCL PE=1 SV=3	NUCL_HUMAN	true	true	true	vTqDELkEVFEDAAEIR	0.97	iTRAQ8plex (+304), Deamidated (+1), iTRAQ8plex (+304)	3.64	39.5134	-0.62	0.552842	0	-0.3004	-0.1798	-0.3183	-0.4049	-0.1044	-0.2884	0	0	2	0
U87MG-DIRETO-ALL RUNS-PKL-TANDEM-04-SET-18	10 kDa heat shock protein, mitochondrial OS=Homo sapiens OX=9606 GN=HSPE1 PE=1 SV=2	CH10_HUMAN	true	true	true	fLPLFDR	0.98	iTRAQ8plex (+304)	15.66	39.1714	0	0.585027	0	0.3239	0.3782	0.5417	0.0974	-0.4783	-0.8633	0	7	0	0
U87MG-DIRETO-ALL RUNS-PKL-TANDEM-04-SET-18	10 kDa heat shock protein, mitochondrial OS=Homo sapiens OX=9606 GN=HSPE1 PE=1 SV=2	CH10_HUMAN	true	true	true	vVLDDkDYFLFR	1	iTRAQ8plex (+304), iTRAQ8plex (+304)				0.721246	0	0.09112	0.07655	-0.4732	-0.7565	-0.3312	-0.4992	0	0	6	0
U87MG-DIRETO-ALL RUNS-PKL-TANDEM-04-SET-18	Ras-related protein Rab-7a OS=Homo sapiens OX=9606 GN=RAB7A PE=1 SV=1	RAB7A_HUMAN	true	true	true	eAINVEQAFQTIAR	0.96	iTRAQ8plex (+304)	15.09	39.2691	11.76	0.69897	0	0.4073	0.2315	0.3411	-0.118	-0.04966	-0.1317	0	7	0	0
U87MG-DIRETO-ALL RUNS-PKL-TANDEM-04-SET-18	Ras-related protein Rab-7a OS=Homo sapiens OX=9606 GN=RAB7A PE=1 SV=1	RAB7A_HUMAN	true	true	true	eAInVEQAFQTIAR	0.39	iTRAQ8plex (+304), Deamidated (+1)	4.8	39.3485	1.31		0	-0.1148	0.3373	-0.5813	-0.1864	0.1541	0.4879	0	1	0	0
U87MG-DIRETO-ALL RUNS-PKL-TANDEM-04-SET-18	Ras-related protein Rab-7a OS=Homo sapiens OX=9606 GN=RAB7A PE=1 SV=1	RAB7A_HUMAN	true	true	true	eAINVEqAFQTIAR	0.96	iTRAQ8plex (+304), Deamidated (+1)	25.84	39.3465	13.02		0	0.3766	0.5247	0.3363	0.265	0.1432	0.1136	0	3	0	0
U87MG-DIRETO-ALL RUNS-PKL-TANDEM-04-SET-18	Ras-related protein Rab-7a OS=Homo sapiens OX=9606 GN=RAB7A PE=1 SV=1	RAB7A_HUMAN	true	true	true	eAINVEQAFqTIAR	0.27	iTRAQ8plex (+304), Deamidated (+1)	0.69	39.345	-2.17		0	-0.6201	0.218	0.008216	0.5849	0.2556	-0.1298	0	1	0	0
U87MG-DIRETO-ALL RUNS-PKL-TANDEM-04-SET-18	Ras-related protein Rab-7a OS=Homo sapiens OX=9606 GN=RAB7A PE=1 SV=1	RAB7A_HUMAN	true	true	true	vIILGDSGVGk	0.54	iTRAQ8plex (+304), iTRAQ8plex (+304)	20.17	39.2096	0		0	0.1779	0.7724	-0.005778	-0.5203	0.5569	0.6807	0	1	0	0
U87MG-DIRETO-ALL RUNS-PKL-TANDEM-04-SET-18	Heat shock protein beta-1 OS=Homo sapiens OX=9606 GN=HSPB1 PE=1 SV=2	HSPB1_HUMAN	true	true	true	lATQSNEITIPVTFESR	1	iTRAQ8plex (+304)	23.29	39.4335	12.54	2.20066	0	-1.004	-0.6247	-0.2273	-0.4012	-4.511	-0.6143	0	4	0	0
U87MG-DIRETO-ALL RUNS-PKL-TANDEM-04-SET-18	Heat shock protein beta-1 OS=Homo sapiens OX=9606 GN=HSPB1 PE=1 SV=2	HSPB1_HUMAN	true	true	true	lATqSNEITIPVTFESR	1	iTRAQ8plex (+304), Deamidated (+1)	56.65	39.4315	0.8	4.22185	0	-0.1535	-0.489	-0.8858	-0.576	-0.4879	-0.7472	0	1	0	0
U87MG-DIRETO-ALL RUNS-PKL-TANDEM-04-SET-18	Heat shock protein beta-1 OS=Homo sapiens OX=9606 GN=HSPB1 PE=1 SV=2	HSPB1_HUMAN	true	true	true	lATQSnEITIPVTFESR	1	iTRAQ8plex (+304), Deamidated (+1)	26.61	39.4429	9.03	4.1549	0	0.5322	1.076	Value Missing	0.7615	Value Missing	0.7427	0	1	0	0
U87MG-DIRETO-ALL RUNS-PKL-TANDEM-04-SET-18	Heat shock protein beta-1 OS=Homo sapiens OX=9606 GN=HSPB1 PE=1 SV=2	HSPB1_HUMAN	true	true	true	vSLDVNHFAPDELTVk	1	iTRAQ8plex (+304), iTRAQ8plex (+304)	41.6	39.5143	31.84	1.38722	0	-0.2899	-0.0318	-0.2749	-0.6562	-0.5563	-0.4137	0	0	4	0
U87MG-DIRETO-ALL RUNS-PKL-TANDEM-04-SET-18	Heat shock protein beta-1 OS=Homo sapiens OX=9606 GN=HSPB1 PE=1 SV=2	HSPB1_HUMAN	true	true	true	vSLDVnHFAPDELTVk	1	iTRAQ8plex (+304), Deamidated (+1), iTRAQ8plex (+304)	32.58	39.4404	0.6	1.27572	0	-0.2375	-0.3508	-0.404	-0.5217	-0.5423	-0.315	0	0	2	0
U87MG-DIRETO-ALL RUNS-PKL-TANDEM-04-SET-18	Nucleosome assembly protein 1-like 1 OS=Homo sapiens OX=9606 GN=NAP1L1 PE=1 SV=1	NP1L1_HUMAN	true	true	true	lDGLVETPTGYIESLPR	1	iTRAQ8plex (+304)	27.45	39.4822	20.46	2.56864	0	0.2959	-0.3215	0.3831	0.7972	-0.115	0.1219	0	7	0	0
U87MG-DIRETO-ALL RUNS-PKL-TANDEM-04-SET-18	Nucleosome assembly protein 1-like 1 OS=Homo sapiens OX=9606 GN=NAP1L1 PE=1 SV=1	NP1L1_HUMAN	true	true	true	nVDLLSDMVQEHDEPILk	1	iTRAQ8plex (+304), iTRAQ8plex (+304)	52.1	39.4231	9.67	4.24413	0	0.2838	0.2646	0.07917	0.3132	0.6581	0.5671	0	0	1	0
U87MG-DIRETO-ALL RUNS-PKL-TANDEM-04-SET-18	Nucleosome assembly protein 1-like 1 OS=Homo sapiens OX=9606 GN=NAP1L1 PE=1 SV=1	NP1L1_HUMAN	true	true	true	nVDLLSDMVQEHDEPILk	1	Deamidated (+1), iTRAQ8plex (+304), iTRAQ8plex (+304)	23.37	39.4349	7.58	1.25964	0	0.6491	0.8981	-2.703	-0.5876	-0.8056	1.168	0	0	1	0
U87MG-DIRETO-ALL RUNS-PKL-TANDEM-04-SET-18	Nucleosome assembly protein 1-like 1 OS=Homo sapiens OX=9606 GN=NAP1L1 PE=1 SV=1	NP1L1_HUMAN	true	true	true	nVDLLSDmVQEHDEPILk	0.5	iTRAQ8plex (+304), Oxidation (+16), iTRAQ8plex (+304)	4.02	39.4802	-1.92		0	Value Missing	-0.06654	Value Missing	-0.9771	0.9237	Value Missing	0	0	1	0
U87MG-DIRETO-ALL RUNS-PKL-TANDEM-04-SET-18	Nucleosome assembly protein 1-like 1 OS=Homo sapiens OX=9606 GN=NAP1L1 PE=1 SV=1	NP1L1_HUMAN	true	true	true	nVDLLSDMVqEHDEPILk	1	iTRAQ8plex (+304), Deamidated (+1), iTRAQ8plex (+304)	29.72	39.4156	0.81	2.29243	0	0.8175	1.178	1.249	1.11	0.6822	0.6077	0	0	2	0
U87MG-DIRETO-ALL RUNS-PKL-TANDEM-04-SET-18	40S ribosomal protein S8 OS=Homo sapiens OX=9606 GN=RPS8 PE=1 SV=2	RS8_HUMAN	true	true	true	iIDVVYNASNNELVR	1	iTRAQ8plex (+304)	32.67	39.464	-2.86	2.22185	0	0.883	0.2893	0.5271	-4.007	1.101	-3.717	0	4	0	0
U87MG-DIRETO-ALL RUNS-PKL-TANDEM-04-SET-18	40S ribosomal protein S8 OS=Homo sapiens OX=9606 GN=RPS8 PE=1 SV=2	RS8_HUMAN	true	true	true	iIDVVYnASNNELVR	1	iTRAQ8plex (+304), Deamidated (+1)	35.88	39.466	8.01	2.35655	0	-0.4077	0.3471	Value Missing	-1.482	Value Missing	Value Missing	0	1	0	0
U87MG-DIRETO-ALL RUNS-PKL-TANDEM-04-SET-18	40S ribosomal protein S8 OS=Homo sapiens OX=9606 GN=RPS8 PE=1 SV=2	RS8_HUMAN	true	true	true	iIDVVYNASnNELVR	0.86	iTRAQ8plex (+304), Deamidated (+1)				0.619789	0	0.469	0.5806	-0.5978	0.4543	0.5643	0.5208	0	2	0	0
U87MG-DIRETO-ALL RUNS-PKL-TANDEM-04-SET-18	40S ribosomal protein S8 OS=Homo sapiens OX=9606 GN=RPS8 PE=1 SV=2	RS8_HUMAN	true	true	true	iIDVVYNASNnELVR	1	iTRAQ8plex (+304), Deamidated (+1)	30.21	39.4655	-2.55	0.585027	0	0.192	-0.4551	Value Missing	-0.4467	-1.316	0.4812	0	1	0	0
U87MG-DIRETO-ALL RUNS-PKL-TANDEM-04-SET-18	40S ribosomal protein S8 OS=Homo sapiens OX=9606 GN=RPS8 PE=1 SV=2	RS8_HUMAN	true	true	true	iSSLLEEQFQQGk	0.92	iTRAQ8plex (+304), iTRAQ8plex (+304)	17.89	39.4944	10.46		0	-1.456	Value Missing	-0.5732	Value Missing	-0.9539	Value Missing	0	1	1	0
U87MG-DIRETO-ALL RUNS-PKL-TANDEM-04-SET-18	40S ribosomal protein S8 OS=Homo sapiens OX=9606 GN=RPS8 PE=1 SV=2	RS8_HUMAN	true	true	true	iSSLLEEqFQQGk	0.38	iTRAQ8plex (+304), Deamidated (+1), iTRAQ8plex (+304)	8.65	39.5279	1.72		0	-0.7281	-0.8333	-0.08812	-0.2769	-0.8445	-0.4141	0	1	0	0
U87MG-DIRETO-ALL RUNS-PKL-TANDEM-04-SET-18	40S ribosomal protein S8 OS=Homo sapiens OX=9606 GN=RPS8 PE=1 SV=2	RS8_HUMAN	true	true	true	iSSLLEEQFqQGk	1	iTRAQ8plex (+304), Deamidated (+1), iTRAQ8plex (+304)	24.79	39.5308	2.29	2.65758	0	1.06	1.038	0.3946	0.2849	-0.03187	0.8903	0	1	0	0
U87MG-DIRETO-ALL RUNS-PKL-TANDEM-04-SET-18	T-complex protein 1 subunit zeta OS=Homo sapiens OX=9606 GN=CCT6A PE=1 SV=3	TCPZ_HUMAN	true	true	true	aLQFLEEVk	1	iTRAQ8plex (+304), iTRAQ8plex (+304)	33.38	39.3802	21.35	0.79588	0	-0.1647	-0.3633	-0.029	0.01057	0.1586	0.3434	0	6	0	0
U87MG-DIRETO-ALL RUNS-PKL-TANDEM-04-SET-18	T-complex protein 1 subunit zeta OS=Homo sapiens OX=9606 GN=CCT6A PE=1 SV=3	TCPZ_HUMAN	true	true	true	vHAELADVLTEAVVDSILAIk	1	iTRAQ8plex (+304), iTRAQ8plex (+304)	60.22	39.1286	53.78		0	0.4478	0.6647	1.179	0.5787	1.095	-0.2219	0	0	5	1
U87MG-DIRETO-ALL RUNS-PKL-TANDEM-04-SET-18	Histone H2B type 1-B OS=Homo sapiens OX=9606 GN=HIST1H2BB PE=1 SV=2	H2B1B_HUMAN,H2B1C_HUMAN,H2B1D_HUMAN,H2B1H_HUMAN,H2B1J_HUMAN,H2B1K_HUMAN,H2B1L_HUMAN,H2B1M_HUMAN,H2B1N_HUMAN,H2B1O_HUMAN,H2B2E_HUMAN,H2B2F_HUMAN,H2B3B_HUMAN,H2BFS_HUMAN	true	true	true	aMGIMNSFVNDIFER	1	iTRAQ8plex (+304)	34.42	39.1551	5	2.02687	0	0.4426	0.1091	0.8514	2.162	1.994	1.184	0	3	0	0
U87MG-DIRETO-ALL RUNS-PKL-TANDEM-04-SET-18	Histone H2B type 1-B OS=Homo sapiens OX=9606 GN=HIST1H2BB PE=1 SV=2	H2B1B_HUMAN,H2B1C_HUMAN,H2B1D_HUMAN,H2B1H_HUMAN,H2B1J_HUMAN,H2B1K_HUMAN,H2B1L_HUMAN,H2B1M_HUMAN,H2B1N_HUMAN,H2B1O_HUMAN,H2B2E_HUMAN,H2B2F_HUMAN,H2B3B_HUMAN,H2BFS_HUMAN	true	true	true	aMGImNSFVNDIFER	1	iTRAQ8plex (+304), Oxidation (+16)	13.89	39.1158	3.1	1.60206	0	-1.169	-5.965	Value Missing	-0.3455	1.281	0.6793	0	3	0	0
U87MG-DIRETO-ALL RUNS-PKL-TANDEM-04-SET-18	Histone H2B type 1-B OS=Homo sapiens OX=9606 GN=HIST1H2BB PE=1 SV=2	H2B1B_HUMAN,H2B1C_HUMAN,H2B1D_HUMAN,H2B1H_HUMAN,H2B1J_HUMAN,H2B1K_HUMAN,H2B1L_HUMAN,H2B1M_HUMAN,H2B1N_HUMAN,H2B1O_HUMAN,H2B2E_HUMAN,H2B2F_HUMAN,H2B3B_HUMAN,H2BFS_HUMAN	true	true	true	aMGIMNSFVnDIFER	1	iTRAQ8plex (+304), Deamidated (+1)	21.19	39.2241	2.91	2.60206	0	0.6074	Value Missing	Value Missing	Value Missing	1.625	1.343	0	1	0	0
U87MG-DIRETO-ALL RUNS-PKL-TANDEM-04-SET-18	Histone H2B type 1-B OS=Homo sapiens OX=9606 GN=HIST1H2BB PE=1 SV=2	H2B1B_HUMAN,H2B1C_HUMAN,H2B1D_HUMAN,H2B1H_HUMAN,H2B1J_HUMAN,H2B1K_HUMAN,H2B1L_HUMAN,H2B1M_HUMAN,H2B1N_HUMAN,H2B1O_HUMAN,H2B2E_HUMAN,H2B2F_HUMAN,H2B3B_HUMAN,H2BFS_HUMAN	true	true	true	aMGImNSFVnDIFER	0.51	iTRAQ8plex (+304), Oxidation (+16), Deamidated (+1)	13.63	39.1808	1.48		0	0.3618	Value Missing	Value Missing	0.5832	Value Missing	Value Missing	0	1	0	0
U87MG-DIRETO-ALL RUNS-PKL-TANDEM-04-SET-18	Histone H2B type 1-B OS=Homo sapiens OX=9606 GN=HIST1H2BB PE=1 SV=2	H2B1B_HUMAN,H2B1C_HUMAN,H2B1D_HUMAN,H2B1H_HUMAN,H2B1J_HUMAN,H2B1K_HUMAN,H2B1L_HUMAN,H2B1M_HUMAN,H2B1N_HUMAN,H2B1O_HUMAN,H2B2E_HUMAN,H2B2F_HUMAN,H2B3B_HUMAN,H2BFS_HUMAN	true	true	true	lLLPGELAk	0.85	iTRAQ8plex (+304), iTRAQ8plex (+304)	18.42	39.1281	7.79		0	0.2421	0.1059	0.07279	-0.1132	0.4011	0.1027	0	4	0	0
U87MG-DIRETO-ALL RUNS-PKL-TANDEM-04-SET-18	Caveolae-associated protein 1 OS=Homo sapiens OX=9606 GN=CAVIN1 PE=1 SV=1	CAVN1_HUMAN	true	true	true	iIGAVDQIQLTQAQLEER	1	iTRAQ8plex (+304)	35.83	39.4871	8.53	5.24413	0	0.3309	0.3548	-0.1316	-0.4693	-2.76	-2.829	0	3	0	0
U87MG-DIRETO-ALL RUNS-PKL-TANDEM-04-SET-18	Caveolae-associated protein 1 OS=Homo sapiens OX=9606 GN=CAVIN1 PE=1 SV=1	CAVN1_HUMAN	true	true	true	iIGAVDQIqLTQAQLEER	1	iTRAQ8plex (+304), Deamidated (+1)	46.71	39.4876	5.25	2.37675	0	0.3055	-1.054	Value Missing	-0.61	Value Missing	Value Missing	0	0	1	0
U87MG-DIRETO-ALL RUNS-PKL-TANDEM-04-SET-18	Caveolae-associated protein 1 OS=Homo sapiens OX=9606 GN=CAVIN1 PE=1 SV=1	CAVN1_HUMAN	true	true	true	iIGAVDQIQLTQAqLEER	0.27	iTRAQ8plex (+304), Deamidated (+1)	0.56	39.3887	-1.05		0	0.1627	-1	0.1849	-1.266	-3.388	-0.2269	0	4	0	0
U87MG-DIRETO-ALL RUNS-PKL-TANDEM-04-SET-18	Caveolae-associated protein 1 OS=Homo sapiens OX=9606 GN=CAVIN1 PE=1 SV=1	CAVN1_HUMAN	true	true	true	lEVNEAELLR	1	iTRAQ8plex (+304)	24.82	38.9398	9.9	0.638272	0	-0.3079	0.4012	0.07764	-0.5021	0.1214	-0.1531	0	2	0	0
U87MG-DIRETO-ALL RUNS-PKL-TANDEM-04-SET-18	Caveolae-associated protein 1 OS=Homo sapiens OX=9606 GN=CAVIN1 PE=1 SV=1	CAVN1_HUMAN	true	true	true	lEVnEAELLR	0.37	iTRAQ8plex (+304), Deamidated (+1)	2.03	38.9398	-1.87		No Values	Reference Missing	Reference Missing	Reference Missing	Reference Missing	Reference Missing	No Values	0	1	0	0
U87MG-DIRETO-ALL RUNS-PKL-TANDEM-04-SET-18	40S ribosomal protein S12 OS=Homo sapiens OX=9606 GN=RPS12 PE=1 SV=3	RS12_HUMAN	true	true	true	dVIEEYFk	0.99	iTRAQ8plex (+304), iTRAQ8plex (+304)	25.45	39.1413	19.47		0	Value Missing	-0.4661	-0.6293	-0.4404	-0.4421	-0.3856	0	2	0	0
U87MG-DIRETO-ALL RUNS-PKL-TANDEM-04-SET-18	40S ribosomal protein S12 OS=Homo sapiens OX=9606 GN=RPS12 PE=1 SV=3	RS12_HUMAN	true	true	true	lVEALcAEHQINLIk	1	iTRAQ8plex (+304), Carbamidomethyl (+57), iTRAQ8plex (+304)	18.02	39.3141	0.82	0.958607	0	0.7034	-0.1689	0.2123	0.8278	0.5034	0.7462	0	0	4	0
U87MG-DIRETO-ALL RUNS-PKL-TANDEM-04-SET-18	40S ribosomal protein S12 OS=Homo sapiens OX=9606 GN=RPS12 PE=1 SV=3	RS12_HUMAN	true	true	true	lVEALcAEHqINLIk	1	iTRAQ8plex (+304), Carbamidomethyl (+57), Deamidated (+1), iTRAQ8plex (+304)	22.44	39.35	1.11	1.79588	0	0.2948	-0.213	-0.1341	-0.1057	0.3678	-0.0916	0	0	4	0
U87MG-DIRETO-ALL RUNS-PKL-TANDEM-04-SET-18	40S ribosomal protein S12 OS=Homo sapiens OX=9606 GN=RPS12 PE=1 SV=3	RS12_HUMAN	true	true	true	lVEALcAEHQInLIk	0.39	iTRAQ8plex (+304), Carbamidomethyl (+57), Deamidated (+1), iTRAQ8plex (+304)	8.13	39.3962	1.83		0	-0.02516	-0.8915	-0.3874	-0.8536	-0.01404	-0.3776	0	0	1	0
U87MG-DIRETO-ALL RUNS-PKL-TANDEM-04-SET-18	26S proteasome regulatory subunit 4 OS=Homo sapiens OX=9606 GN=PSMC1 PE=1 SV=1	PRS4_HUMAN	true	true	true	ikDYLLMEEEFIR	0.84	iTRAQ8plex (+304), iTRAQ8plex (+304)	17.06	39.5328	8.61		0	0.1371	0.1243	0.01765	0.09196	0.09792	-0.5147	0	0	1	0
U87MG-DIRETO-ALL RUNS-PKL-TANDEM-04-SET-18	26S proteasome regulatory subunit 4 OS=Homo sapiens OX=9606 GN=PSMC1 PE=1 SV=1	PRS4_HUMAN	true	true	true	tMLELLNQLDGFDSR	1	iTRAQ8plex (+304)	40.13	39.5274	13.52	1.74473	0	0.7951	1.082	1.441	0.3945	0.888	0.6057	0	8	0	0
U87MG-DIRETO-ALL RUNS-PKL-TANDEM-04-SET-18	26S proteasome regulatory subunit 4 OS=Homo sapiens OX=9606 GN=PSMC1 PE=1 SV=1	PRS4_HUMAN	true	true	true	tMLELLnQLDGFDSR	1	iTRAQ8plex (+304), Deamidated (+1)	43.5	39.5775	7.11	4.58503	0	0.09632	-0.2958	Value Missing	0.04324	Value Missing	0.1893	0	1	0	0
U87MG-DIRETO-ALL RUNS-PKL-TANDEM-04-SET-18	26S proteasome regulatory subunit 4 OS=Homo sapiens OX=9606 GN=PSMC1 PE=1 SV=1	PRS4_HUMAN	true	true	true	tMLELLNqLDGFDSR	0.98	iTRAQ8plex (+304), Deamidated (+1)	23.11	39.5799	0	0.60206	0	-0.8564	-0.31	Value Missing	1.321	Value Missing	Value Missing	0	1	0	0
U87MG-DIRETO-ALL RUNS-PKL-TANDEM-04-SET-18	Thioredoxin-dependent peroxide reductase, mitochondrial OS=Homo sapiens OX=9606 GN=PRDX3 PE=1 SV=3	PRDX3_HUMAN	true	true	true	dYGVLLEGSGLALR	0.14	iTRAQ8plex (+304)	3.76	39.3862	1.67		0	-0.004222	-0.5443	-0.4807	0.02686	Value Missing	Value Missing	0	1	0	0
U87MG-DIRETO-ALL RUNS-PKL-TANDEM-04-SET-18	Thioredoxin-dependent peroxide reductase, mitochondrial OS=Homo sapiens OX=9606 GN=PRDX3 PE=1 SV=3	PRDX3_HUMAN	true	true	true	gLFIIDPnGVIk	0.88	iTRAQ8plex (+304), Deamidated (+1), iTRAQ8plex (+304)	20.29	39.2814	1		0	-0.1364	0.2212	-0.1247	-0.327	-0.4368	-0.003843	0	10	0	0
U87MG-DIRETO-ALL RUNS-PKL-TANDEM-04-SET-18	Neuroblast differentiation-associated protein AHNAK OS=Homo sapiens OX=9606 GN=AHNAK PE=1 SV=2	AHNK_HUMAN	true	true	true	fkMPEMNIk	0.41	iTRAQ8plex (+304), iTRAQ8plex (+304), iTRAQ8plex (+304)	5.47	39.4429	0		0	0.1478	-0.2643	0.2108	-0.3091	0.4087	0.3265	0	0	1	0
U87MG-DIRETO-ALL RUNS-PKL-TANDEM-04-SET-18	Neuroblast differentiation-associated protein AHNAK OS=Homo sapiens OX=9606 GN=AHNAK PE=1 SV=2	AHNK_HUMAN	true	true	true	ikGGADVSGGVSAPDISLGEGHLS	0.88	iTRAQ8plex (+304), iTRAQ8plex (+304)				0.337242	0	0.3055	-0.5	-0.451	-0.1299	-0.2009	0.1675	0	0	0	1
U87MG-DIRETO-ALL RUNS-PKL-TANDEM-04-SET-18	Neuroblast differentiation-associated protein AHNAK OS=Homo sapiens OX=9606 GN=AHNAK PE=1 SV=2	AHNK_HUMAN	true	true	true	iRLPSGSGAASPTGSAVDIR	0.79	iTRAQ8plex (+304)				1.3279	0	-1.176	-0.7927	Value Missing	Value Missing	0.302	Value Missing	0	0	1	0
U87MG-DIRETO-ALL RUNS-PKL-TANDEM-04-SET-18	Neuroblast differentiation-associated protein AHNAK OS=Homo sapiens OX=9606 GN=AHNAK PE=1 SV=2	AHNK_HUMAN	true	true	true	vDIDAPDVDVHGPDWHLk	0.33	iTRAQ8plex (+304), iTRAQ8plex (+304)	3.08	39.51	-2.48		No Values	Reference Missing	Reference Missing	Reference Missing	Reference Missing	Reference Missing	Reference Missing	0	0	0	1
U87MG-DIRETO-ALL RUNS-PKL-TANDEM-04-SET-18	Neuroblast differentiation-associated protein AHNAK OS=Homo sapiens OX=9606 GN=AHNAK PE=1 SV=2	AHNK_HUMAN	true	true	true	vDIDVPDVNIEGPEGk	1	iTRAQ8plex (+304), iTRAQ8plex (+304)	34.16	39.5134	1.83	3.03152	0	-0.9885	0.1159	-1.739	-1.596	0.3714	Value Missing	0	2	0	0
U87MG-DIRETO-ALL RUNS-PKL-TANDEM-04-SET-18	Neuroblast differentiation-associated protein AHNAK OS=Homo sapiens OX=9606 GN=AHNAK PE=1 SV=2	AHNK_HUMAN	true	true	true	vDIDVPDVnVqGPDWHLk	1	iTRAQ8plex (+304), Deamidated (+1), Deamidated (+1), iTRAQ8plex (+304)	30.81	39.4547	0	0.721246	0	-0.1558	0.2477	0.5191	0.1721	-0.5749	-0.1851	0	0	1	0
U87MG-DIRETO-ALL RUNS-PKL-TANDEM-04-SET-18	Neuroblast differentiation-associated protein AHNAK OS=Homo sapiens OX=9606 GN=AHNAK PE=1 SV=2	AHNK_HUMAN	true	true	true	vDVDVPDVNIEGPDAk	1	iTRAQ8plex (+304), iTRAQ8plex (+304)	35.4	39.7067	11.39	4.13668	0	0.271	-0.06585	Value Missing	Value Missing	0.06064	0.008094	0	1	0	0
U87MG-DIRETO-ALL RUNS-PKL-TANDEM-04-SET-18	Trifunctional enzyme subunit alpha, mitochondrial OS=Homo sapiens OX=9606 GN=HADHA PE=1 SV=2	ECHA_HUMAN	true	true	true	aDMVIEAVFEDLSLk	1	iTRAQ8plex (+304), iTRAQ8plex (+304)	30.08	39.7206	12.08	0.853872	No Values	Reference Missing	Reference Missing	Reference Missing	No Values	Reference Missing	Reference Missing	0	0	2	0
U87MG-DIRETO-ALL RUNS-PKL-TANDEM-04-SET-18	Trifunctional enzyme subunit alpha, mitochondrial OS=Homo sapiens OX=9606 GN=HADHA PE=1 SV=2	ECHA_HUMAN	true	true	true	gLYPAPLkIIDVVkT	0.52	iTRAQ8plex (+304), iTRAQ8plex (+304), iTRAQ8plex (+304)				0.537602	No Values	No Values	Reference Missing	No Values	No Values	Reference Missing	No Values	0	0	1	0
U87MG-DIRETO-ALL RUNS-PKL-TANDEM-04-SET-18	Trifunctional enzyme subunit alpha, mitochondrial OS=Homo sapiens OX=9606 GN=HADHA PE=1 SV=2	ECHA_HUMAN	true	true	true	mVGVPAALDMMLTGR	0.35	iTRAQ8plex (+304)	2.12	39.3867	0		0	-0.2149	-0.3684	0.349	-0.3899	-0.1119	0.2714	0	1	0	0
U87MG-DIRETO-ALL RUNS-PKL-TANDEM-04-SET-18	Trifunctional enzyme subunit alpha, mitochondrial OS=Homo sapiens OX=9606 GN=HADHA PE=1 SV=2	ECHA_HUMAN	true	true	true	tLQEVTqLSQEAQR	1	iTRAQ8plex (+304), Deamidated (+1)	41.9	39.4709	3.33	1.92082	0	0.5791	0.1251	-0.2825	0.3629	-0.2603	-0.08349	0	1	0	0
U87MG-DIRETO-ALL RUNS-PKL-TANDEM-04-SET-18	Trifunctional enzyme subunit alpha, mitochondrial OS=Homo sapiens OX=9606 GN=HADHA PE=1 SV=2	ECHA_HUMAN	true	true	true	tVLGTPEVLLGALPGAGGTQR	0.99	iTRAQ8plex (+304)	12.92	39.6213	7.97	0.886057	0	0.8813	0.3167	0.778	-0.607	-0.07304	-0.1423	0	5	0	0
U87MG-DIRETO-ALL RUNS-PKL-TANDEM-04-SET-18	60S acidic ribosomal protein P0-like OS=Homo sapiens OX=9606 GN=RPLP0P6 PE=5 SV=1	RLA0L_HUMAN,RLA0_HUMAN	true	true	true	iIQLLDDYPk	0.98	iTRAQ8plex (+304), iTRAQ8plex (+304)	28.23	39.4748	15.99		0	-0.1238	-0.3382	-0.09859	-0.1175	-0.2547	0.0765	0	7	0	0
U87MG-DIRETO-ALL RUNS-PKL-TANDEM-04-SET-18	60S acidic ribosomal protein P0-like OS=Homo sapiens OX=9606 GN=RPLP0P6 PE=5 SV=1	RLA0L_HUMAN,RLA0_HUMAN	true	true	true	iIqLLDDYPk	1	iTRAQ8plex (+304), Deamidated (+1), iTRAQ8plex (+304)	8.65	39.4827	0.46	1.34679	No Values	Reference Missing	Reference Missing	No Values	Reference Missing	Reference Missing	No Values	0	1	0	0
U87MG-DIRETO-ALL RUNS-PKL-TANDEM-04-SET-18	60S acidic ribosomal protein P0-like OS=Homo sapiens OX=9606 GN=RPLP0P6 PE=5 SV=1	RLA0L_HUMAN,RLA0_HUMAN	true	true	true	tSFFQALGITTk	1	iTRAQ8plex (+304), iTRAQ8plex (+304)	28.42	39.4241	14.1	1.4318	0	0.1801	-0.07205	0.1293	0.3482	0.2102	0.5494	0	1	0	0
U87MG-DIRETO-ALL RUNS-PKL-TANDEM-04-SET-18	60S acidic ribosomal protein P0-like OS=Homo sapiens OX=9606 GN=RPLP0P6 PE=5 SV=1	RLA0L_HUMAN,RLA0_HUMAN	true	true	true	vPAAARAGAIAPcEVTV	0.93	iTRAQ8plex (+304), Carbamidomethyl (+57)				0.744727	0	-0.1375	-1.405	Value Missing	-1.253	-0.6713	-0.3619	0	0	1	0
U87MG-DIRETO-ALL RUNS-PKL-TANDEM-04-SET-18	Cytoskeleton-associated protein 4 OS=Homo sapiens OX=9606 GN=CKAP4 PE=1 SV=2	CKAP4_HUMAN	true	true	true	gLLDDLRNDLDR	0.48	iTRAQ8plex (+304)	15.54	39.0752	6.24		0	2.529	2.581	2.53	2.177	2.089	2.322	0	0	6	0
U87MG-DIRETO-ALL RUNS-PKL-TANDEM-04-SET-18	Cytoskeleton-associated protein 4 OS=Homo sapiens OX=9606 GN=CKAP4 PE=1 SV=2	CKAP4_HUMAN	true	true	true	lQNEILkDLSDGIHVVk	0.28	iTRAQ8plex (+304), iTRAQ8plex (+304), iTRAQ8plex (+304)	9.75	39.0015	0.58		0	0.7492	0.3064	-2.408	0.1812	0.6639	0.5663	0	0	0	3
U87MG-DIRETO-ALL RUNS-PKL-TANDEM-04-SET-18	Cytoskeleton-associated protein 4 OS=Homo sapiens OX=9606 GN=CKAP4 PE=1 SV=2	CKAP4_HUMAN	true	true	true	vQEQVHTLLSQDQAQAAR	1	iTRAQ8plex (+304)	26.05	39.4734	3	2.95861	0	-0.4536	0.1629	-0.4838	-0.6034	-0.1472	-1.088	0	0	1	0
U87MG-DIRETO-ALL RUNS-PKL-TANDEM-04-SET-18	Aspartyl/asparaginyl beta-hydroxylase OS=Homo sapiens OX=9606 GN=ASPH PE=1 SV=3	ASPH_HUMAN	true	true	true	gAIETYQEVASLPDVPADLLk	0.5	iTRAQ8plex (+304), iTRAQ8plex (+304)	13.15	39.3445	5.46		No Values	Reference Missing	Reference Missing	Reference Missing	Reference Missing	No Values	No Values	0	0	3	0
U87MG-DIRETO-ALL RUNS-PKL-TANDEM-04-SET-18	Aspartyl/asparaginyl beta-hydroxylase OS=Homo sapiens OX=9606 GN=ASPH PE=1 SV=3	ASPH_HUMAN	true	true	true	gAIETYqEVASLPDVPADLLk	0.45	iTRAQ8plex (+304), Deamidated (+1), iTRAQ8plex (+304)	10.59	39.3003	4.81		No Values	No Values	Reference Missing	No Values	No Values	No Values	No Values	0	0	1	0
U87MG-DIRETO-ALL RUNS-PKL-TANDEM-04-SET-18	Aspartyl/asparaginyl beta-hydroxylase OS=Homo sapiens OX=9606 GN=ASPH PE=1 SV=3	ASPH_HUMAN	true	true	true	vLIFDDSFEHEVWQDASSFR	1	iTRAQ8plex (+304)	14.16	39.4344	7.35	1.74473	0	0.2874	0.232	-3.996	-4.211	-3.85	-0.4223	0	0	5	0
U87MG-DIRETO-ALL RUNS-PKL-TANDEM-04-SET-18	Aspartyl/asparaginyl beta-hydroxylase OS=Homo sapiens OX=9606 GN=ASPH PE=1 SV=3	ASPH_HUMAN	true	true	true	vLIFDDSFEHEVWqDASSFR	1	iTRAQ8plex (+304), Deamidated (+1)	40.75	39.1551	3.94	2.85387	0	0.1082	1.534	Value Missing	0.0509	1.076	Value Missing	0	0	1	0
U87MG-DIRETO-ALL RUNS-PKL-TANDEM-04-SET-18	Elongation factor 1-delta OS=Homo sapiens OX=9606 GN=EEF1D PE=1 SV=5	EF1D_HUMAN	true	true	true	dIARARENIQkSLAGSSGPGASSGTSGDHGELV	1	iTRAQ8plex (+304), iTRAQ8plex (+304)				0.886057	No Values	No Values	No Values	No Values	No Values	Reference Missing	No Values	0	0	0	1
U87MG-DIRETO-ALL RUNS-PKL-TANDEM-04-SET-18	Elongation factor 1-delta OS=Homo sapiens OX=9606 GN=EEF1D PE=1 SV=5	EF1D_HUMAN	true	true	true	gVVQELQQAISk	0.26	iTRAQ8plex (+304), iTRAQ8plex (+304)	6.92	39.2727	0.6		0	-0.1038	-0.2938	0.1476	-0.05159	0.5386	0.2871	0	8	1	0
U87MG-DIRETO-ALL RUNS-PKL-TANDEM-04-SET-18	Coatomer subunit beta OS=Homo sapiens OX=9606 GN=COPB1 PE=1 SV=3	COPB_HUMAN	true	true	true	nFEHLIPDAPELIHDFLVnEk	0.53	iTRAQ8plex (+304), Deamidated (+1), iTRAQ8plex (+304)	13.17	39.1661	0.66		0	-0.5939	-0.6604	-0.3272	-0.2127	-0.251	-0.0676	0	0	0	1
U87MG-DIRETO-ALL RUNS-PKL-TANDEM-04-SET-18	Coatomer subunit beta OS=Homo sapiens OX=9606 GN=COPB1 PE=1 SV=3	COPB_HUMAN	true	true	true	sTnmkcLTPEk	0.31	iTRAQ8plex (+304), Deamidated (+1), Oxidation (+16), iTRAQ8plex (+304), Carbamidomethyl (+57), iTRAQ8plex (+304)	3	39.6346	-2.1		0	Value Missing	-0.6257	Value Missing	Value Missing	Value Missing	Value Missing	0	1	0	0
U87MG-DIRETO-ALL RUNS-PKL-TANDEM-04-SET-18	Coatomer subunit beta OS=Homo sapiens OX=9606 GN=COPB1 PE=1 SV=3	COPB_HUMAN	true	true	true	tAAENVcYTLINVPmDSEPPSEISLk	0.44	iTRAQ8plex (+304), Carbamidomethyl (+57), Oxidation (+16), iTRAQ8plex (+304)	2.77	39.145	-0.8		0	0.1195	-0.2091	0.2017	0.5436	0.09528	0.3881	0	0	0	1
U87MG-DIRETO-ALL RUNS-PKL-TANDEM-04-SET-18	Coatomer subunit beta OS=Homo sapiens OX=9606 GN=COPB1 PE=1 SV=3	COPB_HUMAN	true	true	true	vLQDLVMDILR	1	iTRAQ8plex (+304)	16.73	39.103	0.32	1.22915	0	0.6596	4.677	3.299	5.783	0.6732	Reference Missing	0	5	0	0
U87MG-DIRETO-ALL RUNS-PKL-TANDEM-04-SET-18	Coatomer subunit beta OS=Homo sapiens OX=9606 GN=COPB1 PE=1 SV=3	COPB_HUMAN	true	true	true	vLqDLVMDILR	0.21	iTRAQ8plex (+304), Deamidated (+1)	9.82	39.0789	1.65		0	0.1534	-0.4762	Value Missing	Value Missing	Value Missing	0.3514	0	1	0	0
U87MG-DIRETO-ALL RUNS-PKL-TANDEM-04-SET-18	26S proteasome regulatory subunit 7 OS=Homo sapiens OX=9606 GN=PSMC2 PE=1 SV=3	PRS7_HUMAN	true	true	true	aLDEGDIALLk	0.15	iTRAQ8plex (+304), iTRAQ8plex (+304)	8.98	39.3313	6.55		0	1.048	1.403	1.624	1.364	0.8724	1.261	0	1	0	0
U87MG-DIRETO-ALL RUNS-PKL-TANDEM-04-SET-18	26S proteasome regulatory subunit 7 OS=Homo sapiens OX=9606 GN=PSMC2 PE=1 SV=3	PRS7_HUMAN	true	true	true	tMLELINQLDGFDPR	0.99	iTRAQ8plex (+304)	10.56	39.4919	5.23	1.02228	0	0.4966	0.4673	0.1756	0.6744	0.6797	0.534	0	7	0	0
U87MG-DIRETO-ALL RUNS-PKL-TANDEM-04-SET-18	26S proteasome regulatory subunit 7 OS=Homo sapiens OX=9606 GN=PSMC2 PE=1 SV=3	PRS7_HUMAN	true	true	true	tMLELInQLDGFDPR	1	iTRAQ8plex (+304), Deamidated (+1)	34.51	39.5559	4.49	1.82391	0	0.5841	0.3483	-0.04301	0.8351	0.5954	0.4758	0	1	0	0
U87MG-DIRETO-ALL RUNS-PKL-TANDEM-04-SET-18	26S proteasome regulatory subunit 7 OS=Homo sapiens OX=9606 GN=PSMC2 PE=1 SV=3	PRS7_HUMAN	true	true	true	tMLELINqLDGFDPR	0.95	iTRAQ8plex (+304), Deamidated (+1)	26.04	39.5328	0		No Values	No Values	No Values	No Values	No Values	No Values	No Values	0	1	0	0
U87MG-DIRETO-ALL RUNS-PKL-TANDEM-04-SET-18	Adenylyl cyclase-associated protein 1 OS=Homo sapiens OX=9606 GN=CAP1 PE=1 SV=5	CAP1_HUMAN	true	true	true	aGAAPYVQAFDSLLAGPVAEYLk	0.94	iTRAQ8plex (+304), iTRAQ8plex (+304)	21.86	39.3697	8.26		No Values	No Values	No Values	No Values	No Values	No Values	No Values	0	0	1	0
U87MG-DIRETO-ALL RUNS-PKL-TANDEM-04-SET-18	Adenylyl cyclase-associated protein 1 OS=Homo sapiens OX=9606 GN=CAP1 PE=1 SV=5	CAP1_HUMAN	true	true	true	aGAAPYVqAFDSLLAGPVAEYLk	1	iTRAQ8plex (+304), Deamidated (+1), iTRAQ8plex (+304)	36.53	39.3797	8.86	2.16749	0	1.497	-0.2931	1.165	0.8535	0.6658	0.01506	0	0	2	0
U87MG-DIRETO-ALL RUNS-PKL-TANDEM-04-SET-18	Adenylyl cyclase-associated protein 1 OS=Homo sapiens OX=9606 GN=CAP1 PE=1 SV=5	CAP1_HUMAN	true	true	true	lGLVFDDVVGIVEIINSk	1	iTRAQ8plex (+304), iTRAQ8plex (+304)	47.6	38.9845	12.82	4.38722	0	0.6769	-0.2838	-1.013	-0.2975	0.06215	0.1772	0	0	1	0
U87MG-DIRETO-ALL RUNS-PKL-TANDEM-04-SET-18	Adenylyl cyclase-associated protein 1 OS=Homo sapiens OX=9606 GN=CAP1 PE=1 SV=5	CAP1_HUMAN	true	true	true	lSDLLAPISEQIk	0.19	iTRAQ8plex (+304), iTRAQ8plex (+304)	13.98	39.4846	0.86		0	0.0335	-0.005574	0.2033	-0.05647	0.5054	-0.3494	0	4	0	0
U87MG-DIRETO-ALL RUNS-PKL-TANDEM-04-SET-18	Transgelin-2 OS=Homo sapiens OX=9606 GN=TAGLN2 PE=1 SV=3	TAGL2_HUMAN	true	true	true	qMEQISQFLQAAER	1	iTRAQ8plex (+304)	22.4	39.351	8.75	1.29243	0	-0.3388	-0.1739	-0.5457	0.6569	0.4423	-1.634	0	2	0	0
U87MG-DIRETO-ALL RUNS-PKL-TANDEM-04-SET-18	Transgelin-2 OS=Homo sapiens OX=9606 GN=TAGLN2 PE=1 SV=3	TAGL2_HUMAN	true	true	true	yGINTTDIFQTVDLWEGk	1	iTRAQ8plex (+304), iTRAQ8plex (+304)	39.52	39.4988	5.96	3.20761	0	0.3229	-0.489	0.4146	0.3338	0.5689	-0.2234	0	0	4	0
U87MG-DIRETO-ALL RUNS-PKL-TANDEM-04-SET-18	26S proteasome regulatory subunit 8 OS=Homo sapiens OX=9606 GN=PSMC5 PE=1 SV=1	PRS8_HUMAN	true	true	true	lLREELQLLQEQGSYVGEVVR	0.46	iTRAQ8plex (+304)	12.46	39.489	4.15		No Values	No Values	Reference Missing	Reference Missing	No Values	No Values	No Values	0	0	2	0
U87MG-DIRETO-ALL RUNS-PKL-TANDEM-04-SET-18	26S proteasome regulatory subunit 8 OS=Homo sapiens OX=9606 GN=PSMC5 PE=1 SV=1	PRS8_HUMAN	true	true	true	lLREELqLLQEQGSYVGEVVR	1	iTRAQ8plex (+304), Deamidated (+1)	29.89	39.4988	2.14	1.14874	0	0.1246	0.2921	-0.3205	0.4427	-0.3183	0.03475	0	0	1	0
U87MG-DIRETO-ALL RUNS-PKL-TANDEM-04-SET-18	26S proteasome regulatory subunit 8 OS=Homo sapiens OX=9606 GN=PSMC5 PE=1 SV=1	PRS8_HUMAN	true	true	true	lLREELQLLqEQGSYVGEVVR	1	iTRAQ8plex (+304), Deamidated (+1)	85.37	39.4895	19.11	4.22185	No Values	Reference Missing	Reference Missing	No Values	Reference Missing	No Values	No Values	0	0	1	0
U87MG-DIRETO-ALL RUNS-PKL-TANDEM-04-SET-18	26S proteasome regulatory subunit 8 OS=Homo sapiens OX=9606 GN=PSMC5 PE=1 SV=1	PRS8_HUMAN	true	true	true	lLREELQLLQEqGSYVGEVVR	0.63	iTRAQ8plex (+304), Deamidated (+1)	15.18	39.4998	3.52		0	Value Missing	-0.1441	-0.2459	Value Missing	Value Missing	-0.3179	0	0	2	0
U87MG-DIRETO-ALL RUNS-PKL-TANDEM-04-SET-18	26S proteasome regulatory subunit 8 OS=Homo sapiens OX=9606 GN=PSMC5 PE=1 SV=1	PRS8_HUMAN	true	true	true	tMLELLNQLDGFEATk	0.48	iTRAQ8plex (+304), iTRAQ8plex (+304)	12.83	39.5236	0.61		No Values	No Values	No Values	Reference Missing	No Values	No Values	No Values	0	0	1	0
U87MG-DIRETO-ALL RUNS-PKL-TANDEM-04-SET-18	26S proteasome regulatory subunit 8 OS=Homo sapiens OX=9606 GN=PSMC5 PE=1 SV=1	PRS8_HUMAN	true	true	true	tMLELLNqLDGFEATk	1	iTRAQ8plex (+304), Deamidated (+1), iTRAQ8plex (+304)	31.31	39.541	0	1.24413	No Values	No Values	No Values	Reference Missing	No Values	No Values	No Values	0	0	1	0
U87MG-DIRETO-ALL RUNS-PKL-TANDEM-04-SET-18	Transmembrane protein 109 OS=Homo sapiens OX=9606 GN=TMEM109 PE=1 SV=1	TM109_HUMAN	true	true	true	eAPVDVLTQIGR	0.2	iTRAQ8plex (+304)	11.71	39.1068	3.58		0	-0.1317	0	-0.1253	-0.2771	0.2863	-0.275	0	7	0	0
U87MG-DIRETO-ALL RUNS-PKL-TANDEM-04-SET-18	Transmembrane protein 109 OS=Homo sapiens OX=9606 GN=TMEM109 PE=1 SV=1	TM109_HUMAN	true	true	true	rEAPVDVLTQIGRSV	0.99	iTRAQ8plex (+304)				1.55284	0	0.1177	0.5159	0.249	-0.2359	0.2202	0.0007538	0	1	0	0
U87MG-DIRETO-ALL RUNS-PKL-TANDEM-04-SET-18	Prohibitin-2 OS=Homo sapiens OX=9606 GN=PHB2 PE=1 SV=2	PHB2_HUMAN	true	true	true	iGGVQQDTILAEGLHFR	0.85	iTRAQ8plex (+304)	19.14	39.577	5.26		0	-0.4184	-0.3926	-0.8444	-0.3793	-0.6051	-0.3473	0	0	1	0
U87MG-DIRETO-ALL RUNS-PKL-TANDEM-04-SET-18	Prohibitin-2 OS=Homo sapiens OX=9606 GN=PHB2 PE=1 SV=2	PHB2_HUMAN	true	true	true	vLPSIVNEVLk	0.62	iTRAQ8plex (+304), iTRAQ8plex (+304)	16.24	39.1217	2.37		0	0.3778	0.5347	0.1453	0.04904	0.2003	-0.01135	0	6	0	0
U87MG-DIRETO-ALL RUNS-PKL-TANDEM-04-SET-18	Prohibitin-2 OS=Homo sapiens OX=9606 GN=PHB2 PE=1 SV=2	PHB2_HUMAN	true	true	true	vLPSIVnEVLk	1	iTRAQ8plex (+304), Deamidated (+1), iTRAQ8plex (+304)	25.82	39.2288	2.53	2.67778	0	-0.1323	-0.4402	0.03791	-0.643	-0.5481	0.007053	0	1	0	0
U87MG-DIRETO-ALL RUNS-PKL-TANDEM-04-SET-18	26S proteasome non-ATPase regulatory subunit 6 OS=Homo sapiens OX=9606 GN=PSMD6 PE=1 SV=1	PSMD6_HUMAN	true	true	true	gAEILEVLHSLPAVR	1	iTRAQ8plex (+304)	63.62	39.2875	55.44	1.33724	0	-0.1552	-0.9031	-3.794	-0.401	-3.542	-3.534	0	0	7	0
U87MG-DIRETO-ALL RUNS-PKL-TANDEM-04-SET-18	26S proteasome non-ATPase regulatory subunit 6 OS=Homo sapiens OX=9606 GN=PSMD6 PE=1 SV=1	PSMD6_HUMAN	true	true	true	tVALGHRLDIVFYLLRIGLF	0.57	iTRAQ8plex (+304)				0.823909	No Values	No Values	Reference Missing	Reference Missing	No Values	Reference Missing	Reference Missing	0	0	1	0
U87MG-DIRETO-ALL RUNS-PKL-TANDEM-04-SET-18	Calreticulin OS=Homo sapiens OX=9606 GN=CALR PE=1 SV=1	CALR_HUMAN	true	true	true	eQFLDGDGWTSR	0.8	iTRAQ8plex (+304)	17.58	39.2335	6.88		0	0.04039	0.07789	-0.1596	-0.8592	-0.4613	-0.007761	0	7	0	0
U87MG-DIRETO-ALL RUNS-PKL-TANDEM-04-SET-18	Calreticulin OS=Homo sapiens OX=9606 GN=CALR PE=1 SV=1	CALR_HUMAN	true	true	true	sGTIFDNFLITNDEAYAEEFGnETWGVTk	0.34	iTRAQ8plex (+304), Deamidated (+1), iTRAQ8plex (+304)	20.37	38.6629	4.54		0	0.1967	Value Missing	-0.1611	-0.2953	-0.1941	Value Missing	0	0	0	1
U87MG-DIRETO-ALL RUNS-PKL-TANDEM-04-SET-18	H/ACA ribonucleoprotein complex subunit 1 OS=Homo sapiens OX=9606 GN=GAR1 PE=1 SV=1	GAR1_HUMAN	true	true	true	gGGGGGFNRGGSSNHFRGGGGGGGGGNFR	0.86	iTRAQ8plex (+304)				0.309804	0	-0.476	-0.3665	-0.1501	-0.4923	-0.2316	-0.02932	0	0	0	1
U87MG-DIRETO-ALL RUNS-PKL-TANDEM-04-SET-18	H/ACA ribonucleoprotein complex subunit 1 OS=Homo sapiens OX=9606 GN=GAR1 PE=1 SV=1	GAR1_HUMAN	true	true	true	gGGGGGGGGNFRGGGRGGFGRGGGRGGFN	0.99	iTRAQ8plex (+304)				1.21467	0	-4.011	-0.6868	-0.4441	-0.5989	-0.1737	-0.1333	0	0	0	2
U87MG-DIRETO-ALL RUNS-PKL-TANDEM-04-SET-18	H/ACA ribonucleoprotein complex subunit 1 OS=Homo sapiens OX=9606 GN=GAR1 PE=1 SV=1	GAR1_HUMAN	true	true	true	gGGRGGFNRGGGGGGFNRGGS	0.77	iTRAQ8plex (+304)				0.677781	0	1.158	Value Missing	Value Missing	Value Missing	Value Missing	Value Missing	0	0	1	0
U87MG-DIRETO-ALL RUNS-PKL-TANDEM-04-SET-18	H/ACA ribonucleoprotein complex subunit 1 OS=Homo sapiens OX=9606 GN=GAR1 PE=1 SV=1	GAR1_HUMAN	true	true	true	gGGRGGGGRGGGRGGGFRGGRGGGGGGFR	0.96	iTRAQ8plex (+304)				0.744727	0	-0.9003	-0.7927	-0.7267	-0.3971	-0.5238	-0.503	0	0	0	1
U87MG-DIRETO-ALL RUNS-PKL-TANDEM-04-SET-18	H/ACA ribonucleoprotein complex subunit 1 OS=Homo sapiens OX=9606 GN=GAR1 PE=1 SV=1	GAR1_HUMAN	true	true	true	gGSSnHFRGGGGGGGGGnFR	0.13	iTRAQ8plex (+304), Deamidated (+1), Deamidated (+1)	10.44	39.6066	7.29		0	-0.424	-0.1092	-0.3775	-1.584	0.4232	-0.2313	0	1	0	0
U87MG-DIRETO-ALL RUNS-PKL-TANDEM-04-SET-18	H/ACA ribonucleoprotein complex subunit 1 OS=Homo sapiens OX=9606 GN=GAR1 PE=1 SV=1	GAR1_HUMAN	true	true	true	sSNHFRGGGGGGGGGNFRGGGRGGFGRGGGR	0.94	iTRAQ8plex (+304)				0.853872	No Values	No Values	No Values	No Values	No Values	No Values	No Values	0	0	1	0
U87MG-DIRETO-ALL RUNS-PKL-TANDEM-04-SET-18	Splicing factor, proline- and glutamine-rich OS=Homo sapiens OX=9606 GN=SFPQ PE=1 SV=2	SFPQ_HUMAN	true	true	true	gGGEPRGGRQHHPPYHQQHHQGPPPGGPGG	0.94	iTRAQ8plex (+304)				0.318759	0	-0.00661	0.3985	0.199	-0.1999	0.871	Value Missing	0	0	0	1
U87MG-DIRETO-ALL RUNS-PKL-TANDEM-04-SET-18	Splicing factor, proline- and glutamine-rich OS=Homo sapiens OX=9606 GN=SFPQ PE=1 SV=2	SFPQ_HUMAN	true	true	true	lFVGNLPADITEDEFkR	1	iTRAQ8plex (+304), iTRAQ8plex (+304)	9.51	39.3932	2.67	0.886057	0	0.5363	0.4792	-1.106	Value Missing	0.6981	-0.3528	0	0	1	0
U87MG-DIRETO-ALL RUNS-PKL-TANDEM-04-SET-18	Splicing factor, proline- and glutamine-rich OS=Homo sapiens OX=9606 GN=SFPQ PE=1 SV=2	SFPQ_HUMAN	true	true	true	lFVGnLPADITEDEFkR	1	iTRAQ8plex (+304), Deamidated (+1), iTRAQ8plex (+304)	21.45	39.3942	1.1	0.677781	0	0.2821	-0.2348	Value Missing	-0.9398	-0.3296	-0.7588	0	0	2	0
U87MG-DIRETO-ALL RUNS-PKL-TANDEM-04-SET-18	Splicing factor, proline- and glutamine-rich OS=Homo sapiens OX=9606 GN=SFPQ PE=1 SV=2	SFPQ_HUMAN	true	true	true	nLSPYVSNELLEEAFSQFGPIER	1	iTRAQ8plex (+304)	22.85	39.2091	1.78	2.55284	No Values	Reference Missing	Reference Missing	Reference Missing	Reference Missing	Reference Missing	No Values	0	0	2	0
U87MG-DIRETO-ALL RUNS-PKL-TANDEM-04-SET-18	Splicing factor, proline- and glutamine-rich OS=Homo sapiens OX=9606 GN=SFPQ PE=1 SV=2	SFPQ_HUMAN	true	true	true	nLSPYVSnELLEEAFSQFGPIER	1	iTRAQ8plex (+304), Deamidated (+1)	28.21	39.2469	2.41	2.09691	No Values	No Values	No Values	No Values	No Values	No Values	No Values	0	0	1	0
U87MG-DIRETO-ALL RUNS-PKL-TANDEM-04-SET-18	Protein Shroom2 OS=Homo sapiens OX=9606 GN=SHROOM2 PE=1 SV=1	SHRM2_HUMAN	true	true	true	aGTLPRDYR	0.41	iTRAQ8plex (+304)	7.19	39.4111	0		No Values	No Values	No Values	No Values	Reference Missing	No Values	No Values	0	1	0	0
U87MG-DIRETO-ALL RUNS-PKL-TANDEM-04-SET-18	Protein Shroom2 OS=Homo sapiens OX=9606 GN=SHROOM2 PE=1 SV=1	SHRM2_HUMAN	true	true	true	hHASSSSHDLSSSWEqTnLqR	0.99	iTRAQ8plex (+304), Deamidated (+1), Deamidated (+1), Deamidated (+1)	7.53	39.2567	-2.45	1.35655	0	-0.8495	0.5656	-0.9625	0.02967	0.9413	0.03343	0	0	1	0
U87MG-DIRETO-ALL RUNS-PKL-TANDEM-04-SET-18	Protein Shroom2 OS=Homo sapiens OX=9606 GN=SHROOM2 PE=1 SV=1	SHRM2_HUMAN	true	true	true	lLAGDEIVGINDIG	0.93	iTRAQ8plex (+304)				0.585027	0	0.5021	-4.573	0.7009	0.8981	-0.317	0.5891	0	3	0	0
U87MG-DIRETO-ALL RUNS-PKL-TANDEM-04-SET-18	Protein Shroom2 OS=Homo sapiens OX=9606 GN=SHROOM2 PE=1 SV=1	SHRM2_HUMAN	true	true	true	vVnLLLSLSGRLAR	0.39	iTRAQ8plex (+304), Deamidated (+1)	4.56	39.4748	-1.63		0	1.342	0.3035	0.3842	-0.2171	0.2507	0.1135	0	2	0	0
U87MG-DIRETO-ALL RUNS-PKL-TANDEM-04-SET-18	Integrin alpha-6 OS=Homo sapiens OX=9606 GN=ITGA6 PE=1 SV=5	ITA6_HUMAN	true	true	true	aFIDVTAAAENIRLPNAGTQ	0.93	iTRAQ8plex (+304)				0.481486	0	0.2433	-0.08083	0.627	0.9587	0.8882	1.596	0	0	1	0
U87MG-DIRETO-ALL RUNS-PKL-TANDEM-04-SET-18	Integrin alpha-6 OS=Homo sapiens OX=9606 GN=ITGA6 PE=1 SV=5	ITA6_HUMAN	true	true	true	lNYLDILMR	0.15	iTRAQ8plex (+304)	10.76	39.0736	4.69		0	0.04014	0.6002	0.5818	0.3583	0.6471	1.029	0	6	0	0
U87MG-DIRETO-ALL RUNS-PKL-TANDEM-04-SET-18	Cullin-associated NEDD8-dissociated protein 1 OS=Homo sapiens OX=9606 GN=CAND1 PE=1 SV=2	CAND1_HUMAN	true	true	true	dLLDTVLPHLYNETk	0.43	iTRAQ8plex (+304), iTRAQ8plex (+304)	8.43	39.4394	5.44		0	1.229	1.298	1.566	0.7647	1.225	Value Missing	0	0	1	0
U87MG-DIRETO-ALL RUNS-PKL-TANDEM-04-SET-18	Cullin-associated NEDD8-dissociated protein 1 OS=Homo sapiens OX=9606 GN=CAND1 PE=1 SV=2	CAND1_HUMAN	true	true	true	gYLISGSSYARSSVVT	0.73	iTRAQ8plex (+304)				0.619789	0	-0.9409	-0.128	-0.6748	-0.4633	0.0701	0.4283	0	0	1	0
U87MG-DIRETO-ALL RUNS-PKL-TANDEM-04-SET-18	Cullin-associated NEDD8-dissociated protein 1 OS=Homo sapiens OX=9606 GN=CAND1 PE=1 SV=2	CAND1_HUMAN	true	true	true	lTLIDPETLLPR	1	iTRAQ8plex (+304)	28.21	39.342	0	1.01773	0	-0.008455	-0.3783	-0.2199	-0.5002	0.01885	0.3938	0	5	0	0
U87MG-DIRETO-ALL RUNS-PKL-TANDEM-04-SET-18	Spectrin beta chain, non-erythrocytic 5 OS=Homo sapiens OX=9606 GN=SPTBN5 PE=1 SV=2	SPTN5_HUMAN	true	true	true	aLLEQTLqRAEFLR	0.3	iTRAQ8plex (+304), Deamidated (+1)	3.18	39.5153	-0.68		No Values	Reference Missing	No Values	Reference Missing	No Values	No Values	Reference Missing	0	1	0	0
U87MG-DIRETO-ALL RUNS-PKL-TANDEM-04-SET-18	Spectrin beta chain, non-erythrocytic 5 OS=Homo sapiens OX=9606 GN=SPTBN5 PE=1 SV=2	SPTN5_HUMAN	true	true	true	lLAESLLER	0.31	iTRAQ8plex (+304)	27.27	38.1144	11.88		0	-1.973	-1.521	Value Missing	0.4151	-0.03489	0.1484	0	3	0	0
U87MG-DIRETO-ALL RUNS-PKL-TANDEM-04-SET-18	Spectrin beta chain, non-erythrocytic 5 OS=Homo sapiens OX=9606 GN=SPTBN5 PE=1 SV=2	SPTN5_HUMAN	true	true	true	qLQELLETAGRVQkLcPGPQAHAVqqR	0.97	Deamidated (+1), iTRAQ8plex (+304), iTRAQ8plex (+304), Carbamidomethyl (+57), Carbamidomethyl (+57), Deamidated (+1), Deamidated (+1)				0.346788	0	Value Missing	Value Missing	0.7448	Value Missing	0.3845	-0.6536	0	0	0	1
U87MG-DIRETO-ALL RUNS-PKL-TANDEM-04-SET-18	Spectrin beta chain, non-erythrocytic 5 OS=Homo sapiens OX=9606 GN=SPTBN5 PE=1 SV=2	SPTN5_HUMAN	true	true	true	sHqGLERELVGTER	0.18	iTRAQ8plex (+304), Deamidated (+1)	4.76	39.488	2.17		0	-0.2279	0.7641	1.319	1.433	0.8029	-2.448	0	1	0	0
U87MG-DIRETO-ALL RUNS-PKL-TANDEM-04-SET-18	Spectrin beta chain, non-erythrocytic 5 OS=Homo sapiens OX=9606 GN=SPTBN5 PE=1 SV=2	SPTN5_HUMAN	true	true	true	yQQQLEGALEIHVLSR	0.4	iTRAQ8plex (+304)	12.88	39.4062	0		0	-1.151	-0.553	0.4172	-0.5049	-0.1384	0.5904	0	0	1	0
U87MG-DIRETO-ALL RUNS-PKL-TANDEM-04-SET-18	Galectin-1 OS=Homo sapiens OX=9606 GN=LGALS1 PE=1 SV=2	LEG1_HUMAN	true	true	true	fNAHGDAnTIVcNSk	0.43	iTRAQ8plex (+304), Deamidated (+1), Carbamidomethyl (+57), iTRAQ8plex (+304)	17.74	39.6298	1.85		0	-0.6767	-0.4141	-0.5719	-0.8581	-0.09055	-0.1348	0	0	1	0
U87MG-DIRETO-ALL RUNS-PKL-TANDEM-04-SET-18	Galectin-1 OS=Homo sapiens OX=9606 GN=LGALS1 PE=1 SV=2	LEG1_HUMAN	true	true	true	sFVLNLGk	0.15	iTRAQ8plex (+304), iTRAQ8plex (+304)	9.03	39.4522	0.85		0	-0.1695	-0.2935	-0.09976	-0.1979	0.5743	0.2318	0	5	0	0
U87MG-DIRETO-ALL RUNS-PKL-TANDEM-04-SET-18	Galectin-1 OS=Homo sapiens OX=9606 GN=LGALS1 PE=1 SV=2	LEG1_HUMAN	true	true	true	sFVLnLGk	0.17	iTRAQ8plex (+304), Deamidated (+1), iTRAQ8plex (+304)	10.79	39.463	4.95		0	-0.01735	-0.1633	-1.054	-2.397	0.1128	0.5609	0	1	0	0
U87MG-DIRETO-ALL RUNS-PKL-TANDEM-04-SET-18	X-ray repair cross-complementing protein 5 OS=Homo sapiens OX=9606 GN=XRCC5 PE=1 SV=3	XRCC5_HUMAN	true	true	true	hLMLPDFDLLEDIESk	1	iTRAQ8plex (+304), iTRAQ8plex (+304)	27.3	39.4364	20.78	1.88606	0	-0.4861	-2.477	-0.5046	0.05445	-4.464	-1.369	0	0	6	0
U87MG-DIRETO-ALL RUNS-PKL-TANDEM-04-SET-18	X-ray repair cross-complementing protein 5 OS=Homo sapiens OX=9606 GN=XRCC5 PE=1 SV=3	XRCC5_HUMAN	true	true	true	iQPGSQQADFLDALIVSMDVIQHETIGk	0.32	iTRAQ8plex (+304), iTRAQ8plex (+304)	12.65	38.8846	1.19		0	0.2217	0.177	-0.4507	0.1933	-0.06744	-0.1578	0	0	0	1
U87MG-DIRETO-ALL RUNS-PKL-TANDEM-04-SET-18	UMP-CMP kinase OS=Homo sapiens OX=9606 GN=CMPK1 PE=1 SV=3	KCY_HUMAN	true	true	true	rEmDQTmAAnAQk	0.3	iTRAQ8plex (+304), Oxidation (+16), Oxidation (+16), Deamidated (+1), iTRAQ8plex (+304)	10.32	39.5085	-3.62		No Values	Reference Missing	No Values	No Values	No Values	Reference Missing	No Values	0	0	1	0
U87MG-DIRETO-ALL RUNS-PKL-TANDEM-04-SET-18	UMP-CMP kinase OS=Homo sapiens OX=9606 GN=CMPK1 PE=1 SV=3	KCY_HUMAN	true	true	true	sVDEVFDEVVQIFDkEG	1	iTRAQ8plex (+304), iTRAQ8plex (+304)	29.74	39.5105	4.26	1.16115	0	Reference Missing	3.896	Reference Missing	3.684	-0.3226	Reference Missing	0	0	3	0
U87MG-DIRETO-ALL RUNS-PKL-TANDEM-04-SET-18	UMP-CMP kinase OS=Homo sapiens OX=9606 GN=CMPK1 PE=1 SV=3	KCY_HUMAN	true	true	true	sVDEVFDEVVqIFDkEG	1	iTRAQ8plex (+304), Deamidated (+1), iTRAQ8plex (+304)	55.11	39.4787	3.85	1.92082	0	Reference Missing	-0.6208	0.1516	4.506	-1.806	0.03729	0	0	3	0
U87MG-DIRETO-ALL RUNS-PKL-TANDEM-04-SET-18	Complement component 1 Q subcomponent-binding protein, mitochondrial OS=Homo sapiens OX=9606 GN=C1QBP PE=1 SV=1	C1QBP_HUMAN	true	true	true	aFVDFLSDEIkEER	1	iTRAQ8plex (+304), iTRAQ8plex (+304)	12.7	39.5497	6.2	0.920819	0	0.2414	0.6222	-0.6905	-2.76	-0.43	-0.4164	0	0	3	0
U87MG-DIRETO-ALL RUNS-PKL-TANDEM-04-SET-18	Complement component 1 Q subcomponent-binding protein, mitochondrial OS=Homo sapiens OX=9606 GN=C1QBP PE=1 SV=1	C1QBP_HUMAN	true	true	true	cVPRVLGSSVAGLRAAAPASP	0.79	Carbamidomethyl (+57), iTRAQ8plex (+304)				0.39794	0	-2.69	-0.05951	0.4027	-0.1633	-0.5045	0.3634	0	0	1	0
U87MG-DIRETO-ALL RUNS-PKL-TANDEM-04-SET-18	Complement component 1 Q subcomponent-binding protein, mitochondrial OS=Homo sapiens OX=9606 GN=C1QBP PE=1 SV=1	C1QBP_HUMAN	true	true	true	mLPLLRcVPRVLGSSVAGLRAAAP	1	Acetyl (+42), iTRAQ8plex (+304), Carbamidomethyl (+57)				1.3098	0	0.0273	-0.05439	0.007077	0.0867	0.2889	-0.00775	0	0	0	1
U87MG-DIRETO-ALL RUNS-PKL-TANDEM-04-SET-18	Complement component 1 Q subcomponent-binding protein, mitochondrial OS=Homo sapiens OX=9606 GN=C1QBP PE=1 SV=1	C1QBP_HUMAN	true	true	true	mSGGWELELNGTEA	0.92	iTRAQ8plex (+304)				1.03621	0	0.1475	-0.706	Value Missing	1.207	Value Missing	0.3947	0	1	0	0
U87MG-DIRETO-ALL RUNS-PKL-TANDEM-04-SET-18	Unconventional myosin-XV OS=Homo sapiens OX=9606 GN=MYO15A PE=1 SV=2	MYO15_HUMAN	true	true	true	fGGRLELPSSIELRAmLAGR	0.99	iTRAQ8plex (+304), Oxidation (+16)				0.853872	0	-1.023	-0.1583	-0.8191	-0.4845	Value Missing	-0.4492	0	0	1	0
U87MG-DIRETO-ALL RUNS-PKL-TANDEM-04-SET-18	Unconventional myosin-XV OS=Homo sapiens OX=9606 GN=MYO15A PE=1 SV=2	MYO15_HUMAN	true	true	true	gRAAAVAAAVASAAAAqEVGR	0.24	iTRAQ8plex (+304), Deamidated (+1)	15.57	39.2231	3.94		0	-0.5639	-0.318	-2.855	-2.847	Reference Missing	-1.626	0	0	2	0
U87MG-DIRETO-ALL RUNS-PKL-TANDEM-04-SET-18	Unconventional myosin-XV OS=Homo sapiens OX=9606 GN=MYO15A PE=1 SV=2	MYO15_HUMAN	true	true	true	iFPATGSVGTGVQ	0.75	iTRAQ8plex (+304)				0.568636	0	-0.1557	-0.3132	-0.2912	1.165	Value Missing	0.7186	0	1	0	0
U87MG-DIRETO-ALL RUNS-PKL-TANDEM-04-SET-18	Unconventional myosin-XV OS=Homo sapiens OX=9606 GN=MYO15A PE=1 SV=2	MYO15_HUMAN	true	true	true	ikTcTVALDV	0.89	iTRAQ8plex (+304), iTRAQ8plex (+304), Carbamidomethyl (+57)				0.886057	0	-0.1243	0.3514	0.1667	0.8487	0.4386	0.3547	0	1	0	0
U87MG-DIRETO-ALL RUNS-PKL-TANDEM-04-SET-18	Unconventional myosin-XV OS=Homo sapiens OX=9606 GN=MYO15A PE=1 SV=2	MYO15_HUMAN	true	true	true	lGPPGSPLPGSPRPP	0.83	iTRAQ8plex (+304)				0.769551	0	0.5554	1.344	1.262	-0.107	0.7491	1.589	0	1	0	0
U87MG-DIRETO-ALL RUNS-PKL-TANDEM-04-SET-18	Calmodulin-1 OS=Homo sapiens OX=9606 GN=CALM1 PE=1 SV=1	CALM1_HUMAN,CALM2_HUMAN,CALM3_HUMAN	true	true	true	eAFSLFDkDGDGTITTk	0.58	iTRAQ8plex (+304), iTRAQ8plex (+304), iTRAQ8plex (+304)	13.49	39.5737	7.13		0	-0.1473	-0.06525	-0.4409	-0.5281	-0.7226	-0.6205	0	0	3	0
U87MG-DIRETO-ALL RUNS-PKL-TANDEM-04-SET-18	Calmodulin-1 OS=Homo sapiens OX=9606 GN=CALM1 PE=1 SV=1	CALM1_HUMAN,CALM2_HUMAN,CALM3_HUMAN	true	true	true	vFDkDGnGYISAAELR	0.9	iTRAQ8plex (+304), iTRAQ8plex (+304), Deamidated (+1)	20.23	39.6152	7.69		0	0.3493	-0.06522	-0.4305	-0.283	0.09692	0.02632	0	0	3	0
U87MG-DIRETO-ALL RUNS-PKL-TANDEM-04-SET-18	Plectin OS=Homo sapiens OX=9606 GN=PLEC PE=1 SV=3	PLEC_HUMAN	true	true	true	aSFAEkTAQLER	0.44	iTRAQ8plex (+304), iTRAQ8plex (+304)	6.17	39.5789	-2.4		0	1.824	Value Missing	3.298	2.36	Value Missing	1.982	0	0	1	0
U87MG-DIRETO-ALL RUNS-PKL-TANDEM-04-SET-18	Plectin OS=Homo sapiens OX=9606 GN=PLEC PE=1 SV=3	PLEC_HUMAN	true	true	true	lLEAQAcTGGIIDPST	1	iTRAQ8plex (+304), Carbamidomethyl (+57)				3.01773	0	-0.9319	-0.244	-0.3606	-0.4533	-0.6134	-1.56	0	1	0	0
U87MG-DIRETO-ALL RUNS-PKL-TANDEM-04-SET-18	Plectin OS=Homo sapiens OX=9606 GN=PLEC PE=1 SV=3	PLEC_HUMAN	true	true	true	mkQVAEEAARLSVAAQEAARLR	0.86	iTRAQ8plex (+304), iTRAQ8plex (+304)				0.619789	0	0.1096	0.1513	-0.3656	0.6683	Value Missing	0.5752	0	0	1	0
U87MG-DIRETO-ALL RUNS-PKL-TANDEM-04-SET-18	Plectin OS=Homo sapiens OX=9606 GN=PLEC PE=1 SV=3	PLEC_HUMAN	true	true	true	rQEQIQAMPLADSqAVR	0.42	iTRAQ8plex (+304), Deamidated (+1)	5.16	39.5684	-0.78		No Values	Reference Missing	No Values	No Values	No Values	No Values	No Values	0	0	1	0
U87MG-DIRETO-ALL RUNS-PKL-TANDEM-04-SET-18	Plectin OS=Homo sapiens OX=9606 GN=PLEC PE=1 SV=3	PLEC_HUMAN	true	true	true	sLVPAAELLESR	0.92	iTRAQ8plex (+304)	9.69	39.0666	4.88	0.769551	0	-0.4395	-0.4365	-0.2943	-0.01244	-0.2659	-0.2092	0	1	0	0
U87MG-DIRETO-ALL RUNS-PKL-TANDEM-04-SET-18	Plectin OS=Homo sapiens OX=9606 GN=PLEC PE=1 SV=3	PLEC_HUMAN	true	true	true	vQkSLAAEEEAAR	0.18	iTRAQ8plex (+304), iTRAQ8plex (+304)	0.66	39.2988	-1.81		No Values	Reference Missing	Reference Missing	No Values	Reference Missing	Reference Missing	No Values	0	1	0	0
U87MG-DIRETO-ALL RUNS-PKL-TANDEM-04-SET-18	14-3-3 protein gamma OS=Homo sapiens OX=9606 GN=YWHAG PE=1 SV=2	1433G_HUMAN	true	true	true	eLEAVcQDVLSLLDNYLIk	1	iTRAQ8plex (+304), Carbamidomethyl (+57), iTRAQ8plex (+304)	42.68	39.2516	4.66	1.01773	0	Reference Missing	Value Missing	Value Missing	Value Missing	Value Missing	Value Missing	0	0	2	0
U87MG-DIRETO-ALL RUNS-PKL-TANDEM-04-SET-18	14-3-3 protein gamma OS=Homo sapiens OX=9606 GN=YWHAG PE=1 SV=2	1433G_HUMAN	true	true	true	tAFDDAIAELDTLNEDSYkDSTLIMQLLR	0.86	iTRAQ8plex (+304), iTRAQ8plex (+304)	14.24	38.9845	11.82		No Values	Reference Missing	No Values	Reference Missing	Reference Missing	Reference Missing	No Values	0	0	0	2
U87MG-DIRETO-ALL RUNS-PKL-TANDEM-04-SET-18	14-3-3 protein gamma OS=Homo sapiens OX=9606 GN=YWHAG PE=1 SV=2	1433G_HUMAN	true	true	true	tAFDDAIAELDTLnEDSYkDSTLIMQLLR	0.45	iTRAQ8plex (+304), Deamidated (+1), iTRAQ8plex (+304)	16.26	38.8885	0.91		0	0.9345	0.1801	1.091	1.615	0.9469	0.1186	0	0	0	2
U87MG-DIRETO-ALL RUNS-PKL-TANDEM-04-SET-18	T-complex protein 1 subunit delta OS=Homo sapiens OX=9606 GN=CCT4 PE=1 SV=4	TCPD_HUMAN	true	true	true	dALSDLALHFLNk	0.98	iTRAQ8plex (+304), iTRAQ8plex (+304)	28.49	39.5071	5		0	-1.392	-0.5638	-0.331	-0.1023	-0.3756	0.4046	0	0	3	0
U87MG-DIRETO-ALL RUNS-PKL-TANDEM-04-SET-18	T-complex protein 1 subunit delta OS=Homo sapiens OX=9606 GN=CCT4 PE=1 SV=4	TCPD_HUMAN	true	true	true	vIDPATATSVDLR	0.57	iTRAQ8plex (+304)	15.52	39.1614	3.33		0	0.2039	0.4941	0.2622	0.2364	0.741	0.2475	0	3	0	0
U87MG-DIRETO-ALL RUNS-PKL-TANDEM-04-SET-18	Signal recognition particle subunit SRP68 OS=Homo sapiens OX=9606 GN=SRP68 PE=1 SV=2	SRP68_HUMAN	true	true	true	lEALITqTRAk	0.56	iTRAQ8plex (+304), Deamidated (+1), iTRAQ8plex (+304)	0.73	39.1845	-1.9		No Values	No Values	Reference Missing	Reference Missing	Reference Missing	Reference Missing	Reference Missing	0	1	0	0
U87MG-DIRETO-ALL RUNS-PKL-TANDEM-04-SET-18	Signal recognition particle subunit SRP68 OS=Homo sapiens OX=9606 GN=SRP68 PE=1 SV=2	SRP68_HUMAN	true	true	true	mAAEkQVPGGGGGGGSGGGGGSGGGGSGGGR	0.65	iTRAQ8plex (+304), iTRAQ8plex (+304)				0.455932	No Values	No Values	Reference Missing	Reference Missing	No Values	No Values	No Values	0	0	1	0
U87MG-DIRETO-ALL RUNS-PKL-TANDEM-04-SET-18	Signal recognition particle subunit SRP68 OS=Homo sapiens OX=9606 GN=SRP68 PE=1 SV=2	SRP68_HUMAN	true	true	true	mAAEkQVPGGGGGGGSGGGGGSGGGGSGGGR	0.73	Acetyl (+42), iTRAQ8plex (+304), iTRAQ8plex (+304)				0.79588	0	1.051	1.394	1.583	1.328	2.092	1.667	0	0	0	2
U87MG-DIRETO-ALL RUNS-PKL-TANDEM-04-SET-18	Signal recognition particle subunit SRP68 OS=Homo sapiens OX=9606 GN=SRP68 PE=1 SV=2	SRP68_HUMAN	true	true	true	mAAEkqVPGGGGGGGSGGGGGSGGGGSGGGR	0.94	iTRAQ8plex (+304), iTRAQ8plex (+304), Deamidated (+1)				0.657577	0	-0.2126	-0.3643	-0.6398	-0.5953	-0.5649	-1.607	0	0	0	1
U87MG-DIRETO-ALL RUNS-PKL-TANDEM-04-SET-18	Signal recognition particle subunit SRP68 OS=Homo sapiens OX=9606 GN=SRP68 PE=1 SV=2	SRP68_HUMAN	true	true	true	sGGTEGLLAEkLEALITQTR	1	iTRAQ8plex (+304), iTRAQ8plex (+304)	11.95	39.4136	8.17	0.568636	0	0.3702	-0.2316	-0.2517	0.169	-0.0345	0.1167	0	0	1	0
U87MG-DIRETO-ALL RUNS-PKL-TANDEM-04-SET-18	Translationally-controlled tumor protein OS=Homo sapiens OX=9606 GN=TPT1 PE=1 SV=1	TCTP_HUMAN	true	true	true	dLISHDEMFSDIYk	1	iTRAQ8plex (+304), iTRAQ8plex (+304)	26.83	39.5516	22.64	0.552842	0	-0.1067	0.3443	0.1982	0.6611	0.6065	0.1973	0	0	4	0
U87MG-DIRETO-ALL RUNS-PKL-TANDEM-04-SET-18	Translationally-controlled tumor protein OS=Homo sapiens OX=9606 GN=TPT1 PE=1 SV=1	TCTP_HUMAN	true	true	true	iREIADGLcLEVEGk	0.96	iTRAQ8plex (+304), Carbamidomethyl (+57), iTRAQ8plex (+304)	21.25	39.5612	16.15		0	-0.1198	-0.3537	0.1205	0.3123	0.3672	0.1081	0	0	2	0
U87MG-DIRETO-ALL RUNS-PKL-TANDEM-04-SET-18	Dystrophin OS=Homo sapiens OX=9606 GN=DMD PE=1 SV=3	DMD_HUMAN	true	true	true	eLLqRGDnLQQRITDER	0.86	iTRAQ8plex (+304), Deamidated (+1), Deamidated (+1)				0.958607	0	Value Missing	0.1424	0.7569	0.01538	1.602	-0.2182	0	0	1	0
U87MG-DIRETO-ALL RUNS-PKL-TANDEM-04-SET-18	Dystrophin OS=Homo sapiens OX=9606 GN=DMD PE=1 SV=3	DMD_HUMAN	true	true	true	lSDLqPQIER	0.39	iTRAQ8plex (+304), Deamidated (+1)	4.29	39.1991	0.54		0	0.6286	0.4015	0.452	0.3996	0.03903	-0.478	0	1	0	0
U87MG-DIRETO-ALL RUNS-PKL-TANDEM-04-SET-18	Dystrophin OS=Homo sapiens OX=9606 GN=DMD PE=1 SV=3	DMD_HUMAN	true	true	true	lSDLQPqIER	0.15	iTRAQ8plex (+304), Deamidated (+1)	4.25	39.185	0		0	-0.1667	Value Missing	0.4219	0.212	0.5712	Value Missing	0	1	0	0
U87MG-DIRETO-ALL RUNS-PKL-TANDEM-04-SET-18	Dystrophin OS=Homo sapiens OX=9606 GN=DMD PE=1 SV=3	DMD_HUMAN	true	true	true	nVMkNIMAGLQQ	0.99	iTRAQ8plex (+304), iTRAQ8plex (+304)				0.853872	0	0.1385	0.1813	0.424	-0.2964	0.04835	0.2715	0	1	0	0
U87MG-DIRETO-ALL RUNS-PKL-TANDEM-04-SET-18	Dystrophin OS=Homo sapiens OX=9606 GN=DMD PE=1 SV=3	DMD_HUMAN	true	true	true	rQAEGLSEDGAAmAVEPTqIqLSk	0.43	iTRAQ8plex (+304), Oxidation (+16), Deamidated (+1), Deamidated (+1), iTRAQ8plex (+304)	8.31	39.2309	-1.21		No Values	No Values	No Values	No Values	No Values	No Values	No Values	0	0	1	0
U87MG-DIRETO-ALL RUNS-PKL-TANDEM-04-SET-18	Dystrophin OS=Homo sapiens OX=9606 GN=DMD PE=1 SV=3	DMD_HUMAN	true	true	true	tkEPVIMSTLETVR	0.4	iTRAQ8plex (+304), iTRAQ8plex (+304)	5.14	39.5299	-0.34		0	Value Missing	0.2138	Value Missing	Value Missing	Value Missing	0.3074	0	1	0	0
U87MG-DIRETO-ALL RUNS-PKL-TANDEM-04-SET-18	Non-POU domain-containing octamer-binding protein OS=Homo sapiens OX=9606 GN=NONO PE=1 SV=4	NONO_HUMAN	true	true	true	nLPQYVSNELLEEAFSVFGQVER	1	iTRAQ8plex (+304)	71.2	39.3059	11.21	2.11351	No Values	No Values	Reference Missing	Reference Missing	Reference Missing	Reference Missing	Reference Missing	0	0	2	0
U87MG-DIRETO-ALL RUNS-PKL-TANDEM-04-SET-18	Non-POU domain-containing octamer-binding protein OS=Homo sapiens OX=9606 GN=NONO PE=1 SV=4	NONO_HUMAN	true	true	true	nLPqYVSNELLEEAFSVFGQVER	0.99	iTRAQ8plex (+304), Deamidated (+1)	43.29	39.4335	6.93		No Values	No Values	No Values	No Values	No Values	No Values	Reference Missing	0	0	1	0
U87MG-DIRETO-ALL RUNS-PKL-TANDEM-04-SET-18	Non-POU domain-containing octamer-binding protein OS=Homo sapiens OX=9606 GN=NONO PE=1 SV=4	NONO_HUMAN	true	true	true	nLPQYVSnELLEEAFSVFGQVER	1	iTRAQ8plex (+304), Deamidated (+1)	71.76	39.4335	0.4	4.38722	0	-0.6273	-0.7743	0.7148	-1.014	0.4947	-0.8685	0	0	1	0
U87MG-DIRETO-ALL RUNS-PKL-TANDEM-04-SET-18	Non-POU domain-containing octamer-binding protein OS=Homo sapiens OX=9606 GN=NONO PE=1 SV=4	NONO_HUMAN	true	true	true	nLPQYVSNELLEEAFSVFGqVER	0.99	iTRAQ8plex (+304), Deamidated (+1)	33.55	39.4022	6.96		0	Value Missing	Value Missing	1.462	Value Missing	1.039	Value Missing	0	0	1	0
U87MG-DIRETO-ALL RUNS-PKL-TANDEM-04-SET-18	Non-POU domain-containing octamer-binding protein OS=Homo sapiens OX=9606 GN=NONO PE=1 SV=4	NONO_HUMAN	true	true	true	pAPVPAGTPAPPGPATMMPDGTLGLTPPTTER	0.81	iTRAQ8plex (+304)				0.200659	No Values	No Values	No Values	No Values	No Values	No Values	No Values	0	0	0	1
U87MG-DIRETO-ALL RUNS-PKL-TANDEM-04-SET-18	Fatty acid synthase OS=Homo sapiens OX=9606 GN=FASN PE=1 SV=3	FAS_HUMAN	true	true	true	tLLEGSGLESIISIIHSSLAEPR	1	iTRAQ8plex (+304)	38.6	39.4478	34.15	1	0	-4.967	Value Missing	-4.088	Value Missing	-3.836	-3.906	0	0	5	0
U87MG-DIRETO-ALL RUNS-PKL-TANDEM-04-SET-18	Fatty acid synthase OS=Homo sapiens OX=9606 GN=FASN PE=1 SV=3	FAS_HUMAN	true	true	true	vRPGETLLIHSGSGGVGQAAIAIALS	0.8	iTRAQ8plex (+304)				0.376751	No Values	Reference Missing	No Values	Reference Missing	Reference Missing	No Values	Reference Missing	0	0	1	0
U87MG-DIRETO-ALL RUNS-PKL-TANDEM-04-SET-18	sp|P78559|MAP1A_HUMAN-DECOY Microtubule-associated protein 1A OS=Homo sapiens OX=9606...	MAP1A_HUMAN-DECOY	true	true	true	eLGELIk	0.47	iTRAQ8plex (+304), iTRAQ8plex (+304)	6.33	39.0211	-3.75		0	-1.197	-0.6456	-0.03004	-0.5791	-0.2247	-0.2222	0	1	0	0
U87MG-DIRETO-ALL RUNS-PKL-TANDEM-04-SET-18	sp|P78559|MAP1A_HUMAN-DECOY Microtubule-associated protein 1A OS=Homo sapiens OX=9606...	MAP1A_HUMAN-DECOY	true	true	true	fPGAGEPGPLDYTSTHFRPPAPR	0.59	iTRAQ8plex (+304)				0.481486	0	0.9857	-0.9451	Value Missing	Value Missing	Value Missing	Value Missing	0	0	1	0
U87MG-DIRETO-ALL RUNS-PKL-TANDEM-04-SET-18	sp|P78559|MAP1A_HUMAN-DECOY Microtubule-associated protein 1A OS=Homo sapiens OX=9606...	MAP1A_HUMAN-DECOY	true	true	true	iAIDELAPGPLSEPS	0.59	iTRAQ8plex (+304)				0.677781	0	-6.368	0.2228	-0.5255	0.2788	-0.3834	Value Missing	0	1	0	0
U87MG-DIRETO-ALL RUNS-PKL-TANDEM-04-SET-18	sp|P78559|MAP1A_HUMAN-DECOY Microtubule-associated protein 1A OS=Homo sapiens OX=9606...	MAP1A_HUMAN-DECOY	true	true	true	pVWPPIDALWSPTTPENk	0.85	iTRAQ8plex (+304), iTRAQ8plex (+304)				0.408935	0	2.151	0.6687	1.553	1.636	1.399	Value Missing	0	0	1	0
U87MG-DIRETO-ALL RUNS-PKL-TANDEM-04-SET-18	sp|P78559|MAP1A_HUMAN-DECOY Microtubule-associated protein 1A OS=Homo sapiens OX=9606...	MAP1A_HUMAN-DECOY	true	true	true	qLLGNIGPLnDAGIHTLLVSDIR	0.72	Ammonia-loss (-17), Deamidated (+1), iTRAQ8plex (+304), Deamidated (+1)				0.744727	No Values	No Values	No Values	Reference Missing	No Values	No Values	No Values	0	0	1	0
U87MG-DIRETO-ALL RUNS-PKL-TANDEM-04-SET-18	sp|P78559|MAP1A_HUMAN-DECOY Microtubule-associated protein 1A OS=Homo sapiens OX=9606...	MAP1A_HUMAN-DECOY	true	true	true	tAHERLPVEQEDDP	0.74	iTRAQ8plex (+304)				0.585027	0	-0.1405	0.6158	0.8114	1.403	Value Missing	0.3421	0	0	1	0
U87MG-DIRETO-ALL RUNS-PKL-TANDEM-04-SET-18	Dynein heavy chain 6, axonemal OS=Homo sapiens OX=9606 GN=DNAH6 PE=2 SV=3	DYH6_HUMAN	true	true	true	dAVALRPTRNVGLLLIDTRLLR	0.52	iTRAQ8plex (+304)				0.552842	No Values	Reference Missing	Reference Missing	No Values	No Values	Reference Missing	Reference Missing	0	0	1	0
U87MG-DIRETO-ALL RUNS-PKL-TANDEM-04-SET-18	Dynein heavy chain 6, axonemal OS=Homo sapiens OX=9606 GN=DNAH6 PE=2 SV=3	DYH6_HUMAN	true	true	true	iIkLTDSnFLR	0.45	iTRAQ8plex (+304), iTRAQ8plex (+304), Deamidated (+1)	2.31	39.2681	-2.84		0	Value Missing	0.2299	0.1992	0.3425	0.1277	Value Missing	0	1	0	0
U87MG-DIRETO-ALL RUNS-PKL-TANDEM-04-SET-18	Dynein heavy chain 6, axonemal OS=Homo sapiens OX=9606 GN=DNAH6 PE=2 SV=3	DYH6_HUMAN	true	true	true	lILNNLQSVLADLqk	0.43	iTRAQ8plex (+304), Deamidated (+1), iTRAQ8plex (+304)	7.98	39.2298	0.14		0	0.291	-0.01741	0.07459	-0.03617	0.3131	0.5652	0	0	1	0
U87MG-DIRETO-ALL RUNS-PKL-TANDEM-04-SET-18	Dynein heavy chain 6, axonemal OS=Homo sapiens OX=9606 GN=DNAH6 PE=2 SV=3	DYH6_HUMAN	true	true	true	vIENLGk	0.86	iTRAQ8plex (+304), iTRAQ8plex (+304)				0.744727	0	-1.601	-1.036	-1.129	-0.6529	-0.7277	-0.06565	0	1	0	0
U87MG-DIRETO-ALL RUNS-PKL-TANDEM-04-SET-18	Dynein heavy chain 6, axonemal OS=Homo sapiens OX=9606 GN=DNAH6 PE=2 SV=3	DYH6_HUMAN	true	true	true	vIRLAEVTER	0.95	iTRAQ8plex (+304)				0.537602	0	-0.00582	0.09582	-0.4075	0.05348	0.05386	-0.00412	0	1	0	0
U87MG-DIRETO-ALL RUNS-PKL-TANDEM-04-SET-18	Apoptosis inhibitor 5 OS=Homo sapiens OX=9606 GN=API5 PE=1 SV=3	API5_HUMAN	true	true	true	gTLGGLFSQILQGEDIVR	1	iTRAQ8plex (+304)	41.86	39.4876	41.13	5.37675	0	0.595	0.556	0.7386	0.163	1.522	0.7294	0	3	0	0
U87MG-DIRETO-ALL RUNS-PKL-TANDEM-04-SET-18	Apoptosis inhibitor 5 OS=Homo sapiens OX=9606 GN=API5 PE=1 SV=3	API5_HUMAN	true	true	true	gTLGGLFSQILqGEDIVR	0.93	iTRAQ8plex (+304), Deamidated (+1)	23.19	39.5804	2.46		0	-0.4675	-0.5381	0.5873	0.4384	0.4379	-0.4965	0	1	0	0
U87MG-DIRETO-ALL RUNS-PKL-TANDEM-04-SET-18	Apoptosis inhibitor 5 OS=Homo sapiens OX=9606 GN=API5 PE=1 SV=3	API5_HUMAN	true	true	true	lQYFARGLqVYIR	0.45	iTRAQ8plex (+304), Deamidated (+1)	3.41	39.3409	0		0	Value Missing	0.1965	-0.5003	-0.8191	Value Missing	-0.3049	0	0	1	0
U87MG-DIRETO-ALL RUNS-PKL-TANDEM-04-SET-18	Apoptosis inhibitor 5 OS=Homo sapiens OX=9606 GN=API5 PE=1 SV=3	API5_HUMAN	true	true	true	qLRLALQGk	0.13	iTRAQ8plex (+304), iTRAQ8plex (+304)	0.21	39.185	0.21		0	0.8882	-0.135	0.8571	0.2023	0.7225	1.222	0	1	0	0
U87MG-DIRETO-ALL RUNS-PKL-TANDEM-04-SET-18	ATP-citrate synthase OS=Homo sapiens OX=9606 GN=ACLY PE=1 SV=3	ACLY_HUMAN	true	true	true	mIVVLGEIGGTEEYk	0.4	iTRAQ8plex (+304), iTRAQ8plex (+304)	3.16	39.5674	0.38		0	-0.1378	0.503	0.4706	0.4614	Value Missing	1.362	0	0	1	0
U87MG-DIRETO-ALL RUNS-PKL-TANDEM-04-SET-18	ATP-citrate synthase OS=Homo sapiens OX=9606 GN=ACLY PE=1 SV=3	ACLY_HUMAN	true	true	true	tIAIIAEGIPEALTR	1	iTRAQ8plex (+304)	34.58	39.4655	28.43	4.50864	0	-0.1599	-0.3151	0.6066	0.5812	-0.315	0.7716	0	5	0	0
U87MG-DIRETO-ALL RUNS-PKL-TANDEM-04-SET-18	Cathepsin B OS=Homo sapiens OX=9606 GN=CTSB PE=1 SV=3	CATB_HUMAN	true	true	true	eQWPqcPTIk	0.25	iTRAQ8plex (+304), Deamidated (+1), Carbamidomethyl (+57), iTRAQ8plex (+304)	5.13	39.4241	5.13		0	-0.06352	-0.02977	0.1005	-0.7285	-3.589	-0.4492	0	1	0	0
U87MG-DIRETO-ALL RUNS-PKL-TANDEM-04-SET-18	Cathepsin B OS=Homo sapiens OX=9606 GN=CTSB PE=1 SV=3	CATB_HUMAN	true	true	true	gQDHcGIESEVVAGIPR	1	iTRAQ8plex (+304), Carbamidomethyl (+57)	34.2	39.2763	6.4	3.18046	0	-0.02845	0.08994	-0.1949	-1.085	-0.2739	-0.3608	0	0	4	0
U87MG-DIRETO-ALL RUNS-PKL-TANDEM-04-SET-18	Cathepsin B OS=Homo sapiens OX=9606 GN=CTSB PE=1 SV=3	CATB_HUMAN	true	true	true	gqDHcGIESEVVAGIPR	1	iTRAQ8plex (+304), Deamidated (+1), Carbamidomethyl (+57)	28.45	39.3445	2.26	1.284	0	-0.5005	0.4527	-0.8229	-0.3628	-0.2774	-0.1789	0	0	1	0
U87MG-DIRETO-ALL RUNS-PKL-TANDEM-04-SET-18	Heterogeneous nuclear ribonucleoprotein Q OS=Homo sapiens OX=9606 GN=SYNCRIP PE=1 SV=2	HNRPQ_HUMAN	true	true	true	aIEALkEFNEDGALAVLQQFk	0.32	iTRAQ8plex (+304), iTRAQ8plex (+304), iTRAQ8plex (+304)	10.69	38.9691	5.22		0	-1.517	-0.8935	-1.393	-0.6306	-0.1666	-0.4632	0	0	0	1
U87MG-DIRETO-ALL RUNS-PKL-TANDEM-04-SET-18	Heterogeneous nuclear ribonucleoprotein Q OS=Homo sapiens OX=9606 GN=SYNCRIP PE=1 SV=2	HNRPQ_HUMAN	true	true	true	dLFEDELVPLFEk	0.97	iTRAQ8plex (+304), iTRAQ8plex (+304)	18.59	39.4106	14.7		0	0.05815	-4.556	0.6007	0.0799	1.013	-0.2145	0	4	0	0
U87MG-DIRETO-ALL RUNS-PKL-TANDEM-04-SET-18	Heterogeneous nuclear ribonucleoprotein Q OS=Homo sapiens OX=9606 GN=SYNCRIP PE=1 SV=2	HNRPQ_HUMAN	true	true	true	lMMDPLTGLNR	0.42	iTRAQ8plex (+304)	5.43	39.1492	-1.02		0	0.2333	0.9114	0.3525	-0.4236	-0.5399	-0.1264	0	1	0	0
U87MG-DIRETO-ALL RUNS-PKL-TANDEM-04-SET-18	Kinesin-like protein KIF13B OS=Homo sapiens OX=9606 GN=KIF13B PE=1 SV=2	KI13B_HUMAN	true	true	true	eALARMAAnVENPASADSEAYIEk	0.43	iTRAQ8plex (+304), Deamidated (+1), iTRAQ8plex (+304)	9.5	39.2381	0		No Values	No Values	No Values	No Values	No Values	No Values	No Values	0	0	1	0
U87MG-DIRETO-ALL RUNS-PKL-TANDEM-04-SET-18	Kinesin-like protein KIF13B OS=Homo sapiens OX=9606 GN=KIF13B PE=1 SV=2	KI13B_HUMAN	true	true	true	eALARMAANVEnPASADSEAYIEk	0.46	iTRAQ8plex (+304), Deamidated (+1), iTRAQ8plex (+304)	6.8	39.1929	-1.29		No Values	No Values	No Values	No Values	No Values	No Values	No Values	0	0	4	0
U87MG-DIRETO-ALL RUNS-PKL-TANDEM-04-SET-18	Kinesin-like protein KIF13B OS=Homo sapiens OX=9606 GN=KIF13B PE=1 SV=2	KI13B_HUMAN	true	true	true	lDnRLLDMR	0.98	iTRAQ8plex (+304), Deamidated (+1)				1	0	0.02148	0.1216	-0.9815	-0.5463	-0.2728	-0.3659	0	1	0	0
U87MG-DIRETO-ALL RUNS-PKL-TANDEM-04-SET-18	LmjF27.0500	LmjF27.0500	true	true	true	aLnDRAAELAk	0.4	iTRAQ8plex (+304), Deamidated (+1), iTRAQ8plex (+304)	3.87	39.3561	0		0	0.463	0.8331	0.2956	0.1749	-0.3192	0.2751	0	1	0	0
U87MG-DIRETO-ALL RUNS-PKL-TANDEM-04-SET-18	LmjF27.0500	LmjF27.0500	true	true	true	iQELEDQLNER	0.57	iTRAQ8plex (+304)	19.73	39.4201	7.2		0	0.08357	-0.2025	-2.702	Value Missing	0.4082	0.1012	0	1	0	0
U87MG-DIRETO-ALL RUNS-PKL-TANDEM-04-SET-18	LmjF27.0500	LmjF27.0500	true	true	true	iqELEDQLNER	0.95	iTRAQ8plex (+304), Deamidated (+1)	33.68	39.4399	4.74		0	-0.1567	0.02394	0.09607	0.2457	-0.2452	0.03558	0	1	0	0
U87MG-DIRETO-ALL RUNS-PKL-TANDEM-04-SET-18	LmjF27.0500	LmjF27.0500	true	true	true	lASIqEQMNDLAnqMAAEmLGnDR	0.13	iTRAQ8plex (+304), Deamidated (+1), Deamidated (+1), Deamidated (+1), Oxidation (+16), Deamidated (+1)	13.9	39.2324	2.98		No Values	No Values	Reference Missing	Reference Missing	No Values	Reference Missing	Reference Missing	0	0	1	0
U87MG-DIRETO-ALL RUNS-PKL-TANDEM-04-SET-18	LmjF27.0500	LmjF27.0500	true	true	true	nDRIFLEAEPEGVSQR	0.18	Deamidated (+1), iTRAQ8plex (+304)	4.16	39.4861	1.05		0	1.234	Value Missing	Value Missing	-0.4079	Value Missing	-0.101	0	1	0	0
U87MG-DIRETO-ALL RUNS-PKL-TANDEM-04-SET-18	LmjF27.0500	LmjF27.0500	true	true	true	sYLEPqPAAVPLk	0.41	iTRAQ8plex (+304), Deamidated (+1), iTRAQ8plex (+304)	7.56	39.3857	0		0	-1.845	-1.084	-0.4639	Value Missing	-0.9289	-0.314	0	0	1	0
U87MG-DIRETO-ALL RUNS-PKL-TANDEM-04-SET-18	Insulin receptor substrate 4 OS=Homo sapiens OX=9606 GN=IRS4 PE=1 SV=1	IRS4_HUMAN	true	true	true	eSNTPAPSTQGLPDSWGIIAEPRQSAFSN	0.79	iTRAQ8plex (+304)				0.30103	No Values	No Values	Reference Missing	Reference Missing	No Values	No Values	No Values	0	0	0	1
U87MG-DIRETO-ALL RUNS-PKL-TANDEM-04-SET-18	Insulin receptor substrate 4 OS=Homo sapiens OX=9606 GN=IRS4 PE=1 SV=1	IRS4_HUMAN	true	true	true	gAQDVAGGSNPGAHNPSANLARGDNQ	0.93	iTRAQ8plex (+304)				0.29243	0	-0.6751	-0.02878	-0.633	-0.249	-0.09558	0.473	0	0	0	1
U87MG-DIRETO-ALL RUNS-PKL-TANDEM-04-SET-18	Insulin receptor substrate 4 OS=Homo sapiens OX=9606 GN=IRS4 PE=1 SV=1	IRS4_HUMAN	true	true	true	gSGGGQGSNGQGSSSHSSGG	0.53	iTRAQ8plex (+304)				0.408935	0	0.2475	-3.783	0.7443	Value Missing	1.297	Value Missing	0	0	1	0
U87MG-DIRETO-ALL RUNS-PKL-TANDEM-04-SET-18	Insulin receptor substrate 4 OS=Homo sapiens OX=9606 GN=IRS4 PE=1 SV=1	IRS4_HUMAN	true	true	true	lGQNDNSEYVPMLPGk	1	iTRAQ8plex (+304), iTRAQ8plex (+304)				1.17393	0	3.897	3.222	3.997	4.522	Value Missing	4.714	0	0	1	0
U87MG-DIRETO-ALL RUNS-PKL-TANDEM-04-SET-18	Insulin receptor substrate 4 OS=Homo sapiens OX=9606 GN=IRS4 PE=1 SV=1	IRS4_HUMAN	true	true	true	lSSEVSGSGSGNFGEEGNPQGk	1	iTRAQ8plex (+304), iTRAQ8plex (+304)	6.81	39.3288	0.39	1.5376	0	-0.8131	Value Missing	Value Missing	Value Missing	0.1074	Value Missing	0	0	1	0
U87MG-DIRETO-ALL RUNS-PKL-TANDEM-04-SET-18	T-complex protein 1 subunit theta OS=Homo sapiens OX=9606 GN=CCT8 PE=1 SV=4	TCPQ_HUMAN	true	true	true	aGALLELAEELLR	1	iTRAQ8plex (+304)				2	0	-0.2764	-0.08506	0.6769	0.4806	-0.5496	0.786	0	1	0	0
U87MG-DIRETO-ALL RUNS-PKL-TANDEM-04-SET-18	T-complex protein 1 subunit theta OS=Homo sapiens OX=9606 GN=CCT8 PE=1 SV=4	TCPQ_HUMAN	true	true	true	lFVTNDAATILR	0.74	iTRAQ8plex (+304)	14.89	39.1445	8.72		0	0.1406	-0.01454	-1.724	0.02261	0.1929	0.5881	0	2	0	0
U87MG-DIRETO-ALL RUNS-PKL-TANDEM-04-SET-18	T-complex protein 1 subunit theta OS=Homo sapiens OX=9606 GN=CCT8 PE=1 SV=4	TCPQ_HUMAN	true	true	true	nLRDIDEVSSLLR	1	iTRAQ8plex (+304)	30.55	39.4206	5.35	1.72125	No Values	Reference Missing	Reference Missing	Reference Missing	Reference Missing	Reference Missing	Reference Missing	0	0	1	0
U87MG-DIRETO-ALL RUNS-PKL-TANDEM-04-SET-18	T-complex protein 1 subunit theta OS=Homo sapiens OX=9606 GN=CCT8 PE=1 SV=4	TCPQ_HUMAN	true	true	true	nLRDIDEVSSLLR	1	Deamidated (+1), iTRAQ8plex (+304)	15.17	39.4226	3.73	3.85387	0	0.3161	0.5939	1.066	1.056	1.444	1.356	0	0	1	0
U87MG-DIRETO-ALL RUNS-PKL-TANDEM-04-SET-18	sp|Q9H251|CAD23_HUMAN-DECOY Cadherin-23 OS=Homo sapiens OX=9606 GN=CDH23 PE=1 SV=2	CAD23_HUMAN-DECOY	true	true	true	lFLLIALVIIAMQLASMDDPLR	0.98	iTRAQ8plex (+304)				1.13668	No Values	No Values	Reference Missing	No Values	Reference Missing	Reference Missing	Reference Missing	0	0	1	0
U87MG-DIRETO-ALL RUNS-PKL-TANDEM-04-SET-18	sp|Q9H251|CAD23_HUMAN-DECOY Cadherin-23 OS=Homo sapiens OX=9606 GN=CDH23 PE=1 SV=2	CAD23_HUMAN-DECOY	true	true	true	lRVLqTVSPEnER	0.98	iTRAQ8plex (+304), Deamidated (+1), Deamidated (+1)				0.677781	0	0.3167	-1.568	Value Missing	-0.4523	0.1179	Value Missing	0	1	0	0
U87MG-DIRETO-ALL RUNS-PKL-TANDEM-04-SET-18	sp|Q9H251|CAD23_HUMAN-DECOY Cadherin-23 OS=Homo sapiens OX=9606 GN=CDH23 PE=1 SV=2	CAD23_HUMAN-DECOY	true	true	true	pIEERIHLITGNPPRVFVPR	0.88	iTRAQ8plex (+304)				0.366532	0	Value Missing	Value Missing	0.1111	1.261	1.377	-0.9128	0	0	1	0
U87MG-DIRETO-ALL RUNS-PKL-TANDEM-04-SET-18	sp|Q9H251|CAD23_HUMAN-DECOY Cadherin-23 OS=Homo sapiens OX=9606 GN=CDH23 PE=1 SV=2	CAD23_HUMAN-DECOY	true	true	true	pQGLDSAVLILSYVAQSERDLR	0.85	iTRAQ8plex (+304)				0.552842	0	0.05965	-0.3138	0.4099	-0.8772	-1.126	-0.5636	0	0	2	0
U87MG-DIRETO-ALL RUNS-PKL-TANDEM-04-SET-18	sp|Q9NU22|MDN1_HUMAN-DECOY Midasin OS=Homo sapiens OX=9606 GN=MDN1 PE=1 SV=2	MDN1_HUMAN-DECOY	true	true	true	aDDASILLSDRLLAR	0.58	iTRAQ8plex (+304)				0.537602	No Values	Reference Missing	No Values	No Values	No Values	Reference Missing	No Values	0	1	0	0
U87MG-DIRETO-ALL RUNS-PKL-TANDEM-04-SET-18	sp|Q9NU22|MDN1_HUMAN-DECOY Midasin OS=Homo sapiens OX=9606 GN=MDN1 PE=1 SV=2	MDN1_HUMAN-DECOY	true	true	true	dDESPGEEPEQ	0.59	iTRAQ8plex (+304)				1.60206	No Values	No Values	No Values	No Values	No Values	No Values	No Values	0	1	0	0
U87MG-DIRETO-ALL RUNS-PKL-TANDEM-04-SET-18	sp|Q9NU22|MDN1_HUMAN-DECOY Midasin OS=Homo sapiens OX=9606 GN=MDN1 PE=1 SV=2	MDN1_HUMAN-DECOY	true	true	true	lSGLIENASADSVMGQSSQ	0.94	iTRAQ8plex (+304)				1.69897	0	0.2986	-0.4354	0.5572	-0.06684	0.7999	1.217	0	0	1	0
U87MG-DIRETO-ALL RUNS-PKL-TANDEM-04-SET-18	sp|Q9NU22|MDN1_HUMAN-DECOY Midasin OS=Homo sapiens OX=9606 GN=MDN1 PE=1 SV=2	MDN1_HUMAN-DECOY	true	true	true	qINGcPNSAAFRLARcLTRLS	0.76	iTRAQ8plex (+304), Carbamidomethyl (+57), Carbamidomethyl (+57)				0.638272	0	-0.2258	-0.3492	-0.1301	-0.1392	-0.7242	-0.7572	0	0	1	0
U87MG-DIRETO-ALL RUNS-PKL-TANDEM-04-SET-18	sp|Q9NU22|MDN1_HUMAN-DECOY Midasin OS=Homo sapiens OX=9606 GN=MDN1 PE=1 SV=2	MDN1_HUMAN-DECOY	true	true	true	sGRSLVSYGLQVDYPTIRFLR	1	iTRAQ8plex (+304)				1.72125	0	0.8287	-1.232	Value Missing	0.06292	Value Missing	Value Missing	0	0	1	0
U87MG-DIRETO-ALL RUNS-PKL-TANDEM-04-SET-18	14-3-3 protein beta/alpha OS=Homo sapiens OX=9606 GN=YWHAB PE=1 SV=3	1433B_HUMAN	true	true	true	tAFDEAIAELDTLNEESYk	1	iTRAQ8plex (+304), iTRAQ8plex (+304)	9.19	39.267	2.51	0.552842	No Values	Reference Missing	Reference Missing	No Values	No Values	No Values	No Values	0	0	2	0
U87MG-DIRETO-ALL RUNS-PKL-TANDEM-04-SET-18	14-3-3 protein beta/alpha OS=Homo sapiens OX=9606 GN=YWHAB PE=1 SV=3	1433B_HUMAN	true	true	true	tAFDEAIAELDTLnEESYk	0.65	iTRAQ8plex (+304), Deamidated (+1), iTRAQ8plex (+304)	15.82	39.3207	1.17		No Values	Reference Missing	Reference Missing	No Values	Reference Missing	Reference Missing	No Values	0	0	1	0
U87MG-DIRETO-ALL RUNS-PKL-TANDEM-04-SET-18	14-3-3 protein beta/alpha OS=Homo sapiens OX=9606 GN=YWHAB PE=1 SV=3	1433B_HUMAN	true	true	true	tAFDEAIAELDTLnEESYkDSTLIMQLLR	1	iTRAQ8plex (+304), Deamidated (+1), iTRAQ8plex (+304)	57.21	38.9064	1.6	0.920819	No Values	Reference Missing	Reference Missing	Reference Missing	Reference Missing	Reference Missing	Reference Missing	0	0	0	1
U87MG-DIRETO-ALL RUNS-PKL-TANDEM-04-SET-18	14-3-3 protein beta/alpha OS=Homo sapiens OX=9606 GN=YWHAB PE=1 SV=3	1433B_HUMAN	true	true	true	tAFDEAIAELDTLNEESYkDSTLIMqLLR	0.19	iTRAQ8plex (+304), iTRAQ8plex (+304), Deamidated (+1)	5.3	38.8383	0.41		0	1.471	Value Missing	Value Missing	0.703	Value Missing	Value Missing	0	0	0	1
U87MG-DIRETO-ALL RUNS-PKL-TANDEM-04-SET-18	T-complex protein 1 subunit eta OS=Homo sapiens OX=9606 GN=CCT7 PE=1 SV=2	TCPH_HUMAN	true	true	true	aLEIIPRQLcDNAG	0.95	iTRAQ8plex (+304), Carbamidomethyl (+57)				1.04096	0	Value Missing	0.6829	0.5741	Value Missing	Value Missing	Value Missing	0	1	0	0
U87MG-DIRETO-ALL RUNS-PKL-TANDEM-04-SET-18	T-complex protein 1 subunit eta OS=Homo sapiens OX=9606 GN=CCT7 PE=1 SV=2	TCPH_HUMAN	true	true	true	mVVDAVMMLDDLLqLk	0.67	iTRAQ8plex (+304), Deamidated (+1), iTRAQ8plex (+304)	16.11	39.5002	0.95		0	Value Missing	Value Missing	3.549	-0.2685	0.6494	-0.8868	0	0	1	0
U87MG-DIRETO-ALL RUNS-PKL-TANDEM-04-SET-18	T-complex protein 1 subunit eta OS=Homo sapiens OX=9606 GN=CCT7 PE=1 SV=2	TCPH_HUMAN	true	true	true	sQDAEVGDGTTSVTLLAAEFLk	1	iTRAQ8plex (+304), iTRAQ8plex (+304)	35.19	39.3782	12.36	2.67778	0	-0.9394	-0.2756	-2.891	-0.4666	0.07393	-0.9871	0	0	2	0
U87MG-DIRETO-ALL RUNS-PKL-TANDEM-04-SET-18	Acyl-CoA dehydrogenase family member 9, mitochondrial OS=Homo sapiens OX=9606 GN=ACAD9 PE=1 SV=1	ACAD9_HUMAN	true	true	true	eVGDGFkVAMNILNSGR	0.59	Dehydrated (-18), iTRAQ8plex (+304), iTRAQ8plex (+304)				0.387216	0	0.4421	0.005337	0.7772	1.06	0.672	0.7521	0	0	1	0
U87MG-DIRETO-ALL RUNS-PKL-TANDEM-04-SET-18	Acyl-CoA dehydrogenase family member 9, mitochondrial OS=Homo sapiens OX=9606 GN=ACAD9 PE=1 SV=1	ACAD9_HUMAN	true	true	true	iLLIFEGTNEILR	0.92	iTRAQ8plex (+304)	26.08	39.3581	5.96		0	1.144	0.5619	0.5921	0.9884	1.038	-0.02133	0	2	0	0
U87MG-DIRETO-ALL RUNS-PKL-TANDEM-04-SET-18	Acyl-CoA dehydrogenase family member 9, mitochondrial OS=Homo sapiens OX=9606 GN=ACAD9 PE=1 SV=1	ACAD9_HUMAN	true	true	true	sGcGLFLRTTAAAR	0.14	iTRAQ8plex (+304), Carbamidomethyl (+57)	7	39.4022	3		0	-0.5507	-0.1767	-0.2176	Value Missing	-0.6779	-0.01657	0	0	1	0
U87MG-DIRETO-ALL RUNS-PKL-TANDEM-04-SET-18	Acyl-CoA dehydrogenase family member 9, mitochondrial OS=Homo sapiens OX=9606 GN=ACAD9 PE=1 SV=1	ACAD9_HUMAN	true	true	true	vAMnILnSGRFSmGSVVAGLLk	0.7	iTRAQ8plex (+304), Deamidated (+1), Deamidated (+1), Oxidation (+16), iTRAQ8plex (+304)	17.15	39.4507	1.75		No Values	No Values	No Values	No Values	No Values	No Values	Reference Missing	0	0	1	0
U87MG-DIRETO-ALL RUNS-PKL-TANDEM-04-SET-18	Lamin-B2 OS=Homo sapiens OX=9606 GN=LMNB2 PE=1 SV=4	LMNB2_HUMAN	true	true	true	gLESDVAELRAqLAk	0.45	iTRAQ8plex (+304), Deamidated (+1), iTRAQ8plex (+304)	7.11	39.3797	-0.96		0	Value Missing	1.427	Value Missing	Value Missing	Value Missing	Value Missing	0	1	0	0
U87MG-DIRETO-ALL RUNS-PKL-TANDEM-04-SET-18	Lamin-B2 OS=Homo sapiens OX=9606 GN=LMNB2 PE=1 SV=4	LMNB2_HUMAN	true	true	true	vTVSRATSSSSGSLSATGR	1	iTRAQ8plex (+304)	8.39	39.488	0	0.455932	0	-0.2816	-0.7544	-0.4974	0.09577	0.3517	0.3407	0	0	3	0
U87MG-DIRETO-ALL RUNS-PKL-TANDEM-04-SET-18	Lamin-B2 OS=Homo sapiens OX=9606 GN=LMNB2 PE=1 SV=4	LMNB2_HUMAN	true	true	true	yILRAGQMVTVWAAGAGVAH	0.8	iTRAQ8plex (+304)				0.585027	0	-2.959	-1.098	Value Missing	0.02741	-0.3494	Value Missing	0	0	1	0
U87MG-DIRETO-ALL RUNS-PKL-TANDEM-04-SET-18	sp|Q8NEZ4|KMT2C_HUMAN-DECOY Histone-lysine N-methyltransferase 2C OS=Homo sapiens...	KMT2C_HUMAN-DECOY	true	true	true	iVNASPGATER	0.88	iTRAQ8plex (+304)				0.619789	0	-0.01818	0.2146	0.2077	0.1939	1.057	0.5256	0	3	0	0
U87MG-DIRETO-ALL RUNS-PKL-TANDEM-04-SET-18	sp|Q8NEZ4|KMT2C_HUMAN-DECOY Histone-lysine N-methyltransferase 2C OS=Homo sapiens...	KMT2C_HUMAN-DECOY	true	true	true	nSSIDATSVGPLVVAGIGSk	0.68	Deamidated (+1), iTRAQ8plex (+304), iTRAQ8plex (+304)	16.18	39.428	2.29		0	-0.3989	-0.7424	-1.045	-0.9374	-0.1601	-1.409	0	0	1	0
U87MG-DIRETO-ALL RUNS-PKL-TANDEM-04-SET-18	sp|Q8NEZ4|KMT2C_HUMAN-DECOY Histone-lysine N-methyltransferase 2C OS=Homo sapiens...	KMT2C_HUMAN-DECOY	true	true	true	sVSSLPTcnEVPAASNR	0.57	iTRAQ8plex (+304), Carbamidomethyl (+57), Deamidated (+1)				0.337242	0	0.4394	0.174	-0.6482	-2.098	-2.501	-1.804	0	0	1	0
U87MG-DIRETO-ALL RUNS-PKL-TANDEM-04-SET-18	AKAP9_HUMAN-DECOY	AKAP9_HUMAN-DECOY	true	true	true	dSTLSWTTPEnLnqyLIR	0.42	iTRAQ8plex (+304), Deamidated (+1), Deamidated (+1), Deamidated (+1), iTRAQ8plex (+304)	7.46	39.4414	-0.5		No Values	No Values	Reference Missing	No Values	No Values	No Values	Reference Missing	0	0	0	1
U87MG-DIRETO-ALL RUNS-PKL-TANDEM-04-SET-18	AKAP9_HUMAN-DECOY	AKAP9_HUMAN-DECOY	true	true	true	eTLSGcSTSPSVLSPEEGqqGTLk	0.57	iTRAQ8plex (+304), Carbamidomethyl (+57), Deamidated (+1), Deamidated (+1), iTRAQ8plex (+304)	13.7	39.2608	-0.21		No Values	No Values	No Values	No Values	No Values	No Values	No Values	0	0	1	0
U87MG-DIRETO-ALL RUNS-PKL-TANDEM-04-SET-18	AKAP9_HUMAN-DECOY	AKAP9_HUMAN-DECOY	true	true	true	fYTQnELSk	0.97	iTRAQ8plex (+304), Deamidated (+1), iTRAQ8plex (+304)	0.64	39.3008	-15.79		0	-0.7855	-0.4514	-0.2288	Value Missing	-0.309	-0.2719	0	1	0	0
U87MG-DIRETO-ALL RUNS-PKL-TANDEM-04-SET-18	AKAP9_HUMAN-DECOY	AKAP9_HUMAN-DECOY	true	true	true	lTETESIHR	0.28	iTRAQ8plex (+304)	0.08	38.7697	-1.15		0	Value Missing	Value Missing	Value Missing	Value Missing	Value Missing	Value Missing	0	1	0	0
U87MG-DIRETO-ALL RUNS-PKL-TANDEM-04-SET-18	AKAP9_HUMAN-DECOY	AKAP9_HUMAN-DECOY	true	true	true	sPSqGDSQAk	0.45	iTRAQ8plex (+304), Deamidated (+1), iTRAQ8plex (+304)	0.22	39.2804	-1.02		No Values	No Values	Reference Missing	Reference Missing	Reference Missing	No Values	Reference Missing	0	1	0	0
U87MG-DIRETO-ALL RUNS-PKL-TANDEM-04-SET-18	von Willebrand factor A domain-containing protein 8 OS=Homo sapiens OX=9606 GN=VWA8 PE=1 SV=2	VWA8_HUMAN	true	true	true	lVLLDGIHRVNAGTLAV	0.53	iTRAQ8plex (+304)				0.744727	0	Value Missing	-0.3278	-0.4307	-0.4805	Value Missing	Value Missing	0	1	0	0
U87MG-DIRETO-ALL RUNS-PKL-TANDEM-04-SET-18	von Willebrand factor A domain-containing protein 8 OS=Homo sapiens OX=9606 GN=VWA8 PE=1 SV=2	VWA8_HUMAN	true	true	true	nVLPVLNNLLENR	0.24	iTRAQ8plex (+304)	3.7	39.1787	-0.03		No Values	Reference Missing	Reference Missing	Reference Missing	Reference Missing	No Values	Reference Missing	0	1	0	0
U87MG-DIRETO-ALL RUNS-PKL-TANDEM-04-SET-18	von Willebrand factor A domain-containing protein 8 OS=Homo sapiens OX=9606 GN=VWA8 PE=1 SV=2	VWA8_HUMAN	true	true	true	sRFQARDIYYLP	1	iTRAQ8plex (+304)				2.48149	No Values	No Values	No Values	Reference Missing	Reference Missing	Reference Missing	No Values	0	1	0	0
U87MG-DIRETO-ALL RUNS-PKL-TANDEM-04-SET-18	von Willebrand factor A domain-containing protein 8 OS=Homo sapiens OX=9606 GN=VWA8 PE=1 SV=2	VWA8_HUMAN	true	true	true	tLVENGEMILADGRRIV	0.98	iTRAQ8plex (+304)				0.721246	No Values	No Values	Reference Missing	No Values	Reference Missing	Reference Missing	Reference Missing	0	1	0	0
U87MG-DIRETO-ALL RUNS-PKL-TANDEM-04-SET-18	sp|Q9C0G6|DYH6_HUMAN-DECOY Dynein heavy chain 6, axonemal OS=Homo sapiens OX=9606...	DYH6_HUMAN-DECOY	true	true	true	eLTLPIEADVLTAD	0.63	Dehydrated (-18), iTRAQ8plex (+304)				0.60206	0	-0.1392	0.3046	0.3105	0.02388	0.2531	1.047	0	1	0	0
U87MG-DIRETO-ALL RUNS-PKL-TANDEM-04-SET-18	sp|Q9C0G6|DYH6_HUMAN-DECOY Dynein heavy chain 6, axonemal OS=Homo sapiens OX=9606...	DYH6_HUMAN-DECOY	true	true	true	hGTTSLTGAR	0.99	iTRAQ8plex (+304)				0.60206	0	-0.55	0.1578	-2.429	-0.3123	Value Missing	-0.352	0	1	0	0
U87MG-DIRETO-ALL RUNS-PKL-TANDEM-04-SET-18	sp|Q9C0G6|DYH6_HUMAN-DECOY Dynein heavy chain 6, axonemal OS=Homo sapiens OX=9606...	DYH6_HUMAN-DECOY	true	true	true	iLVVDENLDPnER	0.92	iTRAQ8plex (+304), Deamidated (+1)				1.04576	0	-0.1481	0.4574	-0.9248	-3.096e-06	0.2429	-0.7462	0	1	0	0
U87MG-DIRETO-ALL RUNS-PKL-TANDEM-04-SET-18	sp|Q9C0G6|DYH6_HUMAN-DECOY Dynein heavy chain 6, axonemal OS=Homo sapiens OX=9606...	DYH6_HUMAN-DECOY	true	true	true	mkSYGEWk	0.55	iTRAQ8plex (+304), iTRAQ8plex (+304), iTRAQ8plex (+304)	4.02	39.3812	-3.22		No Values	Reference Missing	Reference Missing	Reference Missing	No Values	No Values	Reference Missing	0	1	0	0
U87MG-DIRETO-ALL RUNS-PKL-TANDEM-04-SET-18	Chloride intracellular channel protein 1 OS=Homo sapiens OX=9606 GN=CLIC1 PE=1 SV=4	CLIC1_HUMAN	true	true	true	gFTIPEAFR	0.25	iTRAQ8plex (+304)	3.38	38.8705	0.15		0	0.3166	0.649	-0.09326	-1.022	-1.522	0.6722	0	1	0	0
U87MG-DIRETO-ALL RUNS-PKL-TANDEM-04-SET-18	Chloride intracellular channel protein 1 OS=Homo sapiens OX=9606 GN=CLIC1 PE=1 SV=4	CLIC1_HUMAN	true	true	true	lAALNPESNTAGLDIFAk	1	iTRAQ8plex (+304), iTRAQ8plex (+304)	59.43	39.5837	16.94	1.85387	0	-0.1519	-0.4531	0.01127	0.02005	-0.08869	0.1077	0	0	2	0
U87MG-DIRETO-ALL RUNS-PKL-TANDEM-04-SET-18	Chloride intracellular channel protein 1 OS=Homo sapiens OX=9606 GN=CLIC1 PE=1 SV=4	CLIC1_HUMAN	true	true	true	nSnPALnDnLEkGLLk	0.46	iTRAQ8plex (+304), Deamidated (+1), Deamidated (+1), Deamidated (+1), iTRAQ8plex (+304), iTRAQ8plex (+304)	12.28	39.351	0.35		No Values	No Values	No Values	Reference Missing	Reference Missing	No Values	No Values	0	0	1	0
U87MG-DIRETO-ALL RUNS-PKL-TANDEM-04-SET-18	Microtubule-associated protein 4 OS=Homo sapiens OX=9606 GN=MAP4 PE=1 SV=3	MAP4_HUMAN	true	true	true	dFIATLEAEAFDDVVGETVGk	0.45	iTRAQ8plex (+304), iTRAQ8plex (+304)	10.35	39.3161	3.03		0	3.61	1.546	Reference Missing	0.5814	1.09	0.6432	0	0	3	0
U87MG-DIRETO-ALL RUNS-PKL-TANDEM-04-SET-18	Microtubule-associated protein 4 OS=Homo sapiens OX=9606 GN=MAP4 PE=1 SV=3	MAP4_HUMAN	true	true	true	tTTAAAVASTGPSSRSPST	0.58	iTRAQ8plex (+304)				0.376751	0	-0.7633	-0.6729	0.6981	1.19	1.257	1.683	0	0	1	0
U87MG-DIRETO-ALL RUNS-PKL-TANDEM-04-SET-18	Protein FAM234A OS=Homo sapiens OX=9606 GN=FAM234A PE=1 SV=1	F234A_HUMAN	true	true	true	gSLGVDGESGFLLHVTR	0.8	iTRAQ8plex (+304)	4.33	39.4116	0.54	1	No Values	Reference Missing	Reference Missing	Reference Missing	Reference Missing	Reference Missing	No Values	0	1	0	0
U87MG-DIRETO-ALL RUNS-PKL-TANDEM-04-SET-18	Protein FAM234A OS=Homo sapiens OX=9606 GN=FAM234A PE=1 SV=1	F234A_HUMAN	true	true	true	mLSHSSGAVRYLMHVPGNAGADVL	0.65	iTRAQ8plex (+304)				0.619789	No Values	Reference Missing	No Values	Reference Missing	Reference Missing	Reference Missing	No Values	0	0	1	0
U87MG-DIRETO-ALL RUNS-PKL-TANDEM-04-SET-18	Protein FAM234A OS=Homo sapiens OX=9606 GN=FAM234A PE=1 SV=1	F234A_HUMAN	true	true	true	rDLVPSSRVVRLGEGGPDSDQAIR	0.92	iTRAQ8plex (+304)				0.619789	0	0.0501	-0.4214	0.01889	-0.3921	-0.07971	Value Missing	0	0	2	0
U87MG-DIRETO-ALL RUNS-PKL-TANDEM-04-SET-18	PRA1 family protein 3 OS=Homo sapiens OX=9606 GN=ARL6IP5 PE=1 SV=1	PRAF3_HUMAN	true	true	true	rTPmGIVLDALEQQEEGINR	0.51	iTRAQ8plex (+304), Oxidation (+16)	11.33	39.4057	0		0	Value Missing	Value Missing	0.7102	0.974	Value Missing	Value Missing	0	0	1	0
U87MG-DIRETO-ALL RUNS-PKL-TANDEM-04-SET-18	PRA1 family protein 3 OS=Homo sapiens OX=9606 GN=ARL6IP5 PE=1 SV=1	PRAF3_HUMAN	true	true	true	rTPMGIVLDALEqQEEGINR	1	iTRAQ8plex (+304), Deamidated (+1)	20.07	39.3767	1.85	0.79588	0	0.8805	Value Missing	1.194	0.05975	Value Missing	Value Missing	0	0	1	0
U87MG-DIRETO-ALL RUNS-PKL-TANDEM-04-SET-18	PRA1 family protein 3 OS=Homo sapiens OX=9606 GN=ARL6IP5 PE=1 SV=1	PRAF3_HUMAN	true	true	true	rTPMGIVLDALEQqEEGINR	1	iTRAQ8plex (+304), Deamidated (+1)	11.19	39.3802	0	1.79588	No Values	No Values	No Values	No Values	No Values	No Values	No Values	0	0	1	0
U87MG-DIRETO-ALL RUNS-PKL-TANDEM-04-SET-18	PRA1 family protein 3 OS=Homo sapiens OX=9606 GN=ARL6IP5 PE=1 SV=1	PRAF3_HUMAN	true	true	true	tPMGIVLDALEQqEEGINR	0.23	iTRAQ8plex (+304), Deamidated (+1)	14.52	39.6562	0		0	Value Missing	-3.436	Value Missing	-0.8076	-1.734	-1.219	0	0	1	0
U87MG-DIRETO-ALL RUNS-PKL-TANDEM-04-SET-18	Peroxiredoxin-5, mitochondrial OS=Homo sapiens OX=9606 GN=PRDX5 PE=1 SV=4	PRDX5_HUMAN	true	true	true	lLADPTGAFGk	0.15	iTRAQ8plex (+304), iTRAQ8plex (+304)	3.72	39.3757	0		0	-0.5997	0.1047	-0.5983	-0.3242	Value Missing	0.1548	0	1	0	0
U87MG-DIRETO-ALL RUNS-PKL-TANDEM-04-SET-18	Peroxiredoxin-5, mitochondrial OS=Homo sapiens OX=9606 GN=PRDX5 PE=1 SV=4	PRDX5_HUMAN	true	true	true	tHLPGFVEQAEALk	0.55	iTRAQ8plex (+304), iTRAQ8plex (+304)	4.76	39.4743	-3.04		0	-0.3362	0.2426	-0.7028	-0.2456	-0.5514	-0.2892	0	0	3	0
U87MG-DIRETO-ALL RUNS-PKL-TANDEM-04-SET-18	E3 ubiquitin-protein ligase RNF123 OS=Homo sapiens OX=9606 GN=RNF123 PE=1 SV=1	RN123_HUMAN	true	true	true	gPASEREqATSVLLADPcFQLR	0.64	iTRAQ8plex (+304), Deamidated (+1), Carbamidomethyl (+57)	17.17	39.4851	0.93		0	0.7714	Value Missing	Value Missing	Value Missing	Value Missing	Value Missing	0	0	1	0
U87MG-DIRETO-ALL RUNS-PKL-TANDEM-04-SET-18	E3 ubiquitin-protein ligase RNF123 OS=Homo sapiens OX=9606 GN=RNF123 PE=1 SV=1	RN123_HUMAN	true	true	true	lLNDyLnR	0.47	iTRAQ8plex (+304), iTRAQ8plex (+304), Deamidated (+1)	0.96	39.5061	-0.46		0	0.4325	0.4949	-0.0822	Value Missing	Value Missing	Value Missing	0	1	0	0
U87MG-DIRETO-ALL RUNS-PKL-TANDEM-04-SET-18	E3 ubiquitin-protein ligase RNF123 OS=Homo sapiens OX=9606 GN=RNF123 PE=1 SV=1	RN123_HUMAN	true	true	true	mLDIYWLLR	0.52	iTRAQ8plex (+304)	11.94	39.3646	0.44		No Values	Reference Missing	No Values	Reference Missing	No Values	No Values	No Values	0	1	0	0
U87MG-DIRETO-ALL RUNS-PKL-TANDEM-04-SET-18	E3 ubiquitin-protein ligase RNF123 OS=Homo sapiens OX=9606 GN=RNF123 PE=1 SV=1	RN123_HUMAN	true	true	true	nLLAPyEQRPWAqTNWILVR	0.89	iTRAQ8plex (+304), iTRAQ8plex (+304), Deamidated (+1)	20.21	39.3541	0		No Values	No Values	No Values	No Values	No Values	No Values	No Values	0	0	1	0
U87MG-DIRETO-ALL RUNS-PKL-TANDEM-04-SET-18	Major vault protein OS=Homo sapiens OX=9606 GN=MVP PE=1 SV=4	MVP_HUMAN	true	true	true	eLLELEALSMAVESTGTAk	1	iTRAQ8plex (+304), iTRAQ8plex (+304)	17.04	39.488	7.19	0.387216	0	0.0647	0.3909	-0.6039	0.1032	0.9515	0.09742	0	0	2	0
U87MG-DIRETO-ALL RUNS-PKL-TANDEM-04-SET-18	Major vault protein OS=Homo sapiens OX=9606 GN=MVP PE=1 SV=4	MVP_HUMAN	true	true	true	lLGPDFFTDVITIETADHAR	1	iTRAQ8plex (+304)				2	No Values	Reference Missing	Reference Missing	Reference Missing	Reference Missing	Reference Missing	Reference Missing	0	0	1	0
U87MG-DIRETO-ALL RUNS-PKL-TANDEM-04-SET-18	Niban-like protein 1 OS=Homo sapiens OX=9606 GN=FAM129B PE=1 SV=3	NIBL1_HUMAN	true	true	true	fQELIFEDFAR	1	iTRAQ8plex (+304)	28.89	39.0687	9.08	2.88606	0	0.1021	-0.1208	0.6475	0.2662	0.5372	0.03603	0	2	0	0
U87MG-DIRETO-ALL RUNS-PKL-TANDEM-04-SET-18	Niban-like protein 1 OS=Homo sapiens OX=9606 GN=FAM129B PE=1 SV=3	NIBL1_HUMAN	true	true	true	iLTSVDqYLELIGNSLPGTTAk	1	iTRAQ8plex (+304), Deamidated (+1), iTRAQ8plex (+304)	20.82	39.0789	0.39	0.886057	No Values	No Values	No Values	No Values	Reference Missing	Reference Missing	No Values	0	0	1	0
U87MG-DIRETO-ALL RUNS-PKL-TANDEM-04-SET-18	Programmed cell death 6-interacting protein OS=Homo sapiens OX=9606 GN=PDCD6IP PE=1 SV=1	PDC6I_HUMAN	true	true	true	ePSAPSIPTP	0.95	iTRAQ8plex (+304)				0.69897	No Values	Reference Missing	No Values	No Values	Reference Missing	No Values	Reference Missing	0	1	0	0
U87MG-DIRETO-ALL RUNS-PKL-TANDEM-04-SET-18	Programmed cell death 6-interacting protein OS=Homo sapiens OX=9606 GN=PDCD6IP PE=1 SV=1	PDC6I_HUMAN	true	true	true	mVPVSVQQSLAAYnQR	0.15	Oxidation (+16), iTRAQ8plex (+304), Deamidated (+1)	11.39	39.4453	5.52		0	Value Missing	Value Missing	Value Missing	Value Missing	Value Missing	Value Missing	0	1	0	0
U87MG-DIRETO-ALL RUNS-PKL-TANDEM-04-SET-18	Programmed cell death 6-interacting protein OS=Homo sapiens OX=9606 GN=PDCD6IP PE=1 SV=1	PDC6I_HUMAN	true	true	true	nLATAYDNFVELVAnLk	1	iTRAQ8plex (+304), Deamidated (+1), iTRAQ8plex (+304)	32.82	39.4354	0.6	2.29243	0	Value Missing	Value Missing	Value Missing	1.069	Value Missing	Value Missing	0	0	1	0
U87MG-DIRETO-ALL RUNS-PKL-TANDEM-04-SET-18	Protein PRRC2A OS=Homo sapiens OX=9606 GN=PRRC2A PE=1 SV=3	PRC2A_HUMAN	true	true	true	aGSSGSSSGGGGGGPGGRTGP	0.93	iTRAQ8plex (+304)				0.920819	0	-0.7251	-0.2638	-0.5104	-0.5933	Value Missing	0.1858	0	0	1	0
U87MG-DIRETO-ALL RUNS-PKL-TANDEM-04-SET-18	Protein PRRC2A OS=Homo sapiens OX=9606 GN=PRRC2A PE=1 SV=3	PRC2A_HUMAN	true	true	true	aGSSGSSSGGGGGGPGGRTGPGR	1	iTRAQ8plex (+304)	17.33	39.4734	0	1.95861	0	0.4158	-0.4041	0.8234	2.138	0.7275	1.071	0	0	1	0
U87MG-DIRETO-ALL RUNS-PKL-TANDEM-04-SET-18	Citrate synthase, mitochondrial OS=Homo sapiens OX=9606 GN=CS PE=1 SV=2	CISY_HUMAN	true	true	true	aLGVLAQLIWSR	0.99	iTRAQ8plex (+304)	13.21	39.4778	-0.4	1	0	-0.2753	-0.5121	-0.8077	Value Missing	-0.3569	Value Missing	0	1	0	0
U87MG-DIRETO-ALL RUNS-PKL-TANDEM-04-SET-18	Citrate synthase, mitochondrial OS=Homo sapiens OX=9606 GN=CS PE=1 SV=2	CISY_HUMAN	true	true	true	dILADLIPk	0.96	iTRAQ8plex (+304), iTRAQ8plex (+304)	29.21	38.9265	4.8		0	0.7219	0.2502	0.1513	-0.4654	Reference Missing	-0.04773	0	2	0	0
U87MG-DIRETO-ALL RUNS-PKL-TANDEM-04-SET-18	sp|Q8IUG5|MY18B_HUMAN-DECOY Unconventional myosin-XVIIIb OS=Homo sapiens OX=9606...	MY18B_HUMAN-DECOY	true	true	true	gAGSWGLAVISQDR	0.46	iTRAQ8plex (+304)	4.5	39.3887	-1.66		0	0.544	0.6936	Value Missing	1.063	Value Missing	Value Missing	0	1	0	0
U87MG-DIRETO-ALL RUNS-PKL-TANDEM-04-SET-18	sp|Q8IUG5|MY18B_HUMAN-DECOY Unconventional myosin-XVIIIb OS=Homo sapiens OX=9606...	MY18B_HUMAN-DECOY	true	true	true	lQETGITASLLPQLSGLLQ	0.98	iTRAQ8plex (+304)				1.07058	No Values	No Values	Reference Missing	Reference Missing	Reference Missing	Reference Missing	Reference Missing	0	0	1	0
U87MG-DIRETO-ALL RUNS-PKL-TANDEM-04-SET-18	sp|Q8IUG5|MY18B_HUMAN-DECOY Unconventional myosin-XVIIIb OS=Homo sapiens OX=9606...	MY18B_HUMAN-DECOY	true	true	true	qVLEEmDAk	0.94	Ammonia-loss (-17), iTRAQ8plex (+304), Oxidation (+16), iTRAQ8plex (+304)				1.01773	No Values	No Values	No Values	Reference Missing	No Values	No Values	No Values	0	1	0	0
U87MG-DIRETO-ALL RUNS-PKL-TANDEM-04-SET-18	Pulmonary surfactant-associated protein C OS=Homo sapiens OX=9606 GN=SFTPC PE=1 SV=2	PSPC_HUMAN	true	true	true	iAPESIPSLEALNR	0.93	iTRAQ8plex (+304)	6.5	39.3049	0	1.11919	0	-1.17	-0.2446	-0.2616	-0.4521	-0.3442	-0.154	0	2	0	0
U87MG-DIRETO-ALL RUNS-PKL-TANDEM-04-SET-18	Pulmonary surfactant-associated protein C OS=Homo sapiens OX=9606 GN=SFTPC PE=1 SV=2	PSPC_HUMAN	true	true	true	mDVGSkEVLMESPPDYSAAP	0.98	iTRAQ8plex (+304), iTRAQ8plex (+304)				1.1549	0	0.7775	Value Missing	2.4	1.045	Value Missing	Value Missing	0	0	1	0
U87MG-DIRETO-ALL RUNS-PKL-TANDEM-04-SET-18	Dynactin subunit 2 OS=Homo sapiens OX=9606 GN=DCTN2 PE=1 SV=4	DCTN2_HUMAN	true	true	true	enLATVEGNFASIDER	0.33	iTRAQ8plex (+304), Deamidated (+1)	6.21	39.5347	-2.54		0	-0.03855	-0.114	-0.1276	-0.05494	0.2933	0.026	0	1	0	0
U87MG-DIRETO-ALL RUNS-PKL-TANDEM-04-SET-18	Dynactin subunit 2 OS=Homo sapiens OX=9606 GN=DCTN2 PE=1 SV=4	DCTN2_HUMAN	true	true	true	lLHEVqELTTEVEk	1	iTRAQ8plex (+304), Deamidated (+1), iTRAQ8plex (+304)	34.69	39.6327	4.95	1.03621	No Values	Reference Missing	Reference Missing	Reference Missing	No Values	No Values	Reference Missing	0	0	1	0
U87MG-DIRETO-ALL RUNS-PKL-TANDEM-04-SET-18	Integrin beta-1 OS=Homo sapiens OX=9606 GN=ITGB1 PE=1 SV=2	ITB1_HUMAN	true	true	true	iGFGSFVEk	0.31	iTRAQ8plex (+304), iTRAQ8plex (+304)	12.34	39.0444	7.84		0	-0.1206	0.1223	-0.42	-0.6867	-0.04393	-0.1477	0	1	0	0
U87MG-DIRETO-ALL RUNS-PKL-TANDEM-04-SET-18	Integrin beta-1 OS=Homo sapiens OX=9606 GN=ITGB1 PE=1 SV=2	ITB1_HUMAN	true	true	true	nVLSLTNkGEVFNELVGk	0.34	iTRAQ8plex (+304), iTRAQ8plex (+304), iTRAQ8plex (+304)	9.83	38.9426	0.7		0	0.5814	Value Missing	Value Missing	0.5113	0.8415	0.3638	0	0	1	0
U87MG-DIRETO-ALL RUNS-PKL-TANDEM-04-SET-18	Integrin beta-1 OS=Homo sapiens OX=9606 GN=ITGB1 PE=1 SV=2	ITB1_HUMAN	true	true	true	nVLSLTNkGEVFnELVGk	1	iTRAQ8plex (+304), iTRAQ8plex (+304), Deamidated (+1), iTRAQ8plex (+304)	24.03	38.9796	1.49	1.67778	0	-0.2521	-0.3001	-1.245	-0.3328	-0.1453	-0.08674	0	0	1	0
U87MG-DIRETO-ALL RUNS-PKL-TANDEM-04-SET-18	2'-5'-oligoadenylate synthase 2 OS=Homo sapiens OX=9606 GN=OAS2 PE=1 SV=3	OAS2_HUMAN	true	true	true	eAQTWLTSPNLDNELPAPSWNV	0.93	iTRAQ8plex (+304)				0.29243	0	0.2786	-0.04798	0.0645	0.6719	0.911	0.5399	0	0	0	1
U87MG-DIRETO-ALL RUNS-PKL-TANDEM-04-SET-18	2'-5'-oligoadenylate synthase 2 OS=Homo sapiens OX=9606 GN=OAS2 PE=1 SV=3	OAS2_HUMAN	true	true	true	gNGESQLSSVPAQk	0.97	iTRAQ8plex (+304), iTRAQ8plex (+304)				1.4437	0	-1.158	-0.4224	-0.07473	0.7729	-2.842	-0.07398	0	1	0	0
U87MG-DIRETO-ALL RUNS-PKL-TANDEM-04-SET-18	2'-5'-oligoadenylate synthase 2 OS=Homo sapiens OX=9606 GN=OAS2 PE=1 SV=3	OAS2_HUMAN	true	true	true	gNGESQLSSVPAqk	0.32	iTRAQ8plex (+304), Deamidated (+1), iTRAQ8plex (+304)	10.85	39.4404	4.54		0	0.01658	0.02039	-0.7177	0.3665	0.4822	0.5335	0	1	0	0
U87MG-DIRETO-ALL RUNS-PKL-TANDEM-04-SET-18	sp|Q96GQ7|DDX27_HUMAN-DECOY Probable ATP-dependent RNA helicase DDX27 OS=Homo sapiens...	DDX27_HUMAN-DECOY	true	true	true	qTQSLNGHLEGV	0.82	iTRAQ8plex (+304)				0.568636	0	-0.2041	-0.08133	-0.06236	-0.6655	-0.2749	-0.5165	0	1	0	0
U87MG-DIRETO-ALL RUNS-PKL-TANDEM-04-SET-18	sp|Q96GQ7|DDX27_HUMAN-DECOY Probable ATP-dependent RNA helicase DDX27 OS=Homo sapiens...	DDX27_HUMAN-DECOY	true	true	true	tLLAAVIAERDGER	0.99	iTRAQ8plex (+304)	14.25	39.35	4.2	1.17393	0	0.09262	0.5215	0.03531	-0.1226	0.291	0.7576	0	2	0	0
U87MG-DIRETO-ALL RUNS-PKL-TANDEM-04-SET-18	Kinectin OS=Homo sapiens OX=9606 GN=KTN1 PE=1 SV=1	KTN1_HUMAN	true	true	true	gELTTLIHQLQEk	0.81	iTRAQ8plex (+304), iTRAQ8plex (+304)	15.94	39.429	8.54		0	0.4011	0.5115	0.3219	0.2754	0.5576	1.027	0	0	1	0
U87MG-DIRETO-ALL RUNS-PKL-TANDEM-04-SET-18	Kinectin OS=Homo sapiens OX=9606 GN=KTN1 PE=1 SV=1	KTN1_HUMAN	true	true	true	sVLAETEGILqk	0.91	iTRAQ8plex (+304), Deamidated (+1), iTRAQ8plex (+304)	20.13	39.3852	6.88		0	-0.4846	-0.6832	Value Missing	Value Missing	-0.3485	-1.222	0	1	0	0
U87MG-DIRETO-ALL RUNS-PKL-TANDEM-04-SET-18	Kinectin OS=Homo sapiens OX=9606 GN=KTN1 PE=1 SV=1	KTN1_HUMAN	true	true	true	tVEELLETGLIQVATkEEELNAIR	0.87	iTRAQ8plex (+304), iTRAQ8plex (+304)	22.96	38.8496	0		0	0.8232	-2.147	Value Missing	1.054	0.04069	Value Missing	0	0	0	1
U87MG-DIRETO-ALL RUNS-PKL-TANDEM-04-SET-18	Liprin-alpha-3 OS=Homo sapiens OX=9606 GN=PPFIA3 PE=1 SV=3	LIPA3_HUMAN	true	true	true	aETLPEIEAQLAqR	0.96	iTRAQ8plex (+304), Deamidated (+1)				0.823909	0	-0.3543	-1.037	-0.1735	-0.6621	-0.2924	0.03302	0	1	0	0
U87MG-DIRETO-ALL RUNS-PKL-TANDEM-04-SET-18	Liprin-alpha-3 OS=Homo sapiens OX=9606 GN=PPFIA3 PE=1 SV=3	LIPA3_HUMAN	true	true	true	vSSSGLDSLGR	0.18	iTRAQ8plex (+304)	8.82	39.1009	0		No Values	Reference Missing	Reference Missing	No Values	No Values	Reference Missing	No Values	0	1	0	0
U87MG-DIRETO-ALL RUNS-PKL-TANDEM-04-SET-18	Liprin-alpha-3 OS=Homo sapiens OX=9606 GN=PPFIA3 PE=1 SV=3	LIPA3_HUMAN	true	true	true	yRSScSLPPSLTTSTLASP	0.9	iTRAQ8plex (+304), Carbamidomethyl (+57)				1.26761	0	Value Missing	Value Missing	Value Missing	Value Missing	-0.571	Value Missing	0	1	0	0
U87MG-DIRETO-ALL RUNS-PKL-TANDEM-04-SET-18	Leukocyte tyrosine kinase receptor OS=Homo sapiens OX=9606 GN=LTK PE=1 SV=3	LTK_HUMAN	true	true	true	dIAARNcLLScAGP	0.77	iTRAQ8plex (+304), Carbamidomethyl (+57), Carbamidomethyl (+57)				0.552842	0	1.834	1.553	2.632	1.64	1.986	1.349	0	1	0	0
U87MG-DIRETO-ALL RUNS-PKL-TANDEM-04-SET-18	Leukocyte tyrosine kinase receptor OS=Homo sapiens OX=9606 GN=LTK PE=1 SV=3	LTK_HUMAN	true	true	true	gAYAGTSVVVTVGAAGQLRGVQLWR	0.79	iTRAQ8plex (+304)				0.356547	0	0.1893	0.7946	0.04105	0.07862	0.7883	0.03232	0	0	0	1
U87MG-DIRETO-ALL RUNS-PKL-TANDEM-04-SET-18	Leukocyte tyrosine kinase receptor OS=Homo sapiens OX=9606 GN=LTK PE=1 SV=3	LTK_HUMAN	true	true	true	lENRSEAPGSGGRGGAAGGGGGWTSR	0.93	iTRAQ8plex (+304)				1.67778	0	Value Missing	-0.538	-0.05864	Value Missing	0.3758	0.5033	0	0	1	0
U87MG-DIRETO-ALL RUNS-PKL-TANDEM-04-SET-18	Nucleoside diphosphate kinase A OS=Homo sapiens OX=9606 GN=NME1 PE=1 SV=1	NDKA_HUMAN,NDKB_HUMAN	true	true	true	gLVGEIIk	0.54	iTRAQ8plex (+304), iTRAQ8plex (+304)	24.64	38.3193	9.75		0	-0.8411	-0.5125	-0.2487	-0.6069	-0.01251	-0.08344	0	1	0	0
U87MG-DIRETO-ALL RUNS-PKL-TANDEM-04-SET-18	Nucleoside diphosphate kinase A OS=Homo sapiens OX=9606 GN=NME1 PE=1 SV=1	NDKA_HUMAN,NDKB_HUMAN	true	true	true	vMLGETNPADSkPGTIR	0.51	iTRAQ8plex (+304), iTRAQ8plex (+304)	13.74	39.5813	2.75		0	-0.4189	-0.4632	Value Missing	-0.7954	-0.4262	-0.06032	0	0	1	0
U87MG-DIRETO-ALL RUNS-PKL-TANDEM-04-SET-18	Nucleoside diphosphate kinase A OS=Homo sapiens OX=9606 GN=NME1 PE=1 SV=1	NDKA_HUMAN,NDKB_HUMAN	true	true	true	vMLGETnPADSkPGTIR	0.99	iTRAQ8plex (+304), Deamidated (+1), iTRAQ8plex (+304)	15.54	39.5521	1.14	0.552842	0	-0.6843	-0.6483	-0.1548	-0.4579	0.03491	0.3517	0	0	1	0
U87MG-DIRETO-ALL RUNS-PKL-TANDEM-04-SET-18	F-box only protein 34 OS=Homo sapiens OX=9606 GN=FBXO34 PE=1 SV=2	FBX34_HUMAN	true	true	true	eLVSLTSRNPDQR	0.97	Dehydrated (-18), iTRAQ8plex (+304)				0.886057	0	-0.4278	-0.2283	-0.5814	-0.4985	-0.3526	-0.969	0	1	0	0
U87MG-DIRETO-ALL RUNS-PKL-TANDEM-04-SET-18	F-box only protein 34 OS=Homo sapiens OX=9606 GN=FBXO34 PE=1 SV=2	FBX34_HUMAN	true	true	true	iQqLLEPqqYmAFLPHHImVk	0.85	iTRAQ8plex (+304), Deamidated (+1), Deamidated (+1), Deamidated (+1), Oxidation (+16), Oxidation (+16), iTRAQ8plex (+304)	20.34	39.2278	1.67		0	0.5107	0.403	Value Missing	Reference Missing	Reference Missing	Reference Missing	0	0	0	2
U87MG-DIRETO-ALL RUNS-PKL-TANDEM-04-SET-18	IF140_HUMAN-DECOY	IF140_HUMAN-DECOY	true	true	true	aVALFPHVPHWSIFSPSGAADPAEIQHDYYLAM	0.77	iTRAQ8plex (+304)				0.244125	0	-0.5037	-0.3135	Value Missing	-2.234	-0.1913	-1.43	0	0	0	1
U87MG-DIRETO-ALL RUNS-PKL-TANDEM-04-SET-18	IF140_HUMAN-DECOY	IF140_HUMAN-DECOY	true	true	true	gEPPVTyLSLRLNETVVVLAER	0.96	iTRAQ8plex (+304), iTRAQ8plex (+304)				0.508638	0	-0.3682	-0.3572	-0.1059	0.3966	0.4367	0.3046	0	0	0	1
U87MG-DIRETO-ALL RUNS-PKL-TANDEM-04-SET-18	IF140_HUMAN-DECOY	IF140_HUMAN-DECOY	true	true	true	wNFmDLAkEDGSVAAk	0.5	iTRAQ8plex (+304), Oxidation (+16), iTRAQ8plex (+304), iTRAQ8plex (+304)	11.74	39.2921	5.94		No Values	Reference Missing	No Values	Reference Missing	No Values	Reference Missing	Reference Missing	0	0	1	0
U87MG-DIRETO-ALL RUNS-PKL-TANDEM-04-SET-18	Nesprin-2 OS=Homo sapiens OX=9606 GN=SYNE2 PE=1 SV=3	SYNE2_HUMAN	true	true	true	eGPRVLNGNPQQEDGGLAGIT	0.89	iTRAQ8plex (+304)				0.79588	0	Value Missing	Value Missing	1.572	Value Missing	Value Missing	-0.02448	0	0	1	0
U87MG-DIRETO-ALL RUNS-PKL-TANDEM-04-SET-18	Nesprin-2 OS=Homo sapiens OX=9606 GN=SYNE2 PE=1 SV=3	SYNE2_HUMAN	true	true	true	gSNTFQcRINIEHAL	0.95	iTRAQ8plex (+304), Carbamidomethyl (+57)				1.55284	0	0.5164	0.8484	1.18	1.845	Value Missing	0.8491	0	1	0	0
U87MG-DIRETO-ALL RUNS-PKL-TANDEM-04-SET-18	Nesprin-2 OS=Homo sapiens OX=9606 GN=SYNE2 PE=1 SV=3	SYNE2_HUMAN	true	true	true	mEkqILSLnQR	0.17	iTRAQ8plex (+304), iTRAQ8plex (+304), Deamidated (+1), Deamidated (+1)	13.55	39.5832	5.58		0	-0.5617	-0.5937	0.07675	-0.1687	Value Missing	-0.08032	0	0	1	0
U87MG-DIRETO-ALL RUNS-PKL-TANDEM-04-SET-18	Lysine-specific demethylase 7A OS=Homo sapiens OX=9606 GN=KDM7A PE=1 SV=2	KDM7A_HUMAN	true	true	true	aGAAAAVAAGAAAGAAAAAVSVAAPGR	0.93	iTRAQ8plex (+304)				0.79588	0	-3.622	-1.27	Value Missing	-1.726	-0.5422	-0.1006	0	0	0	1
U87MG-DIRETO-ALL RUNS-PKL-TANDEM-04-SET-18	Lysine-specific demethylase 7A OS=Homo sapiens OX=9606 GN=KDM7A PE=1 SV=2	KDM7A_HUMAN	true	true	true	mAGAAAAVAAGAAAGAAAAAVSVAAPGR	0.77	Oxidation (+16), iTRAQ8plex (+304)	4.56	39.6227	1.12	0.508638	0	-0.1624	0.1377	-0.9766	0.4926	-0.2991	-0.2313	0	0	1	0
U87MG-DIRETO-ALL RUNS-PKL-TANDEM-04-SET-18	Lysine-specific demethylase 7A OS=Homo sapiens OX=9606 GN=KDM7A PE=1 SV=2	KDM7A_HUMAN	true	true	true	rEcPTSTSTEEEAI	0.68	iTRAQ8plex (+304), Carbamidomethyl (+57)				0.638272	No Values	No Values	Reference Missing	Reference Missing	No Values	No Values	Reference Missing	0	1	0	0
U87MG-DIRETO-ALL RUNS-PKL-TANDEM-04-SET-18	Rotatin OS=Homo sapiens OX=9606 GN=RTTN PE=1 SV=3	RTTN_HUMAN	true	true	true	hcyLGRcmFDLNFSAFDR	0.45	iTRAQ8plex (+304), Carbamidomethyl (+57), iTRAQ8plex (+304), Carbamidomethyl (+57), Oxidation (+16)	14.88	39.2557	7.74		No Values	No Values	No Values	No Values	No Values	Reference Missing	No Values	0	0	1	0
U87MG-DIRETO-ALL RUNS-PKL-TANDEM-04-SET-18	Rotatin OS=Homo sapiens OX=9606 GN=RTTN PE=1 SV=3	RTTN_HUMAN	true	true	true	lLIDIIHFLnk	0.99	iTRAQ8plex (+304), Deamidated (+1), iTRAQ8plex (+304)	32.34	39.1291	0		No Values	Reference Missing	Reference Missing	Reference Missing	Reference Missing	No Values	No Values	0	0	2	0
U87MG-DIRETO-ALL RUNS-PKL-TANDEM-04-SET-18	Protein bassoon OS=Homo sapiens OX=9606 GN=BSN PE=1 SV=4	BSN_HUMAN	true	true	true	qQEqLLqLER	0.88	Ammonia-loss (-17), Deamidated (+1), iTRAQ8plex (+304), Deamidated (+1), Deamidated (+1)				0.823909	0	-3.089	-2.87	-2.395	-2.561	-2.853	-2.691	0	1	0	0
U87MG-DIRETO-ALL RUNS-PKL-TANDEM-04-SET-18	Protein bassoon OS=Homo sapiens OX=9606 GN=BSN PE=1 SV=4	BSN_HUMAN	true	true	true	qQEQLLQLERER	0.94	Deamidated (+1), iTRAQ8plex (+304)	12.38	39.2942	0.41	0.638272	0	-0.06271	-0.3067	-1.192	0.05969	0.195	0.2356	0	1	0	0
U87MG-DIRETO-ALL RUNS-PKL-TANDEM-04-SET-18	Protein bassoon OS=Homo sapiens OX=9606 GN=BSN PE=1 SV=4	BSN_HUMAN	true	true	true	qQEQLLqLERER	0.45	Deamidated (+1), iTRAQ8plex (+304), Deamidated (+1)	4.88	39.4851	-1.17		0	-0.5128	Value Missing	-1.012	0.06458	0.6516	0.592	0	1	0	0
U87MG-DIRETO-ALL RUNS-PKL-TANDEM-04-SET-18	Dynein heavy chain 2, axonemal OS=Homo sapiens OX=9606 GN=DNAH2 PE=2 SV=3	DYH2_HUMAN	true	true	true	gTEEVFQALEDNqVALSTMk	0.33	iTRAQ8plex (+304), Deamidated (+1), iTRAQ8plex (+304)	7.63	39.265	-0.28		0	Value Missing	-0.09365	-0.2338	-0.9373	-0.9555	-0.1533	0	0	1	0
U87MG-DIRETO-ALL RUNS-PKL-TANDEM-04-SET-18	Dynein heavy chain 2, axonemal OS=Homo sapiens OX=9606 GN=DNAH2 PE=2 SV=3	DYH2_HUMAN	true	true	true	gTEEVFQALEDnqVALSTMk	0.46	iTRAQ8plex (+304), Deamidated (+1), Deamidated (+1), iTRAQ8plex (+304)	16.86	39.2727	4.59		0	0.2306	-0.3003	-1.001	-0.1724	-0.3529	0.3905	0	0	1	0
U87MG-DIRETO-ALL RUNS-PKL-TANDEM-04-SET-18	Dynein heavy chain 2, axonemal OS=Homo sapiens OX=9606 GN=DNAH2 PE=2 SV=3	DYH2_HUMAN	true	true	true	qAPVPITWEnFEATVqFGTVRGPYIPALLR	0.98	Ammonia-loss (-17), iTRAQ8plex (+304), Deamidated (+1), Deamidated (+1)				0.60206	No Values	Reference Missing	Reference Missing	No Values	No Values	No Values	No Values	0	0	0	1
U87MG-DIRETO-ALL RUNS-PKL-TANDEM-04-SET-18	PRA1 family protein 2 OS=Homo sapiens OX=9606 GN=PRAF2 PE=1 SV=1	PRAF2_HUMAN	true	true	true	aLDDFVLGSAR	1	iTRAQ8plex (+304)	27.63	39.233	18.36	1.12494	0	-0.04181	0.1384	0.7245	-0.0929	0.3703	-0.9744	0	1	0	0
U87MG-DIRETO-ALL RUNS-PKL-TANDEM-04-SET-18	PRA1 family protein 2 OS=Homo sapiens OX=9606 GN=PRAF2 PE=1 SV=1	PRAF2_HUMAN	true	true	true	tPMGLLLEALGQEQEAGS	1	iTRAQ8plex (+304)	25.81	39.4626	7.32	4.24413	No Values	No Values	No Values	No Values	No Values	No Values	No Values	0	1	0	0
U87MG-DIRETO-ALL RUNS-PKL-TANDEM-04-SET-18	Delta-1-pyrroline-5-carboxylate synthase OS=Homo sapiens OX=9606 GN=ALDH18A1 PE=1 SV=2	P5CS_HUMAN	true	true	true	eMMLVTSGA	0.98	iTRAQ8plex (+304)				1.01323	No Values	Reference Missing	No Values	No Values	No Values	No Values	No Values	0	1	0	0
U87MG-DIRETO-ALL RUNS-PKL-TANDEM-04-SET-18	Delta-1-pyrroline-5-carboxylate synthase OS=Homo sapiens OX=9606 GN=ALDH18A1 PE=1 SV=2	P5CS_HUMAN	true	true	true	lASIVEQVSVLQNQGR	1	iTRAQ8plex (+304)	16.93	39.4944	5.63	2.24413	0	Value Missing	0.006676	0.4849	0.5325	0.1704	0.07087	0	1	0	0
U87MG-DIRETO-ALL RUNS-PKL-TANDEM-04-SET-18	Serine/threonine-protein phosphatase 2A 65 kDa regulatory subunit A beta isoform OS=Homo sapiens OX=9606 GN=PPP2R1B PE=1 SV=3	2AAB_HUMAN	true	true	true	iGPILDTNAL	0.95	iTRAQ8plex (+304)				0.920819	0	-0.7279	-0.5432	-0.1147	-0.1539	0.2038	0.4348	0	1	0	0
U87MG-DIRETO-ALL RUNS-PKL-TANDEM-04-SET-18	Serine/threonine-protein phosphatase 2A 65 kDa regulatory subunit A beta isoform OS=Homo sapiens OX=9606 GN=PPP2R1B PE=1 SV=3	2AAB_HUMAN	true	true	true	qLSQSLLPAIVELAEDAk	1	iTRAQ8plex (+304), iTRAQ8plex (+304)	25.62	39.1212	9.65	0.853872	No Values	No Values	No Values	No Values	No Values	No Values	No Values	0	0	1	0
U87MG-DIRETO-ALL RUNS-PKL-TANDEM-04-SET-18	26S proteasome regulatory subunit 6A OS=Homo sapiens OX=9606 GN=PSMC3 PE=1 SV=3	PRS6A_HUMAN	true	true	true	qEEDGANIDLDSQR	0.93	iTRAQ8plex (+304)				0.886057	0	0.6097	-0.5451	-0.3728	0.9357	0.436	0.1071	0	1	0	0
U87MG-DIRETO-ALL RUNS-PKL-TANDEM-04-SET-18	26S proteasome regulatory subunit 6A OS=Homo sapiens OX=9606 GN=PSMC3 PE=1 SV=3	PRS6A_HUMAN	true	true	true	tMLELLnQLDGFQPNTQVk	1	iTRAQ8plex (+304), Deamidated (+1), iTRAQ8plex (+304)	43.08	39.4181	0	5.19382	No Values	Reference Missing	Reference Missing	Reference Missing	Reference Missing	No Values	No Values	0	0	1	0
U87MG-DIRETO-ALL RUNS-PKL-TANDEM-04-SET-18	AP-2 complex subunit alpha-1 OS=Homo sapiens OX=9606 GN=AP2A1 PE=1 SV=3	AP2A1_HUMAN	true	true	true	ecLRDFLTPPLLSVR	0.93	iTRAQ8plex (+304), Carbamidomethyl (+57)				0.853872	No Values	No Values	No Values	Reference Missing	Reference Missing	No Values	No Values	0	1	0	0
U87MG-DIRETO-ALL RUNS-PKL-TANDEM-04-SET-18	AP-2 complex subunit alpha-1 OS=Homo sapiens OX=9606 GN=AP2A1 PE=1 SV=3	AP2A1_HUMAN	true	true	true	vGGYILGEFGnLIAGDPR	1	iTRAQ8plex (+304), Deamidated (+1)	36.44	39.5444	10.5	3.22185	0	-0.872	-0.3028	0.03597	0.2085	-1.85	-0.3853	0	1	0	0
U87MG-DIRETO-ALL RUNS-PKL-TANDEM-04-SET-18	sp|Q14203|DCTN1_HUMAN-DECOY Dynactin subunit 1 OS=Homo sapiens OX=9606 GN=DCTN1 PE=1...	DCTN1_HUMAN-DECOY	true	true	true	lAEVEQQLSEA	0.94	iTRAQ8plex (+304)				0.886057	0	-0.633	Value Missing	1.093	0.4114	0.1509	Value Missing	0	1	0	0
U87MG-DIRETO-ALL RUNS-PKL-TANDEM-04-SET-18	sp|Q14203|DCTN1_HUMAN-DECOY Dynactin subunit 1 OS=Homo sapiens OX=9606 GN=DCTN1 PE=1...	DCTN1_HUMAN-DECOY	true	true	true	nVDqLHATLqR	0.99	iTRAQ8plex (+304), Deamidated (+1), Deamidated (+1)				1.88606	0	-1.072	-4.579	-0.1157	-1.114	-0.772	-0.2886	0	1	0	0
U87MG-DIRETO-ALL RUNS-PKL-TANDEM-04-SET-18	FLNA_HUMAN-DECOY	FLNA_HUMAN-DECOY	true	true	true	eTAPMEADRTDVGGGPAAGAASqGARSHSSSm	0.93	iTRAQ8plex (+304), Deamidated (+1), Oxidation (+16)				0.79588	0	0.8947	0.6763	0.359	-0.07639	0.5053	0.3392	0	0	0	1
U87MG-DIRETO-ALL RUNS-PKL-TANDEM-04-SET-18	FLNA_HUMAN-DECOY	FLNA_HUMAN-DECOY	true	true	true	tDVGGGPAAGAASQGARSHSSSM	0.99	iTRAQ8plex (+304)	5.34	39.5713	-1.13	0.337242	0	Value Missing	0.7809	0.1892	Value Missing	Value Missing	0.667	0	0	1	0
U87MG-DIRETO-ALL RUNS-PKL-TANDEM-04-SET-18	Cytoplasmic dynein 2 heavy chain 1 OS=Homo sapiens OX=9606 GN=DYNC2H1 PE=1 SV=4	DYHC2_HUMAN	true	true	true	kLNqnSNLIHqk	0.46	iTRAQ8plex (+304), iTRAQ8plex (+304), Deamidated (+1), Deamidated (+1), Deamidated (+1), iTRAQ8plex (+304)	7.37	39.4527	-2.82		No Values	Reference Missing	No Values	No Values	No Values	No Values	No Values	0	0	1	0
U87MG-DIRETO-ALL RUNS-PKL-TANDEM-04-SET-18	Cytoplasmic dynein 2 heavy chain 1 OS=Homo sapiens OX=9606 GN=DYNC2H1 PE=1 SV=4	DYHC2_HUMAN	true	true	true	pDTFLNALRQETARAVGR	1	iTRAQ8plex (+304)				0.721246	No Values	No Values	Reference Missing	No Values	Reference Missing	No Values	No Values	0	0	1	0
U87MG-DIRETO-ALL RUNS-PKL-TANDEM-04-SET-18	DENN domain-containing protein 2C OS=Homo sapiens OX=9606 GN=DENND2C PE=1 SV=2	DEN2C_HUMAN	true	true	true	iLDEVEk	0.13	iTRAQ8plex (+304), iTRAQ8plex (+304)	10.11	38.9949	0		0	0.6455	0.7006	-0.4831	0.865	-3.046	0.8046	0	1	0	0
U87MG-DIRETO-ALL RUNS-PKL-TANDEM-04-SET-18	DENN domain-containing protein 2C OS=Homo sapiens OX=9606 GN=DENND2C PE=1 SV=2	DEN2C_HUMAN	true	true	true	rEmSPALVYPFMR	1	iTRAQ8plex (+304), Oxidation (+16)	2.2	39.4206	0	0.823909	0	0.1749	-3.144	0.3452	0.2488	0.6618	0.4072	0	1	0	0
U87MG-DIRETO-ALL RUNS-PKL-TANDEM-04-SET-18	sp|P20700|LMNB1_HUMAN-DECOY Lamin-B1 OS=Homo sapiens OX=9606 GN=LMNB1 PE=1 SV=2	LMNB1_HUMAN-DECOY	true	true	true	dIyVALRDNLER	0.93	iTRAQ8plex (+304), iTRAQ8plex (+304)				1.10237	0	2.164	Value Missing	Value Missing	2.346	2.2	2.21	0	1	0	0
U87MG-DIRETO-ALL RUNS-PKL-TANDEM-04-SET-18	sp|P20700|LMNB1_HUMAN-DECOY Lamin-B1 OS=Homo sapiens OX=9606 GN=LMNB1 PE=1 SV=2	LMNB1_HUMAN-DECOY	true	true	true	tPSLPTTPGGARSGMRPPVPT	0.95	iTRAQ8plex (+304)				1.95861	No Values	Reference Missing	No Values	Reference Missing	Reference Missing	No Values	No Values	0	0	1	0
U87MG-DIRETO-ALL RUNS-PKL-TANDEM-04-SET-18	CREB-binding protein OS=Homo sapiens OX=9606 GN=CREBBP PE=1 SV=3	CBP_HUMAN	true	true	true	mGITGNTSPFGQPFSQAGGQPMGATGVnPQLASk	0.96	iTRAQ8plex (+304), Deamidated (+1), iTRAQ8plex (+304)				1.14874	No Values	Reference Missing	No Values	No Values	Reference Missing	No Values	No Values	0	0	0	1
U87MG-DIRETO-ALL RUNS-PKL-TANDEM-04-SET-18	CREB-binding protein OS=Homo sapiens OX=9606 GN=CREBBP PE=1 SV=3	CBP_HUMAN	true	true	true	tLkSPSSPQ	0.87	iTRAQ8plex (+304), iTRAQ8plex (+304)				0.657577	No Values	Reference Missing	Reference Missing	Reference Missing	Reference Missing	No Values	Reference Missing	0	1	0	0
U87MG-DIRETO-ALL RUNS-PKL-TANDEM-04-SET-18	Zinc finger protein 530 OS=Homo sapiens OX=9606 GN=ZNF530 PE=2 SV=2	ZN530_HUMAN	true	true	true	lyLGGASRDFWMSSNLHQLQk	0.7	iTRAQ8plex (+304), iTRAQ8plex (+304), iTRAQ8plex (+304)	16.19	39.1777	0		No Values	No Values	No Values	No Values	No Values	No Values	No Values	0	0	1	0
U87MG-DIRETO-ALL RUNS-PKL-TANDEM-04-SET-18	Zinc finger protein 530 OS=Homo sapiens OX=9606 GN=ZNF530 PE=2 SV=2	ZN530_HUMAN	true	true	true	sFSRkTHLTqHqR	0.98	iTRAQ8plex (+304), iTRAQ8plex (+304), Deamidated (+1), Deamidated (+1)				0.585027	0	0.01931	0.1934	-0.05243	0.1171	-0.5584	-0.3761	0	0	1	0
U87MG-DIRETO-ALL RUNS-PKL-TANDEM-04-SET-18	sp|Q9UPQ7|PZRN3_HUMAN-DECOY E3 ubiquitin-protein ligase PDZRN3 OS=Homo sapiens OX=9606...	PZRN3_HUMAN-DECOY	true	true	true	aTADDGNNEQESSEDNR	0.97	iTRAQ8plex (+304)				0.585027	0	-0.1177	0.2754	-0.03944	Value Missing	Value Missing	-0.6314	0	0	1	0
U87MG-DIRETO-ALL RUNS-PKL-TANDEM-04-SET-18	sp|Q9UPQ7|PZRN3_HUMAN-DECOY E3 ubiquitin-protein ligase PDZRN3 OS=Homo sapiens OX=9606...	PZRN3_HUMAN-DECOY	true	true	true	qEGHTLPLGcGEQcR	0.67	iTRAQ8plex (+304), Carbamidomethyl (+57), Carbamidomethyl (+57)				0.79588	No Values	Reference Missing	Reference Missing	No Values	No Values	No Values	No Values	0	1	0	0
U87MG-DIRETO-ALL RUNS-PKL-TANDEM-04-SET-18	Rho GTPase-activating protein 35 OS=Homo sapiens OX=9606 GN=ARHGAP35 PE=1 SV=3	RHG35_HUMAN	true	true	true	aLqkLqAER	0.98	iTRAQ8plex (+304), Deamidated (+1), iTRAQ8plex (+304), Deamidated (+1)				0.958607	0	-0.3063	0.2375	-0.708	-0.8543	-0.9412	0.07626	0	1	0	0
U87MG-DIRETO-ALL RUNS-PKL-TANDEM-04-SET-18	Rho GTPase-activating protein 35 OS=Homo sapiens OX=9606 GN=ARHGAP35 PE=1 SV=3	RHG35_HUMAN	true	true	true	qqSqqIATAk	0.56	Deamidated (+1), iTRAQ8plex (+304), Deamidated (+1), Deamidated (+1), Deamidated (+1), iTRAQ8plex (+304)	0.34	39.4409	-2		0	-0.251	0.1532	-0.1371	-1.443	-0.69	-0.1432	0	1	0	0
U87MG-DIRETO-ALL RUNS-PKL-TANDEM-04-SET-18	sp|Q9NWN3|FBX34_HUMAN-DECOY F-box only protein 34 OS=Homo sapiens OX=9606 GN=FBXO34...	FBX34_HUMAN-DECOY	true	true	true	dPNRSTLSVLER	0.94	iTRAQ8plex (+304)				0.920819	0	0.1384	0.4492	-0.1409	-0.5751	0.2974	0.3527	0	1	0	0
U87MG-DIRETO-ALL RUNS-PKL-TANDEM-04-SET-18	sp|Q9NWN3|FBX34_HUMAN-DECOY F-box only protein 34 OS=Homo sapiens OX=9606 GN=FBXO34...	FBX34_HUMAN-DECOY	true	true	true	qDPNRSTLSVLER	0.78	Ammonia-loss (-17), iTRAQ8plex (+304)				0.886057	0	-0.1356	-0.1899	0.07232	-0.3005	-0.2081	-0.528	0	1	0	0
U87MG-DIRETO-ALL RUNS-PKL-TANDEM-04-SET-18	Ras-related protein Rab-12 OS=Homo sapiens OX=9606 GN=RAB12 PE=1 SV=3	RAB12_HUMAN	true	true	true	aGGGGGLGAGSPALSGGqGR	0.24	iTRAQ8plex (+304), Deamidated (+1)	4.6	39.5468	0.59		0	-0.1518	-4.1	Value Missing	0.06199	-0.1674	-0.2121	0	1	0	0
U87MG-DIRETO-ALL RUNS-PKL-TANDEM-04-SET-18	Ras-related protein Rab-12 OS=Homo sapiens OX=9606 GN=RAB12 PE=1 SV=3	RAB12_HUMAN	true	true	true	dPGAALqRRAGGGGGLGAGSPALSGGqGR	0.98	iTRAQ8plex (+304), Deamidated (+1), Deamidated (+1)				0.886057	0	-0.5388	0.05947	0.1098	-0.3504	0.1102	0.3271	0	0	0	1
END OF FILE
